# Supplementary material for: Responses of Soybean Genes in the Substituted Segments of Segment Substitution Lines Following a Xanthomonas Infection
Source: Front Plant Sci. 2020 Jul 2;11:972. doi: 10.3389/fpls.2020.00972 (PMC7351525; doi:10.3389/fpls.2020.00972)
Supplement: Figure S1 — The genomic schematic of substituted segments in F1011 and F1680. [file DataSheet_1.zip]

Archive with 9 entries (9 files):
- New folder/Datasets S1 Annotation of samples.xlsx
- New folder/Datasets S2 Expression Patterns clusters of genes.csv
- New folder/Datasets S3 All genes informatin of WGCNA.csv
- New folder/Datasets S4 DEG in substituted segment of Chromosome 11 and Chromosome 08.xlsx
- New folder/Datasets S5 Genes location in Block of substituted segment.xlsx
- New folder/Dtasets S6 Genes involved in the network of Glyma.08G00900.1 and Glyma.11G056200.1.xls
- New folder/Figure S  12019-12-21.pptx
- New folder/Table S1 and Table S2.docx
- New folder/Table S3 Go annotation.xlsx
