# Supplementary material for: Responses of Soybean Genes in the Substituted Segments of Segment Substitution Lines Following a Xanthomonas Infection
Source: Front Plant Sci. 2020 Jul 2;11:972. doi: 10.3389/fpls.2020.00972 (PMC7351525; doi:10.3389/fpls.2020.00972)
Supplement: Figure S1 — The genomic schematic of substituted segments in F1011 and F1680. [file DataSheet_1.zip › New folder/Datasets S1 Annotation of samples.xlsx]

## Sheet: Sheet1
S/H/L	2001-02-03	1/2/3	1/2/3
Varieties	Strain	Time	Repeat
S：SN14	1：Control	1:6 h
H：F1680	2：Wild Type	2:12 h
L：F1011	3：HrpG	3:24 h
08:00:00	Inoculation	Wild type/Mutant
14:00:00	Sampling	S111，S112，S113//H111,H112,H113//L111，L112，L113
		S211，S212，S213//H211,H212,H213//L211，L212，L213
		S311，S312，S313//H311,H312,H313//L311，L312，L313
20:00:00	Sampling	S121，S122，S123//H121,H122,H123//L121，L122，L123
		S221，S222，S223//H221,H222,H223//L221，L222，L223
		S321，S322，S323//H321,H322,H323//L321，L322，L323
08:00:00	Sampling	S131，S132，S133//H131,H132,H133//L131，L132，L133
		S231，S232，S233//H231,H232,H233//L231，L232，L233
		S331，S332，S333//H331,H332,H333//L331，L332，L333
