# Supplementary material for: Responses of Soybean Genes in the Substituted Segments of Segment Substitution Lines Following a Xanthomonas Infection
Source: Front Plant Sci. 2020 Jul 2;11:972. doi: 10.3389/fpls.2020.00972 (PMC7351525; doi:10.3389/fpls.2020.00972)
Supplement: Figure S1 — The genomic schematic of substituted segments in F1011 and F1680. [file DataSheet_1.zip › New folder/Datasets S2 Expression Patterns clusters of genes.csv]

	Cluster.No.	fit.cluster	Number.of.Genes	RealAnnotatedGenes	ReadCount.H111	ReadCount.H112	ReadCount.H113	ReadCount.H121	ReadCount.H122	ReadCount.H123	ReadCount.H131	ReadCount.H132	ReadCount.H133	ReadCount.H211	ReadCount.H212	ReadCount.H213	ReadCount.H221	ReadCount.H222	ReadCount.H223	ReadCount.H231	ReadCount.H232	ReadCount.H233	ReadCount.H311	ReadCount.H312	ReadCount.H313	ReadCount.H321	ReadCount.H322	ReadCount.H323	ReadCount.H331	ReadCount.H332	ReadCount.H333	ReadCount.L111	ReadCount.L112	ReadCount.L113	ReadCount.L121	ReadCount.L122	ReadCount.L123	ReadCount.L131	ReadCount.L132	ReadCount.L133	ReadCount.L211	ReadCount.L212	ReadCount.L213	ReadCount.L221	ReadCount.L222	ReadCount.L223	ReadCount.L231	ReadCount.L232	ReadCount.L233
1	C1	1	102	Glyma.01G068300	0	0.778902528	0	1.86322339	0.812541531	3.511532204	0.955507071	0	0	0.865291535	1.774165467	2.132518256	4.751766507	1.640366573	2.837863862	4.259317994	0	0	3.393930163	1.872687399	1.00157466	2.925774335	1.860234142	10.11472965	1.922437525	0	7.279169469	7.513328344	16.58347035	19.88374951	17.5062177	27.64547053	13.00787222	11.57729348	15.16852228	5.823422273	0.929452201	13.27920417	27.28782189	16.87323794	15.17602022	14.78304556	28.41214549	0	11.89556769
2		1		Glyma.01G091300	2.933847041	24.14597837	0	0	26.81387051	22.82495933	0	22.48914972	12.24236866	15.57524763	15.9674892	13.86136866	5.702119808	1.640366573	3.783818483	53.24147493	59.64831438	44.07632678	0.848482541	27.15396729	7.01102262	50.71342181	26.97339506	11.80051792	65.36287584	15.21078865	48.52779646	34.22738468	26.33845291	37.95988542	17.5062177	55.29094106	43.02603888	127.3502283	129.5158441	69.88106728	69.70891505	71.13859377	52.62651364	54.36932225	21.68002889	83.41861422	149.1637638	38.96387409	155.8319368
3		1		Glyma.01G124500	100.7287484	2540.001144	3179.768546	168.6217168	1980.976251	1666.222031	1736.156348	55.09841682	2840.22953	385.0547331	207.5773596	107.6921719	178.6664207	360.0604628	214.7316989	6762.732145	1679.696533	800.1548553	260.48414	4547.821349	325.5117645	2683.910324	3602.343416	101.1472965	2133.905652	399.0595139	476.7856002	6576.666744	183.3936721	4143.954159	1635.858787	7493.650355	453.2743166	9892.79728	8894.588101	7278.113157	3939.947878	6206.130921	491.180794	7480.46882	479.1286384	2051.675537	1528.336659	5768.818024	1702.255737
4		1		Glyma.01G191200	504.621691	775.0080155	351.2712611	803.0492812	1867.220437	1659.198966	165.3027233	1287.503822	924.298834	1028.831635	1325.301604	1117.439566	1301.984023	1333.618024	1557.041306	1085.061259	2350.143587	1741.579989	772.9675947	754.6930219	577.9085788	2012.932743	2002.542054	852.1659729	1910.902899	726.5388459	1215.621301	1051.865968	676.9957897	920.9791249	1339.225654	2029.350321	1598.967678	2026.026359	2390.792473	2508.730315	1699.038623	2076.298424	1240.621331	2300.384773	1678.034236	2604.983814	1334.186999	1405.946457	1345.388706
5		1		Glyma.02G039000	77.25797208	225.8817332	24.43626164	110.8617917	294.9525756	291.4571729	27.70970506	378.9421728	174.4537534	104.7002757	117.0949208	115.1559858	134.9501688	264.0990183	365.1384836	255.5590796	1134.51094	671.3163617	113.6966605	261.2398922	108.1700633	471.049668	489.2415794	209.0377461	902.5844178	282.7417184	715.7849977	192.8420942	105.3538117	117.4948835	73.91514138	279.9103891	198.1199	696.9530676	1198.31326	1257.859211	174.7370137	245.6652772	135.4645444	495.885715	172.3562297	601.8811406	323.1881549	422.1086359	537.6796597
6		1		Glyma.02G041100	0	3.115610113	0	0.931611695	5.687790714	0.877883051	2.866521213	0	0	0	0	3.198777384	0	2.46054986	0	0	3.578898863	0	0.848482541	0	0	1.950516224	1.860234142	1.685788275	3.844875049	0	6.065974557	0	1.950996512	0	2.917702949	5.183525724	3.001816666	2.315458696	1.166809406	0	0.929452201	0	0	2.812206323	3.252004333	1.055931826	0	0	4.758227077
7		1		Glyma.02G069500	92.90515629	166.685141	60.07247654	159.3055999	248.6377083	198.4015695	79.3070869	391.3112052	436.6444823	168.7318493	291.8502192	221.7818986	163.4607678	199.3045387	210.9478804	535.6092378	583.3605147	502.9221902	111.1512128	228.4678627	168.2645429	248.6908185	253.9219604	169.4217216	1127.509608	294.3734979	644.206498	251.2790924	150.2267314	206.9717562	122.5435239	204.7492661	165.0999166	563.8141926	1081.632319	603.3065475	353.1918362	279.8118022	247.5395271	251.2237649	148.5081979	271.3744792	410.7922702	263.0061501	635.2233147
8		1		Glyma.02G116900	86.0595132	104.3729388	58.0361214	113.6566268	151.9452662	107.1017322	71.66303033	134.9348983	141.807437	157.4830594	168.5457193	98.09583977	167.262181	123.027493	189.1909241	162.9189133	214.7339318	153.7020626	139.1511367	102.0614633	199.3133573	293.5526916	333.9120285	180.3793454	275.8697848	154.7921433	211.0959146	146.0924956	140.4717489	114.7834631	226.6082624	228.9390528	239.1447278	166.7130261	327.8734431	292.3357981	160.7952307	113.82175	143.2610649	185.6056173	262.3283495	345.289707	336.2103883	89.83337637	172.4857315
9		1		Glyma.02G154500	201.4574968	620.0064124	104.8722896	167.6901051	416.0212636	509.1721696	76.44056568	631.9451072	568.2499454	559.8436232	521.6046472	367.8593991	235.6876187	296.9063498	254.461793	696.398492	2240.390688	1748.360962	224.8478733	468.1718498	461.7259183	679.7549039	754.3249447	293.3271598	1740.767178	453.6394026	920.8149378	736.3061777	335.5714001	459.1338523	351.0969216	671.2665813	409.2476722	1428.638016	2242.607678	2360.81539	573.4720078	664.9087231	320.6319072	722.7370251	538.7487179	580.7625041	924.5785677	861.5345492	1189.556769
10		1		Glyma.02G244300	11.73538816	6.231220225	10.18177568	13.97417543	34.12674428	21.06919322	9.55507071	41.60492698	52.03006681	18.17112224	19.51582013	9.596332151	14.25529952	7.38164958	9.459546207	71.3435764	34.59602234	72.3303824	4.242412704	14.98149919	6.00944796	28.28248524	26.97339506	21.07235343	77.85871974	40.2638523	83.71044889	18.36591373	23.41195815	24.40278349	33.06730009	38.87644293	42.02543333	125.0347696	114.3473218	101.3275476	30.67192262	22.76435001	18.51673628	40.30829064	45.52806067	32.73388659	112.4647426	66.02211998	102.3018821
11		1		Glyma.02G262500	44.00770561	330.2546719	720.8697185	287.8680138	1187.935718	1039.413532	429.0226749	97.82780129	440.7252718	245.742796	111.7724244	106.6259128	319.3187093	337.9155141	427.5714885	593.1100307	423.5030321	313.0549363	72.96949851	442.8905699	96.15116736	1416.074778	1317.045773	76.7033665	410.4404115	174.4766933	310.5778973	890.7468159	63.40738664	759.1977085	934.6375114	1757.21522	394.2385888	918.0793731	873.940245	1085.485912	889.485756	1273.855086	303.089736	1841.995142	546.336728	1001.023371	299.511367	701.3497336	412.7761989
12		1		Glyma.03G050100	64.5446349	4220.8728	2440.571632	254.3299928	3471.177418	3090.14834	775.8717417	87.70768391	2768.815712	337.4636987	205.8031941	73.57187983	135.9005221	239.4935197	174.0556502	6527.404826	1995.832599	1343.762886	205.3327749	6010.390208	372.5857735	4391.587277	5680.224953	134.0201678	2594.329439	442.007623	530.1661763	7515.832787	141.4472471	4517.226365	1217.654698	8764.478078	416.2519111	12575.25618	9512.997087	11453.50693	3929.723904	8001.669028	474.6131878	7682.010273	301.3524015	1845.768831	1271.443511	7369.583852	2021.056951
13		1		Glyma.03G122300	1026.846464	1229.887092	971.3414003	1586.534717	2380.746684	2385.20825	1021.437059	2450.192862	2387.261889	1833.552763	1813.197107	1648.436612	1787.61456	1765.034433	2140.695307	3375.50951	3438.128841	2863.831078	1189.572522	1379.23427	1273.001393	2840.92688	2957.772286	1658.815662	3197.013603	1932.66491	2743.033695	1788.172146	1365.697558	1706.38723	2200.920591	2945.970453	2491.507833	3419.932495	3751.29224	3061.955431	2321.771597	2173.995426	1803.91994	2653.785367	2488.867316	3340.968296	3040.099567	2384.372628	2753.823921
14		1		Glyma.03G127800	180.9205675	264.8268596	18.32719623	36.33285611	63.37823938	136.949756	17.19912728	70.84082162	133.6458579	102.9696927	141.0461546	133.282391	81.73038392	68.89539608	74.73041503	187.4099917	190.874606	211.3403361	111.9996954	311.802452	80.1259728	154.0907817	210.2064581	74.17468409	126.8808766	127.0548228	150.436169	218.7213362	255.5805431	225.9516989	183.8152858	230.6668947	155.0938611	298.6941718	173.8546015	225.9487842	159.8657785	191.5999459	128.6425889	220.2894953	128.9961719	194.2914559	349.2326216	437.2612536	390.1746203
15		1		Glyma.03G130000	137.8908109	149.5492854	172.0720091	254.3299928	354.2681073	251.0745526	268.497487	261.9985943	504.9977073	261.3180436	263.4635718	515.0031588	230.9358522	150.0935415	178.7854233	588.8507127	273.1892799	357.1312631	247.7569019	175.0962718	186.2928868	249.6660766	191.6041166	128.962803	226.8476279	422.323073	269.3292703	245.4353926	330.6939088	294.6410154	157.5559593	194.3822146	138.0835667	422.5712121	789.9299678	343.5819141	354.1212884	412.6038439	541.8581775	160.2957604	178.8602383	210.1304333	678.3399735	300.8876943	738.7147537
16		1		Glyma.03G232600	296.3185511	372.3154085	42.76345788	239.4242056	368.8938549	384.5127763	38.22028284	138.3082708	333.604546	176.5194731	315.801453	270.8298185	286.0563437	215.7082044	230.8129274	471.7194678	662.0962896	384.2551565	324.9688131	444.7632573	519.8172486	713.8889378	891.0521541	396.1602446	793.0054789	269.3204343	403.9939055	506.7322561	332.6449053	444.6729435	413.3412512	631.5262174	794.480811	794.2023329	870.4398168	704.634095	628.3096876	584.2849835	422.9612393	664.6180944	325.2004333	1115.064008	749.3703372	856.1229001	751.7998781
17		1		Glyma.04G090800	4.889745068	8.56792781	1.018177568	8.384505256	23.56370439	28.09225763	0	7.871202403	13.26256605	2.595874605	3.548330933	8.530073023	1.900706603	0	4.729773103	41.52835044	9.543730301	18.0825956	1.696965082	16.85418659	12.01889592	37.05980825	49.29620477	4.214470687	19.22437525	8.05277046	19.41111858	13.35702817	4.87749128	22.59516989	5.835405899	24.18978671	18.0109	38.20506849	38.5047104	75.70448955	15.80068741	18.02177709	8.771085607	8.43661897	8.672011555	12.67118191	46.16973642	15.1526177	17.84335154
18		1		Glyma.05G222600	58.67694082	95.02610844	10.18177568	41.92252628	153.5703493	186.9890899	7.644056568	73.0897366	57.13105376	38.93811908	46.12830213	60.77677029	47.51766507	54.13209692	67.16277807	117.1312448	219.5057969	198.9085516	33.09081909	59.92599678	24.03779184	116.0557153	122.7754534	32.87287136	111.5013764	43.84286139	118.8931013	99.34289699	63.40738664	69.59312328	66.13460018	137.3634317	67.04057221	226.9149523	313.8717302	208.4785174	40.89589683	45.52870002	43.85542804	76.86697284	72.62809678	122.4880918	134.9576911	127.7149206	191.5186398
19		1		Glyma.06G128100	111.4861876	240.6808812	70.25425223	185.3907273	357.5182734	318.6715475	40.13129698	160.7974205	212.2010568	126.3325641	174.7552985	143.9449823	230.9358522	141.8917086	202.4342888	212.9658997	261.259617	307.4041252	91.63611441	225.6588316	122.1921085	493.4806046	437.1550234	217.4666874	355.650942	207.5825274	205.02994	227.0694788	121.937282	209.6831766	244.1144801	413.818137	319.1931722	367.0002034	408.3832921	338.9231763	329.9555312	321.5464439	223.1754004	377.7730494	266.6643553	482.5608443	311.349761	326.8636104	405.6388583
20		1		Glyma.06G175500	472.3493736	373.094311	603.7792981	756.4686964	976.6749197	981.473251	262.7644445	775.8756654	766.1682388	1153.433616	974.0168411	875.398744	1761.955021	1454.184967	1715.961682	1200.062845	988.9690524	908.6504289	357.2111497	463.4901313	385.6062441	1488.243879	1680.721547	1012.315859	1616.769958	646.9058936	110.4007369	957.5319567	750.1581589	826.0794114	1457.878907	1587.022792	1403.849594	1301.287787	1265.988205	850.2196519	1618.176281	1805.023253	1282.527629	1442.661844	1795.106392	3129.781931	1499.924514	1179.739521	846.9644196
21		1		Glyma.06G216600	6.845643095	19.4725632	1.018177568	6.521281866	39.00199347	36.87108814	6.688549497	48.3516719	40.80789554	9.518206885	5.3224964	26.6564782	0	5.741283007	1.891909241	59.63045192	87.086539	35.03502898	4.242412704	12.1724681	4.00629864	32.18351769	57.66725841	7.586047237	93.23821994	42.05335685	41.24862699	79.30735474	12.68147733	34.34465824	1.9451353	40.60428484	31.01877222	165.5552968	150.5184134	147.9149257	66.92055844	103.3880896	46.77912324	46.87010539	5.420007222	34.84575025	329.1073519	285.7350766	82.07941707
22		1		Glyma.06G296700	14.6692352	6.231220225	13.23630839	3.72644678	3.250166122	5.267298306	16.24362021	6.746744916	7.141381719	4.326457675	5.3224964	3.198777384	5.702119808	1.640366573	1.891909241	6.388976991	1.192966288	2.26032445	9.333307949	3.745374799	10.0157466	0.975258112	4.650585355	5.057364824	1.922437525	1.789504547	3.639584734	61.77625527	62.43188839	48.80556697	48.62838249	30.23723339	31.01877222	57.88646741	47.83918564	40.76395591	35.31918362	34.14652501	51.65194857	33.74647588	48.780065	46.46100033	53.27277279	25.97591606	34.49714631
23		1		Glyma.07G053300	839.0802537	1436.296262	558.9794851	1289.350586	1442.261217	1166.706575	255.120388	1130.079774	1109.974759	1023.639886	1272.963722	2030.15738	1191.74304	1437.781302	1137.037454	1047.792227	1407.700219	2250.15299	1207.390656	1367.998145	1630.563547	2341.594726	2385.750287	1575.369143	2372.287905	1062.965701	2508.887077	1337.372445	990.1307299	1260.81048	994.9367057	1749.439932	1481.896828	2793.600917	2747.836151	2130.207868	1279.85568	1058.542275	1014.522235	1366.732273	886.7131815	1878.502718	1696.441853	1716.575119	3048.833999
24		1		Glyma.07G139100	45.96360364	59.19659214	28.50897192	55.89670171	145.444934	81.64312374	17.19912728	105.6990037	105.080331	40.66870215	55.8862122	35.18655122	48.46801837	38.54861447	65.27086883	112.8719268	131.2262916	111.8860603	33.09081909	64.60771528	34.05353844	120.9320059	141.3777948	85.13230788	123.0360016	106.4755205	112.8271268	45.91478432	40.97092675	39.76749901	55.43635604	79.48072777	89.05389443	136.6120631	142.3507475	128.11529	53.90822764	94.85145837	62.37216432	85.30359181	58.536078	79.19488692	143.2445668	152.6085068	116.5765634
25		1		Glyma.07G155200	131.0451678	1475.241388	1643.338596	177.0062221	862.1065639	1369.49756	979.3947478	56.2228743	1351.76154	224.1105076	125.0786654	87.43324849	158.7090013	255.8971854	161.7582401	3052.866172	813.6030082	354.8709387	242.6660067	4156.429683	489.7700088	1232.726253	1503.069187	80.07494305	1100.595483	518.0615662	266.9028805	4652.419873	130.7167663	3262.742533	815.9842582	2464.766482	324.1962	3590.118709	3246.063767	2542.506164	1984.380448	2764.920011	390.800592	2620.976293	321.948429	854.2488469	685.4430099	2540.228124	619.7590767
26		1		Glyma.07G194300	5.867694082	6.231220225	0	25.15351577	160.0706815	172.9429611	2.866521213	34.85818207	36.72710599	6.057040745	3.548330933	7.463813895	32.31201225	17.22384902	21.75695628	41.52835044	45.33271893	41.81600233	1.696965082	6.554405898	4.00629864	112.1546829	104.173112	9.271835511	47.09971935	16.10554092	52.16738119	20.87035651	10.73048082	19.88374951	38.90270599	90.71170017	73.04420555	114.6152055	80.50984901	79.19854291	20.44794841	23.71286459	11.69478081	79.67917916	37.94005055	63.35590954	86.42027586	85.50405702	128.4721311
27		1		Glyma.07G217100	8.801541123	10.12573287	40.72710274	21.42706899	31.68911969	28.09225763	23.88767678	26.98697967	8.161579108	39.80341061	28.38664746	43.71662425	51.31907827	41.00916433	61.48705034	43.65800944	70.38501097	20.34292005	6.787860327	19.66321769	14.02204524	43.88661503	90.2213559	42.98760101	39.40996925	8.05277046	15.77153385	17.53109947	19.50996512	27.11420387	51.54608544	57.01878296	67.04057221	37.04733914	58.3404703	27.95242691	43.68425343	54.06533127	29.23695202	40.30829064	28.18403755	91.86606883	65.11116674	54.11649179	33.30758954
28		1		Glyma.08G025100	10.75743915	10.90463539	3.054532705	68.93926544	34.12674428	10.53459661	2.866521213	15.74240481	8.161579108	16.44053917	17.74165467	9.596332151	0	0.820183287	3.783818483	1.064829499	21.47339318	20.34292005	27.15144131	49.62621608	26.04094116	62.41651915	52.08655598	21.07235343	21.14681277	12.52653183	24.26389823	32.55775616	34.14243896	9.038067958	8.753108848	11.2309724	41.02482777	13.89275218	22.16937871	29.11711137	18.58904401	18.97029167	16.56760615	6.561814755	2.168002889	9.503386431	8.286875767	8.658638686	3.568670308
29		1		Glyma.08G062800	16.62513323	35.8295163	13.23630839	24.22190407	61.75315632	82.5210068	7.644056568	39.35601201	47.94927726	2.595874605	22.17706833	22.39144169	37.06377875	3.280733147	1.891909241	86.25118938	60.84128067	224.9022828	18.6666159	45.88084128	43.06771038	32.18351769	4.650585355	12.64341206	273.9473473	251.4253888	2775.789957	353.1264322	236.070578	336.216128	434.7377395	513.1690467	446.2700777	937.7607721	952.1164752	1292.799745	500.0452839	505.5582731	360.589075	499.6353235	444.4405922	767.6624372	752.9218554	726.2433198	849.3435332
30		1		Glyma.08G108100	0	1.557805056	13.23630839	2.794835085	6.500332244	17.55766102	27.70970506	13.49348983	11.22217127	2.595874605	2.6612482	10.66259128	2.851059904	1.640366573	0.945954621	59.63045192	5.964831438	20.34292005	1.696965082	5.618062198	4.00629864	2.925774335	1.860234142	3.37157655	4.806093811	11.63177955	10.9187542	15.86147095	6.828487792	9.941874754	3.890270599	19.00626099	5.003027777	43.99371523	28.00342574	27.95242691	9.294522006	7.588116669	5.847390405	2.812206323	2.168002889	12.67118191	41.43437884	42.21086359	55.90916815
31		1		Glyma.08G109900	26.40462337	59.19659214	43.78163545	50.30703154	47.9399503	41.2605034	2.866521213	104.5745462	25.50493471	44.12986829	36.37039206	68.24058419	16.15600612	49.2109972	29.32459324	53.24147493	101.4021344	79.11135575	17.81813336	39.32643539	20.0314932	36.08455014	47.43597063	24.44392998	101.8891888	23.26355911	61.87294048	41.74071302	27.31395117	35.24846504	24.31419124	39.74036388	37.02240555	65.99057285	79.3430396	90.84538746	71.56781945	99.59403128	44.8299931	44.99530117	19.512026	54.90845493	117.2001001	125.5502609	97.54365507
32		1		Glyma.08G213900	624.9094197	503.1710332	309.5259808	306.5002477	367.2687718	385.3906594	489.2196204	1811.50101	1510.912332	723.3837233	576.6037766	711.1948383	375.389554	432.2365921	481.4909019	2045.537467	2338.213924	1922.405945	620.2407373	477.5352868	577.9085788	427.163053	436.2249063	309.3421484	2527.044126	1206.126064	1913.208375	1082.754096	1004.763204	1094.51003	1138.876718	1086.81256	1022.618878	3174.493873	4611.230772	3509.194262	1192.487173	1186.591744	1137.317434	1254.24402	1009.205345	1805.643422	3231.881549	3062.993435	2674.123617
33		1		Glyma.08G216200	0	0	0	0	0	0	0	0	0	0	0	0	0	0	0	0	0	0	0	0	0	0	0	0	0	0	0	71.7940264	50.72590931	52.42079416	79.75054728	70.84151823	85.05147221	48.62463263	95.67837129	95.50412528	144.9945433	141.328673	122.7951985	55.30672436	61.78808233	125.6558872	61.55964856	58.44581113	52.34049784
34		1		Glyma.08G281800	62.58873687	59.19659214	87.56327089	75.4605473	56.87790714	59.69604747	80.26259397	245.131732	173.433556	144.5036864	102.9015971	78.90317547	133.9998155	91.04034482	171.2177863	206.5769227	334.0305605	274.6294207	83.99977154	70.22577747	43.06771038	179.4474926	152.5391997	68.27442513	248.9556594	138.6866024	157.7153385	106.8562253	111.2068012	110.2644291	82.66825023	110.5818821	133.0805389	261.6468327	337.2079183	290.0064292	139.4178301	176.4237126	149.1084553	104.051634	158.2642109	278.766002	288.8568125	214.3013075	235.5322403
35		1		Glyma.09G036800	159.4056892	165.127336	171.0538315	289.7312372	351.8304827	395.047373	121.349398	537.4906783	452.9676405	421.3969776	377.0101616	463.8227206	389.6448536	283.7834172	223.2452905	521.7664543	534.4488969	502.9221902	272.3628956	269.6669855	343.5401084	567.600221	468.7790038	271.4119122	321.0470666	300.6367638	535.0189559	394.8671452	377.5178251	381.4064678	347.206651	578.8270392	339.2052833	428.3598588	418.8845767	616.1180765	474.0206223	454.3384856	376.182116	532.4443972	373.9804983	483.6167761	610.861128	459.9901802	660.2040069
36		1		Glyma.09G067300	245.4652024	362.1896756	172.0720091	357.7388909	484.2747522	330.9619102	97.46172125	250.7540194	197.9182934	344.3860309	412.493471	332.6728479	441.9142851	260.8182852	287.5702047	235.3273192	344.7672571	206.8196872	278.3022734	347.3835126	313.4928686	547.1198007	528.3064964	307.6563601	331.620473	192.3717388	222.0146688	427.4249013	398.9787867	319.0437989	494.0643661	485.5235761	530.3209444	244.2808925	504.0616634	432.0979327	408.9589683	484.6909522	410.2918934	308.4052935	444.4405922	649.3980728	432.1013793	185.0784019	250.9964783
37		1		Glyma.09G078800	450.8344953	933.9041313	157.8175231	705.2300532	1339.068442	1150.026797	128.0379475	755.6354306	766.1682388	462.0656797	1078.692604	816.754492	915.1902292	737.3447747	606.3569119	631.4438926	1040.266603	908.6504289	556.6045468	609.5597485	741.1652484	1807.153281	1610.962767	629.6419206	793.9666976	653.1691595	675.7495657	804.7609471	668.2163054	845.0593541	598.1291046	1035.841224	816.4941332	676.1139394	766.5937797	1069.180329	939.6761748	904.8829128	701.6868486	898.0312193	497.556663	822.5708922	662.9500614	902.663083	636.4128715
38		1		Glyma.09G102400	5620.272981	5087.012411	639.415513	3254.119651	7061.798442	5406.003828	351.6266021	5046.565198	6482.334207	4170.705199	4969.437472	5134.037701	2392.03926	3357.830376	2954.21628	8689.008708	9826.463311	8373.371925	4787.138495	8042.256036	6835.747055	6803.400588	6869.844687	3326.060266	9990.907815	4449.603055	12042.17269	8324.767805	4955.531141	4293.986087	3871.791814	7739.003906	5970.613349	9830.279896	14119.56062	13737.45314	8972.931545	6919.413888	5441.971337	6784.916456	4538.714048	9053.559473	14190.68283	9721.486585	15259.63423
39		1		Glyma.09G190000	75.30207405	208.7458775	14.25448596	177.0062221	475.3367954	434.5521103	9.55507071	680.2967791	504.9977073	123.7366895	116.2078381	165.2701648	203.3756065	194.3834389	242.1643829	797.5572944	1078.441524	900.7392934	124.7269335	188.2050836	95.1495927	586.1301252	584.1135206	133.1772737	886.2436988	435.7443571	707.2926334	250.4442781	188.2711634	143.7052805	195.4860976	442.3275284	361.2186055	1252.663155	1488.848802	1107.614916	138.4883779	232.386073	142.2864998	391.8340811	231.9763091	416.0371393	1301.039495	793.3477696	1002.796356
40		1		Glyma.09G224400	14.6692352	32.71390618	13.23630839	46.58058476	83.69177765	45.64991865	2.866521213	23.61360721	23.46453994	22.49757991	35.48330933	25.59021907	71.2764976	63.97429636	104.0550083	27.68556696	39.36788749	59.89859793	23.75751114	39.32643539	18.02834388	107.2783923	84.64065347	77.54626064	26.91412534	11.63177955	32.75626261	16.69628521	27.31395117	13.55710194	58.35405899	89.84777922	86.05207777	64.8328435	39.6715198	40.76395591	31.60137482	48.37424377	16.56760615	101.2394276	107.316143	126.7118191	23.67678791	32.46989507	44.01360046
41		1		Glyma.09G240900	457.6801384	513.2967661	253.5262146	791.8699408	1246.438708	1093.842282	177.7243152	1118.835199	1077.328442	697.4249772	692.8116147	653.6168454	864.8215042	820.1832867	917.5759821	1487.566809	1404.121321	1256.740394	375.8777656	498.1348482	512.8062259	1136.1757	1309.604836	679.3726747	1438.944487	766.8026982	1433.996385	735.4713634	428.2437344	547.7069182	956.0339997	1258.73283	980.5934443	1593.035583	2320.783908	2451.660777	1078.164553	1033.880896	709.4833691	1028.330112	1022.213362	1549.051988	1898.87839	1423.263734	1929.46108
42		1		Glyma.10G205700	0.977949014	12.46244045	1.018177568	3.72644678	51.19011642	35.11532204	0	16.86686229	18.36355299	0	8.870827333	17.06014605	2.851059904	0	0	198.0582867	7.157797726	50.85730013	0	13.1088118	2.00314932	17.55464601	12.09152192	6.743153099	10.57340639	17.00029319	10.9187542	20.03554225	11.70597907	16.26852232	1.9451353	31.10115434	16.00968889	107.6688294	63.00770792	67.55169837	57.62603644	55.96236044	22.41499655	38.43348642	19.512026	58.07625041	137.3253699	109.3153134	223.6366726
43		1		Glyma.10G225400	2137.796544	2574.272856	1201.449531	4698.117778	6562.897942	5513.983443	341.1160244	4177.359561	2977.956177	3230.1333	3156.240365	2846.911872	4852.503957	4493.784228	6346.40955	3747.135005	6011.357123	4398.59138	2397.81166	2888.620313	2687.224813	7809.866959	9049.108985	4458.067093	5201.154723	2242.249197	3722.081988	3941.992938	3411.317401	3171.458046	5746.902243	6304.895122	6892.171066	4951.608422	6974.019819	6603.760858	4208.559564	5107.751033	3339.834486	5629.099657	5288.843047	8942.686631	4381.389602	3860.670524	4327.607526
44		1		Glyma.10G231600	147.6703011	200.1779497	77.38149521	266.4409448	264.0759974	246.6851373	16.24362021	87.70768391	87.73697541	182.5765139	141.0461546	109.8246902	285.1059904	217.348571	155.1365578	97.96431386	90.66543786	114.1463847	169.6965082	206.9319576	255.4015383	392.0537609	379.487765	348.1152787	167.2520646	122.5810614	203.8167451	162.7887808	234.1195815	216.913631	485.3112572	289.4135196	425.2573611	171.3439435	197.1907896	149.0796102	172.8781093	192.5484605	144.23563	192.1674321	230.8923077	359.0168207	142.0607274	149.3615173	172.4857315
45		1		Glyma.11G061200	565.2545299	672.9717843	196.5082707	963.2864927	1785.966284	1509.080965	264.6754587	2012.7789	1719.0326	1251.21156	828.5352729	841.2784519	609.1764662	689.7741441	951.6303484	2024.240877	2950.205629	2506.699815	977.451887	1039.341507	1203.892741	1343.905678	1819.308991	728.2605347	2634.700627	1009.280564	2249.263366	958.366771	910.1398729	720.3340162	777.0815522	1355.491977	1160.702444	2584.051905	4054.662686	3913.339768	1128.354972	986.455167	783.5503142	1389.229924	1124.109498	1771.853603	3195.182528	2078.073285	2633.678687
46		1		Glyma.11G082300	1035.648005	2021.252061	1606.684203	2629.939815	5956.74196	4623.81003	665.9884285	5120.779392	2131.192345	2639.139182	2315.285934	1549.274513	3572.37806	5359.897778	7822.098758	3410.648884	6369.24701	5621.426907	1050.421386	2007.520892	1273.001393	5923.717771	6609.411907	2802.623007	6457.467645	1282.180008	5105.124187	1444.228671	1659.322534	1487.665986	4040.046017	4893.248283	4447.691694	4794.157231	6548.134386	8117.850649	2223.249664	3508.555445	1360.492834	4933.547293	4848.738461	11765.1924	4966.206263	3635.545918	3630.52726
47		1		Glyma.11G121700	1348.59169	1287.525879	748.3605128	439.7207201	1118.869688	728.6429323	558.0161295	1151.444466	1532.336478	919.8049017	1442.396524	1441.582341	897.1335165	652.0457129	364.192529	1740.99623	1630.784915	1342.632723	769.5736645	871.7359844	880.3841262	651.4724187	847.3366518	343.9008081	1921.476306	1128.282617	1447.341529	2185.543734	1426.17845	1962.164554	2214.536539	1657.864311	1119.677617	2338.613283	3310.238285	3002.556524	2215.814046	1602.989646	1747.395166	939.276912	1111.101481	1543.772329	3868.787144	1421.099074	1730.805099
48		1		Glyma.11G160000	672.8289214	1023.477922	478.5434572	1382.511756	3298.106072	2576.586755	371.6922506	889.4458715	1780.244443	1064.308588	1838.035423	1591.924878	1317.189676	1188.445582	677.3035084	1388.537666	961.5308278	1691.852851	338.5445338	836.1549238	312.4912939	2885.788753	2778.259691	1144.650239	660.3572897	1058.491939	431.8973885	1371.59983	859.4139636	1390.958659	1456.906339	2326.539129	1792.08455	1430.953474	1906.566569	2104.58481	1726.922189	2072.504365	1823.411241	1360.170458	983.1893101	1098.169099	1535.439696	882.0988161	1467.913053
49		1		Glyma.11G192900	33.25026646	57.63878708	46.83616815	58.69153679	95.06735907	70.23064408	24.84318385	61.84516173	52.03006681	75.28036355	61.2087086	65.0418068	71.2764976	97.60181111	91.75759821	71.3435764	116.9106962	113.0162225	32.24233655	34.64471689	40.0629864	134.5856194	128.3561558	93.56124925	99.00553252	55.47464095	97.05559291	53.42811267	51.70140757	42.4789194	85.58595318	91.57562112	112.0678222	63.67511415	113.1805124	146.7502413	91.08631566	101.4910605	59.44846911	114.3630572	67.20808955	140.4389328	63.92732735	107.1506537	85.64808738
50		1		Glyma.11G243100	6.845643095	21.03036826	7.127242979	11.17934034	30.87657816	25.45860848	8.599563639	57.34733179	72.43401458	10.38349842	23.9512338	22.39144169	6.65247311	8.201832867	6.621682345	188.4748212	62.03424696	105.1050869	1.696965082	24.34493619	15.0236199	24.38145279	14.88187314	14.32920034	36.52631297	71.58018186	145.5833894	45.91478432	21.46096163	31.63323785	4.862838249	30.23723339	14.00847778	141.2429805	35.00428218	82.69259628	32.53082702	69.24156461	30.21151709	33.74647588	24.93203322	27.45422747	163.3698366	84.42172719	193.8977534
51		1		Glyma.12G016300	23.47077633	55.3020795	38.6907476	25.15351577	127.5690203	138.7055221	27.70970506	103.4500887	134.6660553	76.14565508	46.12830213	69.30684332	68.4254377	61.5137465	64.32491421	258.7535681	157.47155	224.9022828	16.96965082	60.86234048	33.05196378	98.50106929	111.6140485	46.35917756	219.1578778	93.9489887	184.4056265	50.08885563	41.94642501	56.93982813	42.79297659	92.43954208	48.02906666	409.8361893	392.0479604	273.7008468	99.45138546	111.9247209	76.99064033	112.4882529	65.04008666	96.08979613	317.2689579	214.3013075	241.4800241
52		1		Glyma.12G133700	172.1190264	397.2402894	245.380794	256.1932162	520.0265795	403.8262035	224.5441617	589.2157227	467.2504039	362.5571532	354.8330933	234.5770081	356.382488	187.0017894	315.0028887	550.5168507	783.778851	579.7732215	167.1510605	282.7757973	216.3401266	682.6806782	547.8389549	323.6713488	653.6287584	383.8487252	735.1961163	247.1050211	224.3645989	350.6770368	390.9721952	349.8879864	463.2803722	520.9782067	672.0822178	666.199508	381.0754022	516.9404481	284.5729997	306.5304893	230.8923077	562.8116631	523.2570127	626.6689749	588.8306007
53		1		Glyma.12G154300	2558.31462	3303.325622	1083.340933	2261.953196	5468.404501	3974.176572	686.054077	4979.097748	5569.257544	5902.153561	5495.477533	5462.445512	4758.41898	3065.845126	3676.925611	6819.168108	5963.638472	5098.161797	3186.900423	4331.525955	5219.205553	6481.565411	6924.721594	4041.677389	7189.916342	4766.34536	10366.75052	5575.724445	3170.369332	4615.741306	4412.539427	5841.833491	4429.680794	6057.23995	9826.868817	8389.222127	6921.630538	5708.160764	4816.300563	4547.337625	4036.821379	6844.550094	9595.018299	3809.801022	8958.552029
54		1		Glyma.13G212800	1137.354703	1412.929186	1089.449998	2033.70833	3202.226172	2098.140492	1066.345891	2286.022069	2207.707149	1817.977515	1788.35879	1706.014605	1441.685958	1675.634455	1662.988223	2237.206776	2760.52399	2184.603581	1271.875329	982.2245409	1026.614027	2610.765965	2227.630385	1377.289021	2481.866844	2009.613606	2831.596923	1786.502517	1310.094158	1374.690136	2039.474362	2193.495302	1981.199	2634.991997	4541.222208	3382.243656	2257.639395	2297.302322	2087.518374	2265.700895	2453.095269	3037.915862	3115.865288	1915.723809	3041.696659
55		1		Glyma.13G231500	237.6416103	456.4368815	81.45420548	216.1339133	397.3328084	438.0636425	32.48724042	528.4950185	526.4218525	300.2561627	351.2847624	395.5821365	86.48215042	152.5540913	110.6766906	861.4470643	918.5840415	867.9645888	159.5147177	419.4819774	180.2834388	275.0227875	324.6108578	146.6635799	883.3600425	409.7965412	806.7746161	451.6345149	273.1395117	357.0036843	150.7479857	266.9515748	179.1083944	1001.435886	1307.993344	1052.874747	461.0082915	498.918671	342.0723387	195.9170405	99.72813289	255.5355018	739.8996221	876.6871669	975.4365507
56		1		Glyma.13G265000	153.5379951	199.3990472	67.19971952	114.5882385	190.9472597	171.1871949	226.4551758	258.6252218	282.5946766	103.8349842	93.14368699	138.6136866	98.83674334	88.57979496	99.32523517	539.8685557	510.5895711	461.1061878	135.7572065	198.5048643	149.2346243	212.6062684	265.0833653	106.2046613	534.4376318	318.5318093	384.5827869	319.7338617	219.4871076	239.5088009	196.4586653	144.2747993	291.1762166	761.7859111	810.9325371	522.9433201	155.2185175	111.9247209	267.0308285	151.8591415	130.0801733	318.8914113	1138.853498	592.0344201	757.747662
57		1		Glyma.13G357500	55.74309378	151.885993	190.3992053	178.8694455	413.583639	287.9456407	21.97666263	38.23155453	47.94927726	122.871398	243.0606689	133.282391	274.6521041	243.5944361	355.6789374	59.63045192	65.61314582	77.98119353	54.30288261	151.6876793	55.0866063	281.8495943	382.2781162	154.2496271	84.58725108	47.42187049	37.60904225	218.7213362	60.48089187	153.6471553	376.3836805	467.3812361	374.2264777	70.62149024	106.1796559	108.3156543	346.6856708	339.5682209	167.6251916	598.0625448	407.5845431	606.1048679	50.905094	34.63455474	52.34049784
58		1		Glyma.14G023300	119.3097797	214.9770978	83.49056062	143.468201	377.8318117	535.5086611	203.5230061	670.1766617	654.9667234	189.4988462	196.0452841	359.3293261	131.1487556	93.50089468	99.32523517	912.5588802	580.9745821	647.582955	74.66646359	227.531519	164.2582442	242.8392698	278.1050043	144.9777916	513.2908191	399.0595139	669.6835911	379.0056742	157.0552192	252.162096	197.4312329	398.2675598	201.1217166	891.4515981	1081.632319	882.8308166	412.6767771	304.4731814	265.0816983	305.5930871	194.0362585	289.3253202	993.2412527	923.2273499	1136.026715
59		1		Glyma.14G093100	399.0031976	1895.848754	725.9606063	608.3424369	2725.264293	1926.953297	722.3633457	2859.495387	4676.584829	712.1349333	1894.808718	1952.320463	1768.607494	427.3154923	350.0032097	7701.911763	2023.270824	3584.874578	577.8166103	1534.667324	1241.952578	1423.876843	1582.129138	829.4078312	4459.093838	4576.657878	5103.910992	2388.403599	1067.195092	2010.066314	1240.996321	1931.727253	1201.727272	8300.919427	5456.000782	5312.125798	2632.208632	2945.137782	2524.123525	1342.359818	1304.053738	1236.496168	10293.48354	3700.485708	8042.593316
60		1		Glyma.14G160100	39.11796054	77.11135029	6.109065411	24.22190407	95.8799006	79.88735764	15.28811314	145.0550157	215.261649	27.68932912	93.14368699	154.6075735	6.65247311	3.280733147	2.837863862	318.3840201	192.0675723	179.6957938	41.5756445	88.01630777	102.1606153	28.28248524	37.20468284	10.11472965	254.722972	229.056582	317.8570668	228.7391074	96.57432735	205.1641426	3.890270599	40.60428484	18.0109	241.9654338	487.7263317	337.7584918	110.6048119	158.4019355	105.2530273	38.43348642	2.168002889	28.51015929	544.5661218	179.6667527	394.9328474
61		1		Glyma.14G191300	319.7893275	577.1667734	227.0535978	261.7828863	493.212709	464.400134	135.6820041	530.7439334	608.0376435	411.8787707	479.9117587	422.2386147	388.6945003	371.5430289	400.1388045	908.2995622	981.8112547	966.2887024	335.1506036	421.3546648	269.4235835	496.4063789	615.7375011	246.1250881	889.1273551	577.1152163	781.297523	476.6789427	303.3799576	515.1698736	437.6554424	462.1977104	468.2833999	1151.940701	1089.799985	1107.614916	617.1562612	631.7107127	564.2731741	515.5711593	368.5604911	709.5861868	979.0351799	945.9562764	868.3764415
62		1		Glyma.15G023000	0.977949014	13.24134298	0	20.49545729	33.31420275	49.16145086	0	11.24457486	13.26256605	13.84466456	8.870827333	5.33129564	4.751766507	5.741283007	4.729773103	18.10210147	20.28042689	9.0412978	5.090895245	13.1088118	5.0078733	33.1587758	20.46257556	6.743153099	13.45706267	2.68425682	31.5430677	31.7229419	22.43645989	21.6913631	10.69824415	19.87018194	11.00666111	13.89275218	39.6715198	18.63495127	18.58904401	29.40395209	8.771085607	12.1862274	5.420007222	15.83897738	8.286875767	12.98795803	29.73891923
63		1		Glyma.15G076200	124.1995247	271.0580798	26.47261678	265.5093331	424.9592205	521.4625323	25.79869092	239.5094445	240.7665837	103.8349842	174.7552985	261.2334863	172.9643008	116.4660267	106.8928721	414.2186749	502.2388071	417.029861	142.5450669	268.7306418	245.3857917	485.6785397	473.4295892	165.2072509	475.8032873	178.9504547	552.0036847	345.6131038	195.0996512	370.5607863	155.610824	432.824398	254.1538111	463.0917393	602.0736535	670.8582459	397.8055419	372.7662314	157.8795409	353.4005946	132.2481762	316.7795477	477.0872763	467.566489	500.8033998
64		1		Glyma.15G215100	585.7914592	1403.582356	762.6149988	939.9962004	1019.739621	1338.771653	366.9147153	992.8959602	1080.389034	1241.693353	1501.831067	1231.529293	1725.841595	1128.572202	1442.580797	1398.121132	1760.818241	1369.756617	664.3618295	1115.185346	1163.829755	1801.301732	1964.407254	1403.418739	1972.4209	679.1169754	1550.463097	1583.642652	945.2578101	1290.636104	1304.213218	1307.112403	1503.91015	1315.18054	1882.063572	1799.437482	2338.501737	2409.227042	1157.7833	1551.400488	880.2091729	2441.314381	1166.081804	1403.781797	1174.092531
65		1		Glyma.15G217100	14.6692352	40.50293146	141.526682	46.58058476	142.1947678	126.4151593	210.2115556	91.08105637	149.9690161	33.74636987	117.0949208	189.7941248	101.6878032	46.75044734	57.70323186	359.9123705	63.22721324	84.76216688	35.63626671	85.20727667	90.1417194	197.0021386	180.4427118	91.03256684	265.2963784	304.2157729	183.1924316	93.49919717	63.40738664	185.2803931	145.8851475	236.7143414	85.05147221	387.8393317	253.1976411	216.6313086	158.0068741	260.8415105	153.9812807	148.109533	124.6601661	89.75420518	666.5015796	116.8916223	101.1123254
66		1		Glyma.15G274200	7.823592109	12.46244045	5.090887842	10.24772865	16.25083061	20.19131017	8.599563639	20.24023475	23.46453994	19.90170531	15.9674892	18.12640517	10.45388632	5.741283007	12.29741007	34.07454395	14.31559545	47.46681345	10.18179049	29.02665469	12.01889592	27.30722713	22.32280971	10.11472965	24.03046906	17.89504547	24.26389823	25.87924207	22.43645989	10.84568155	6.807973548	47.51565247	34.02058889	41.67825654	67.67494554	67.55169837	74.35617605	68.29305002	35.08434243	48.74490961	13.00801733	58.07625041	48.53741521	85.50405702	118.9556769
67		1		Glyma.15G274300	300.2303472	349.7272351	142.5448596	315.8163646	608.5936064	571.5018662	105.1057778	869.2056367	886.5515306	532.154294	586.3616867	763.4415356	509.3893695	289.5247002	330.1381626	1072.283305	1351.630804	1212.664067	321.574883	444.7632573	380.5983708	851.4003316	776.6477544	324.5142429	1226.515141	731.0126073	1648.731885	660.33808	428.2437344	630.8571435	578.6777516	908.8448436	797.4826277	1079.003753	1808.554579	2017.233475	1101.400858	984.5581378	794.27053	722.7370251	611.3768146	1067.547076	1567.403359	1779.35025	1646.346569
68		1		Glyma.16G036000	147.6703011	211.8614877	127.2721961	109.93018	156.8205154	144.8507034	133.7709899	261.9985943	160.17099	96.04736039	142.8203201	139.6799458	140.6522886	125.4880429	116.3524183	218.2900472	283.9259765	255.4166629	134.908724	156.3693978	112.1763619	191.1505899	194.3944679	101.1472965	254.722972	186.1084728	338.4813803	181.9895088	143.3982436	161.7814164	174.0896093	237.5782623	217.1314055	383.2084143	337.2079183	306.3120116	116.1815251	178.3207417	136.4391094	178.1064005	140.9201878	192.1795923	311.349761	346.3455474	360.4357011
69		1		Glyma.16G065500	8.801541123	14.79914803	1.018177568	3.72644678	17.87591367	25.45860848	0	6.746744916	11.22217127	5.19174921	11.53207553	7.463813895	4.751766507	2.46054986	5.675727724	2.129658997	11.92966288	9.0412978	1.696965082	6.554405898	4.00629864	14.62887168	12.09152192	5.057364824	6.728531336	1.789504547	92.20281327	54.26292693	41.94642501	86.7654524	107.9550091	141.6830365	114.0690333	155.1357327	128.3490347	89.68070301	100.3808377	114.7702646	106.2275924	103.1142319	130.0801733	166.8372284	111.2809032	95.24502554	133.2303581
70		1		Glyma.16G071100	158.4277402	151.885993	113.0177101	100.6140631	79.62906999	97.44501866	139.5040324	83.20985397	93.85815974	154.8871848	126.8528309	132.2161319	89.33321033	94.32107797	116.3524183	107.5477793	157.47155	105.1050869	134.0602414	168.5418659	114.1795112	87.77323006	104.173112	111.2620261	122.0747828	142.2656115	243.8521772	348.9523609	287.7719855	308.1981174	263.5658331	174.5120327	221.1338278	231.5458696	270.6997822	213.1372552	426.6185601	460.9780877	385.9277667	206.2284637	246.0683279	335.7863206	254.52547	242.4418832	279.5458408
71		1		Glyma.16G082700	348.1498488	454.8790764	592.5793449	597.1630966	546.8404501	614.5181357	413.7345618	387.9378327	436.6444823	355.6348209	556.2008738	548.0571918	594.9211667	539.6806026	414.3281239	356.717882	293.4697068	417.029861	332.605156	302.439015	278.4377555	481.7775072	412.9719796	413.0181273	317.2021916	405.3227798	702.4398537	838.1535175	565.7889885	868.5583308	847.106423	1064.350615	970.5873888	541.817335	439.887146	560.2132227	863.4610944	939.0294378	873.2103004	1131.444344	896.4691945	782.4454828	483.0064733	589.8697605	685.184699
72		1		Glyma.16G084000	0	0.778902528	0	0	0.812541531	0	0	1.124457486	1.020197388	1.73058307	0.887082733	0	0.950353301	1.640366573	1.891909241	0	0	0	0.848482541	0	1.00157466	0.975258112	1.860234142	1.685788275	0.961218762	0	70.36530486	86.82068308	97.5498256	94.89971356	113.790415	103.6705145	88.05328888	65.99057285	100.3456089	82.69259628	89.22741126	112.8732355	90.63455127	99.36462343	83.46811122	128.8236827	68.66268493	64.93979014	79.70030353
73		1		Glyma.16G085700	0.977949014	0	1.018177568	0	0	0	0	0	0	0	0	0	0	0	0	0	0	0	0	0	0	0	0	0	0	0	135.8778301	85.98586882	84.86834828	85.8616456	73.91514138	103.6705145	97.05873888	112.2997468	84.01027723	121.1271833	94.80412446	128.0494688	102.3293321	184.6682152	96.47612855	156.2779102	62.74348795	134.2088996	111.8183363
74		1		Glyma.16G085900	1.955898027	0	0	0.931611695	1.625083061	1.755766102	1.911014142	3.373372458	1.020197388	0	0.887082733	1.066259128	0.950353301	0	0	1.064829499	2.385932575	2.26032445	0	0	0	0	1.860234142	0.842894137	0	0.894752273	112.8271268	112.6999252	118.035289	121.1101106	131.2966327	156.3696927	143.0865944	116.9306642	126.0154158	129.2799745	158.0068741	115.7187792	127.6680238	129.3614909	115.9881546	139.383001	106.5455456	106.0683239	110.6287795
75		1		Glyma.16G086500	80.19181912	123.0665994	81.45420548	78.25538239	125.1313957	136.949756	47.77535355	114.6946636	118.3428971	118.5449403	172.0940503	164.2039057	133.9998155	195.2036222	223.2452905	106.4829499	97.82323559	140.1401159	83.99977154	150.7513356	93.14644338	192.125848	175.7921264	165.2072509	120.1523453	94.84374097	272.9688551	252.9487209	227.2910937	300.967663	301.4959714	444.0553704	450.2725	276.6973142	227.5278342	312.1354338	476.8089789	482.7939231	372.2838558	454.6400223	517.068689	408.6456165	258.0769882	326.8636104	250.9964783
76		1		Glyma.16G092900	0.977949014	0	0	0	1.625083061	0	0.955507071	0	1.020197388	0.865291535	0.887082733	0	0	0	0	0	0	0	0	0.9363437	1.00157466	1.950516224	0.930117071	0	0.961218762	0	900.1906243	938.3312287	821.3695316	757.3900949	869.4754789	825.908432	877.5310721	861.3506351	1148.140455	1015.604844	1229.665261	1040.520498	834.2276977	986.1470174	747.9609966	1286.124964	993.2412527	970.8498627	802.9508192
77		1		Glyma.16G098700	0	0	1.018177568	0	0	0	0.955507071	2.248914972	0	0.865291535	0	2.132518256	0	2.46054986	0	0	0	0	0	0	0	0.975258112	0	0	0	0.894752273	201.3903553	254.6183494	373.6158321	335.3123212	185.7604211	150.322246	208.1259555	179.448049	220.5269777	151.4089791	274.1883992	251.3563647	309.9116914	160.2957604	169.1042253	241.8083881	224.9294851	190.4900511	202.2246508
78		1		Glyma.16G109600	0	0	0	0	0	0	0	0	0	0	0	0	0	0.820183287	0	0	0	0	0	0	0	0	0	0	0	0	49.74099137	45.07997006	47.79941455	44.28653299	34.03986774	52.69917819	41.02482777	62.5173848	35.00428218	43.09332482	60.41439304	53.11681668	51.65194857	32.80907377	32.52004333	50.68472763	78.13340009	37.88154425	63.04650877
79		1		Glyma.16G111100	10.75743915	2.336707584	10.18177568	4.658058476	7.312873775	6.145181357	5.733042426	5.62228743	15.30296083	9.518206885	6.209579133	11.72885041	10.45388632	7.38164958	12.29741007	14.90761298	3.578898863	2.26032445	3.393930163	12.1724681	10.0157466	9.752581118	9.301170711	5.900258962	0.961218762	16.10554092	40.03543208	72.62884066	65.35838315	51.51698736	47.65581484	66.52191346	83.0502611	43.99371523	31.50385396	43.09332482	83.65069805	77.77819586	92.58368141	59.05633279	81.30010833	69.69150049	36.69902125	56.28115146	36.87625984
80		1		Glyma.16G149300	472.3493736	668.2983692	512.143317	801.1860578	762.1639556	690.8939612	257.9869092	481.267804	243.8271759	580.61062	537.5721364	297.4862967	750.7791081	901.381432	852.3051132	239.5866372	473.6076162	585.4240326	538.7864134	639.5227469	530.8345698	1510.674815	1292.862729	1233.154123	577.6924761	476.0082094	584.7599473	921.6349435	988.1797334	973.3999191	1038.70225	1368.450791	1415.856861	497.8236197	453.8888589	811.7850649	758.4329957	978.8670503	705.5851088	1348.921633	1155.54554	1288.236827	371.7255701	485.9660962	374.7103823
81		1		Glyma.16G150500	386.2898604	415.1550475	282.0351865	301.8421892	401.3955161	361.687817	230.2772041	437.4139621	387.6750076	342.6554479	413.3805537	369.9919174	323.1201225	294.4457999	294.191887	424.8669699	410.3804029	491.6205679	431.8776133	421.3546648	559.880235	368.6475662	352.5143699	262.1400767	486.3766937	373.111698	712.145413	542.6292693	570.6664798	516.9774872	450.2988218	464.7894732	483.2924833	687.6912328	654.5800767	661.5407702	573.4720078	544.447371	427.8340646	490.2613024	351.216468	555.4201403	516.1539764	517.3536615	473.4435941
82		1		Glyma.16G150900	43.0297566	31.93500365	25.45443921	27.94835085	38.18945194	18.43554407	21.97666263	24.73806469	18.36355299	22.49757991	23.9512338	19.1926643	20.90777263	18.04403231	39.73009407	29.81522596	26.24525833	32.77470453	16.12116828	32.77202949	22.03464252	36.08455014	39.99503406	36.24444791	25.95290658	27.73732047	83.71044889	102.682154	99.50082212	114.7834631	167.2816358	127.8603012	156.0944666	152.820274	159.8528886	135.1033967	169.1603005	154.6078771	137.4136745	139.6729141	123.5761647	209.0745015	178.7597487	109.3153134	162.9692774
83		1		Glyma.16G151400	9.779490136	7.010122753	8.145420548	3.72644678	8.125415305	4.389415255	5.733042426	2.248914972	2.040394777	6.057040745	5.3224964	4.265036512	15.20565282	3.280733147	8.513591586	4.259317994	5.964831438	2.26032445	8.484825408	1.872687399	12.01889592	6.826806782	6.510819498	6.743153099	6.728531336	1.789504547	33.96945752	49.25404137	78.03986048	49.70937377	64.18946489	57.01878296	75.04541666	59.04419676	61.84089851	64.057645	86.43905466	72.08710836	68.21955472	61.86853911	66.12408811	107.7050462	49.7212546	34.63455474	36.87625984
84		1		Glyma.16G152900	1.955898027	2.336707584	42.76345788	3.72644678	4.062707653	3.511532204	82.17360811	4.497829944	2.040394777	5.19174921	4.435413666	10.66259128	3.801413205	6.561466293	5.675727724	0	2.385932575	3.390486675	6.787860327	2.809031099	0	1.950516224	1.860234142	2.528682412	2.883656287	12.52653183	37.60904225	50.08885563	42.92192327	71.40073687	35.01243539	48.37957342	45.02725	35.88960979	31.50385396	17.47026682	53.90822764	97.69700212	44.8299931	44.99530117	44.44405922	72.85929597	27.22830609	4.329319343	23.79113538
85		1		Glyma.16G181200	6.845643095	3.894512641	1.018177568	13.97417543	3.250166122	4.389415255	8.599563639	31.48480961	45.90888248	27.68932912	25.72539926	25.59021907	17.10635942	40.18898105	25.54077476	18.10210147	36.98195492	53.11762458	17.81813336	15.91784289	19.02991854	49.7381637	35.3444487	20.2294593	64.40165707	31.31632957	94.62920309	65.95032657	64.3828849	60.55505532	95.31162968	138.2273526	209.1265611	60.20192611	53.67323267	92.01007192	94.80412446	152.710848	112.0749828	101.2394276	92.14012277	87.64234153	58.00813037	95.24502554	77.32119
86		1		Glyma.16G199700	78.23592109	63.87000731	153.7448128	88.50311103	76.37890387	65.84122883	107.972299	92.20551386	95.89855452	131.5243133	102.9015971	108.758431	156.8082947	114.0054768	144.731057	102.2236319	143.1559545	59.89859793	83.151289	76.78018337	89.14014474	123.8577802	140.4476777	99.46150821	110.5401577	89.47522733	121.3194911	196.1813512	205.830132	203.3565291	334.5632715	273.8629424	293.1774277	186.3944251	222.8605965	151.4089791	411.7473249	326.2890168	322.5810373	314.9671082	279.6723727	564.9235267	237.9517185	196.9840301	139.178142
87		1		Glyma.16G204400	399.9811466	958.0501096	295.2714949	301.8421892	387.5823101	504.7827543	380.2918143	310.3502662	471.3311935	269.9709589	329.9947768	326.2752931	313.6165895	204.2256384	176.8935141	825.2428613	610.7987393	516.4841369	483.6350483	750.9476471	685.0770675	414.4846975	520.8655598	364.1302674	671.8919148	612.9053072	798.2822517	919.965315	511.1610862	606.45436	455.1616601	439.7357656	497.3009611	1131.101573	1085.132748	776.8445312	687.7946284	632.6592273	457.0710166	357.1502031	254.7403394	512.1269354	836.9744525	588.7874306	1125.320704
88		1		Glyma.16G208100	144.736454	130.8556247	59.05429897	30.74318594	35.75182734	21.94707628	71.66303033	129.3126109	91.81776496	68.35803127	58.5474604	52.24669727	30.41130564	26.24586517	24.59482014	69.2139174	133.6122242	107.3654114	120.4845208	102.0614633	77.12124882	21.45567846	45.57573648	42.98760101	93.23821994	99.31750234	190.4716011	171.9717376	215.5851146	158.1661893	85.58595318	76.88896491	92.0557111	260.4891033	218.1933589	177.0320371	73.42672385	115.7187792	110.1258526	85.30359181	83.46811122	72.85929597	200.0688578	165.5964649	229.5844564
89		1		Glyma.16G208300	904.6028376	1208.077821	133.3812615	148.1262595	490.7750844	431.9184611	145.2370748	1028.8786	885.5313332	810.7781683	691.9245319	570.4486334	202.4252532	178.7999565	150.4067847	1198.998015	1705.941791	1656.817822	708.4829216	1267.809369	627.9873118	544.1940264	521.7956769	193.8656516	1247.661953	797.2242755	860.1551922	1109.468152	1009.640695	957.1313967	343.3163804	468.2451571	384.2325333	1451.792603	1068.797416	1198.460304	440.5603431	753.1205794	492.1553591	401.2081021	302.436403	485.7286398	934.0492829	1082.329836	1196.69411
90		1		Glyma.17G101800	246.4431514	369.1997983	133.3812615	336.3118219	756.4761649	647.8776917	102.2392566	326.092671	375.432639	234.494006	293.6243847	264.4322637	304.1130564	276.4017676	332.0300719	423.8021404	402.0296389	433.9822944	172.2419558	365.1740429	189.2976107	524.6888641	559.9304768	304.2847836	471.9584123	263.9519206	363.9584734	267.9753776	218.5116094	231.3745397	385.1367893	550.3176477	470.2846111	426.0444001	628.9102698	472.8618886	312.2959394	350.0018814	254.3614826	414.3317316	428.1805705	522.6862537	497.212546	337.6869087	447.2733452
91		1		Glyma.17G116800	48.89745068	127.7400146	5.090887842	36.33285611	149.5076416	136.0718729	45.86433941	109.0723761	75.49460675	32.0157868	28.38664746	103.4271354	2.851059904	22.14494874	8.513591586	245.9756142	190.874606	102.8447625	36.48474926	29.96299839	42.06613572	83.87219761	106.0333461	21.07235343	277.7922223	156.5816478	258.4105161	367.3182746	102.4273169	198.8374951	13.6159471	105.3983564	89.05389443	649.4861643	689.5843589	463.5444129	236.080859	293.0910063	176.3962772	163.1079668	28.18403755	99.25759161	820.400701	777.1128221	555.5230112
92		1		Glyma.17G253100	443.9888522	828.75229	805.3784567	570.1463574	1225.312628	1034.146234	206.3895273	791.6180702	521.3208655	932.7842748	794.826129	689.8696558	727.0202755	811.9814538	1151.226773	855.0580873	1410.086152	906.3901045	375.8777656	839.9002986	591.9306241	1043.52618	1286.351909	725.7318523	1525.454176	398.1647616	952.3580055	850.6757314	617.4903961	761.9091289	823.7647994	979.6863618	892.5401555	1103.316069	1609.030171	1642.205081	788.1754661	1359.221398	676.3481568	934.5899015	776.1450342	2199.505993	1155.42725	765.2071939	880.2720092
93		1		Glyma.18G014000	237.6416103	366.8630908	53.96341113	115.5198502	411.1460145	332.7176763	50.64187476	618.4516173	596.8154723	186.9029716	259.0281581	266.564782	102.6381565	102.5229108	112.5685999	1128.719268	981.8112547	914.3012401	165.4540955	330.529326	158.2487963	286.7258849	262.293014	97.77571994	767.0525723	546.693639	769.1655738	361.4745748	257.5315396	298.2562426	130.3240651	228.0751319	205.1241389	1297.814599	1141.139599	880.5014477	368.9925236	507.4553023	351.8179894	326.2159335	194.0362585	349.5134343	1162.530286	1402.699467	1303.754219
94		1		Glyma.18G057900	4832.046076	3677.198835	3897.583732	1814.779582	2735.827333	3500.119724	5155.916155	24643.61026	19219.4986	4648.346126	4406.139936	5469.909326	1728.692655	1677.274821	1082.172086	24843.53703	17964.87933	18493.97465	3631.505275	2947.609967	3761.914423	1814.955346	1687.232367	1246.640429	22005.18112	12749.32514	15628.37685	5797.785039	4844.32434	5498.760546	1979.175167	2282.47916	1907.154189	31923.22905	39021.60696	25804.74878	5165.895331	5908.297342	5691.459994	1787.62582	1700.798266	2067.514515	30537.1372	24665.21463	23905.33283
95		1		Glyma.18G192000	214.170834	295.9829607	27.49079435	172.3481636	352.6430243	440.6972916	23.88767678	488.014549	431.5434953	167.0012663	190.7227877	282.5586689	80.78003062	76.27704566	50.1355949	757.0937734	583.3605147	480.3189457	101.8179049	214.4227072	124.1952578	203.8289454	218.5775117	101.1472965	540.2049444	238.898857	547.1509051	311.3857191	157.0552192	272.9496523	91.42135908	245.3535509	124.0750889	661.0634578	894.9428143	482.1793642	251.8815464	277.914773	223.1754004	209.04067	109.4841459	287.2134566	849.9966858	583.3757815	844.5853061
96		1		Glyma.18G205800	1012.177229	7345.829743	5311.832375	1300.529926	3192.475673	3997.001531	3009.847274	152.9262181	3355.429211	1670.012663	746.0365787	535.2620822	1065.346051	1657.590422	1652.582722	5806.515255	1901.588262	907.5202667	1883.631241	14354.14892	2469.883112	4671.486355	6070.874123	473.7065052	2493.401469	1239.231899	777.6579382	16583.58528	1111.092514	12480.66804	3696.729637	8240.078059	1755.062144	6981.10797	7599.429661	6415.081976	7037.812063	11311.98492	2035.866426	8422.557939	1972.882629	4178.322234	1810.090435	5407.319859	1627.31366
97		1		Glyma.19G031300	3.911796054	4.673415169	0	2.794835085	4.875249183	4.389415255	3.822028284	2.248914972	3.060592165	0.865291535	15.08040647	0	8.553179712	2.46054986	5.675727724	2.129658997	0	2.26032445	3.393930163	10.2997807	10.0157466	9.752581118	0	2.528682412	3.844875049	0.894752273	24.26389823	5.008885563	7.803986048	8.134261162	4.862838249	11.2309724	5.003027777	5.788646741	11.66809406	8.152791182	6.506165404	1.897029167	3.89826027	6.561814755	7.588010111	10.55931826	5.919196977	2.164659671	5.947783846
98		1		Glyma.19G102400	7501.846883	14910.5311	12320.96676	9205.255159	19907.2675	15441.08498	1932.990805	8208.539648	4346.040875	17807.69979	17600.60851	12920.92811	9891.277161	10883.01203	15360.41113	3490.511096	10055.51284	8653.652157	8062.281103	10842.86004	8106.745298	15210.12551	14890.24419	8336.223019	8303.968887	3397.374382	7075.352723	17423.40843	14318.3634	18213.51455	12179.46468	15031.36068	10935.61812	5340.605483	7334.563926	11099.44285	17652.15619	24778.99498	15086.26724	13833.2429	10562.51007	14391.29485	4094.900468	5553.434387	3500.865572
99		1		Glyma.19G202900	10.75743915	53.74427444	22.39990651	83.84505256	183.6343859	168.5535458	22.9321697	97.82780129	121.4034892	57.97453285	68.30537046	54.37921552	39.91483866	18.86421559	29.32459324	351.3937345	109.7528985	148.0512515	10.18179049	63.67137158	15.0236199	163.8433628	163.7006045	47.20207169	131.6869704	104.686016	122.5326861	109.3606681	27.31395117	86.7654524	36.95757069	78.61680681	46.02785555	395.9434371	220.5269777	159.5617703	80.86234145	90.10888545	97.45650675	66.55554965	30.35204044	50.68472763	368.1740519	133.1265698	254.5651486
100		1		Glyma.20G177900	273.8257238	575.6089683	380.7984106	529.1554428	760.5388726	669.8247679	248.4318385	1256.019012	1119.156535	826.353416	814.3419491	537.3946005	742.2259284	587.2512332	1042.441992	1365.111417	1849.097746	1362.975643	369.0899053	506.5619415	738.1605244	979.1591442	1060.333461	650.7142741	1940.700681	703.2752868	1190.144208	843.9972173	515.0630792	638.0875978	768.3284433	846.6425349	867.5250166	1517.783176	2475.969559	2031.209689	1293.797463	1349.736253	738.7203211	996.4584406	821.6730949	1349.480873	1444.284062	1453.568969	1214.537461
101		1		Glyma.20G184800	395.0914015	1106.820493	53.96341113	448.1052253	1925.723427	1260.640061	26.75419799	477.8944316	736.5825145	211.9964261	505.637158	562.9848195	295.5598767	216.5283877	156.0825124	2445.913358	1436.33141	1077.0446	255.3932448	912.9351072	523.8235472	929.4209805	992.4349149	410.4894449	1217.864172	606.6420413	1253.230344	945.8445571	352.1548704	599.2239056	268.4286713	1161.973683	727.4402388	2310.827779	2791.008099	1630.558236	982.430976	949.4630982	512.6212255	1107.071889	394.5765258	1301.963941	2576.034524	2145.177734	3072.625135
102		1		Glyma.U008400	154.5159442	117.6142818	102.8359344	90.36633442	133.256811	128.1709254	84.08462225	115.8191211	123.443884	137.5813541	99.35326613	114.0897267	112.1416896	132.0495092	142.8391477	148.0113003	186.1027409	113.0162225	113.6966605	152.624023	130.2047058	124.8330383	125.5658046	144.1348975	171.0969397	107.3702728	263.2632958	206.1991223	208.7566268	228.6631193	237.3065065	252.2649186	211.1277722	279.0127729	315.0385396	251.5718422	238.8692156	221.9524126	186.1419279	295.281664	255.8243409	350.5693661	273.4669003	209.9719881	258.1338189
103	C2	2	221	Glyma.01G030500	516.3570792	271.0580798	974.395933	1592.124387	2069.543278	1978.748397	661.2108932	1340.353323	1097.73239	911.1519864	873.7764923	1016.144949	1604.196373	1780.617915	2023.396934	1269.276762	1375.49013	1130.162225	531.1500706	417.60929	349.5495563	2164.09775	2203.447341	1442.191869	1549.484645	1224.02111	1528.625588	1089.43261	826.2470229	1020.397872	2203.838294	2177.080804	2011.217166	1638.187028	2011.579416	1809.919642	1212.00567	1317.486757	1276.680238	1975.106241	1971.798627	2411.74829	1863.363208	1259.831929	1539.286459
104		2		Glyma.01G050100	1889.397494	3160.007557	2411.044482	3192.633279	6677.466298	4086.545602	2539.737795	4414.62009	6635.363815	2643.46564	6003.775939	4423.909122	3120.960242	2434.303995	1570.28467	6143.001377	2673.437451	2955.374219	2392.720765	2059.019796	1206.897465	3773.273634	3871.14725	1991.758847	1892.639743	2507.990622	996.0330223	3289.168186	1779.308819	3016.003278	3495.408133	3882.460767	2683.6241	4414.422005	3542.433356	2187.277406	3332.086139	3332.131732	4443.042143	3305.279832	2396.727194	2289.260198	5105.899312	4231.909658	3519.89848
105		2		Glyma.01G050900	786.271007	662.0671489	1586.320652	1663.858487	2448.187632	2074.43765	823.6470952	2040.890337	1589.467531	1598.193465	1497.395654	1411.727085	2311.259229	2387.553547	2427.319557	2130.723827	2099.620666	1864.767671	700.8465787	746.2659286	560.8818096	2326.965855	2308.55057	1391.618221	2010.869651	1343.917915	1738.508308	990.0897129	970.6207648	1282.501843	2396.406689	2475.133533	1766.068805	2482.171723	2782.840433	2009.080684	1381.16597	1842.015321	1461.847601	2223.5178	2575.587432	3424.386911	2708.624536	1514.17944	2117.411049
106		2		Glyma.01G089300	1484.526603	1351.395886	3035.187332	3842.898242	5151.513304	5096.111111	2255.952195	5322.057282	3703.31652	2731.725376	2267.383466	2634.726305	4658.631883	4735.738297	5308.697331	3760.977789	4798.110409	4474.312249	1272.723811	1025.296351	909.4297913	5360.99384	4623.61196	3429.736245	3744.908298	2795.206102	3599.549302	2127.94155	2085.615271	2818.069589	5551.416145	5017.652901	4405.666261	4540.614504	4295.025423	4178.887823	2245.556517	3283.757489	2710.265453	4385.16706	5028.682701	4412.739099	3890.096253	4703.805466	3789.927867
107		2		Glyma.01G095900	18.58103126	24.14597837	27.49079435	14.90578712	21.93862132	15.80189492	24.84318385	23.61360721	25.50493471	38.93811908	23.9512338	31.98777384	23.75883253	12.3027493	18.91909241	31.94488496	36.98195492	16.95243338	30.54537147	25.28127989	28.04409048	18.52990412	25.11316092	22.75814171	45.17728183	7.158018186	20.62431349	29.21849911	19.50996512	30.72943106	26.25932654	14.68665622	32.01937777	25.47004566	47.83918564	43.09332482	18.58904401	36.04355418	23.38956162	28.12206323	24.93203322	40.12540937	39.06670005	21.64659671	33.30758954
108		2		Glyma.01G096200	175.0528734	121.5087944	694.3971017	594.3682615	606.9685233	618.0296679	485.3975921	1169.435786	596.8154723	474.1797612	325.5593631	286.8237054	669.0487242	583.9705001	651.7627336	723.0192295	1092.757119	1116.600278	177.332851	164.7964911	141.2220271	822.1425882	869.6594615	580.7540607	1017.930669	679.1169754	746.1148705	443.2863723	416.5377553	490.7670901	993.9641381	967.5914685	868.5256221	1239.928132	1451.510901	1135.567343	430.3363689	607.0493335	463.8929721	699.3019724	821.6730949	700.0828004	1112.809032	955.697245	862.4286576
109		2		Glyma.01G112700	10.75743915	3.115610113	11.19995325	4.658058476	2.437624592	21.94707628	50.64187476	48.3516719	78.55519891	21.63228838	19.51582013	8.530073023	17.10635942	31.98714818	16.08122855	34.07454395	29.82415719	128.8384937	6.787860327	14.98149919	3.00472398	11.70309734	12.09152192	9.271835511	11.53462515	59.05365004	14.55833894	11.68739965	11.70597907	5.422840775	3.890270599	18.14234003	22.01332222	19.68139892	12.83490347	19.79963573	19.51849621	22.76435001	20.46586642	20.62284637	18.42802455	17.95084104	18.94143033	89.83337637	60.66739523
110		2		Glyma.01G112900	223.9503241	454.1001739	220.9445324	665.1707503	806.8537398	741.8111781	300.9847274	914.1839362	702.9160007	1026.235761	1119.498409	863.6698936	769.7861741	657.7869959	642.3031874	548.3871917	546.3785597	1624.043117	311.3930925	382.9645732	228.3590225	1352.683001	1249.147226	672.6295216	509.445944	714.9070664	794.642667	552.6470404	328.7429123	874.8849783	413.3412512	905.3891598	721.4366055	468.880386	278.867448	854.8783897	945.252888	1506.241159	1022.318756	1123.007725	661.2408811	427.6523894	389.4831611	685.114786	625.7068606
111		2		Glyma.01G142400	4973.848683	6966.504212	11232.53494	11270.63829	7828.837647	15853.69002	24466.71406	44336.23422	38411.45187	4510.764772	11830.13533	22862.72822	9588.114457	4791.510761	2285.426364	69221.37121	29274.19973	37013.94303	2613.326226	4706.999778	4785.523726	8894.353979	9138.400224	6773.497288	52096.13448	39537.31345	52452.482	10496.1197	3941.988453	10257.30333	9049.741981	12163.14311	5652.420783	35388.31299	34201.51731	28071.22473	9871.711823	9139.886528	8597.613025	7427.974302	7318.093751	3506.749593	48767.08005	26772.51082	25325.66362
112		2		Glyma.01G173900	0	0	0	0	0.812541531	1.755766102	0	1.124457486	2.040394777	4.326457675	10.6449928	3.198777384	3.801413205	2.46054986	0.945954621	17.03727198	20.28042689	6.78097335	0	2.809031099	4.00629864	0.975258112	3.720468284	2.528682412	15.3795002	14.31603637	13.34514403	0.83481426	0.975498256	3.615227183	3.890270599	5.183525724	1.000605555	10.41956413	5.83404703	6.988106728	5.576713204	16.12474792	12.66934588	7.499216862	7.588010111	30.62202294	16.57375153	0	7.137340615
113		2		Glyma.01G229200	407.8047387	385.5567514	643.4882233	919.5007431	1769.715454	1380.032156	728.0963881	2039.76588	1766.981877	976.9141431	1151.433388	1009.747394	1630.806265	1641.186757	2377.183962	2449.107847	3213.851179	2210.597312	637.2103882	671.3584327	439.6912758	2010.006968	2445.27778	1178.366004	3200.858478	1366.286721	1709.39163	1130.338509	753.0846537	847.7707745	1686.432305	1486.807962	1803.091211	2347.875118	3328.907235	2999.062471	1665.578343	1741.472776	1255.239807	1919.799517	1516.518021	2936.546407	2506.188	2236.093441	1758.164905
114		2		Glyma.02G000300	58.67694082	65.42781237	208.7264015	295.3209073	352.6430243	331.8397933	58.28593133	164.170793	140.7872396	307.1784949	353.9460106	266.564782	784.9918269	431.4164088	645.1410513	274.7260106	274.3822462	153.7020626	89.93914933	90.82533887	92.14486872	667.0765484	822.2234908	493.0930704	347.9611919	127.0548228	194.1111858	254.6183494	179.4916791	257.5849368	692.4681666	677.3140279	697.4220721	215.3376588	325.5398243	298.1592204	703.5953159	647.8354606	394.6988523	706.8011893	702.432936	1187.923304	224.9294851	130.9619101	142.7468123
115		2		Glyma.02G032300	283.6052139	75.55354523	791.1239707	809.570563	487.5249183	233.5168916	877.1554912	2344.493858	2474.998864	1551.467722	1075.144273	1889.411175	1217.402579	1222.89328	1126.631953	2170.122518	1778.712735	1412.702781	386.9080386	236.894956	331.5212125	1158.606637	888.2618029	799.0636423	1872.454149	2129.51041	1674.208978	538.455198	368.7383408	714.0073687	1300.322948	1687.237623	1414.856255	1568.723267	1642.867644	2042.856533	2137.740061	1813.559884	2024.171645	1380.793305	1685.622246	744.4319371	2290.72923	1155.928265	1520.253551
116		2		Glyma.02G047000	112.4641366	207.1880725	266.7625229	237.5609823	302.2654494	354.6647526	215.9445981	404.804695	332.5843487	548.5948332	419.5901328	382.7870269	758.3819345	590.5319664	768.115152	338.6157805	293.4697068	253.1563384	64.4846731	87.07996407	87.13699542	339.3898229	451.1067795	322.8284546	325.8531604	217.4248024	287.527194	318.0642332	145.3492402	270.2382319	798.4780405	619.431324	543.3288166	238.4922457	336.0411089	409.968928	652.4754448	623.1740815	543.8073076	614.9357827	830.3451064	886.9827335	381.1962853	240.2772235	278.356284
117		2		Glyma.02G049200	7.823592109	41.28183399	4.072710274	22.35868068	45.50232571	21.06919322	16.24362021	56.2228743	57.13105376	38.07282754	39.03164026	14.92762779	10.45388632	20.50458217	12.29741007	36.20420295	27.43822462	54.2477868	20.36358098	18.72687399	29.04566514	40.96084069	31.62398042	28.65840067	37.48753173	42.05335685	7.279169469	55.09774119	28.28944943	18.07613592	37.93013834	31.9650753	32.01937777	47.46690328	45.50556683	36.10521809	49.26096663	50.27127293	21.44043148	14.99843372	20.59602744	12.67118191	59.19196977	30.3052354	35.68670308
118		2		Glyma.02G055900	75.30207405	35.8295163	16.2908411	10.24772865	45.50232571	18.43554407	49.68636769	134.9348983	194.8577012	176.5194731	163.2232229	82.10195285	90.28356363	22.14494874	38.78413945	362.0420295	230.2424935	169.5243338	165.4540955	49.62621608	48.07558368	102.4021017	89.29123883	29.50129481	209.5456902	198.6350047	206.2431349	90.99475439	108.2803064	196.1260747	125.4612268	126.9963802	125.0756944	365.842474	329.0402525	230.607522	195.1849621	198.239548	201.734969	74.99216862	140.9201878	293.5490475	429.7337005	109.3153134	328.3176683
119		2		Glyma.02G063300	342.2821548	343.4960149	226.0354202	435.9942733	784.102577	612.7623696	214.0335839	738.7685684	680.4716581	440.4333913	703.4566075	602.4364073	426.7086323	342.8366138	298.9216601	726.213718	965.1097267	735.7356085	328.3627433	272.4760166	171.2692669	719.7404865	684.5661643	347.2723846	736.2935719	390.1119912	661.1912267	414.9026874	271.1885152	405.8092513	624.3884312	548.5898058	420.2543333	652.9593524	792.2635866	754.7155266	702.6658637	694.3126752	476.562318	431.2049696	358.8044781	426.5964576	822.7683797	699.1850739	598.3470549
120		2		Glyma.02G071700	118.3318306	94.24720591	369.5984574	369.849843	295.7651171	271.2658628	229.321697	259.7496793	225.4636229	487.1591342	391.2034854	359.3293261	660.4955444	529.8384032	729.3310125	252.3645911	412.7663355	174.0449827	157.8177526	124.5337121	158.2487963	493.4806046	698.5179204	483.8212349	529.631538	212.0562888	197.7507706	424.0856443	346.3018809	406.7130581	673.0168136	576.2352763	643.3893722	239.6499751	428.219052	328.4410162	671.993941	736.0473169	483.3842735	669.305105	668.8288912	1049.596235	237.9517185	217.548297	158.2110503
121		2		Glyma.02G101000	1239.0614	1244.68624	1408.139577	2806.946037	4289.40674	4177.84544	1372.108154	4419.11792	2873.896043	1928.734832	1631.345146	1676.159349	3002.166079	3160.166203	3853.819125	3046.477195	4308.994231	3975.910708	1080.118274	949.4525115	778.2235108	4320.393435	3769.764489	2413.205915	3118.193665	2176.037529	3386.026998	1461.75977	1512.997795	1893.475237	3568.350707	3586.13588	3010.822116	3894.601527	3598.440208	3609.357125	1469.463929	2272.640942	1668.455395	3224.663251	3263.928349	3487.74282	3197.550207	3938.598272	3188.012141
122		2		Glyma.02G109500	9.779490136	8.56792781	3.054532705	13.04256373	14.62574755	7.023064408	7.644056568	21.36469224	24.48473732	45.86045136	31.04789566	22.39144169	40.86519196	22.14494874	19.86504703	30.88005546	39.36788749	27.1238934	25.45447622	18.72687399	31.04881446	57.54022859	69.75878033	32.02997722	62.47921955	23.26355911	8.49236438	61.77625527	45.84841803	37.05607863	48.62838249	43.1960477	84.05086666	21.99685762	36.17109158	40.76395591	71.56781945	51.21978752	60.42303418	46.87010539	67.20808955	135.1592737	72.21420311	25.97591606	10.70601092
123		2		Glyma.02G131600	52.80924674	35.05061377	290.180607	146.2630361	87.7544853	71.98641018	196.8344566	130.4370684	89.77737019	209.4005515	116.2078381	123.6860588	254.6946848	238.6733364	308.3812063	48.98215693	127.6473928	71.20022018	87.3937017	73.03480857	89.14014474	189.2000737	176.7222435	174.4790864	131.6869704	76.05394323	52.16738119	165.2932236	138.5207524	157.2623825	305.386242	203.0214242	279.16895	49.78236197	137.6835099	137.4327656	200.7616753	221.003898	204.6586642	214.6650827	355.5524738	368.5202071	113.648582	83.33939735	48.77182754
124		2		Glyma.02G235900	44.00770561	31.15610113	295.2714949	156.5107648	29.2514951	39.5047373	165.3027233	142.8061007	64.27243548	440.4333913	262.576489	467.021498	415.3043927	310.0292824	209.0559712	54.30630442	125.2614602	127.7083314	146.7874796	31.83568579	37.05826242	182.3732669	119.0549851	59.00258962	43.2548443	84.10671369	19.41111858	301.367948	189.2466617	329.8894805	207.1569094	222.0276852	249.1507833	17.36594022	26.83661634	79.19854291	370.851428	496.0731273	621.772513	286.845045	511.6486818	237.5846608	62.74348795	73.59842883	29.73891923
125		2		Glyma.02G252500	26.40462337	24.9248809	49.89070086	51.23864323	59.31553173	52.67298306	33.44274749	103.4500887	39.78769815	82.20269583	74.51494959	66.10806593	76.02826411	109.0843771	103.1090537	81.99187139	132.4192579	75.72086908	72.12101597	71.16212117	77.12124882	57.54022859	70.6888974	60.68837789	94.1994387	38.47434775	103.1215675	116.0391822	80.96635525	84.05403201	43.76554424	65.6579925	80.04844444	104.1956413	126.0154158	119.9624988	102.2397421	137.5346146	74.06694513	81.55398338	66.12408811	82.3626824	159.8183184	162.3494754	105.8705525
126		2		Glyma.02G264500	116.3759326	70.10122753	37.67257003	29.81157424	63.37823938	68.47487798	64.97448083	104.5745462	133.6458579	54.51336671	62.98287406	76.77065721	45.61695847	59.87337993	32.1624571	68.1490879	73.96390983	80.24151798	55.15136515	75.84383967	56.08818096	67.29280971	47.43597063	44.67338928	32.68143792	42.94810912	61.87294048	91.82956865	93.64783258	87.66925919	66.13460018	94.16738399	48.02906666	54.41327937	31.50385396	43.09332482	64.13220184	56.91087502	69.19411979	62.80594122	31.43604189	13.72711373	33.14750307	96.32735538	77.32119
127		2		Glyma.02G276100	70.41232898	66.20671489	36.65439247	59.62314849	52.81519948	53.55086611	41.08680405	110.1968336	63.25223809	132.3896049	86.93410786	85.30073023	59.87225799	71.35594594	100.2711898	80.92704189	73.96390983	137.8797915	81.45432392	110.4885566	113.1779366	77.04539083	94.87194125	97.77571994	86.50968861	66.21166822	61.87294048	135.2399102	94.62333084	106.6492019	85.58595318	57.88270392	89.05389443	89.14515981	63.00770792	145.5855568	78.07398485	99.59403128	56.52477391	60.93113701	82.38410977	46.46100033	78.13340009	80.09240784	63.04650877
128		2		Glyma.02G292400	104.6405445	106.7096464	339.0531303	95.9560046	113.7558143	82.5210068	143.3260607	122.565866	102.0197388	355.6348209	263.4635718	259.1009681	157.758648	127.9485927	181.6232872	177.8265263	219.5057969	106.2352492	108.6057652	108.6158692	96.15116736	121.907264	151.6090826	108.7333437	154.7562207	90.3699796	117.6799064	220.3909648	219.4871076	260.2963572	291.7702949	184.0151632	162.0981	100.7224533	179.6886485	138.5974501	232.3630502	276.0177438	241.6921367	197.7918447	222.2202961	386.4710482	175.2082305	81.17473768	68.99429261
129		2		Glyma.02G302900	731.5058622	340.3804048	1271.703783	1660.132041	2383.184309	2619.603024	954.551564	2807.770343	1581.305952	1548.006556	1304.011618	1523.684294	2597.315573	3156.88547	3915.306175	2478.923073	4046.541648	2878.523187	603.2710865	647.0134965	297.467674	3095.469247	3465.616207	1804.636348	4026.545395	1821.715628	2184.964035	1728.065519	1272.049726	1610.58371	3613.088819	3666.480529	3050.846339	3710.522561	4851.59351	3721.166833	1895.153037	2414.91813	1766.886467	3744.921421	4011.889346	4859.398262	2847.133746	2277.221974	2239.935396
130		2		Glyma.03G022500	38.14001153	17.13585562	40.72710274	25.15351577	10.5630399	10.53459661	52.55288891	25.86252218	27.54532949	43.26457675	39.918723	30.92151471	41.81554526	23.78531531	32.1624571	26.62073746	38.1749212	22.6032445	37.3332318	22.47224879	43.06771038	16.5793879	32.55409749	46.35917756	36.52631297	33.10583411	58.23335575	47.58441284	44.87291978	35.24846504	41.82040894	22.4619448	37.02240555	32.41642175	35.00428218	24.45837355	40.89589683	32.24949584	44.8299931	21.56024848	31.43604189	38.01354572	28.41214549	22.72892655	29.73891923
131		2		Glyma.03G122100	252.3108455	158.1172132	848.1419146	966.0813278	1171.684887	1107.88841	421.3786183	660.0565443	524.3814577	784.8194223	684.8278701	700.532247	1293.430843	1336.078574	1636.501494	712.3709345	700.2712108	530.0460836	280.847721	228.4678627	216.3401266	1386.817035	1449.122397	989.5577173	799.7340102	524.3248322	480.4251849	665.3469656	607.7354135	680.5665172	1621.270272	1408.191155	1328.804178	658.7479991	805.0984901	669.6935614	1072.58784	1110.710577	885.8796463	1400.478749	1344.161791	1917.572195	807.3784676	551.9882162	542.4378867
132		2		Glyma.03G125000	26.40462337	63.09110478	8.145420548	24.22190407	88.56702683	23.70284238	4.777535355	67.46744916	95.89855452	25.95874605	42.5799712	35.18655122	32.31201225	18.04403231	14.18931931	214.0307292	144.3489208	90.412978	16.12116828	23.40859249	26.04094116	25.35671091	42.78538527	26.12971826	166.2908459	156.5816478	141.9438046	44.2451558	28.28944943	28.92181747	35.98500304	38.87644293	17.01029444	221.1263055	150.5184134	105.9862854	44.61370563	44.58018543	47.75368831	39.37088853	36.85604911	78.1389551	382.3801247	81.17473768	171.2961748
133		2		Glyma.03G126200	272.8477748	443.1955385	175.1265418	267.3725565	392.4575592	400.3146713	278.0525577	613.9537874	452.9676405	525.2319618	508.2984062	432.9012059	473.2759441	532.298953	592.1675925	546.2575327	662.0962896	653.2337661	260.48414	429.7817581	213.3354026	516.8867992	474.3597063	278.9979595	561.3517572	412.480798	448.8821172	427.4249013	329.7184105	445.5767503	269.401239	441.4636075	381.2307166	497.8236197	491.2267599	653.387979	566.9658424	805.2888815	558.4257837	510.8841488	429.264572	553.3082766	612.0449674	601.7753887	480.5809347
134		2		Glyma.04G020000	156.4718422	109.0463539	585.4521019	1144.950773	1623.457978	1522.24921	367.8702223	1059.238952	599.8760644	466.3921374	494.1050824	499.0092719	1555.728354	1621.502358	2277.858727	956.2168897	1566.364736	1044.269896	209.5751876	216.2953946	205.3228053	2091.92865	2289.018112	1290.470924	1614.847521	523.4300799	718.2113876	617.7625527	474.0921524	536.8612367	2034.611523	1972.331538	1823.103322	1120.682009	1724.544302	1366.174865	739.8439517	962.7423024	481.4351433	2067.90905	2005.402672	3071.705681	1190.942432	855.0405702	779.1596838
135		2		Glyma.04G021400	490.9304048	1000.889749	726.9787839	1437.476846	1810.34253	1751.376687	523.6178749	1491.030627	2524.988537	618.6834476	1062.725114	1195.276482	1059.643931	732.423675	566.6268178	2272.34615	1096.336018	2250.15299	334.3021211	691.0216503	442.6959997	1415.09952	1153.345168	955.8419518	1483.16055	2220.775142	1982.360485	833.1446319	581.3969606	825.1756046	1337.280518	1518.773037	959.5807277	1703.019871	1681.372354	1481.478626	847.660407	785.3700753	841.0496532	937.4021078	1051.481401	695.8590731	1337.738517	837.7232929	2430.264479
136		2		Glyma.04G066300	48.89745068	130.8556247	36.65439247	106.2037332	71.50365469	74.62005934	36.3092687	75.33865157	38.76750076	196.4211785	130.4011618	55.44547465	189.120307	135.3302423	275.2727946	91.57533687	77.5428087	161.6131982	65.33315564	57.11696568	184.2897374	120.9320059	146.0283802	83.4465196	97.08309499	95.73849324	53.3805761	193.6769084	162.9082088	244.9316417	82.66825023	111.4458031	169.1023389	63.67511415	98.0119901	206.1491485	142.2061867	367.0751439	201.734969	217.477289	158.2642109	340.0100479	73.39804251	58.44581113	44.01360046
137		2		Glyma.04G083200	126.1554228	137.8657475	96.72686901	45.64897306	113.7558143	243.1736051	165.3027233	405.9291525	326.4631643	264.7792097	298.9468811	237.7757855	285.1059904	246.8751693	184.461151	294.9577711	186.1027409	348.0899653	76.36342867	217.2317383	67.10550222	195.0516224	167.4210728	80.91783719	145.1440331	212.0562888	101.9083726	165.2932236	133.6432611	135.5710194	96.28419733	212.5245547	110.0666111	289.4323371	158.6860792	223.6194153	256.5288074	405.0157272	283.5984346	225.913908	173.4402311	230.193138	171.6567123	261.9238202	285.4936246
138		2		Glyma.04G156200	750.0868934	576.3878708	2776.570229	3218.718407	4239.029165	4304.260599	2357.235944	3784.923898	2905.522162	2340.613602	2058.031941	1960.850536	4152.093574	4981.793283	6060.731255	1510.993058	2839.259765	2502.179166	1035.997182	558.060845	724.1384792	5176.670057	5001.239491	2715.804911	2355.947186	2714.678397	3103.352583	2309.931059	1592.988652	2563.196073	4702.364587	3971.444626	4123.495494	1997.083126	2257.7762	2665.962717	2681.469599	2995.409055	2802.849134	4636.390825	3357.152473	3280.780182	1250.134401	3407.174323	1494.083302
139		2		Glyma.04G161000	320.7672765	251.5855166	614.9792514	790.9383291	830.4174442	523.2182984	473.9315072	696.0391839	475.411983	713.0002249	637.8124852	653.6168454	1270.622364	1243.397863	1801.097598	424.8669699	474.8005825	508.5730013	248.6053845	229.4042064	178.2802895	1021.095243	1060.333461	831.9365136	516.1744753	552.0621526	430.6841936	416.572316	338.4978948	516.0736804	874.3383171	940.8099189	961.5819388	368.1579327	389.7143416	507.8024222	891.3446604	912.4710295	749.4405369	1598.270594	972.3492956	1653.589239	369.3578913	447.0022222	327.1281115
140		2		Glyma.04G167400	853.7494889	736.0628891	1648.429483	1548.338637	2161.360471	2062.147287	528.3954103	1448.301242	1228.317656	1625.017503	1990.613653	1659.099203	2704.705496	2179.226993	2602.321161	1279.925057	1301.52622	1297.426234	909.5732838	771.5472085	1039.634497	2995.017661	2928.938657	2172.138192	1596.584364	917.1210801	1296.90536	1679.646292	1380.330032	1930.531316	3304.784874	3364.972116	2820.707061	1821.108265	1938.070423	1801.766851	2331.066119	2229.009272	1936.460789	2911.570947	3308.372408	3430.722501	1753.266144	1283.643185	1513.11621
141		2		Glyma.04G199400	17.60308225	22.58817332	68.21789709	109.93018	107.255482	101.8344339	178.6798223	488.014549	247.9079654	120.2755234	56.77329493	73.57187983	283.2052838	164.0366573	318.7867072	274.7260106	740.8320646	475.7982968	58.54529532	42.13546648	169.2661175	407.6578907	359.9553065	224.2098405	585.3822262	162.8449137	291.1667787	90.15994013	71.21137269	105.7453951	255.7852919	278.1825472	269.1628944	345.0033458	603.2404629	600.9771786	118.9698817	173.5781688	71.14324992	325.2785314	208.1282773	487.8405034	300.6952064	490.2954156	324.748998
142		2		Glyma.04G225300	457.6801384	253.9222242	106.9086447	364.2601728	368.8938549	460.0107187	444.310788	536.3662209	923.2786366	344.3860309	502.9759098	728.2549844	575.9141006	340.376064	182.5692418	983.9024566	806.4452104	1289.515099	89.93914933	572.1060005	280.4409048	539.3177358	537.6076671	262.9829709	918.9251367	710.433305	2063.644544	793.9083617	360.9343547	465.4604998	1011.470356	620.295245	590.3572777	982.9122166	1181.977928	1233.400837	473.0911701	225.7464709	528.2142666	440.5789907	1234.677645	461.4422078	1401.665844	355.0041861	1176.471645
143		2		Glyma.04G227600	4.889745068	3.894512641	9.163598116	10.24772865	8.125415305	6.145181357	5.733042426	6.746744916	3.060592165	7.787623815	5.3224964	9.596332151	3.801413205	6.561466293	9.459546207	5.324147493	32.21008977	14.69210893	1.696965082	2.809031099	10.0157466	3.901032447	17.67222435	28.65840067	12.49584391	2.68425682	3.639584734	8.348142604	9.75498256	8.134261162	14.58851475	12.09489336	8.004844444	5.788646741	22.16937871	18.63495127	2.788356602	7.588116669	6.821955472	14.06103162	18.42802455	32.73388659	13.02223335	4.329319343	8.326897384
144		2		Glyma.04G233000	576.989918	669.0772717	273.8897659	822.6131268	551.7156992	580.2806967	126.1269334	456.5297393	248.9281628	611.7611153	576.6037766	465.9552389	775.4882939	690.5943274	717.0336025	136.2981758	237.4002912	420.4203477	1025.815392	1153.575438	1038.632922	1389.742809	1317.045773	1074.690025	221.0803153	425.9020821	195.3243807	733.8017349	1012.56719	751.0634473	786.8072287	1047.072196	1416.857467	231.5458696	155.185651	474.026573	610.6500958	867.890844	599.3575165	735.8606546	884.5451786	638.8387545	185.8627851	305.2170137	159.4006071
145		2		Glyma.04G245200	261.1123866	222.7661231	631.2700925	945.5858705	1266.752246	1220.257441	266.5864728	577.9711478	377.4730337	378.9976923	434.6705393	477.6840893	908.5377561	978.478661	1040.550083	446.1635599	446.1693916	471.2776479	274.0598607	211.6136761	174.2739908	1158.606637	1120.791071	890.0962091	478.6869436	411.5860457	535.0189559	451.6345149	429.2192327	547.7069182	1212.791859	1207.761494	984.5958666	663.3789165	696.5852153	625.4355521	447.0665085	557.7265752	482.4097084	1097.697868	937.6612494	1036.925053	516.1539764	467.566489	559.0916815
146		2		Glyma.05G050100	993.5961978	841.2147304	1525.229998	3229.897747	2891.022766	2933.885157	1974.077609	5172.504436	4176.688109	3550.291168	4412.349515	4258.638957	6340.757227	5362.358328	4807.341382	2795.177434	4584.569443	4223.416235	1730.904383	1580.548165	832.3085425	6309.919983	5489.550954	3821.682019	2810.603661	4349.390801	2650.830881	2021.920139	1641.763565	2728.592716	5633.111828	7764.057614	6549.963966	2601.417845	1611.36379	4241.780784	4498.548651	4961.679787	4597.997988	6598.373437	7739.770313	3031.580271	2992.745991	3402.845004	1821.211414
147		2		Glyma.05G075800	80.19181912	77.89025282	305.4532705	234.7661472	272.2014127	243.1736051	208.3005415	158.5485055	127.5246736	253.5304198	245.7219171	231.3782308	277.503164	324.7925815	356.624892	96.89948436	208.7691003	141.2702781	96.72700965	73.03480857	57.08975562	241.8640117	344.1433163	250.3395588	160.5235333	143.1603637	148.0097792	209.5383794	178.5161809	260.2963572	366.658004	309.2837015	296.1792444	105.3533707	98.0119901	80.36322737	276.9767558	299.7306084	252.4123525	327.1533356	264.4963524	344.2337752	129.0384941	119.0562819	71.37340615
148		2		Glyma.05G112900	8.801541123	6.231220225	44.79981301	6.521281866	13.81320602	7.023064408	24.84318385	29.23589464	14.28276344	51.9174921	39.918723	22.39144169	31.36165895	16.40366573	29.32459324	14.90761298	20.28042689	12.43178448	20.36358098	6.554405898	19.02991854	15.60412979	26.04327799	16.85788275	25.95290658	11.63177955	12.13194911	35.06219894	31.21594419	42.4789194	57.38149134	19.87018194	55.03330555	11.57729348	29.17023515	20.96432018	71.56781945	86.31482711	87.71085607	25.30985691	39.024052	65.46777319	49.7212546	9.740968522	10.70601092
149		2		Glyma.05G188200	228.8400692	138.64465	593.5975224	425.7465447	364.8311472	380.1233611	582.8593133	751.1376007	586.6134984	830.6798736	551.7654601	568.3161152	1058.693578	755.388807	1025.414809	738.991672	962.7237941	526.6555969	270.6659305	220.0407694	302.4755473	774.3549407	934.7676565	677.6868865	1134.238139	507.324539	491.3439391	581.8655395	416.5377553	594.7048716	1173.889153	867.3766378	1006.609189	696.9530676	1289.324394	937.570986	1119.06045	992.1462545	792.3213998	929.9028909	1033.053377	1645.141784	917.4755314	594.1990798	534.1109894
150		2		Glyma.05G214300	53.78719575	294.4251556	240.2899062	147.1946478	499.7130413	494.2481577	306.7177698	111.3212911	106.1005284	147.9648525	135.7236582	150.342537	178.6664207	235.3926033	199.596425	105.4181204	90.66543786	142.4004404	61.93922548	117.0429625	49.07715834	256.4928834	261.362897	150.0351565	59.59556326	110.9492819	59.44655066	91.82956865	65.35838315	114.7834631	149.7754181	193.5182937	148.0896222	76.41013698	52.50642327	117.6331299	137.5589257	191.5999459	133.5154142	204.3536595	150.6762008	136.2152055	73.39804251	114.7269626	99.92276861
151		2		Glyma.06G019200	204.3913438	436.1854158	388.9438312	505.8651504	905.9838065	857.6917408	461.5099153	387.9378327	490.7149439	533.8848771	521.6046472	465.9552389	1000.722026	991.6015936	1295.011876	534.5444083	467.6427848	410.2488877	184.9691939	267.7942981	169.2661175	1045.476696	1066.844281	397.8460329	647.8614458	434.8496048	464.6536511	570.1781399	241.9235675	451.9033979	713.8646549	958.088338	729.4414499	416.7825654	479.5586658	613.7887076	848.5898592	922.9046899	599.3575165	1498.90597	1218.417624	1296.684282	523.2570127	352.8395264	348.5401334
152		2		Glyma.06G055600	177.9867205	55.3020795	522.3250926	828.2027969	723.1619622	684.7487798	236.9657536	351.9551931	369.3114546	362.5571532	405.3968091	465.9552389	973.1617806	912.0438148	1032.036491	403.5703799	371.0125155	265.5881229	182.4237463	128.2790869	160.2519456	1165.433444	1151.484934	752.7044647	453.6952558	448.2708889	344.5473548	475.8441284	315.0859367	452.8072047	1360.622142	1329.574348	1244.753311	509.4009132	668.5817896	531.0961113	643.1809228	642.1443731	590.5864309	1256.118824	1087.253449	1133.014849	514.970137	311.7109927	347.3505766
153		2		Glyma.06G092500	255.2446926	201.7357548	165.9629437	299.9789658	544.4028255	656.6565222	75.48505861	101.2011737	191.797109	335.7331156	155.2394783	328.4078114	316.4676494	354.3191798	318.7867072	305.6060661	344.7672571	127.7083314	253.6962797	384.8372606	386.6078188	795.8106192	802.6910324	549.5669776	436.3933181	161.0554092	553.2168796	166.1280378	212.6586198	270.2382319	625.3609988	463.0616313	844.5110888	238.4922457	554.2344678	382.0165011	458.2199349	278.8632876	328.4284277	584.0015132	459.6166124	838.4098695	460.5135248	233.7832445	145.1259258
154		2		Glyma.06G110500	365.7529311	466.5626144	754.4695783	674.4868673	997.8009995	866.4705714	472.0204931	904.0638188	969.1875191	863.560952	985.5489167	690.9359149	1340.948508	764.4108232	1075.550404	1572.753169	1400.542422	1056.70168	434.4230609	559.9335324	595.9369227	1371.212905	1704.904591	966.7995756	1567.747801	755.1709187	792.2162772	983.4111988	761.864138	873.0773647	1546.382563	1448.79544	1468.888955	1358.016525	2141.09526	1567.665276	1760.382468	1525.211451	1101.258526	1552.337891	1242.265655	2342.056789	1646.720599	1188.39816	1128.889374
155		2		Glyma.06G117200	197.5457008	233.6707584	242.3262613	449.9684487	510.2760812	603.105656	193.9679354	721.9017061	527.4420499	616.9528645	580.1521076	587.5087795	537.8999686	509.333821	494.7342666	539.8685557	658.5173908	2452.452028	224.8478733	268.7306418	124.1952578	708.0373891	690.1468668	327.8858194	736.2935719	768.5922028	695.1606842	338.0997755	203.8791355	405.8092513	193.5409623	609.0642726	450.2725	702.7417144	336.0411089	1279.988216	751.9268303	1438.896623	737.7457561	858.6603307	617.8808233	331.5625932	376.4609277	725.1609899	484.1496051
156		2		Glyma.06G118000	242.5313554	278.0682026	665.8881298	1321.025384	1753.464623	1779.468944	280.9190789	1136.826518	703.9361981	423.9928522	434.6705393	524.5994909	1438.834898	1466.487717	1748.124139	633.5735516	863.7075922	1107.558981	296.9688893	262.1762359	205.3228053	1978.798709	1742.109274	1192.695204	728.6038218	552.9569049	1060.332353	509.2366989	487.749128	709.4883347	1739.923525	1781.405007	1468.888955	1363.805172	1143.473218	1099.462125	447.0665085	753.1205794	501.9010097	1483.907537	1715.974286	1205.874145	723.3258705	944.8739466	1270.446629
157		2		Glyma.06G178400	295.3406021	179.1475815	943.850606	564.5566872	523.2767457	354.6647526	687.9650911	512.7526137	416.2405345	615.2222814	542.00755	471.2865345	1496.80645	964.5355451	1391.499247	433.3856059	378.1703132	310.7946119	297.8173718	304.3117024	322.5070405	1046.451954	1391.455138	1112.620261	541.1661632	346.2691298	351.8265243	513.4107702	473.1166542	638.9914046	1963.614085	1374.498238	1395.84475	404.0475425	582.2378936	462.3797285	1080.023457	909.6254857	883.9305162	1358.295654	1754.998338	2232.239879	602.5742522	372.3214635	356.8670308
158		2		Glyma.06G193800	944.6987472	914.4315681	1823.556025	4729.792576	5342.460563	3774.019236	417.55659	2743.676266	1569.063584	4515.956521	5344.673468	5084.989781	12595.0323	9919.296669	11799.83794	1311.869942	1797.800195	1631.954253	882.4218425	877.3540466	715.1243073	10000.29668	9994.107929	5890.144232	1905.135587	1687.502787	962.0635648	2360.854728	1545.189238	2928.334018	8973.881704	12966.5896	10735.497	1216.773545	1535.521178	2546.000218	9571.498762	9886.367505	7082.164345	14736.89854	12542.98071	16642.5415	2058.696708	1255.502609	901.684031
159		2		Glyma.06G223500	779.4253639	770.3346003	2558.68023	3096.677275	4529.106491	4775.683798	2072.494837	4655.253992	3811.457443	3173.024059	2427.945441	2442.799662	4670.986476	4874.349273	6618.844481	2335.17109	4177.767939	3691.109827	1112.360611	786.5287077	721.1337552	6070.006488	5896.942231	2944.229222	3601.686702	2999.20962	3477.016616	2682.258219	1691.513976	2824.396237	5161.416517	4835.36558	4706.848533	2864.222407	3340.575329	3862.093652	3743.833464	3861.40287	3208.268202	5495.051156	3899.153196	4529.947532	2063.432066	4577.172875	2106.705038
160		2		Glyma.06G258900	443.0109032	537.4427444	368.5802798	507.7283738	563.0912807	658.4122883	246.5208243	721.9017061	647.8253417	826.353416	846.2769275	693.0684332	459.9709979	430.5962255	482.4368565	499.4050348	551.1504249	1073.654114	471.7562927	616.1141544	363.5716016	948.9261427	762.6959983	547.0382952	613.2575703	661.22193	866.2211668	863.1979453	636.0248629	873.0773647	525.1865309	749.8833881	888.5377332	802.3064383	364.0445347	996.9698932	1028.903586	1316.538242	829.3548724	500.5727256	467.2046225	330.5066614	472.3519187	939.4622974	656.6353366
161		2		Glyma.06G265700	56.72104279	77.11135029	785.0149053	31.67479763	53.62774102	45.64991865	67.84100204	3.373372458	7.141381719	92.58619425	179.1907121	119.4210223	87.43250373	85.29906181	89.86568896	12.77795398	4.771865151	5.650811125	45.8180572	39.32643539	64.10077824	22.43093657	39.06491699	30.34418895	10.57340639	12.52653183	19.41111858	174.4761804	84.86834828	257.5849368	106.9824415	68.24975537	76.04602221	21.99685762	12.83490347	12.811529	519.5637801	336.7226772	383.0040715	111.5508508	71.54409533	82.3626824	21.30910912	17.31727737	11.89556769
162		2		Glyma.06G303900	0	0.778902528	0	0	0	0	0	1.124457486	1.020197388	0	0	0	0	0	0	0	0	0	1.696965082	0	0	0.975258112	0	0.842894137	0	0	0	16.69628521	34.14243896	28.92181747	43.76554424	46.65173152	51.03088333	78.72559568	43.17194802	47.75206264	81.79179365	73.03562294	72.11781499	46.87010539	39.024052	29.56609112	69.84652432	108.2329836	57.09872492
163		2		Glyma.07G043600	13.69128619	7.010122753	29.52714949	54.96509001	69.87857163	65.84122883	12.42159192	32.6092671	31.62611904	32.88107833	35.48330933	33.05403297	84.58144382	61.5137465	79.46018814	51.11181593	57.26238181	33.90486675	16.96965082	18.72687399	18.02834388	94.60003684	105.103229	60.68837789	41.33240678	30.42157729	167.4208978	28.38368485	22.43645989	37.05607863	96.28419733	90.71170017	101.0611611	52.09782067	52.50642327	117.6331299	61.34384524	44.58018543	30.21151709	95.615015	80.21610689	144.6626601	42.61821823	42.21086359	42.82404369
164		2		Glyma.07G092700	14.6692352	10.12573287	6.109065411	29.81157424	36.56436887	44.7720356	1.911014142	19.11577726	19.38375038	19.03641377	7.096661866	12.79510954	16.15600612	21.32476545	7.567636965	13.84278348	4.771865151	33.90486675	8.484825408	16.85418659	6.00944796	19.50516224	15.81199021	16.01498861	8.650968861	25.94781593	10.9187542	25.04442781	17.55896861	23.49897669	11.6708118	9.503130494	11.00666111	10.41956413	14.00171287	32.61116473	11.15342641	42.68315626	24.36412669	16.87323794	9.756013	9.503386431	14.20607274	18.39960721	32.11803277
165		2		Glyma.07G114900	80.19181912	69.32232501	177.1628969	139.7417543	155.1954323	113.2469136	157.6586667	143.9305582	97.9389493	206.8046769	107.3370107	155.6738327	123.5459292	136.1504256	149.4608301	273.6611811	256.4877518	82.50184243	65.33315564	77.71652707	69.10865154	140.4371681	147.8886143	128.1199089	244.1495656	110.0545296	141.9438046	101.8473398	102.4273169	87.66925919	181.8701505	170.1924279	154.0932555	182.921237	264.8657351	131.6093434	87.36850686	125.203925	119.8715033	119.9874698	217.8842903	408.6456165	411.9761096	70.35143932	137.9885852
166		2		Glyma.07G138900	202.4354458	55.3020795	31.56350462	122.9727438	211.2607979	112.3690305	15.28811314	104.5745462	242.8069785	279.4891658	463.0571868	336.9378844	248.0422117	66.43484622	184.461151	265.1425451	319.7149651	210.2101739	116.2421081	210.6773324	244.384217	198.9526548	262.293014	226.738523	287.4044099	278.267957	296.0195584	424.0856443	268.2620204	283.7953339	337.4809745	371.4860102	329.1992277	244.2808925	416.5509579	329.6057007	560.459677	302.5761522	443.4271057	366.5242242	441.1885879	389.6388437	556.4045158	180.7490826	218.8784455
167		2		Glyma.07G161600	15.64718422	11.68353792	10.18177568	13.04256373	31.68911969	18.43554407	10.51057778	26.98697967	23.46453994	21.63228838	36.37039206	13.86136866	33.26236555	21.32476545	34.05436634	58.56562242	45.33271893	21.47308228	20.36358098	17.79053029	24.03779184	44.86187314	50.22632184	32.02997722	28.83656287	32.21108184	31.5430677	29.21849911	24.3874564	23.49897669	48.62838249	23.32586576	31.01877222	46.30917393	51.33961386	33.77584918	36.24863582	31.30098126	28.26238696	53.43192014	28.18403755	49.6287958	42.61821823	23.81125639	27.35980569
168		2		Glyma.07G163600	1976.434957	1081.116709	2154.463735	2587.085677	3235.540375	2799.56905	1719.912728	3251.93105	3811.457443	3439.533852	3583.814242	3812.942641	5641.297197	4117.320099	5057.073402	3877.044204	3667.178368	3755.529074	2206.054606	1713.50897	2003.14932	5744.270278	6649.406941	4128.495485	4889.719844	4385.180891	4583.450375	4123.147632	2684.571201	3391.083098	6433.535003	6617.634508	5831.529177	4549.876338	7916.801819	7067.305271	5211.438489	3930.644435	4238.383478	5543.796066	6859.56114	6854.05348	7306.656748	3073.816733	4639.2714
169		2		Glyma.07G209000	19.55898027	19.4725632	7.127242979	52.17025493	5.687790714	21.94707628	33.44274749	51.72504436	131.6054631	9.518206885	53.224964	43.71662425	62.72331789	58.23301335	10.40550083	172.5023788	51.29755037	109.6257358	3.393930163	49.62621608	26.04094116	31.20825958	60.45760962	30.34418895	123.9972203	119.8968046	78.85766924	30.05331338	20.48546338	18.97994271	97.25676498	55.29094106	38.02301111	72.93694894	103.8460371	38.434587	18.58904401	7.588116669	15.59304108	15.93583583	72.62809678	17.95084104	112.4647426	9.740968522	79.70030353
170		2		Glyma.07G235700	73.34617602	94.24720591	126.2540185	168.6217168	149.5076416	150.9958848	81.21810104	168.6686229	182.6153325	273.4321251	266.12482	242.040822	314.5669428	195.2036222	223.2452905	225.7438537	256.4877518	154.8322248	86.54521916	85.20727667	94.14801804	302.3300146	256.7123116	196.394334	249.9168782	120.7915569	183.1924316	176.9806232	108.2803064	143.7052805	233.4162359	256.5845233	216.1308	151.6625446	282.3678762	194.5023039	377.3575934	293.0910063	309.9116914	254.9733733	213.5482845	386.4710482	188.2304639	91.99803604	140.3676988
171		2		Glyma.08G007800	278.7154689	185.3788017	740.2150923	347.4911623	312.0159477	249.3187865	696.5646548	1125.581944	758.0066597	1154.298908	619.1837478	694.1346923	419.1058059	323.9723982	588.3837741	1177.701425	1513.874219	730.0847974	223.9993908	205.0592702	146.2299004	322.810435	405.531043	374.244997	1474.509581	680.90648	698.800269	491.7055994	442.8762082	669.7208357	761.5204698	544.270201	409.2476722	1092.896505	1723.377493	921.2654036	524.2110411	740.7898898	823.507482	406.8325148	664.4928854	817.291233	1814.825793	571.4701533	841.0166358
172		2		Glyma.08G029400	32.27231745	46.73415169	307.4896257	156.5107648	364.0186057	340.6186238	101.2837495	52.84950185	15.30296083	68.35803127	64.75703953	42.65036512	419.1058059	334.634781	550.5455892	42.59317994	45.33271893	39.55567788	21.21206352	56.18062198	30.0472398	451.5445057	579.4629353	280.6837478	45.17728183	33.10583411	16.98472876	91.82956865	56.57889885	121.1101106	541.7201809	530.4474658	432.2616	53.25555002	38.5047104	40.76395591	85.50960246	133.7405563	77.9652054	448.0782075	621.1328276	754.9912553	43.80205763	30.3052354	24.98069215
173		2		Glyma.08G037600	68.45643095	35.8295163	210.7627567	102.4772865	87.7544853	65.84122883	276.1415435	165.2952505	134.6660553	182.5765139	139.2719891	170.6014605	154.9075881	173.8788568	176.8935141	134.1685168	130.0333254	77.98119353	71.27253343	30.89934209	46.07243436	103.3773598	98.59240954	96.08993166	134.5706267	161.0554092	158.9285334	120.2132535	81.94185351	190.7032339	265.5109684	123.5406964	115.0696389	120.4038522	158.6860792	131.6093434	177.5253703	170.7326251	212.4551847	201.5414532	233.0603105	243.9202517	107.729385	138.538219	63.04650877
174		2		Glyma.08G040200	354.0175429	412.8183399	518.2523824	463.9426242	524.0892872	506.5385204	278.0525577	546.4863382	582.5327088	989.0282246	941.19478	745.3151304	886.6796302	675.0108449	959.1979854	849.7339398	837.4623339	601.2463037	435.2715434	470.9808809	666.0471489	849.4498153	985.9240954	609.4124613	1174.609328	593.2207572	578.6939727	862.363131	595.0539362	742.0253793	837.3807465	716.1904709	797.4826277	762.9436405	963.7845693	868.8546031	1533.596131	1256.781823	1015.4968	809.9154211	639.5608522	1236.496168	906.8209768	597.4460693	547.1961138
175		2		Glyma.08G069300	69.43437997	45.17634663	474.4707469	473.2587411	177.9465952	243.1736051	472.9760002	836.5963696	366.2508625	378.9976923	408.0580573	471.2865345	1236.409645	1146.616235	771.8989705	416.3483339	436.6256613	362.7820742	155.272305	124.5337121	45.0708597	478.8517329	657.5927693	433.2475866	358.5345983	370.4274412	354.2529141	261.2968635	109.2558047	331.6970941	1879.000699	2206.454117	1718.039739	546.4482524	376.8794381	712.7868862	764.9391611	739.8413753	562.3240439	1147.38018	1298.63373	756.0471872	733.9804251	649.3979014	329.5072251
176		2		Glyma.08G153000	114.4200346	84.12147304	117.0904204	57.7599251	92.62973448	86.032539	78.35157982	336.2127883	331.5641513	295.929705	386.7680717	279.3598915	290.8081102	200.9449052	214.7316989	318.3840201	292.2767405	367.3027231	100.9694224	144.1969297	96.15116736	181.3980088	156.2596679	107.0475554	289.3268474	279.1627093	382.1563971	146.9273098	136.5697558	203.3565291	236.3339389	322.2425158	230.1392778	430.6753175	273.033401	540.4135869	491.6802141	471.4117481	438.5542804	382.46006	445.5245937	274.5422747	758.8410524	415.6146569	408.0179718
177		2		Glyma.08G208300	89.97130925	56.08098203	36.65439247	60.55476018	73.94127928	160.6525983	56.37491719	247.3806469	233.625202	81.33740429	122.4174172	167.4026831	90.28356363	109.9045604	87.0278251	293.8929416	211.1550329	218.1213094	77.21191121	165.7328348	77.12124882	98.50106929	79.05995104	49.73075411	134.5706267	141.3708592	135.8778301	137.744353	94.62333084	122.9177242	34.03986774	99.35090971	94.05692221	207.2335533	136.5167005	179.361406	165.4424917	133.7405563	115.973243	144.3599246	100.8121343	95.03386431	151.5314426	211.054318	212.9306617
178		2		Glyma.08G209400	0	0	0	13.97417543	2.437624592	2.633649153	0.955507071	0	3.060592165	0	0.887082733	0	0	0	0	0	0	6.78097335	3.393930163	7.490749597	4.00629864	8.777323006	12.09152192	8.428941374	0	12.52653183	0	2.504442781	3.901993024	2.711420387	1.9451353	1.727841908	17.01029444	0	0	0	0.929452201	0	0	0	1.084001444	0	0	0	1.189556769
179		2		Glyma.08G214000	875.2643672	697.1177627	1784.865278	2221.893893	2585.50715	2714.414394	1413.194958	2089.242009	1963.879973	1523.778393	1523.121053	1604.719988	2458.563991	2727.929611	3046.919833	1364.046588	1985.095903	1636.474902	876.4824647	565.5515946	733.1526511	2781.436135	2742.915243	2212.597111	1898.407056	1819.926124	1863.467384	1965.152769	1465.198381	1840.150636	2732.915096	2387.013596	2373.436378	1473.78946	1523.853084	1701.603988	1978.803735	2086.732084	1844.851673	2679.095224	1930.606572	1832.041717	1103.338316	2137.601426	1087.254887
180		2		Glyma.08G218800	690.4320036	588.8503113	1089.449998	1576.286988	1940.349175	1832.141927	387.9358708	1466.292562	846.7638325	1050.463924	1059.176784	1022.542504	1968.181687	1926.61054	2119.884305	756.0289439	1098.721951	1202.492607	725.4525724	572.1060005	528.8314205	2365.976179	2182.984766	1297.214077	839.1439795	575.3257117	1072.464302	947.5141856	1025.248667	1217.427754	2420.72088	2285.070923	1863.127544	960.915359	915.9453837	1162.355086	1057.716604	1445.536225	1176.300036	2236.641429	1972.882629	2204.785652	979.0351799	1074.753527	858.8599873
181		2		Glyma.08G220300	15.64718422	18.69366068	40.72710274	30.74318594	27.62641204	21.06919322	61.15245255	79.83648151	104.0601336	46.72574289	45.2412194	21.32518256	38.96448536	68.89539608	28.37863862	48.98215693	52.49051666	75.72086908	32.24233655	23.40859249	11.01732126	29.25774335	32.55409749	26.9726124	42.29362554	51.89563185	23.05070332	33.39257042	36.09343547	41.57511261	26.25932654	29.37331244	31.01877222	31.2586924	33.83747277	43.09332482	43.68425343	50.27127293	28.26238696	27.18466113	44.44405922	31.67795477	44.98589702	55.19882162	49.96138431
182		2		Glyma.08G224700	263.0682847	155.7805056	652.6518214	665.1707503	691.4728425	603.9835391	481.5755638	419.4226423	448.8868509	691.3679365	604.1033414	575.7799291	1079.60135	842.3282354	1101.091178	433.3856059	514.16847	343.5693164	295.2719242	196.6321769	198.3117827	945.0251103	1106.839315	644.8140151	621.9085392	427.6915866	363.9584734	574.3522112	411.6602641	577.5325425	1453.016069	1297.609273	1229.744228	444.5680697	609.0745099	496.1555777	983.3604282	937.1324087	736.771191	1070.513207	1378.849837	1617.687557	559.956034	305.2170137	299.7683058
183		2		Glyma.08G247800	133.9790149	155.0016031	236.2171959	391.2769119	607.7810648	526.7298306	98.41722832	163.0463355	147.9286213	357.365404	369.026417	301.7513332	920.892349	445.3595247	818.2507469	181.0210147	211.1550329	119.7971959	121.3330033	167.6055222	238.3747691	927.4704643	1002.666203	658.3003213	234.537378	153.897391	154.0757538	192.0072799	179.4916791	227.7593125	830.5727729	594.3776163	714.4323666	191.0253425	231.0282624	125.7859211	619.0151656	469.5147189	309.9116914	593.3755342	548.5047309	1061.211485	101.810188	107.1506537	122.5243472
184		2		Glyma.08G282700	4.889745068	8.56792781	6.109065411	11.17934034	26.81387051	7.900947459	2.866521213	21.36469224	8.161579108	11.24878996	7.983744599	10.66259128	4.751766507	3.280733147	0.945954621	29.81522596	19.0874606	9.0412978	1.696965082	9.363436997	14.02204524	4.876290559	5.580702427	5.057364824	20.18559401	13.4212841	4.852779646	2.504442781	3.901993024	6.326647571	5.835405899	5.183525724	7.004238888	19.68139892	24.50299752	19.79963573	1.858904401	0.948514584	4.872825337	3.749608431	4.336005778	14.78304556	21.30910912	14.07028786	28.54936246
185		2		Glyma.08G285100	311.9657353	159.6750183	1098.613596	113.6566268	281.9519111	337.1070916	462.4654224	190.0333151	198.9384908	563.3047893	597.8937622	527.7982683	779.2897071	647.9447965	776.6287436	461.0711729	320.9079314	207.9498494	276.6053083	199.441208	204.3212306	541.268252	691.0769838	361.6015849	470.9971935	272.8994434	192.8979909	875.7201592	491.651121	697.7388463	948.2534585	848.3703768	720.4359999	417.9402947	522.7306139	385.5105545	874.6145208	941.8749816	762.1098827	1239.245587	941.9972552	2099.192469	738.7157827	306.2993435	252.1860351
186		2		Glyma.08G285500	297.2965001	297.5407658	968.2868676	871.0569349	1280.565452	1124.568188	647.8337942	821.9784223	691.6938294	875.6750335	788.6165499	798.6280868	1272.523071	1398.412504	1668.663951	786.9089994	969.8815918	630.6305216	275.7568258	293.075578	291.4582261	1405.346939	1578.40867	913.6972449	991.9777627	690.748755	754.6072349	695.4002789	474.0921524	745.6406065	1551.245401	1538.643219	1355.820528	863.6660938	1249.652874	953.8765683	1017.75016	1139.166015	909.2692079	1552.337891	1505.678006	2067.514515	937.6008011	623.4219854	710.1653912
187		2		Glyma.08G302500	1691.851794	1306.21954	2533.22579	8075.210173	15073.45793	17770.10872	3559.26384	14890.06603	10221.35764	2768.932912	3469.38057	4863.207882	10783.65891	11767.9898	13210.25628	12328.59593	13305.15301	15366.81577	1606.17745	1496.277232	1200.888017	16189.28466	15781.29635	8118.756331	12084.44228	8959.154513	13493.1538	3785.047857	2573.364399	4363.57921	12653.10512	17024.42632	11320.85125	18696.17124	21399.2845	16641.01149	4017.092411	4940.812466	4735.411663	14206.32894	12923.46522	12616.27345	13609.41769	13105.93198	15129.97255
188		2		Glyma.08G329000	128.1113208	95.80501096	251.4898594	247.8087109	307.1406985	312.5263662	132.8154829	220.3936673	140.7872396	293.3338304	261.6894063	307.0826288	446.6660516	389.5870612	460.6799003	238.5218077	264.8385159	136.7496292	109.4542478	94.57071367	110.1732126	444.717699	431.574321	314.3995132	252.8005345	156.5816478	126.1722708	272.1494489	218.5116094	287.4105611	471.6953101	450.102817	465.2815833	224.5994936	317.3721584	232.9368909	444.2781519	484.6909522	357.6653798	553.0672436	519.2366919	845.8013923	306.6144034	201.3133494	167.7275045
189		2		Glyma.09G016600	43.0297566	10.12573287	205.6718688	164.89527	191.7598012	238.7841899	150.0146102	277.7409991	304.0188218	308.0437865	232.4156761	300.6850741	574.9637473	410.0916433	770.0070612	399.3110619	481.9583802	213.6006605	67.87860327	34.64471689	37.05826242	513.9610249	525.5161452	295.0129481	571.9251636	255.0043979	279.0348296	149.4317526	71.21137269	204.2603358	622.4432959	562.4125411	556.3366888	291.7477958	519.2301856	387.8399234	679.4295586	468.5662043	518.4686159	748.9842841	524.6566991	1064.37928	469.9842399	269.5001291	173.6752883
190		2		Glyma.09G095400	63.56668589	76.33244776	96.72686901	65.21281866	85.31686071	77.25370849	60.19694548	98.95225878	99.97934407	198.1517615	102.9015971	91.698285	80.78003062	72.99631251	76.62232428	241.7162962	188.4886734	100.584438	55.15136515	106.7431818	70.1102262	78.99590705	122.7754534	75.01757823	237.4210343	69.79067732	129.8118555	72.62884066	87.79484304	80.43880483	105.0373062	136.4995107	109.0660055	209.549012	296.3695891	142.0915035	67.85001064	97.69700212	75.04151019	104.051634	92.14012277	332.6185251	352.7841398	101.7390046	185.570856
191		2		Glyma.09G155500	540.8058045	706.464593	2884.497052	1436.545234	1170.059804	1380.910039	6152.51003	2297.266644	3344.207039	592.7247015	2220.368081	2345.770081	1203.14728	702.8970767	506.0857221	4935.484726	1741.73078	2008.298274	435.2715434	591.7692182	473.7448142	1288.315966	1134.742827	1129.478144	4682.096591	5347.934338	3658.995853	1012.629698	572.6174763	1697.349162	1059.126171	1262.188514	1147.694572	4489.674412	3274.067193	2764.960895	1360.718022	1537.54214	2720.011103	991.7714301	1305.137739	663.1251865	4735.357581	1839.960721	2164.99332
192		2		Glyma.09G207900	221.9944261	292.0884481	389.9620087	1072.285061	1465.824921	1445.873385	194.9234425	384.5644602	324.4227695	492.3508834	474.5892623	485.1479032	1547.175175	1369.706089	1742.448411	282.1798171	399.6437064	344.6994786	206.1812574	290.2665469	215.3385519	1787.648119	1758.851381	1228.096758	409.4791927	281.8469661	328.775821	485.0270853	389.2238042	548.610725	1449.125798	1440.15623	1313.795094	312.586924	347.709203	380.8518167	671.993941	754.069094	440.5034105	1389.229924	1253.10567	1718.00108	312.5336004	319.2873015	215.3097752
193		2		Glyma.09G212000	51.83129772	59.19659214	79.41785034	46.58058476	30.87657816	46.5278017	30.57622627	69.71636414	48.96947465	160.9442255	141.0461546	134.3486501	116.8934561	77.09722895	165.5420586	90.51050737	116.9106962	48.59697568	64.4846731	53.37159088	69.10865154	93.62477873	159.0500192	82.60362546	129.7645329	59.94840231	50.95418628	151.9361954	87.79484304	125.6291446	141.0223092	148.5944041	111.0672167	70.62149024	123.681797	88.51601855	284.4123734	290.2454626	201.734969	172.4819878	153.9282051	284.0456611	86.42027586	71.43376916	57.09872492
194		2		Glyma.09G238300	692.3879016	261.7112495	5654.958215	1781.241561	868.6068961	445.9645899	1874.704873	3599.388413	1753.719311	4329.05355	4886.051695	4283.162917	6153.537626	5036.745563	5093.019678	1487.566809	2091.269902	1633.084415	991.8760902	442.8905699	468.7369409	4293.086208	3419.110353	2130.836379	1688.861365	1852.137206	1057.905963	1257.230276	787.2270926	1799.47933	3996.280473	5178.342198	5247.175533	1311.707352	1477.180708	2437.684564	4650.04936	5474.826177	5125.23769	5738.775704	5967.427951	5257.48456	2441.076833	1435.169362	767.2641161
195		2		Glyma.10G047100	33.25026646	37.38732135	51.92705599	80.11860578	199.8852165	166.7977797	261.8089375	165.2952505	155.0700031	37.20753601	34.5962266	115.1559858	100.7374499	144.3522585	148.5148754	497.2753758	102.5951007	134.4893048	33.93930163	54.30793458	48.07558368	231.1361725	297.6374628	57.31680134	231.6537217	175.3714456	137.091025	185.3287658	39.9954285	142.8014737	80.72311493	342.9766187	132.0799333	743.2622416	527.3978515	581.1775429	137.5589257	221.9524126	84.78716087	254.9733733	200.5402672	109.8169099	213.0910912	314.9579822	162.9692774
196		2		Glyma.10G092800	48.89745068	65.42781237	16.2908411	29.81157424	82.87923611	43.0162695	7.644056568	177.6642828	242.8069785	153.1566017	132.1753273	156.7400918	45.61695847	41.00916433	48.24368565	264.0777156	223.0846958	201.1688761	49.21198737	87.07996407	67.10550222	95.57529495	93.01170711	43.83049514	178.7866898	363.269423	254.7709314	95.16882569	57.55439711	108.4568155	68.07973548	86.3920954	75.04541666	189.8676131	148.1847946	231.7722065	192.3966055	186.857373	184.1927977	75.92957073	61.78808233	32.73388659	314.9012792	142.8675383	212.9306617
197		2		Glyma.10G113600	79.2138701	15.57805056	749.3786904	142.5365894	63.37823938	250.1966695	1455.237269	748.8886857	308.0996113	173.058307	367.2522516	297.4862967	612.9778794	356.7797297	268.6511123	368.4310065	22.66635947	990.0221092	172.2419558	146.0696171	117.1842352	90.69900439	112.5441656	69.11731927	100.92797	535.9566117	61.87294048	163.623595	209.732125	343.4465824	162.4187975	291.1413615	338.2046777	221.1263055	72.34218317	131.6093434	372.7103324	334.825648	375.207551	339.339563	480.2126399	196.4033196	201.2526972	791.1831099	227.2053429
198		2		Glyma.10G121600	61.61078786	49.07085927	110.981355	102.4772865	90.19210989	86.91042205	103.1947637	102.3256312	123.443884	166.1359747	167.6586366	141.812464	209.0777263	164.0366573	248.7860652	158.6595953	203.9972352	106.2352492	67.03012072	64.60771528	96.15116736	147.2639749	221.3678629	130.6485913	217.2354403	137.7918501	150.436169	154.4406382	93.64783258	119.302497	201.3215035	181.4234003	187.1132389	144.7161685	193.6903614	142.0915035	354.1212884	236.1801313	236.8193114	180.9186068	235.2283134	404.4218892	168.1051941	117.9739521	108.249666
199		2		Glyma.10G196200	22.49282731	52.96537191	16.2908411	31.67479763	76.37890387	57.94028137	40.13129698	102.3256312	100.9995415	28.55462066	40.80580573	43.71662425	48.46801837	22.96513203	18.91909241	228.9383422	66.80611211	108.4955736	40.72716196	59.92599678	37.05826242	41.93609881	65.10819498	37.93023618	105.7340639	113.6335387	94.62920309	70.95921214	52.67690583	60.55505532	48.62838249	56.15486201	55.03330555	202.6026359	193.6903614	154.9030325	41.82534903	73.03562294	57.49933898	52.49451804	56.36807511	58.07625041	265.1800246	99.57434489	176.0544018
200		2		Glyma.10G208400	15.64718422	9.346830338	3.054532705	5.589670171	9.750498366	14.04612882	19.11014142	65.21853419	59.17144853	8.65291535	6.209579133	5.33129564	6.65247311	9.84219944	4.729773103	48.98215693	73.96390983	107.3654114	7.636342867	14.98149919	2.00314932	11.70309734	15.81199021	10.11472965	59.59556326	37.57959548	33.96945752	16.69628521	6.828487792	12.65329514	6.807973548	12.95881431	5.003027777	75.25240763	60.67408911	81.52791182	10.22397421	7.588116669	3.89826027	13.12362951	17.34402311	13.72711373	100.6263486	55.19882162	40.44493015
201		2		Glyma.10G262000	0	0.778902528	0	0.931611695	0	0.877883051	0	0	0	0	0	0	0	0	1.891909241	1.064829499	1.192966288	0	0	0	0	0	0.930117071	0	0	1.789504547	3.639584734	0	0.975498256	0.903806796	0	0	0	0	1.166809406	4.658737818	0.929452201	0	0	0	0	1.055931826	7.103036372	3.246989507	3.568670308
202		2		Glyma.10G270700	26.40462337	10.12573287	15.27266353	40.99091458	37.3769104	28.09225763	14.33260607	56.2228743	58.15125114	26.82403759	39.918723	31.98777384	62.72331789	50.85136377	73.78446041	55.37113392	63.22721324	49.7271379	24.60599368	21.53590509	23.03621718	63.39177726	83.7105364	83.4465196	44.21606307	33.10583411	42.4618219	52.59329841	42.92192327	23.49897669	75.86027668	85.52817445	90.05449999	42.83598588	84.01027723	67.55169837	32.53082702	41.73464168	28.26238696	71.24256019	96.47612855	127.7677509	86.42027586	38.96387409	34.49714631
203		2		Glyma.10G284100	71.39027799	96.58391349	81.45420548	81.05021747	145.444934	122.9036271	35.35376163	199.028975	194.8577012	159.2136424	241.2865034	166.336424	176.7657141	150.9137247	154.1906032	380.144131	267.2244484	252.0261762	89.93914933	132.0244617	124.1952578	166.7691371	249.2713751	152.5638389	332.5816918	175.3714456	202.6035502	171.9717376	109.2558047	151.8395417	183.8152858	181.4234003	179.1083944	420.2557534	443.3875743	348.2406519	347.615123	336.7226772	234.8701813	166.8575752	121.4081618	289.3253202	376.4609277	311.7109927	258.1338189
204		2		Glyma.11G029200	45.96360364	14.79914803	115.0540652	38.1960795	26.00132898	17.55766102	120.393891	175.4153678	114.2621075	240.5510467	129.5140791	249.5046359	236.637972	277.2219509	240.2724737	218.2900472	230.2424935	160.483036	47.51502229	24.34493619	27.04251582	76.07013272	86.50088761	80.91783719	261.4515033	135.1075933	155.2889487	73.46365492	44.87291978	55.13221454	153.6656887	123.5406964	60.03633333	202.6026359	268.3661634	201.4904106	220.2801715	145.1227313	252.4123525	175.2941942	185.364247	349.5134343	416.7114672	213.2189776	135.6094717
205		2		Glyma.11G032500	63.56668589	34.27171124	178.1810745	114.5882385	69.0660301	15.80189492	226.4551758	324.9682135	203.0192803	432.6457675	289.188971	419.0398373	329.7725956	348.5778968	253.5158383	251.2997616	360.2758189	213.6006605	71.27253343	18.72687399	30.0472398	150.1897492	195.3245849	151.7209447	347.9611919	141.3708592	190.4716011	99.34289699	47.79941455	118.3986902	280.0994831	157.2336136	126.0763	192.1830718	277.7006386	208.4785174	503.7630927	426.8315626	451.2236262	269.0344049	299.1843987	445.6032304	466.4327218	237.030234	152.2632665
206		2		Glyma.11G037100	732.4838112	599.7549467	1201.449531	1290.282198	1625.895603	1593.357738	840.8462225	1632.71227	1778.204048	1893.257879	2008.355308	1623.912652	3065.83975	2010.269236	2688.403032	2464.01546	2655.542956	1660.208309	958.7852711	842.7093297	954.500651	2562.978318	2980.095096	1770.920583	2736.589816	1410.129583	1488.590156	1689.664063	1239.858283	1462.359396	2716.381446	2415.522987	2557.5478	2311.985508	3100.212592	2395.755923	3156.419673	2797.169507	2206.415313	2575.980992	2472.607295	4476.095009	2645.881049	1732.810067	1814.074073
207		2		Glyma.11G128900	59.65488983	52.18646939	264.7261678	199.3649028	186.0720105	203.6688678	197.7899637	238.384987	241.7867811	248.3386706	285.6406401	235.6432673	632.9352987	247.6953526	394.4630768	360.9772	307.7853022	200.0387138	87.3937017	77.71652707	101.1590407	375.474373	519.0053257	312.713725	406.5955364	200.4245092	240.2125925	277.1583345	181.4426756	256.68113	734.2885756	584.0105649	589.3566722	340.3724284	620.742604	373.8637099	570.6836512	476.154321	433.681455	541.8184183	600.5368002	869.0318925	484.1903127	227.2892655	268.8398298
208		2		Glyma.11G130100	16.62513323	23.36707584	47.85434572	19.5638456	13.00066449	12.29036271	29.6207192	19.11577726	17.3433556	46.72574289	31.04789566	28.78899645	33.26236555	34.44769804	60.54109572	24.49107847	38.1749212	24.86356895	16.12116828	20.59956139	33.05196378	25.35671091	30.69386335	36.24444791	50.9445944	21.47405456	31.5430677	31.7229419	25.36295466	22.59516989	60.29919429	35.42075911	46.02785555	37.04733914	46.67237624	25.623058	61.34384524	58.80790419	37.03347256	29.99686745	49.86406644	67.57963684	17.75759093	25.97591606	26.17024892
209		2		Glyma.11G169900	63.56668589	73.99574017	251.4898594	234.7661472	143.0073094	216.8371136	150.9701172	115.8191211	72.43401458	186.03768	140.1590719	147.1437597	333.5740088	332.1742311	467.3015826	95.83465487	101.4021344	64.41924683	51.75743499	124.5337121	71.11180086	200.903171	348.7939017	247.8108764	138.4155018	112.7387864	76.43127942	146.0924956	118.035289	157.2623825	311.2216479	294.5970453	310.1877222	86.82970112	94.51156188	118.7978144	222.1390759	296.8850647	223.1754004	269.971807	338.2084507	314.667684	116.0162607	72.51609899	58.28828169
210		2		Glyma.11G188500	267.9580297	197.8412422	208.7264015	485.3696931	572.0292375	812.0418222	225.4996688	1182.929275	1056.924494	455.1433474	688.376201	982.0246568	1154.679261	875.1355669	1011.22549	947.6982537	648.9736605	1027.317463	242.6660067	685.4035882	253.398389	1124.472603	959.8808174	424.8186452	614.2187891	681.8012323	579.9071677	393.1975167	324.8409193	401.2902173	408.4784129	1276.87517	1126.681855	567.2873806	420.0513861	800.1382203	1172.039225	768.2968128	765.033578	1362.982665	1288.877717	1392.774078	908.0048162	778.1951519	804.140376
211		2		Glyma.11G188800	276.7595709	131.6345273	582.3975692	655.8546334	849.1058994	864.7148053	348.7600809	744.3908558	784.5317918	748.4771778	750.4719923	755.9777217	1397.019353	1202.388698	1594.87949	818.8538844	799.2874127	620.4590616	277.4537908	239.7039871	252.3968143	1179.087057	1491.907782	812.5499484	990.0553252	620.9580777	775.2315484	621.1018098	466.2881664	702.2578803	1539.57459	1465.209938	1375.832639	799.9909796	1162.142168	879.3367632	1296.58582	1147.702646	1056.428533	1662.013937	1467.737956	2177.331424	980.2190193	635.3276136	628.0859741
212		2		Glyma.11G201200	110.5082385	77.11135029	321.7441116	447.1736136	520.0265795	558.3336204	197.7899637	512.7526137	473.3715883	281.2197489	273.2214818	275.094855	586.3679869	476.5264895	578.9242279	586.7210537	475.9935488	499.5317035	112.8481779	91.76168257	103.16219	665.1260322	671.5445253	484.664129	546.9334757	468.8501912	470.7196256	228.7391074	182.4181739	221.432665	880.173723	666.0830555	633.3833166	692.3221502	868.106198	660.3760858	280.6945646	323.443473	344.9960339	507.1345403	737.1209822	703.2505959	725.6935493	467.566489	643.5502121
213		2		Glyma.11G239300	21.5148783	59.97549467	14.25448596	1.86322339	24.37624592	38.62685424	35.35376163	50.60058687	60.19164592	37.20753601	15.08040647	20.25892343	10.45388632	4.92109972	10.40550083	79.86221239	51.29755037	77.98119353	19.51509844	49.62621608	26.04094116	13.65361356	7.440936569	5.057364824	84.58725108	43.84286139	54.59377101	121.0480678	55.60340059	55.13221454	6.807973548	20.7341029	14.00847778	116.9306642	108.5132748	78.03385846	55.76713204	60.70493335	44.8299931	29.99686745	8.672011555	14.78304556	123.1192971	193.7370406	120.1452337
214		2		Glyma.11G242700	31.29436844	25.70378343	28.50897192	43.78574967	27.62641204	29.84802373	25.79869092	14.61794732	21.42414516	27.68932912	22.17706833	21.32518256	22.80847923	50.03118049	37.83818483	22.36141947	3.578898863	6.78097335	22.06054606	16.85418659	23.03621718	18.52990412	13.95175607	17.70077689	12.49584391	16.10554092	15.77153385	39.23627024	24.3874564	30.72943106	41.82040894	50.10741533	35.02119444	26.62777501	26.83661634	32.61116473	54.83767984	46.4772146	33.13521229	43.12049696	39.024052	17.95084104	55.64045158	15.1526177	15.464238
215		2		Glyma.12G012800	232.7518652	176.8108739	277.9624762	572.0095808	755.6636234	758.4909561	316.2728405	757.8843456	510.0986942	268.2403759	245.7219171	276.1611141	595.87152	581.5099502	607.3028665	758.1586029	850.5849631	706.3513907	190.0600891	200.3775517	104.1637646	780.2064894	798.040447	590.0258962	867.0193236	518.9563185	567.7752185	404.050102	342.3998879	383.2140814	714.8372226	839.7311673	675.4087499	989.8585927	1096.800842	857.2077586	338.320601	416.3979022	292.3695202	698.3645703	717.6089562	874.3115516	878.4088313	639.6569329	795.8134786
216		2		Glyma.12G035700	104.6405445	156.5594082	205.6718688	378.2343482	492.4001675	294.0908221	179.6353294	326.092671	216.2818464	324.4843256	417.8159674	248.4383768	307.9144696	410.0916433	254.461793	173.5672083	145.5418871	132.2289803	145.938997	166.6691785	84.13227144	361.8207595	326.471092	222.5240523	46.13850059	55.47464095	10.9187542	156.1102667	116.0842925	206.0679494	286.9074567	411.2263741	332.2010444	100.7224533	114.3473218	48.91674709	153.3596131	212.4672667	275.8019141	405.8951127	319.7804261	189.0117968	210.7234124	152.6085068	102.3018821
217		2		Glyma.12G063400	64.5446349	47.51305422	29.52714949	35.40124441	29.2514951	32.48167289	160.5251879	297.9812338	220.3626359	34.6116614	62.98287406	68.24058419	41.81554526	28.70641503	27.432684	379.0793015	330.4516617	368.4328854	43.27260958	59.92599678	67.10550222	31.20825958	22.32280971	28.65840067	326.8143792	235.3198479	311.7910922	78.47254048	87.79484304	63.26647571	35.98500304	31.9650753	18.0109	564.9719219	641.7451733	264.3833712	47.40206223	68.29305002	37.03347256	19.68544426	34.68804622	28.51015929	451.0428096	331.1929297	367.5730417
218		2		Glyma.12G126400	0.977949014	2.336707584	2.036355137	4.658058476	4.062707653	4.389415255	0.955507071	25.86252218	5.100986942	5.19174921	8.870827333	9.596332151	1.900706603	7.38164958	2.837863862	9.583465487	7.157797726	44.07632678	5.090895245	5.618062198	1.00157466	3.901032447	2.790351213	2.528682412	4.806093811	13.4212841	3.639584734	7.513328344	3.901993024	14.46090873	2.917702949	6.047446678	4.002422222	6.946376089	4.667237624	11.64684455	8.365069805	15.17623334	17.54217121	12.1862274	8.672011555	4.223727303	7.103036372	12.98795803	7.137340615
219		2		Glyma.12G175300	170.1631284	144.8758702	177.1628969	469.5322943	522.4642041	554.8220882	57.33042426	264.2475092	213.2212542	355.6348209	338.8656041	334.8053662	1079.60135	691.4145107	1050.955584	265.1425451	316.1360662	240.7245539	146.7874796	180.714334	183.2881628	897.2374628	1170.087275	780.5199712	330.6592542	211.1615365	259.623711	358.1353177	259.4825361	343.4465824	1006.607518	901.069555	978.5922332	279.0127729	365.2113441	270.2067935	643.1809228	526.4255939	449.2744961	974.8981921	902.9732032	1517.374033	323.1881549	245.6888727	234.3426835
220		2		Glyma.12G214300	98.77285038	72.43793512	288.1442519	100.6140631	130.8191864	107.9796153	200.6564849	219.2692098	156.0902004	211.1311345	156.1265611	178.0652744	164.4111211	104.1632774	152.2986939	160.7892543	180.1379094	153.7020626	67.87860327	71.16212117	66.10392756	131.6598451	166.4909557	131.4914854	150.9113457	120.7915569	206.2431349	129.3962104	127.7902715	199.7413019	271.3463743	224.619448	179.1083944	230.3881403	249.6972129	218.9606775	189.6082489	240.9227042	194.9130135	170.6071836	259.0763452	200.6270469	174.0243911	168.8434544	183.1917425
221		2		Glyma.12G215100	346.1939508	218.8716104	1209.594951	1182.215241	1629.95831	1425.682075	483.4865779	1065.985697	864.1071881	1124.013704	1208.206683	1112.10827	2296.053576	1670.713355	1965.693702	649.5459941	744.4109635	799.0246931	469.2108451	356.7469496	583.9180268	2304.534918	2462.019887	1416.905045	879.5151675	696.1172686	769.1655738	1216.324377	868.1934479	1180.371675	2915.757814	2830.205045	2706.638027	944.7071481	1163.308978	1317.258118	2153.540749	1952.043013	1703.539738	2469.117152	2945.231924	2151.989061	1241.847526	853.9582404	892.1675769
222		2		Glyma.13G028200	54.76514476	72.43793512	22.39990651	71.73410052	75.56636234	62.32969662	25.79869092	111.3212911	54.07046159	70.95390587	35.48330933	53.3129564	37.06377875	29.52659832	62.43300496	123.5202218	56.06941552	59.89859793	97.57549219	45.88084128	46.07243436	80.94642328	39.99503406	53.10233066	52.86703193	32.21108184	69.15210995	40.0710845	56.57889885	58.74744173	49.60095014	57.88270392	19.01150555	113.4574761	59.5072797	66.38701391	33.46027922	33.19801043	36.0589075	23.4350527	66.12408811	624.0557089	86.42027586	37.88154425	70.18384938
223		2		Glyma.13G032400	133.9790149	294.4251556	564.0703729	977.2606682	1283.815618	1155.294095	351.6266021	1089.599304	672.310079	550.3254163	386.7680717	399.847173	819.2045458	914.5043646	1172.98373	822.0483729	1286.017658	1098.517683	301.211302	277.1577351	243.3826424	1329.276806	1320.766241	1035.916895	1137.121796	518.9563185	892.9114548	610.2492244	436.0477205	490.7670901	944.3631879	1137.783896	1062.6431	1079.003753	1331.329532	1311.434696	481.4562399	720.8710836	456.0964516	1025.517906	988.6093173	1251.279213	923.3947283	1203.550777	912.390042
224		2		Glyma.13G048800	16.62513323	15.57805056	13.23630839	60.55476018	32.50166122	65.84122883	24.84318385	30.36035212	44.88868509	13.84466456	40.80580573	35.18655122	87.43250373	144.3522585	37.83818483	7.45380649	5.964831438	57.63827348	69.57556835	18.72687399	53.08345698	118.0062315	104.173112	41.30181273	12.49584391	53.6851364	15.77153385	78.47254048	50.72590931	59.65124852	14.58851475	101.0787516	80.04844444	2.315458696	1.166809406	3.494053364	78.07398485	46.4772146	45.80455817	93.74021078	41.19205489	21.11863651	3.551518186	42.21086359	5.947783846
225		2		Glyma.13G087100	0	0.778902528	0	33.53802102	0	14.04612882	6.688549497	10.12011737	22.44434255	0.865291535	5.3224964	4.265036512	5.702119808	5.741283007	0	26.62073746	7.157797726	25.99373118	1.696965082	18.72687399	3.00472398	21.45567846	29.76374628	15.17209447	5.767312574	51.00087958	1.213194911	7.513328344	2.926494768	9.941874754	20.42392065	13.82273526	21.01271666	15.05048153	7.000856436	9.317475637	1.858904401	6.639602086	1.949130135	1.874804216	11.92401589	4.223727303	8.286875767	12.98795803	22.60157861
226		2		Glyma.13G104000	289.472908	361.4107731	799.2693913	314.8847529	261.6383728	237.0284238	472.9760002	531.8683909	320.34198	745.0160117	668.8603809	576.8461882	743.1762817	551.9833519	752.9798781	311.9950431	533.2559306	300.6231519	436.120026	237.8312997	358.5637283	600.7589968	608.2965645	317.7710898	395.0609113	320.3213138	361.5320836	621.936624	453.6066891	708.5845279	633.14154	641.8932688	645.3905833	274.3818555	483.0590941	440.2507238	729.6199775	973.1759628	676.3481568	1162.378614	820.5890934	737.0404143	416.7114672	293.3113855	287.8727381
227		2		Glyma.13G143900	1568.630218	1323.355395	3229.659247	2957.867132	2969.026753	2837.318021	2147.024389	2306.262304	2143.434713	2945.452385	2518.42788	2602.738531	3574.278766	3188.052435	3684.493248	2681.240677	2752.173226	1870.418482	1630.783443	1476.614014	1408.213972	3326.605419	3516.772646	3175.182216	2632.77819	2385.409561	2292.938383	2613.803449	2636.771786	3053.963163	4905.631225	3725.227154	3478.104911	2735.71445	3267.066337	2466.801675	3045.814861	3513.298018	3323.26688	3411.20627	3953.353268	4420.130622	3008.135903	2117.037159	2107.894595
228		2		Glyma.13G144000	12.71333718	14.79914803	48.87252329	20.49545729	26.00132898	28.09225763	25.79869092	33.73372458	32.64631643	65.76215666	46.12830213	55.44547465	58.92190468	57.41283007	77.5682789	43.65800944	77.5428087	31.6445423	27.15144131	24.34493619	40.0629864	65.34229349	98.59240954	64.90284858	44.21606307	25.94781593	38.82223717	55.09774119	42.92192327	56.93982813	66.13460018	57.88270392	81.04904999	39.36279784	66.50813614	41.92864037	90.15686346	72.08710836	60.42303418	63.74334333	62.87208378	98.20165978	41.43437884	41.12853376	33.30758954
229		2		Glyma.13G168300	71.39027799	116.8353792	14.25448596	98.75083968	153.5703493	200.1573356	18.15463435	211.3980074	276.4734923	69.2233228	118.8690863	148.2100188	48.46801837	41.82934762	20.81100165	372.6903245	206.3831678	261.067474	54.30288261	119.8519936	44.06928504	143.3629424	115.3345168	58.15969548	190.3213149	229.056582	110.4007369	86.82068308	60.48089187	87.66925919	47.65581484	160.6892974	54.03269999	232.703599	112.013703	243.419051	69.70891505	75.88116669	79.91433553	90.92800446	39.024052	19.00677286	291.2244912	291.1467258	180.8126289
230		2		Glyma.13G174300	81.16976813	204.8513649	207.708224	525.428996	549.2780746	450.3540052	134.726497	457.6541968	203.0192803	708.6737672	566.8458666	409.4435051	782.140767	589.7117831	779.4666074	307.7357251	595.2901775	361.651912	363.99901	184.4597088	330.5196378	675.8538715	872.4498127	686.1158278	448.889162	211.1615365	357.8924989	513.4107702	430.1947309	563.9754406	630.2238371	655.7160041	649.3930055	299.8519012	633.5775074	555.5544849	622.7329744	813.8255128	495.0790543	640.2456396	512.7326832	1062.267417	454.5943278	296.558375	362.8148146
231		2		Glyma.13G205800	620.9976236	676.0873944	460.216261	85.70827595	215.3235056	117.6363288	399.4019557	428.4183022	391.7557972	771.8400493	626.2804097	433.9674651	374.4392007	196.8439888	282.8404316	470.6546383	595.2901775	508.5730013	811.149309	581.4694375	827.3006692	267.2207226	345.0734334	168.5788275	494.0664438	493.9032549	403.9939055	480.0181997	687.7262705	614.5886211	357.9048951	268.6794167	360.218	608.9656372	591.5723688	449.5681995	750.0679259	771.1423565	717.2798896	269.0344049	264.4963524	843.6895287	672.4207765	327.9459402	560.2812383
232		2		Glyma.13G215300	460.6139854	419.8284627	1126.104391	685.6662076	783.2900354	740.9332951	1107.432695	2064.503944	1888.385366	2000.554029	1425.541952	1313.631246	1681.17499	1189.265766	1788.800188	2318.133818	3279.464325	2050.114276	554.0590992	479.4079742	553.870787	1249.305641	1487.257197	890.9391032	3435.395856	1836.031665	1709.39163	1212.150306	834.0510089	1281.598036	1528.876345	1276.87517	1282.776322	2295.777298	3575.10402	2780.101793	2042.006485	2053.534074	1803.91994	1587.021769	1470.98996	2426.531335	2528.680948	1929.794097	1872.362355
233		2		Glyma.13G215600	221.9944261	229.7762458	629.2337373	524.4973843	547.6529916	498.637573	493.0416487	754.5109732	576.4115245	802.9905445	545.555881	526.7320092	990.26814	1062.95754	1417.040022	679.36122	980.6182884	627.2400349	296.1204067	353.9379185	381.5999455	848.4745572	976.6229247	668.415051	1167.880796	492.1137503	458.5876765	775.5424479	540.4260338	616.3962347	1001.744679	907.1170017	1015.614639	669.1675633	1100.30127	958.5353062	1066.081674	1033.880896	842.9987833	1093.010858	1133.865511	1904.901013	926.9462465	712.1730319	538.8692164
234		2		Glyma.13G251200	331.5247156	364.5263832	428.6527563	211.4758548	495.6503336	339.7407407	416.601083	645.438597	502.9573125	859.2344943	650.2316435	471.2865345	503.6872497	415.012743	619.6002765	539.8685557	903.0754797	690.5291195	403.0292069	350.1925437	289.4550767	469.0991518	433.4345551	253.7111354	765.1301348	360.5851661	532.5925661	528.4374269	504.3325984	639.8952114	564.0892369	549.4537267	440.2664444	686.5335035	844.7700099	798.9735359	659.9110624	794.8552211	737.7457561	521.1955719	755.5490068	788.7810737	902.0856192	527.09463	568.6081357
235		2		Glyma.13G251300	138.8687599	47.51305422	534.5432235	141.6049777	152.7578077	114.1247966	1021.437059	1006.38945	829.4204768	681.8497296	348.6235142	341.2029209	418.1554526	337.9155141	498.5180851	1140.432393	1592.609994	856.6629666	160.3632002	70.22577747	127.1999818	240.8887536	319.9602725	214.0951109	1553.32952	846.4356506	759.4600146	328.0820043	277.0415047	359.7151047	648.7026224	369.7581683	436.2640222	953.9689829	1868.061859	1453.526199	642.2514706	582.3879544	640.2892493	366.5242242	578.8567713	743.3760052	1834.951063	731.654969	842.2061926
236		2		Glyma.13G253800	189.7221086	173.6952638	309.5259808	204.9545729	275.4515789	208.9361661	216.9001051	250.7540194	204.0394777	404.0911469	204.9161114	218.5831212	224.2833791	173.0586735	253.5158383	446.1635599	390.0999761	202.2990383	154.4238224	198.5048643	166.2613936	211.6310103	287.406175	217.4666874	383.5262862	167.3186751	218.3750841	138.5791672	193.1486547	191.6070407	307.3313773	209.9327918	240.1453333	326.4796762	471.391	241.0896821	119.8993339	211.5187522	169.5743217	179.0438026	281.8403755	588.1540269	625.0672007	135.2912295	264.0816028
237		2		Glyma.13G286500	253.2887945	219.6505129	1070.104624	855.2195361	969.3620459	794.4841612	373.6032648	620.7005323	524.3814577	890.3849896	887.969816	797.5618277	1380.863347	1015.386909	1017.847172	413.1538454	641.8158627	429.4616455	354.6657021	274.348704	366.5763256	1194.691187	1330.997529	916.2259273	630.5595081	485.8504844	448.8821172	823.1268608	601.882424	835.1174793	1807.030693	1481.624436	1403.849594	553.3946284	889.1087673	858.3724431	1493.629686	1525.211451	1273.756543	1138.006159	1707.302275	1425.507965	771.8632857	437.2612536	580.5037034
238		2		Glyma.13G287300	653.2699411	598.9760442	1106.759017	678.213314	836.1052349	766.3919035	615.3465537	834.3474547	575.3913271	1002.007598	785.0682189	803.9593825	646.2402449	788.1961385	819.1967015	693.2040035	893.5317494	728.9546352	467.51388	418.5456337	351.5527057	795.8106192	783.1585739	673.4724158	765.1301348	518.9563185	715.7849977	788.0646618	646.7553438	885.7306599	998.8269763	890.7025036	872.5280444	966.7040058	974.285854	802.4675892	816.9884843	987.4036816	864.4392148	832.4130717	958.2572769	1059.099621	845.2613283	616.9280064	719.6818453
239		2		Glyma.13G292700	134.9569639	116.0564767	242.3262613	111.7934034	111.3181897	92.17772036	508.3297618	186.6599427	208.1202673	276.8932912	193.3840359	219.6493804	280.3542239	196.8439888	226.0831543	178.8913557	252.908853	171.7846582	240.1205591	126.4063995	195.3070587	221.3835914	199.9751703	163.5214627	158.6010958	184.3189683	141.9438046	178.6502517	205.830132	178.9537456	356.9323275	228.0751319	294.1780333	130.8234163	177.3550297	187.5141972	235.1514068	233.3345876	233.8956162	284.9702408	447.6925965	586.0421632	247.4224336	129.8795803	117.7661201
240		2		Glyma.13G328200	19.55898027	21.03036826	65.16336438	103.4088982	154.3828908	107.9796153	80.26259397	131.5615259	120.3832918	57.10924131	47.9024676	61.84302942	95.03533014	105.803644	108.7847814	117.1312448	85.89357271	148.0512515	40.72716196	41.19912279	29.04566514	161.8928466	126.4959217	79.23204892	67.28531336	99.31750234	101.9083726	47.58441284	31.21594419	37.95988542	70.99743843	161.5532184	133.0805389	86.82970112	72.34218317	110.6450232	77.14453265	96.74848753	84.78716087	154.6713478	126.828169	107.7050462	84.05259707	113.6446328	93.97498476
241		2		Glyma.13G336800	526.1365693	560.0309177	953.0142041	1323.820219	1239.938376	1196.554599	906.7762104	1118.835199	1147.722062	1357.642418	1323.527438	1197.409001	2115.486449	1693.678487	2274.074908	1808.080488	2068.603543	1300.816721	914.664179	955.0705737	947.4896284	2053.893583	2392.261107	1619.199638	2053.163276	997.6487847	1261.722708	1461.75977	1130.602479	1080.049121	1900.397188	1702.7882	1987.202633	1338.335127	2033.748795	1694.615881	2050.371555	1846.757894	1417.992173	2059.472431	1841.718454	3051.642976	1668.029708	1237.103002	1176.471645
242		2		Glyma.13G356100	413.6724328	270.2791773	1311.412708	860.8092063	949.0485077	861.203273	761.5391356	1092.972676	760.0470544	1172.47003	1043.209294	1014.012431	1522.465989	1260.621712	1654.474632	875.2898478	977.0393896	757.2086908	412.3625148	294.0119217	358.5637283	1233.701511	1371.92268	1008.101388	1169.803234	769.486955	833.4649041	705.4180501	752.1091554	1039.377815	1916.930838	1551.602033	1257.761183	945.8648775	1290.491203	867.6899187	1027.974134	1265.318455	1183.121992	1376.106294	1743.074323	2248.078857	1252.50208	674.2914877	689.9429261
243		2		Glyma.14G010900	1343.701945	662.0671489	1911.119296	3123.694014	5051.570695	5742.233037	1422.750029	5968.620336	4384.808376	2282.639069	2238.109736	3075.091325	3980.079626	5455.03904	6731.413081	7175.88599	7735.193409	6912.072168	969.8155442	1049.641287	557.8770856	5292.725773	5691.386358	3078.24939	8014.64204	4469.287605	5307.727737	2659.718234	2089.517264	2613.809253	6174.832008	6978.753466	4938.989022	10295.68709	11353.05552	7642.659391	3218.692971	3327.389159	3647.797047	6792.415673	6509.428674	7633.331167	7738.758127	5693.054936	7098.085242
244		2		Glyma.14G028000	67.47848194	102.8151337	178.1810745	136.9469192	121.0686881	121.147861	236.9657536	274.3676266	185.6759247	264.7792097	202.2548632	215.3843438	418.1554526	434.6971419	765.2772881	184.2155032	306.5923359	222.6419583	50.06046991	65.54405898	30.0472398	300.3794984	332.0517944	158.4640978	251.8393157	192.3717388	99.48198274	113.5347394	66.33388141	107.5530087	361.7951657	432.824398	344.2083111	222.2840349	260.1984975	280.6889536	320.6610092	366.1266293	334.2758181	608.373968	737.1209822	720.1455051	348.0487822	189.4077213	134.4199149
245		2		Glyma.14G029100	1852.235432	3593.077362	969.3050452	3898.794944	6601.087394	6635.0401	528.3954103	2479.428757	2041.414974	2342.344185	2537.9437	2942.875193	4388.731546	5513.272053	5419.374022	2022.111218	2263.057048	2378.991484	1634.177374	1591.784289	1453.284832	6892.149076	6903.328902	3124.608567	2444.379312	1944.29669	2986.885872	2898.475112	2367.534267	3367.584121	4512.713895	5405.553409	4330.620844	2501.853121	2457.300609	2746.325944	2843.194282	4101.37706	2766.790226	5618.788234	4102.945467	6084.279179	2055.14519	2141.930745	1987.749361
246		2		Glyma.14G031200	323.7011235	174.4741663	865.4509332	742.494521	676.8470949	851.5465595	1953.056453	3832.151113	3313.601118	766.6483	447.0896976	727.1887252	799.2471264	632.361314	846.6293855	3403.195077	3735.177447	3543.058576	386.9080386	205.9956139	145.2283257	906.0147858	901.2834419	540.2951421	3442.124388	2876.628559	2513.739856	808.1002041	403.856278	762.8129356	1166.108612	952.9048123	860.5207777	4811.523171	5395.326693	3528.993898	511.1987103	644.0414023	790.3722697	742.4224694	956.089274	699.0268686	3938.633668	3607.405343	4218.168303
247		2		Glyma.14G071600	22.49282731	10.12573287	26.47261678	54.03347832	45.50232571	83.39888985	4.777535355	20.24023475	8.161579108	40.66870215	46.12830213	60.77677029	57.97155138	43.46971419	71.89255117	27.68556696	13.12262916	14.69210893	15.27268573	12.1724681	19.02991854	94.60003684	134.8669753	61.53127203	65.36287584	13.4212841	15.77153385	90.15994013	36.09343547	112.9758495	80.72311493	218.5720014	142.0859889	46.30917393	47.83918564	71.04575173	221.2096237	119.5128375	163.7269313	222.1642995	157.1802094	184.7880695	66.29500614	56.28115146	14.27468123
248		2		Glyma.14G071700	646.424298	1198.730991	1543.557194	1315.435713	2214.175671	2150.813475	490.1751274	2228.674737	1472.144832	1381.870581	1900.131215	1672.960572	1607.047433	1696.95922	2194.61472	1127.654439	1876.53597	2145.047903	857.8158488	1025.296351	946.4880537	2324.04008	2224.840034	1282.884877	1571.592676	864.330696	1691.193707	1779.824003	1213.519831	1842.862057	1667.953519	2012.935823	1709.034289	1468.000814	1396.670859	2118.561023	2024.346893	2513.563647	1598.286711	2157.899652	1634.674178	1516.318102	929.3139253	2076.990955	1219.295688
249		2		Glyma.14G102500	166.2513323	194.725632	756.5059334	242.2190407	284.3895357	212.4476983	416.601083	304.7279787	326.4631643	351.3083632	502.088827	462.7564615	520.7936091	642.2035135	536.3562699	322.643338	269.610381	311.9247741	138.3026542	162.9238037	74.11652484	515.9115411	450.1766624	340.5292315	300.8614726	371.3221934	265.6896856	128.5613961	58.52989536	201.5489155	258.7029948	371.4860102	297.17985	228.0726816	158.6860792	278.3595847	318.8021048	366.1266293	310.8862565	565.253471	460.7006139	327.3388659	223.7456457	284.6527468	149.8841529
250		2		Glyma.14G109600	974.0372176	549.1262824	1286.976447	910.1846261	606.1559818	661.9238205	1943.501382	2785.281193	2448.473732	3350.408824	2057.144858	2074.940263	1693.529583	1477.150099	1692.312816	2300.031717	3879.526367	2263.714937	1310.905526	944.770793	1171.842352	1226.874705	1459.353685	1132.849721	4010.204676	2141.14219	1919.27435	2118.758593	1454.4679	1561.778143	1807.030693	1304.520641	1684.01915	2208.947596	3745.458193	3096.895965	2874.795656	2373.183488	2409.124847	1567.336324	2125.726832	2434.97879	3352.633168	1890.830223	1795.041165
251		2		Glyma.14G126200	4537.683423	2251.807209	3327.404294	5179.761025	3194.100757	3787.187482	3658.636575	8910.20112	7410.71383	6559.775127	8696.959117	6730.227615	7913.59194	7429.220211	5343.697652	4662.888374	3757.843806	6183.117533	6851.496517	4712.61784	3920.163219	7802.064894	6415.017439	4971.389622	3853.526018	7151.754921	4818.810188	5997.305647	5665.693871	7068.67295	4683.885801	7383.068473	6899.175305	3541.494076	2570.481121	5822.257589	5952.211893	7251.393992	6412.638144	7223.620643	6137.616178	3759.117299	5065.648773	5102.102846	2518.29168
252		2		Glyma.14G189500	19.55898027	12.46244045	21.38172894	19.5638456	28.43895357	47.40568476	11.46608485	52.84950185	65.29263286	57.97453285	39.918723	41.58410599	83.63109052	58.23301335	66.21682345	58.56562242	27.43822462	127.7083314	9.333307949	22.47224879	3.00472398	25.35671091	34.41433163	31.18708308	9.612187623	87.68572278	4.852779646	10.01777113	12.68147733	29.82562426	25.28675889	63.06622964	53.03209444	45.15144458	26.83661634	62.89296055	51.11987103	54.06533127	56.52477391	82.49138549	70.46009389	63.35590954	37.88286065	36.79921442	22.60157861
253		2		Glyma.14G194800	46.94155265	59.19659214	58.0361214	12.11095204	28.43895357	22.82495933	47.77535355	528.4950185	582.5327088	334.0025325	268.7860682	196.1916795	7.602826411	14.76329916	12.29741007	544.1278737	732.4813006	754.9483663	82.30280646	65.54405898	84.13227144	16.5793879	21.39269264	4.214470687	620.9473204	285.4259752	366.3848632	147.7621241	90.72133781	161.7814164	7.780541198	7.775288586	7.004238888	467.7226567	704.7528812	639.4117656	172.8781093	186.857373	193.9384484	45.93270328	18.42802455	16.89490921	522.0731733	343.0985579	346.1610198
254		2		Glyma.15G023700	218.08263	174.4741663	400.1437844	286.9364021	247.0126253	199.2794526	355.4486304	184.4110277	206.0798725	394.57294	308.7047912	262.2997455	547.4035016	341.1962472	565.6808632	315.1895316	330.4516617	157.0925493	196.8479495	253.7491426	261.4109863	450.5692476	461.3380673	453.4770459	340.2714418	271.1099388	203.8167451	289.6805484	278.017003	328.0818669	543.6653162	477.7482876	481.2912722	231.5458696	352.3764406	235.2662598	488.8918575	494.1760981	477.5368831	408.707319	471.5406283	812.0115739	343.3134246	192.6547108	224.8262294
255		2		Glyma.15G054000	32.27231745	69.32232501	50.90887842	302.7738009	233.1994193	251.9524356	19.11014142	274.3676266	144.8680292	385.0547331	314.0272876	286.8237054	425.758279	566.7466511	613.9245488	182.0858442	303.0134371	228.2927695	91.63611441	109.5522129	141.2220271	454.4702801	588.764106	327.0429253	201.8559401	74.26443868	120.1062962	145.2576813	167.7857	167.2042572	314.1393509	435.4161608	369.22345	94.93380655	292.8691609	300.4885893	466.5850047	407.861271	253.3869175	518.3833656	414.0885518	854.2488469	176.3920699	108.2329836	148.6945961
256		2		Glyma.15G088900	128.1113208	123.845502	295.2714949	301.8421892	255.9505821	239.6620729	200.6564849	293.4834039	205.0596751	388.5158992	324.6722804	294.2875193	424.8079257	379.7448617	503.2478582	260.8832271	407.9944704	230.5530939	132.3632764	132.9608054	144.226751	387.1774704	425.0635015	378.4594677	373.9140985	201.3192615	188.0452113	305.5420193	221.4381041	303.6790834	417.2315218	403.4510855	444.2688666	197.9717185	309.2044926	301.6532737	441.4897953	462.8751168	356.6908147	400.2707	446.6085951	576.5387768	261.6285064	207.8073285	239.1009106
257		2		Glyma.15G094700	2646.330031	2695.002747	2265.44509	2868.432409	2976.339626	2324.634319	3052.845092	5817.943033	4095.072317	4464.904321	4007.839789	3406.697914	3679.767983	3454.612003	4239.76861	2446.978188	5447.084069	5031.482226	4675.987282	3066.525616	2930.607455	4476.434733	3544.676158	2917.25661	3736.257329	3229.160954	4275.298868	4466.256293	4469.733009	4434.07614	3759.946534	4412.044312	4135.502761	3823.980037	5152.630337	5685.989507	3760.563604	4845.961008	4044.44503	4444.223393	4843.318454	4143.476484	3328.95638	4108.524056	3873.19684
258		2		Glyma.15G108800	121.2656777	58.41768961	217.8899997	217.065525	415.2087221	343.2522729	77.39607275	253.0029344	288.7158609	413.6093537	455.0734422	396.6483956	803.0485397	455.2017241	646.0870059	481.3029333	413.9593018	239.5943917	106.0603176	86.14362037	95.1495927	702.1858405	979.4132759	376.7736794	539.2437256	244.2673706	180.7660418	298.8635052	192.1731564	402.1940241	890.8719672	731.741048	665.4026944	457.3030925	651.0796485	432.0979327	793.7521793	681.9819856	593.5101261	772.4193368	704.6009389	1253.391077	544.5661218	323.6166209	240.2904674
259		2		Glyma.15G116100	2.933847041	3.894512641	1.018177568	1.86322339	0.812541531	0.877883051	3.822028284	0	3.060592165	8.65291535	1.774165467	8.530073023	0.950353301	0	0.945954621	4.259317994	2.385932575	1.130162225	6.787860327	4.681718498	3.00472398	0.975258112	2.790351213	0.842894137	0.961218762	4.473761367	0	5.008885563	0.975498256	1.807613592	0.97256765	4.31960477	1.000605555	5.788646741	1.166809406	1.164684455	1.858904401	1.897029167	6.821955472	0.937402108	0	1.055931826	5.919196977	6.493979014	4.758227077
260		2		Glyma.15G140500	18.58103126	12.46244045	28.50897192	22.35868068	26.00132898	28.09225763	4.777535355	22.48914972	51.00986942	95.18206885	64.75703953	65.0418068	25.65953914	26.24586517	80.40614276	33.00971445	84.70060642	25.99373118	11.87875557	32.77202949	25.0393665	54.61445426	85.57077054	36.24444791	84.58725108	22.36880683	29.11667787	85.98586882	47.79941455	82.24641842	64.18946489	67.38583441	90.05449999	39.36279784	70.00856436	78.03385846	192.3966055	139.4316438	141.3119348	74.05476652	62.87208378	123.5440236	58.00813037	25.97591606	42.82404369
261		2		Glyma.15G141500	480.1729657	277.2893	210.7627567	358.6705026	291.7024095	364.3214662	224.5441617	1115.461826	838.6022533	560.7089147	576.6037766	678.1408054	307.9144696	255.0770022	234.5967459	1191.544209	955.5659964	701.8307418	320.7264004	452.2540069	360.5668776	393.029019	425.0635015	273.9405947	939.1107308	595.0102618	1078.530276	503.392999	446.7782013	419.3663532	331.6455686	395.6757969	334.2022555	804.621897	1066.463797	942.2297238	595.7788606	604.2037898	663.6788109	415.2691338	342.5444564	651.5099364	1537.807375	753.3015657	839.827079
262		2		Glyma.15G151700	37.16206252	45.95524916	17.30901866	67.07604205	130.0066449	97.44501866	17.19912728	103.4500887	162.2113848	82.20269583	110.8853417	110.8909493	57.02119808	55.77246349	70.00064193	166.1134018	140.7700219	127.7083314	41.5756445	63.67137158	55.0866063	84.84745572	58.59737548	55.63101307	123.0360016	93.05423642	36.39584734	121.0480678	75.11336572	69.59312328	78.77797963	116.6293288	89.05389443	87.98743046	143.5175569	116.4684455	104.0986465	78.72671044	92.58368141	87.17839603	78.048104	102.4253871	288.8568125	72.51609899	120.1452337
263		2		Glyma.15G217300	57.6989918	32.71390618	97.74504658	204.9545729	123.5063126	104.4680831	84.08462225	165.2952505	97.9389493	319.2925764	364.5910034	374.2569539	494.1837167	485.5485057	625.2760043	97.96431386	127.6473928	271.238934	43.27260958	33.70837319	16.02519456	357.919727	287.406175	207.3519578	86.50968861	95.73849324	69.15210995	96.00363995	73.1623692	182.5689727	196.4586653	353.3436702	328.1986222	85.67197177	67.67494554	225.9487842	450.7843173	648.7839752	448.299931	560.5664605	389.1565185	419.2049348	143.2445668	148.2791875	32.11803277
264		2		Glyma.15G247900	0.977949014	0	2.036355137	0.931611695	1.625083061	3.511532204	10.51057778	37.10709704	34.68671121	1.73058307	4.435413666	2.132518256	5.702119808	19.68439888	3.783818483	19.16693097	2.385932575	37.29535343	0.848482541	5.618062198	1.00157466	0	0	0	0	10.73702728	1.213194911	5.008885563	4.87749128	4.519033979	1.9451353	0.863920954	1.000605555	3.473188045	1.166809406	5.823422273	1.858904401	9.485145837	6.821955472	0.937402108	2.168002889	0	10.65455456	33.55222491	16.65379477
265		2		Glyma.15G271200	1124.641366	878.6020518	2289.881352	1625.662408	1460.13713	1496.790602	1879.482409	1678.815027	1459.902463	1924.408374	1477.879834	1547.141995	1848.437171	1506.676698	1917.450016	1413.028745	1684.468398	1235.267312	1119.148471	845.5183608	986.5510401	1587.720206	1652.818035	1624.257003	1480.276894	1431.603637	1916.84796	2404.26507	2572.388901	2906.642655	4080.893858	2843.16386	2626.589583	2530.796355	2770.00553	2104.58481	2140.528418	2892.020966	3133.226692	2558.170352	3632.48884	3318.793728	3131.255201	1826.972763	2174.509774
266		2		Glyma.16G022400	75.30207405	69.32232501	34.61803733	106.2037332	95.06735907	99.20078477	39.17578991	106.8234612	215.261649	96.91265192	247.4960826	226.0469351	235.6876187	127.1284094	156.0825124	159.7244248	120.4895951	216.9911472	83.151289	117.0429625	83.13069678	150.1897492	136.7272095	116.319391	198.9722838	130.6338319	152.8625588	122.7176963	99.50082212	146.4167009	100.1744679	262.63197	152.0920444	217.6531175	191.3567426	213.1372552	205.4089363	130.8950125	187.116493	209.9780721	159.3482123	174.2287512	213.0910912	213.2189776	271.2189434
267		2		Glyma.16G028500	354.9954919	382.4411413	234.1808408	470.463906	605.3434403	591.6931764	503.5522264	1654.076962	1490.508385	428.3193098	537.5721364	486.2141623	592.0701068	394.5081609	412.4362146	1456.686754	1389.805725	1677.160742	414.9079625	338.9564193	529.8329952	738.2703906	792.4597446	463.5917756	1593.700708	1340.338905	1317.529674	576.856654	521.891567	551.3221454	873.3657495	739.5163366	786.4759666	2350.190577	2481.803606	2148.842819	499.1158317	605.1523044	524.3160063	564.3160689	688.3409172	634.6150272	2417.400045	1717.657449	2232.798056
268		2		Glyma.16G041700	446.9226992	259.3745419	1113.88626	1647.089477	1963.100338	1905.884104	539.8614951	1130.079774	893.6929123	846.2551213	754.0203233	966.0307699	1781.91244	2254.683855	2165.290127	807.1407599	972.2675244	820.4977754	324.1203306	354.8742622	226.3558732	2002.204903	2017.423927	1415.219257	908.3517304	768.5922028	838.3176838	725.4535923	666.2653089	1062.876792	2620.097249	2197.814907	1902.151161	1173.937559	1184.311547	923.5947725	922.016583	1203.665007	1310.790016	2040.724389	2389.139183	2094.968742	1164.897965	873.4401774	800.5717057
269		2		Glyma.16G043500	704.1232898	313.8977188	2940.496818	1480.330984	700.4107993	1045.558714	3330.89765	3077.640139	2008.768658	1586.079384	1284.495798	1968.31435	2086.97585	1952.856406	2369.616325	1300.156818	1626.01305	1896.412214	1025.815392	851.136423	869.3668049	1899.802802	1735.598455	1254.226476	1629.265802	2452.515981	2667.81561	1932.595013	1360.820067	2248.671308	2097.828421	3086.789569	3072.859661	2049.180946	1904.23295	2689.256406	2768.838106	2734.567545	2665.435459	3138.422257	4897.518526	2570.138064	1694.074175	2754.529432	1902.101274
270		2		Glyma.16G046700	54.76514476	28.81939354	69.23607466	31.67479763	21.12607979	38.62685424	61.15245255	25.86252218	35.7069086	59.70511592	35.48330933	45.8491425	55.12049148	39.36879776	52.02750414	47.91732743	32.21008977	31.6445423	40.72716196	47.75352868	27.04251582	42.91135692	45.57573648	47.20207169	25.95290658	37.57959548	82.49725398	90.15994013	73.1623692	90.38067958	101.1470356	89.84777922	81.04904999	63.67511415	96.84518069	68.71638282	99.45138546	67.34453544	96.48194168	92.80280867	107.316143	99.25759161	100.6263486	61.69280064	70.18384938
271		2		Glyma.16G138400	89.97130925	95.02610844	8.145420548	30.74318594	56.87790714	20.19131017	21.97666263	87.70768391	158.1305952	118.5449403	204.0290287	124.752318	64.62402449	24.6054986	46.35177641	211.9010702	125.2614602	68.93989573	139.9996192	41.19912279	58.09133028	77.04539083	86.50088761	24.44392998	95.16065747	135.1075933	164.994508	102.682154	106.3293099	163.58903	129.3514974	121.8128545	80.04844444	222.2840349	227.5278342	140.926819	194.2555099	257.9959668	210.5060546	82.49138549	83.46811122	275.5982065	485.3741521	67.10444982	215.3097752
272		2		Glyma.16G142300	45.96360364	19.4725632	37.67257003	18.6322339	16.25083061	15.80189492	210.2115556	369.9465129	271.3725053	67.49273973	58.5474604	77.83691634	15.20565282	11.48256601	24.59482014	424.8669699	316.1360662	275.7595829	39.87867942	23.40859249	51.08030766	12.67835545	19.53245849	14.32920034	444.0830682	304.2157729	384.5827869	105.1865968	73.1623692	97.61113395	43.76554424	34.55683816	35.02119444	643.6975176	729.2558787	533.4254802	106.8870031	101.4910605	143.2610649	50.61971382	81.30010833	79.19488692	897.3502616	542.2472477	462.7375832
273		2		Glyma.16G142500	44.00770561	52.96537191	87.56327089	69.87087713	61.75315632	55.30663221	142.3705536	91.08105637	98.95914668	133.2548964	195.1582013	143.9449823	113.0920429	107.4440106	126.7579192	78.79738289	109.7528985	153.7020626	79.75735884	46.81718498	106.166914	90.69900439	85.57077054	65.74574272	123.0360016	154.7921433	105.5479573	144.4228671	102.4273169	140.9938601	170.1993387	194.3822146	119.0720611	214.1799294	171.5209827	266.7127401	144.0650911	139.4316438	156.9049759	122.7996761	207.0442759	148.8863874	274.6507397	141.7852085	234.3426835
274		2		Glyma.16G150600	37.16206252	42.06073652	159.8538783	191.9120092	156.0079739	194.8900373	164.3472162	400.306865	327.4833617	167.8665578	161.4490575	329.4740705	257.5457447	271.4806679	128.6498284	296.0226006	165.822314	256.5468251	55.15136515	39.32643539	26.04094116	151.1650073	183.233063	127.2770147	224.9251904	359.6904139	211.0959146	197.0161655	97.5498256	267.5268116	400.6978717	457.8781056	397.2404055	332.2683229	155.185651	385.5105545	368.9925236	331.0315897	308.9371264	386.2096684	291.5963885	109.8169099	290.0406519	348.5102071	252.1860351
275		2		Glyma.16G173500	527.1145183	376.2099211	964.2141574	842.1769724	620.7817293	548.6769069	857.0898427	1593.356258	1120.176733	642.9116105	625.393327	674.942028	669.9990775	882.5172164	906.2245266	939.1796177	1437.524377	1068.003303	550.665169	322.1022327	378.5952215	732.4188419	716.1901447	595.9261551	1045.806013	977.0694825	1517.706834	907.4431011	896.4828973	934.5362268	1175.834289	963.2718637	820.4965555	1777.11455	1772.383488	1573.488698	896.9213736	968.4333899	919.9894237	863.3473413	963.6772841	739.1522779	1303.407174	1600.765827	1584.489617
276		2		Glyma.16G180900	20.53692929	56.85988456	1.018177568	18.6322339	201.5102996	209.8140492	0.955507071	0	3.060592165	10.38349842	19.51582013	2.132518256	28.51059904	50.03118049	47.29773103	0	0	9.0412978	22.9090286	25.28127989	36.05668776	240.8887536	170.211424	150.0351565	1.922437525	1.789504547	3.639584734	6.678514083	10.73048082	22.59516989	30.14959714	108.8540402	139.0841722	2.315458696	1.166809406	1.164684455	0.929452201	18.02177709	0	24.3724548	15.17602022	41.1813412	0	0	0
277		2		Glyma.17G002400	52.80924674	80.2269604	103.854112	110.8617917	121.0686881	83.39888985	102.2392566	432.9161321	225.4636229	287.2767896	194.2711186	148.2100188	135.9005221	106.6238273	142.8391477	442.9690714	648.9736605	377.4741832	55.99984769	92.69802627	105.1653393	213.5815265	246.4810238	164.3643568	826.6481356	195.0559956	162.5681181	201.1902368	119.9862855	128.340565	162.4187975	174.5120327	162.0981	285.959149	596.2396064	533.4254802	206.3383885	378.4573189	193.9384484	193.1048342	149.5921993	347.4015706	563.5075522	406.9560182	268.8398298
278		2		Glyma.17G009800	26.40462337	23.36707584	90.6178036	67.07604205	34.12674428	44.7720356	105.1057778	89.95659889	64.27243548	84.79857043	48.78955033	69.30684332	61.77296459	39.36879776	35.94627559	29.81522596	22.66635947	54.2477868	34.78778417	19.66321769	18.02834388	39.01032447	57.66725841	53.94522479	45.17728183	89.47522733	50.95418628	38.40145598	32.19144245	58.74744173	51.54608544	36.28468007	67.04057221	37.04733914	49.00599505	87.3513341	63.20274964	112.8732355	113.0495478	22.49765059	33.60404478	17.95084104	78.13340009	40.04620392	29.73891923
279		2		Glyma.17G015100	32.27231745	12.46244045	5.090887842	24.22190407	26.00132898	41.2605034	12.42159192	158.5485055	134.6660553	35.47695294	92.25660426	93.83080326	41.81554526	35.26788133	36.89223021	153.3354478	71.57797726	141.2702781	27.15144131	56.18062198	25.0393665	28.28248524	29.76374628	20.2294593	64.40165707	115.4230433	100.6951776	36.73182746	39.9954285	46.99795338	13.6159471	70.84151823	35.02119444	108.8265587	65.34132673	125.7859211	102.2397421	87.2633417	93.55824648	99.36462343	78.048104	52.79659128	156.2668002	137.4558891	118.9556769
280		2		Glyma.17G060200	129.0892698	153.443798	3.054532705	57.7599251	102.3802328	95.68925256	1.911014142	85.45876894	39.78769815	74.41507201	143.7074028	60.77677029	106.4395698	64.79447965	63.37895959	18.10210147	63.22721324	73.46054463	149.3329272	257.4945174	155.2440723	373.5238568	378.5576479	177.0077689	61.51800079	73.36968641	32.75626261	128.5613961	190.2221599	159.0699961	164.3639328	353.3436702	282.1707666	41.67825654	42.00513861	93.17475637	97.59248106	141.328673	80.8889006	194.9796384	119.2401589	109.8169099	33.14750307	47.62251277	35.68670308
281		2		Glyma.17G069200	198.5236498	250.0277115	82.47238305	1112.344364	524.0892872	742.6890612	338.2495031	1238.027692	860.0263985	396.303523	271.4473164	704.7972836	818.2541925	975.1979278	1164.470138	769.8717274	839.8482665	1083.825574	230.7872511	514.0526911	314.4944432	663.175516	804.5512665	630.4848148	1001.58995	1263.39021	1037.281649	626.9455096	523.8425635	560.3602134	468.7776072	657.443846	819.4959499	730.5272187	1050.128465	1231.071469	559.5302248	631.7107127	740.6694513	727.4240357	904.0572046	839.4658014	1221.722256	1347.500645	1279.963084
282		2		Glyma.17G069500	4.889745068	3.115610113	4.072710274	14.90578712	13.00066449	16.67977797	21.97666263	141.6816432	144.8680292	30.28520373	33.70914386	65.0418068	19.00706603	19.68439888	1.891909241	211.9010702	10.73669659	82.50184243	13.57572065	40.26277909	0	1.950516224	3.720468284	3.37157655	39.40996925	145.8446205	55.80696593	27.54887059	12.68147733	18.97994271	4.862838249	6.047446678	13.00787222	59.04419676	71.17537376	54.74016937	22.30685281	20.86732084	30.21151709	1.874804216	3.252004333	9.503386431	121.9354577	192.6547108	154.64238
283		2		Glyma.17G108200	508.5334871	603.6494593	365.5257471	235.6977589	206.3855488	273.0216289	359.2706587	581.3445203	376.4528364	863.560952	644.9091471	548.0571918	876.2257439	686.4934109	951.6303484	317.3191906	666.8681548	506.3126768	498.0592515	553.3791265	449.7070224	487.6290559	545.9787207	432.4046925	514.2520378	500.1665208	411.273075	606.0751531	554.0830094	666.1056085	505.7351779	678.1779489	543.3288166	312.586924	521.5638045	614.953392	737.9850473	951.3601274	700.7122835	1151.129788	823.8410977	1092.88944	394.2185186	469.7311487	324.748998
284		2		Glyma.17G127600	17.60308225	21.03036826	76.36331764	80.11860578	86.94194377	57.06239832	46.81984648	159.672963	86.71677802	115.9490657	128.6269963	75.70439808	187.2196004	107.4440106	70.00064193	130.9740283	59.64831438	213.6006605	24.60599368	21.53590509	11.01732126	137.5113938	126.4959217	49.73075411	106.6952826	191.4769865	48.52779646	66.78514083	36.09343547	78.63119123	55.43635604	107.1261983	115.0696389	86.82970112	67.67494554	182.8554594	156.1479697	190.6514313	123.7697636	134.9859035	104.0641387	60.18811406	79.31723949	62.77513047	46.392714
285		2		Glyma.17G151700	24.44872534	32.71390618	162.908411	42.85413797	69.0660301	58.81816442	87.90665054	41.60492698	33.66651382	86.5291535	45.2412194	44.78288337	76.97861741	86.1192451	95.54141669	38.33386195	34.59602234	57.63827348	18.6666159	9.363436997	9.01417194	41.93609881	39.99503406	15.17209447	41.33240678	27.73732047	33.96945752	10.85258539	18.53446686	15.36471553	76.83284433	27.64547053	55.03330555	33.5741511	26.83661634	47.75206264	65.99110624	65.44750627	63.34672938	49.68231171	75.88010111	40.12540937	60.37580916	36.79921442	26.17024892
286		2		Glyma.17G174300	49.87539969	38.16622388	26.47261678	81.05021747	39.814535	55.30663221	49.68636769	123.6903235	134.6660553	88.25973657	67.41828773	61.84302942	127.3473424	127.9485927	76.62232428	83.05670088	44.13975264	238.4642295	33.09081909	53.37159088	33.05196378	78.99590705	76.26959983	54.78811893	49.98337564	147.6341251	63.08613539	56.76736971	52.67690583	63.26647571	34.03986774	91.57562112	76.04602221	46.30917393	43.17194802	143.2561879	83.65069805	123.3068959	102.3293321	104.9890361	91.05612133	80.25081875	75.7657213	91.99803604	99.92276861
287		2		Glyma.17G190000	456.7021894	410.4816323	848.1419146	1244.633225	1857.469939	1358.08508	578.081778	1214.414085	1104.873772	1052.194507	1290.705377	1083.319274	2427.202332	1567.370261	2328.940276	1319.323749	1758.432308	1200.232283	895.9975631	768.7381774	1049.650244	3012.572307	3388.41649	1859.424467	2146.401496	913.542071	1296.90536	1550.250082	1053.538117	1136.085142	2760.14699	2895.863038	2537.535689	1275.817742	2211.103824	2202.418304	1478.758451	1459.763944	939.480725	2393.187581	2869.351823	3822.473209	2591.424436	954.6149151	1056.326411
288		2		Glyma.17G212100	44.98565463	25.70378343	34.61803733	5.589670171	21.12607979	11.41247966	15.28811314	46.10275693	66.31283025	31.15049526	117.0949208	100.228358	19.95741933	22.96513203	8.513591586	171.4375493	135.9981568	90.412978	10.18179049	21.53590509	14.02204524	5.851548671	14.88187314	6.743153099	115.3462515	76.05394323	99.48198274	55.93255545	37.06893373	51.51698736	9.725676498	30.23723339	10.00605555	147.0316272	166.853745	186.3495127	155.2185175	141.328673	154.9558457	48.74490961	13.00801733	46.46100033	153.8991214	107.1506537	120.1452337
289		2		Glyma.17G225500	58.67694082	119.1720868	160.8720558	176.0746104	162.5083061	194.0121543	200.6564849	104.5745462	96.91875191	132.3896049	115.3207553	93.83080326	223.3330258	197.6641721	215.6776535	77.73255339	57.26238181	72.3303824	72.12101597	53.37159088	28.04409048	83.87219761	149.7488484	134.0201678	67.28531336	95.73849324	75.21808451	79.30735474	77.06436223	75.91977085	183.8152858	136.4995107	182.1102111	65.99057285	61.84089851	76.86917401	147.7828999	189.7029167	191.0147532	136.8607077	179.9442398	127.7677509	149.1637638	88.75104653	109.4392228
290		2		Glyma.17G227000	3.911796054	14.02024551	8.145420548	13.04256373	20.31353826	14.04612882	11.46608485	16.86686229	16.32315822	19.03641377	20.40290287	13.86136866	29.46095234	29.52659832	52.02750414	27.68556696	19.0874606	24.86356895	3.393930163	7.490749597	4.00629864	26.33196902	30.69386335	16.01498861	36.52631297	12.52653183	19.41111858	14.19184243	7.803986048	7.230454366	18.47878535	34.55683816	38.02301111	24.31231631	22.16937871	23.29368909	27.88356602	25.60989376	6.821955472	34.68387799	43.36005778	82.3626824	53.27277279	14.07028786	15.464238
291		2		Glyma.18G000300	889.9336024	845.109243	1149.522475	1658.268817	2040.291783	2163.103838	936.3969296	1982.418548	1812.890759	1633.670418	1678.360531	1451.178673	2323.613822	1794.561031	2456.64415	2564.109432	2722.349068	1967.612434	948.6034806	1147.021032	933.4675831	2682.935065	2899.174911	1709.389311	2325.188186	1494.236296	1825.858342	1763.962532	1527.630269	1634.986494	2691.094687	2733.445898	2519.524789	2616.468327	3039.538502	2389.932501	2131.233896	2266.949855	1805.86907	2808.456715	2631.955507	4175.154439	2441.076833	2123.531138	2250.641407
292		2		Glyma.18G028400	2224.834006	2451.206256	4246.818638	4490.36837	8371.615389	7659.52962	3915.667977	7116.691429	5486.621555	3194.656347	3315.915257	3834.267824	6584.998025	5675.668344	5382.481792	6115.31581	3797.211694	5969.516873	2159.388066	1907.332116	2319.646913	7572.879238	8062.254772	4350.176643	5197.309848	5703.15099	5466.656271	4931.247836	3834.683645	6281.457231	10107.89558	10587.35129	7345.445383	9804.80985	6146.75195	6467.492777	3904.628695	5994.612169	5206.12659	7799.185537	9579.320764	5882.596201	7385.973987	6306.735953	7554.875041
293		2		Glyma.18G049600	313.9216334	230.5551483	857.3055127	1320.093772	1789.21645	1609.159633	617.2575679	1663.072622	1236.479235	626.4710714	609.4258378	810.3569372	1741.047248	1678.095004	1804.881416	1491.826127	1191.773321	1324.550128	313.0900576	256.5581737	293.4613754	1868.594542	1868.605196	1346.944832	1460.0913	1042.386398	1164.667115	555.1514832	413.6112606	695.9312328	2498.526292	2361.095967	2034.231094	1677.549826	1850.559718	1497.784209	846.7309548	953.2571566	846.8970436	1831.683719	2153.91087	2240.687334	1939.12893	1142.940307	1413.193442
294		2		Glyma.18G061700	369.6647271	364.5263832	574.2521486	1186.8733	1574.705486	1904.128338	450.0438305	2108.357786	1552.740425	980.3753092	1139.01423	1153.692376	2196.266479	1870.838077	2550.293657	2248.919901	3257.990932	2355.258077	417.4534101	533.7159088	392.6172667	2900.417624	3308.426422	1307.328807	3637.251796	1181.967753	1973.868121	1242.20362	690.6527653	1058.357758	2190.222347	2714.439637	2210.337672	2536.585002	3642.778965	3339.150331	1922.107151	2113.290492	1332.230447	3117.799411	2319.763091	3994.590096	2596.159794	2443.900769	1748.648451
295		2		Glyma.18G116900	377.4883193	517.1912787	465.3071488	4960.832276	8050.661485	9950.804383	840.8462225	5126.401679	2890.219202	484.5632596	493.2179997	780.5016816	5712.573695	6758.310282	8944.946893	3989.916131	3638.547177	4731.989236	380.9686608	401.6914472	480.7558368	10796.1073	9858.310837	4327.418501	3786.240705	2922.260925	4044.791835	981.7415703	815.5165421	1106.259518	7445.005359	10470.72196	6995.233438	5922.943345	6467.624537	4617.973863	692.4418895	1030.086838	748.4659718	8592.22772	7977.166629	8341.861422	4633.547393	4163.722878	5266.167817
296		2		Glyma.18G130900	79.2138701	52.96537191	40.72710274	51.23864323	134.8818941	59.69604747	99.37273539	149.5528456	171.3931613	100.3738181	92.25660426	134.3486501	103.5885098	68.07521279	100.2711898	221.4845357	106.1739996	171.7846582	71.27253343	81.46190187	62.09762892	116.0557153	103.2429949	75.01757823	154.7562207	193.266491	167.4208978	94.33401143	109.2558047	77.72738444	86.55852083	103.6705145	90.05449999	266.2777501	289.3687327	172.3732993	95.73357666	108.1306625	115.973243	81.55398338	125.7441676	59.13218224	228.4810033	141.7852085	306.9056464
297		2		Glyma.18G139700	79.2138701	64.64890984	402.1801396	259.9196629	329.0793199	234.3947746	333.4719678	239.5094445	315.240993	346.116614	271.4473164	210.0530482	450.4674648	342.0164305	453.1122633	245.9756142	356.69692	180.825956	95.03004457	67.41674638	101.1590407	364.7465338	434.3646722	333.7860784	343.1550981	323.0055707	248.7049568	226.2346646	188.2711634	271.1420387	588.4034281	503.6659162	461.2791611	229.2304109	347.709203	272.5361624	369.9219758	394.5820668	342.0723387	464.0140434	532.2447092	669.4607774	355.1518186	159.1024859	218.8784455
298		2		Glyma.18G181700	251.3328965	624.6798276	478.5434572	374.5079014	556.5909484	345.0080391	298.1182062	748.8886857	1051.823508	764.0524254	987.3230821	989.4884707	365.886021	296.9063498	210.0019258	775.1958749	484.3443128	680.3576595	539.634896	282.7757973	322.5070405	517.8620573	334.8421456	287.4269009	427.7423492	870.5939619	850.4496329	561.8299973	360.9343547	751.0634473	476.5581484	460.4698685	549.3324499	1501.574965	927.6134777	718.6103085	693.3713417	766.3997836	893.6761669	229.6635164	466.1206211	277.7100701	870.1219556	557.3998654	1878.310139
299		2		Glyma.18G183600	231.7739162	144.0969677	396.0710741	171.4165519	169.0086384	143.9728204	223.5886546	182.1621127	163.2315822	289.8726642	294.5114674	178.0652744	377.2902606	327.2531314	380.2737575	156.5299363	196.8394375	149.1814137	254.5447622	231.2768938	335.5275111	367.6723081	299.4976969	269.726124	209.5456902	178.9504547	202.6035502	333.0908899	298.5024663	293.7372086	385.1367893	374.941694	465.2815833	164.3975674	215.8597401	300.4885893	376.4281412	376.5602897	333.3012531	380.5852558	454.1966052	464.6100033	275.8345791	207.8073285	191.5186398
300		2		Glyma.18G207400	56.72104279	43.61854158	108.9449998	87.57149934	45.50232571	150.9958848	107.016792	184.4110277	117.3226997	112.4878996	123.3044999	119.4210223	186.2692471	122.2073097	132.4336469	133.1036873	50.10458408	120.9273581	49.21198737	110.4885566	33.05196378	80.94642328	64.17807791	68.27442513	36.52631297	115.4230433	46.10140663	88.49031161	101.4518186	103.0339747	83.64081788	95.89522589	113.0684278	53.25555002	33.83747277	88.51601855	112.4637163	189.7029167	160.8032361	89.05320024	155.0122066	84.47454605	129.0384941	149.3615173	121.3347905
301		2		Glyma.18G216900	168.2072303	126.1822096	175.1265418	236.6293706	238.0746684	186.1112068	141.4150465	183.2865702	263.2109262	297.6602881	256.3669099	296.4200376	317.4180027	289.5247002	434.1931709	370.5606655	437.8186276	272.3690962	180.7267812	191.9504584	214.3369772	452.5197639	554.3497744	332.9431843	505.601069	271.1099388	292.3799737	313.8901619	268.2620204	294.6410154	426.9571983	466.5173152	480.2906666	370.4733914	528.5646609	404.1455058	577.1898166	492.2790689	431.7323249	479.9498792	545.2527265	881.7030744	505.4994218	272.7471186	255.7547054
302		2		Glyma.18G221800	24.44872534	31.93500365	77.38149521	51.23864323	69.87857163	43.0162695	72.6185374	66.34299168	34.68671121	50.18690903	59.43454313	43.71662425	104.5388632	119.7467599	144.731057	42.59317994	57.26238181	53.11762458	28.84840639	44.00815388	35.0551131	153.1155235	170.211424	68.27442513	78.81993851	48.31662276	44.88821172	39.23627024	37.06893373	43.3827262	60.29919429	127.8603012	121.0732722	45.15144458	23.33618812	71.04575173	75.28562825	95.79997295	79.91433553	164.0453689	123.5761647	127.7677509	80.50107888	35.71688458	30.928476
303		2		Glyma.18G229300	13.69128619	24.14597837	40.72710274	20.49545729	60.12807326	28.97014068	125.1714263	74.21419408	62.2320407	25.09345452	47.9024676	59.71051116	20.90777263	31.16696489	0	157.5947658	106.1739996	127.7083314	19.51509844	30.89934209	12.01889592	59.49074482	50.22632184	8.428941374	163.4071896	145.8446205	92.20281327	42.57552728	23.41195815	69.59312328	8.753108848	39.74036388	37.02240555	119.2461229	120.1813688	92.01007192	65.06165404	104.3366042	98.43107181	34.68387799	18.42802455	63.35590954	165.7375153	136.3735593	157.0214935
304		2		Glyma.18G241800	62.58873687	123.0665994	93.6723363	67.07604205	176.3215121	232.6390085	104.1502707	199.028975	223.4232281	122.0061064	108.2240935	107.6921719	60.82261129	50.03118049	49.18964028	238.5218077	275.5752124	448.6744033	86.54521916	117.0429625	112.1763619	108.2536504	134.8669753	98.61861408	434.4708806	246.9516274	668.4703962	103.5169683	122.9127803	109.3606223	72.94257373	88.11993731	73.04420555	458.4608219	435.2199084	390.1692923	94.80412446	102.439575	84.78716087	59.9937349	50.94806789	101.3694553	242.687076	325.7812806	485.3391618
305		2		Glyma.18G249400	411.7165347	259.3745419	922.4688771	625.1114474	740.2253343	679.4814815	518.8403396	658.9320868	530.502642	850.5815789	676.8441255	668.5444732	725.1195689	938.2896799	1004.603807	600.5638372	756.3406264	667.925875	356.3626671	326.7839512	282.4440541	852.3755897	857.5679396	658.3003213	746.8669783	569.0624458	617.5162099	720.4447067	645.7798455	745.6406065	974.5127851	952.9048123	751.4547721	779.1518513	750.258448	699.9753572	687.7946284	821.4136294	724.1018451	868.0343518	984.2733115	1078.106394	698.4652432	495.7070648	572.176806
306		2		Glyma.18G294200	73.34617602	72.43793512	69.23607466	142.5365894	243.7624592	277.4110441	466.2874507	1100.843879	1774.123259	158.3483509	398.3001472	413.7085416	267.999631	259.1779186	73.78446041	751.7696259	336.4164931	1109.819305	67.03012072	176.9689592	86.13542076	102.4021017	95.80205832	80.91783719	619.9861017	1225.810614	629.648159	174.4761804	107.3048082	212.394597	98.22933263	270.4072586	163.0987055	972.4926525	569.4029901	1242.718313	333.67334	244.7167626	384.9532016	164.982771	201.6242687	92.92200066	944.7038375	871.2755178	772.0223432
307		2		Glyma.19G002100	0.977949014	7.010122753	0	0.931611695	6.500332244	3.511532204	0	0	4.080789554	1.73058307	6.209579133	0	0.950353301	0.820183287	0	8.518635988	2.385932575	5.650811125	2.545447622	2.809031099	1.00157466	2.925774335	3.720468284	0	0	1.789504547	4.852779646	3.339257042	0	5.422840775	2.917702949	0	0	12.73502283	4.667237624	5.823422273	3.717808802	15.17623334	7.79652054	0.937402108	1.084001444	3.167795477	13.02223335	4.329319343	7.137340615
308		2		Glyma.19G007700	27840.25252	25893.83565	29949.69318	25123.70419	30303.73638	32878.47603	25700.27369	89678.85789	72481.96386	38744.29377	36936.35085	43367.95751	42203.28941	36070.84076	42037.27739	98935.43837	78323.00865	75110.58148	22287.0909	24173.58529	27131.65597	32702.355	39198.85384	25466.36057	88338.88791	63823.57441	70309.4979	39490.88859	38494.13668	46280.33079	62419.39176	49641.76194	35388.41668	113683.2333	128601.0655	78814.19704	33509.54019	43751.18369	48109.40455	42615.23722	57374.02845	51371.08332	127654.5858	71538.75515	90822.65933
309		2		Glyma.19G021400	292.4067551	134.7501374	581.3793916	94.09278121	81.25415305	55.30663221	349.715588	395.8090351	372.3720468	561.5742062	573.9425284	730.3875026	485.630537	427.3154923	367.9763474	488.7567398	306.5923359	262.1976362	177.332851	117.9793062	114.1795112	149.2144911	152.5391997	180.3793454	371.991661	370.4274412	253.5577365	319.7338617	168.7611983	397.6749901	418.2040894	407.7706903	272.1647111	420.2557534	490.0599505	458.8856751	858.8138334	733.2017732	913.1674682	411.5195253	504.0606716	507.9032081	838.1582919	345.2632176	243.8591377
310		2		Glyma.19G110700	65.52258391	62.31220225	474.4707469	926.0220249	1104.24394	1047.31448	247.4763314	313.7236386	291.7764531	146.2342694	189.8357049	268.6973002	1167.984207	1286.047393	1263.795373	277.9204991	254.1018193	273.4992585	86.54521916	79.58921447	61.09605426	1224.924188	1250.077344	890.9391032	347.9611919	330.1635889	279.0348296	271.3146346	187.2956652	306.3905038	1677.679196	1343.397083	1236.748467	376.2620382	344.2087747	229.4428376	266.7527816	315.8553564	302.1151709	1170.815233	1401.613868	1346.313078	424.9983429	241.3595534	281.9249543
311		2		Glyma.19G127900	19.55898027	52.96537191	14.25448596	30.74318594	115.3808973	35.99320509	3.822028284	58.47178928	74.47440936	51.9174921	70.96661866	56.51173378	18.05671273	31.16696489	32.1624571	80.92704189	114.5247636	77.98119353	10.18179049	30.89934209	16.02519456	57.54022859	51.15643891	37.08734205	132.6481892	102.8965114	118.8931013	45.07997006	29.26494768	35.24846504	39.87527364	65.6579925	41.02482777	94.93380655	105.0128465	80.36322737	60.41439304	66.39602086	76.99064033	59.05633279	55.28407366	91.86606883	184.6789457	54.11649179	102.3018821
312		2		Glyma.19G144500	12.71333718	3.894512641	11.19995325	5.589670171	0.812541531	3.511532204	27.70970506	6.746744916	4.080789554	12.97937303	15.9674892	18.12640517	2.851059904	5.741283007	0.945954621	14.90761298	16.70152803	5.650811125	8.484825408	10.2997807	4.00629864	7.802064894	4.650585355	0.842894137	7.689750098	5.36851364	4.852779646	4.174071302	4.87749128	3.615227183	9.725676498	9.503130494	7.004238888	9.261834786	7.000856436	3.494053364	6.506165404	3.794058335	4.872825337	2.812206323	10.84001444	7.391522779	7.103036372	2.164659671	5.947783846
313		2		Glyma.19G149200	402.9149936	289.7517405	943.850606	1086.259236	1612.082397	1335.260121	409.9125335	857.9610619	631.5021835	858.3692028	836.5190175	802.8931233	1493.95539	1538.663846	1680.961361	674.0370726	749.1828286	650.9734416	402.1807243	294.0119217	335.5275111	1760.340892	1768.152552	1148.021815	809.3461978	554.7464095	636.9273285	871.5460879	603.8334205	887.5382735	2035.584091	2167.577674	1790.083339	868.2970112	1015.124183	956.2059372	1127.425519	1174.261055	1016.471365	1773.564788	1931.690574	1936.578968	936.4169617	600.6930588	706.5967209
314		2		Glyma.19G161400	166.2513323	132.4134298	230.1081305	128.5624139	282.7644526	194.8900373	104.1502707	479.0188891	360.1296781	547.7295417	351.2847624	364.6606218	177.7160674	145.992625	167.4339679	233.1976602	583.3605147	254.2865006	184.9691939	86.14362037	129.2031311	162.8681047	186.0234142	128.1199089	249.9168782	191.4769865	376.0904225	258.7924207	169.7366966	252.162096	147.8302828	272.9990215	247.1495722	365.842474	361.7109158	411.1336125	212.8445539	161.2474792	163.7269313	159.3583583	178.8602383	140.4389328	378.8286065	267.3354694	299.7683058
315		2		Glyma.19G196700	126.1554228	151.1070905	220.9445324	128.5624139	255.1380406	187.8669729	155.7476526	310.3502662	232.6050046	404.0911469	399.18723	340.1366618	273.7017508	220.6293041	249.7320199	194.8637982	338.8024257	351.480452	159.5147177	144.1969297	116.1826606	291.6021754	248.341258	125.5912265	264.3351596	195.9507479	282.6744144	212.0428221	149.2512332	279.2762999	176.0347446	255.7206024	252.1526	280.1705023	236.8623094	298.1592204	431.2658211	450.5444272	413.2155886	219.3520932	294.8483929	285.1015929	324.3719943	301.9700242	224.8262294
316		2		Glyma.20G025700	226.8841712	163.5695309	862.3964005	588.7785913	619.1566463	580.2806967	579.9927921	508.2547837	455.0080353	702.6167265	673.2957946	669.6107323	1136.622548	823.4640198	1160.68632	499.4050348	697.8852783	336.7883431	257.0902099	193.8231458	234.3684704	873.8312681	1090.097207	785.5773361	630.5595081	419.6388162	380.9432022	576.0218397	447.7536995	697.7388463	1415.08593	1104.090979	1130.684278	458.4608219	718.7545941	508.9671067	1043.774821	1073.718509	903.4218175	1333.923199	1294.297725	1694.77058	595.4712158	374.4861232	378.2790526
317		2		Glyma.20G065300	278.7154689	190.0522169	304.435093	486.3013048	697.1606332	559.2115035	205.4340203	475.6455166	389.7154024	578.8800369	482.5730069	453.1601294	696.6089699	638.102597	747.3041503	556.9058277	793.3225813	489.3602435	275.7568258	401.6914472	286.4503528	1091.313827	1214.732895	651.5571682	957.3738872	403.5332753	353.0397192	780.5513335	538.4750373	482.632829	903.5153466	1104.090979	999.6049499	524.4513947	744.424401	703.4694106	684.0768196	758.8116669	486.3079687	931.7776952	1005.95334	1323.082578	936.4169617	414.5323271	375.8999391
318		2		Glyma.20G098500	402.9149936	310.7821087	1091.486353	998.6877371	1175.747595	1080.674036	618.213075	973.7801829	953.8845582	1240.828061	1208.206683	1102.511938	1754.352194	1354.94279	1748.124139	1117.006144	1152.405434	908.6504289	402.1807243	419.4819774	444.6991491	1874.446091	2143.919849	1265.1841	1302.451423	865.2254483	776.4447433	902.4342155	699.4322496	1085.471962	2040.446929	1881.619838	1647.99735	1007.224533	1455.011329	1035.40448	1693.46191	1722.502484	1415.068478	1952.608591	1684.538245	2713.744792	1240.663686	797.6770889	868.3764415
319		2		Glyma.20G145000	71.39027799	123.845502	401.161962	286.9364021	310.3908647	216.8371136	301.9402344	286.736659	253.0089523	237.0898806	237.7381725	245.2395994	330.7229489	388.7668779	321.624571	167.1782313	231.4354598	163.8735226	76.36342867	58.98965308	40.0629864	200.903171	208.3462239	160.1498861	153.795002	174.4766933	269.3292703	141.9184243	107.3048082	169.0118708	255.7852919	283.3660729	268.1622889	141.2429805	159.8528886	216.6313086	293.7068954	260.8415105	309.9116914	268.0970028	358.8044781	276.6541383	169.2890335	176.4197632	132.0408014
320		2		Glyma.20G159900	11.73538816	3.894512641	16.2908411	7.452893561	4.062707653	10.53459661	9.55507071	8.995659889	9.181776496	12.11408149	7.096661866	10.66259128	16.15600612	13.94311587	45.40582179	12.77795398	11.92966288	9.0412978	8.484825408	17.79053029	21.03306786	25.35671091	24.18304385	20.2294593	12.49584391	11.63177955	6.065974557	18.36591373	9.75498256	9.038067958	11.6708118	23.32586576	30.01816666	5.788646741	12.83490347	4.658737818	13.01233081	12.33068959	8.771085607	37.49608431	19.512026	35.90168207	8.286875767	4.329319343	2.379113538
321		2		Glyma.20G248200	620.0196746	911.3159579	311.562336	266.4409448	307.9532401	296.7244712	444.310788	547.6107957	359.1094808	779.6276731	743.3753305	475.5515711	821.1052524	547.0622522	700.9523739	431.2559469	684.7626491	608.0272771	725.4525724	534.6522525	782.2298095	704.1363567	760.8357642	418.0754921	581.5373512	533.2723549	723.0641672	437.4426725	808.6880543	682.3741308	661.3460018	606.4725097	664.4020888	458.4608219	476.0582376	552.0604315	638.5336618	942.8234962	551.6038282	732.1110462	736.0369808	1539.548602	406.0569126	374.4861232	419.9135395
322		2		Glyma.U036200	0	0	0	0	0	0	2.866521213	5.62228743	10.20197388	0.865291535	0	0	0.950353301	5.741283007	1.891909241	10.64829499	3.578898863	20.34292005	0	0.9363437	0	0.975258112	0	0	0	5.36851364	1.213194911	2.504442781	1.950996512	0.903806796	0	0	1.000605555	0	0	5.823422273	8.365069805	4.742572918	5.847390405	0	3.252004333	2.111863651	1.183839395	1.082329836	1.189556769
323		2		Glyma.U044600	0	0	1.018177568	0	0	0	0	1.124457486	1.020197388	0.865291535	0	0	0.950353301	0	0	0	0	1.130162225	0.848482541	0	0	0	0	0	0	0	29.11667787	9.182956865	6.828487792	10.84568155	10.69824415	5.183525724	13.00787222	25.47004566	10.50128465	17.47026682	18.58904401	12.33068959	6.821955472	1.874804216	7.588010111	5.279659128	29.59598488	12.98795803	9.516454153
324	C3	3	42	Glyma.01G129700	34.22821548	7.010122753	270.8352332	60.55476018	8.125415305	4.389415255	484.442085	23.61360721	15.30296083	42.39928522	22.17706833	20.25892343	53.21978488	61.5137465	149.4608301	3.194488496	13.12262916	10.17146003	63.63619056	25.28127989	86.13542076	11.70309734	14.88187314	43.83049514	7.689750098	23.26355911	6.065974557	12.52221391	52.67690583	13.55710194	75.86027668	26.78154957	79.04783888	3.473188045	0	6.988106728	26.95411382	19.91880626	23.38956162	52.49451804	201.6242687	59.13218224	2.367678791	6.493979014	4.758227077
325		3		Glyma.01G221600	469.4155265	81.00586293	1844.937754	739.6996859	80.44161152	182.5996746	1232.604122	419.4226423	186.6961221	241.4163383	279.431061	355.0642896	305.0634097	509.333821	478.6530381	172.5023788	150.3137522	84.76216688	386.9080386	85.20727667	302.4755473	118.0062315	229.7389166	332.1002901	173.0193772	275.5837002	158.9285334	141.9184243	226.3155954	161.7814164	856.8320995	242.7617881	334.2022555	89.14515981	88.67751485	103.6569165	131.9822125	74.93265211	222.2008354	158.4209562	458.532611	152.0541829	215.4587699	127.7149206	63.04650877
326		3		Glyma.02G048500	150.6041481	51.40756686	4397.508918	430.4046031	109.6931066	165.0420136	2720.328631	1478.661594	1260.963972	751.0730524	422.251381	835.9471563	1015.927679	1220.432731	1064.198948	1141.497222	526.0981328	603.5066282	284.2416512	88.01630777	57.08975562	177.4969763	324.6108578	548.7240834	790.1218226	1805.610088	413.6994648	384.8493741	269.2375187	454.6148183	1809.948396	875.1519264	847.5129055	761.7859111	400.2156262	744.2333665	600.4261216	328.1860459	965.7939818	712.4256019	2175.590899	318.8914113	1130.566623	514.106672	566.2290221
327		3		Glyma.02G233300	217.104681	112.9408666	1663.702147	736.9048508	609.4061479	330.9619102	553.2385941	83.20985397	31.62611904	225.8410906	213.7869387	215.3843438	1904.508016	862.0126343	1656.366541	64.95459941	16.70152803	19.21275783	247.7569019	81.46190187	234.3684704	436.9156341	598.9953938	603.5122024	34.60387544	51.89563185	7.279169469	302.2027623	314.1104384	385.9255018	2505.334266	1344.261004	1286.778744	40.52052719	44.33875743	36.10521809	633.8864008	327.2375314	353.7671195	1566.398922	2214.614951	2266.029698	127.8546547	37.88154425	55.90916815
328		3		Glyma.02G259800	16.62513323	1.557805056	246.3989716	36.33285611	0	2.633649153	418.5120971	69.71636414	22.44434255	33.74636987	12.41915827	20.25892343	35.16307215	59.87337993	119.1902822	35.13937345	51.29755037	16.95243338	9.333307949	10.2997807	25.0393665	27.30722713	14.88187314	41.30181273	62.47921955	65.31691595	30.32987279	10.01777113	18.53446686	17.17232912	102.1196032	35.42075911	53.03209444	12.73502283	25.66980693	25.623058	28.81301822	22.76435001	33.13521229	43.12049696	136.584182	70.74743232	66.29500614	22.72892655	8.326897384
329		3		Glyma.03G008100	140.824658	8.56792781	406.2528498	119.246297	14.62574755	13.16824577	356.4041375	102.3256312	64.27243548	141.9078117	95.80493519	84.23447111	334.5243621	291.1650668	360.4087105	7.45380649	16.70152803	22.6032445	287.6355813	68.35309008	149.2346243	88.74848817	90.2213559	285.7411126	37.48753173	141.3708592	9.705559291	126.8917676	286.7964873	150.0319281	472.6678778	207.341029	401.2428277	18.52366957	5.83404703	31.44648027	121.7582383	76.82968128	153.0067156	148.109533	607.0408089	107.7050462	9.470715163	15.1526177	3.568670308
330		3		Glyma.03G131700	123.2215757	26.48268596	1727.847334	338.1750453	65.81586397	50.91721696	1623.406514	1501.150744	710.0573824	1191.506444	656.4412226	1008.681135	1145.175728	1220.432731	1368.796336	478.1084448	705.043076	471.2776479	212.9691177	34.64471689	82.12912212	118.0062315	187.8836484	325.357137	695.9223839	872.3834665	259.623711	269.6450061	293.6249751	419.3663532	1373.265521	741.2441785	632.382711	492.034973	686.0839307	713.9515707	1080.023457	736.0473169	1470.618687	974.8981921	2360.955146	1002.079303	950.6230344	412.3676674	438.9464478
331		3		Glyma.03G252500	52.80924674	0	4025.874106	78.25538239	2.437624592	0	3947.19971	138.3082708	16.32315822	869.6179927	143.7074028	90.63202587	657.6444845	682.3924945	1211.767869	5.324147493	7.157797726	48.59697568	242.6660067	4.681718498	107.1684886	44.86187314	47.43597063	187.1224985	16.34071896	67.1064205	3.639584734	84.3162403	310.2084454	281.0839135	955.0614321	137.3634317	580.3512222	10.41956413	9.334475247	9.317475637	445.2076041	488.4850106	647.1112048	178.1064005	1983.722643	376.9676617	27.22830609	20.56426688	5.947783846
332		3		Glyma.03G252700	235.6857123	6.231220225	10512.68339	2805.082814	131.6317279	228.2495933	3951.021739	897.3170739	184.6557273	2263.602656	1076.031355	1106.776975	6981.295352	5199.141854	5802.485643	48.98215693	48.91161779	85.8923291	741.5737407	42.13546648	202.3180813	1556.511946	2220.189449	4412.550809	124.9584391	704.1700391	38.82223717	622.7714383	605.784417	1295.155138	10550.41386	6672.061528	8003.843838	32.41642175	16.33533168	142.0915035	2392.409964	1781.310388	3482.120986	5405.060554	12411.81654	2301.93138	196.5173396	84.42172719	15.464238
333		3		Glyma.04G003200	99.75079939	14.02024551	1161.740606	95.9560046	56.87790714	57.94028137	2294.172478	219.2692098	125.4842788	564.1700808	195.1582013	339.0704027	882.878217	778.353939	1249.606054	94.76982537	82.31467385	83.63200465	120.4845208	90.82533887	44.06928504	162.8681047	141.3777948	156.7783096	66.3240946	209.372032	16.98472876	146.9273098	126.8147733	136.4748262	529.0768015	442.3275284	349.2113389	83.35651307	39.6715198	112.9743921	569.754199	606.100819	581.8153453	755.5460989	1917.598555	560.6997994	85.23643646	91.99803604	45.20315723
334		3		Glyma.04G091800	461.5919344	52.96537191	3652.202938	2634.597874	290.0773264	237.0284238	2733.70573	232.7626996	182.6153325	668.8703566	294.5114674	388.1183226	1403.671826	2565.533321	2072.586574	63.88976991	38.1749212	193.2577405	683.8769279	252.8127989	289.4550767	664.1507741	727.3515496	1596.441496	51.90581316	646.9058936	26.69028805	332.2560757	690.6527653	433.827262	3154.036888	953.7687332	2048.239572	38.20506849	22.16937871	67.55169837	503.7630927	391.736523	595.4592562	859.5977329	2789.135716	819.4030967	46.16973642	43.29319343	42.82404369
335		3		Glyma.04G136000	1579.387657	352.8428453	2988.351164	1395.554319	429.0219281	425.7732797	5310.708301	1800.256435	1106.914167	1899.314919	1347.478672	1547.141995	1878.848477	1934.812373	2027.180752	748.5751375	1133.317973	696.1799306	1507.753475	695.7033688	875.3762529	929.4209805	980.3433929	1395.832692	1112.130108	1952.34946	934.1600818	1234.690291	1631.033084	1563.585757	2366.257092	1566.28869	1609.974339	591.5996969	626.576651	747.7274199	1526.160513	1407.595642	1882.85971	1447.348854	2386.971181	1534.268943	1190.942432	797.6770889	563.8499086
336		3		Glyma.07G088000	0.977949014	0.778902528	406.2528498	18.6322339	0	0	895.3101256	14.61794732	1.020197388	39.80341061	7.096661866	1.066259128	45.61695847	27.06604846	61.48705034	1.064829499	0	6.78097335	1.696965082	0	0	0	0	1.685788275	0.961218762	7.158018186	0	0.83481426	7.803986048	3.615227183	48.62838249	1.727841908	4.002422222	0	0	1.164684455	9.294522006	8.536631253	11.69478081	5.624412647	131.1641748	8.447454605	1.183839395	0	0
337		3		Glyma.09G070000	388.2457584	97.36281602	1007.995793	244.0822641	118.6310635	186.1112068	2251.174659	577.9711478	496.8361282	456.8739305	388.5422372	441.431279	372.5384941	388.7668779	326.3543441	184.2155032	186.1027409	299.4929896	488.7259435	206.9319576	256.403113	153.1155235	152.5391997	237.6961467	223.0027528	799.0137801	328.775821	349.7871751	347.2773792	351.5808436	343.3163804	246.2174719	288.1744	138.9275218	144.6843663	184.0201438	316.9432004	275.0692293	497.0281844	214.6650827	497.556663	194.2914559	175.2082305	202.3956793	127.2825743
338		3		Glyma.10G194000	68.45643095	9.346830338	1618.902334	69.87087713	20.31353826	24.58072543	1912.925156	416.0492698	217.3020438	226.7063822	142.8203201	239.9083038	338.3257753	275.5815843	184.461151	273.6611811	140.7700219	150.3115759	96.72700965	44.94449758	23.03621718	77.04539083	102.3128778	148.3493682	258.5678471	638.8531231	103.1215675	78.47254048	83.89285002	98.51494074	448.3536865	210.7967128	242.1465444	126.192499	120.1813688	187.5141972	184.9609879	127.1009542	362.5382051	185.6056173	514.9006861	137.2711373	358.7033368	127.7149206	76.13163323
339		3		Glyma.11G022100	662.0714822	81.78476546	4769.143731	1175.693959	58.5029902	70.23064408	4734.537537	1451.674615	669.2494869	582.3412031	507.4113234	506.4730858	1060.594284	934.1887635	1129.469817	580.3320767	662.0962896	284.8008807	982.5427823	107.6795255	604.9510947	158.9670722	274.384536	835.3080902	662.2797272	1173.914983	361.5320836	353.9612464	845.756988	547.7069182	2654.137116	543.4062801	970.5873888	356.5806393	375.7126287	382.0165011	313.2253916	288.3484334	563.298609	333.7151504	1816.786421	535.3574356	712.671316	369.074474	143.9363691
340		3		Glyma.11G157000	408.7826877	73.21683765	561.0158402	591.5734264	147.8825586	151.8737678	1132.275879	206.9001774	144.8680292	195.5558869	134.8365755	266.564782	441.9142851	567.5668344	465.4096734	39.39869144	54.87644923	36.1651912	398.7867942	206.9319576	278.4377555	209.680494	191.6041166	359.0729025	41.33240678	272.8994434	70.36530486	223.7302218	353.1303687	254.8735164	374.4385452	294.5970453	395.2391944	25.47004566	38.5047104	52.41080046	229.5746935	141.328673	239.7430066	314.9671082	667.7448898	239.6965244	88.78795465	74.68075867	21.41202185
341		3		Glyma.11G219400	33.25026646	2.336707584	402.1801396	26.08512746	0	6.145181357	668.8549497	128.1881534	32.64631643	127.1978557	60.32162586	66.10806593	117.8438094	116.4660267	157.028467	8.518635988	47.71865151	41.81600233	88.24218425	4.681718498	17.02676922	9.752581118	11.16140485	42.98760101	29.79778163	25.05306365	10.9187542	34.22738468	41.94642501	64.1702825	76.83284433	44.05996865	63.03814999	5.788646741	5.83404703	6.988106728	51.11987103	73.03562294	101.354767	31.87167167	194.0362585	35.90168207	11.83839395	27.05824589	9.516454153
342		3		Glyma.12G187200	14.6692352	6.231220225	1314.467241	19.5638456	0.812541531	0.877883051	1284.201503	44.97829944	12.24236866	89.12502811	21.2899856	26.6564782	54.17013818	53.31191363	42.56795793	9.583465487	1.192966288	48.59697568	19.51509844	11.2361244	35.0551131	12.67835545	7.440936569	26.9726124	11.53462515	51.89563185	3.639584734	19.20072799	36.09343547	36.15227183	149.7754181	26.78154957	50.03027777	2.315458696	4.667237624	10.48216009	56.69658424	40.7861271	70.16868486	18.74804216	152.8442037	14.78304556	23.67678791	23.81125639	14.27468123
343		3		Glyma.12G197600	47.91950167	30.3771986	67.19971952	309.2950828	151.9452662	29.84802373	600.0584406	68.59190665	57.13105376	1.73058307	19.51582013	13.86136866	383.9427338	613.4970984	2111.370713	5.324147493	3.578898863	32.77470453	30.54537147	42.13546648	112.1763619	84.84745572	84.64065347	155.9354154	3.844875049	85.00146596	3.639584734	3.339257042	19.50996512	13.55710194	130.3240651	134.7716688	159.0962833	4.630917393	1.166809406	3.494053364	30.67192262	5.691087502	3.89826027	776.1689453	590.7807872	1026.365735	2.367678791	20.56426688	3.568670308
344		3		Glyma.12G225700	19.55898027	7.789025282	272.8715884	57.7599251	10.5630399	6.145181357	558.9716366	205.77572	111.2015153	112.4878996	78.06328053	153.5413144	365.886021	239.4935197	402.9766684	77.73255339	50.10458408	72.3303824	34.78778417	15.91784289	20.0314932	77.04539083	67.89854619	112.1049203	77.85871974	198.6350047	37.60904225	20.03554225	28.28944943	28.01801067	248.9773183	186.6069261	194.1174778	11.57729348	36.17109158	72.21043619	171.9486571	76.82968128	198.8112738	310.2800977	654.7368724	321.003275	191.781982	68.18677965	34.49714631
345		3		Glyma.13G304400	234.7077633	135.5290399	192.4355604	2610.37597	649.2206829	452.9876543	1701.758094	927.677426	445.8262588	22.49757991	89.59535606	219.6493804	2411.996679	2796.825007	3709.088068	148.0113003	104.9810333	290.4516918	120.4845208	147.9423045	504.7936287	531.5156709	679.915579	713.9313344	191.2825337	592.3260049	200.1771604	26.71405633	79.990857	55.13221454	533.9396397	967.5914685	726.4396333	106.5111	71.17537376	115.303761	301.142513	99.59403128	58.47390405	4277.365818	2591.847454	1953.473877	200.0688578	267.3354694	116.5765634
346		3		Glyma.13G315400	18.58103126	2.336707584	203.6355137	20.49545729	0	0	119.4383839	105.6990037	14.28276344	120.2755234	33.70914386	43.71662425	49.41837167	42.64953091	47.29773103	6.388976991	3.578898863	3.390486675	67.87860327	8.427093297	18.02834388	5.851548671	0.930117071	5.900258962	4.806093811	12.52653183	2.426389823	19.20072799	40.97092675	27.11420387	30.14959714	2.591762862	6.003633333	0	1.166809406	5.823422273	34.38973142	30.35246668	69.19411979	11.24882529	62.87208378	5.279659128	10.65455456	23.81125639	3.568670308
347		3		Glyma.14G009000	1.955898027	0.778902528	93.6723363	3.72644678	2.437624592	0	136.6375112	12.36903235	4.080789554	23.36287145	11.53207553	8.530073023	26.60989244	31.16696489	33.10841172	0	0	2.26032445	11.87875557	1.872687399	3.00472398	2.925774335	2.790351213	5.057364824	1.922437525	2.68425682	0	2.504442781	9.75498256	4.519033979	63.21689724	5.183525724	24.01453333	1.157729348	1.166809406	1.164684455	16.73013961	30.35246668	33.13521229	13.12362951	48.780065	39.06947755	9.470715163	5.411649179	2.379113538
348		3		Glyma.14G064500	385.3119114	0	14311.5039	166.7584934	0	0	22549.96688	427.2938447	18.36355299	1287.553804	333.5431077	265.4985229	531.2474955	1343.460224	1385.823519	6.388976991	172.9801117	22.6032445	895.9975631	17.79053029	293.4613754	7.802064894	12.09152192	168.5788275	101.8891888	67.1064205	65.51252522	30.05331338	344.3508844	104.8415883	559.2263986	15.55057717	118.0714555	1.157729348	1.166809406	9.317475637	180.3137269	128.9979834	215.3788799	42.18309485	810.8330804	133.04741	13.02223335	27.05824589	1.189556769
349		3		Glyma.14G064600	96.81695235	8.56792781	33496.00565	204.0229612	9.750498366	7.023064408	9409.833636	649.936427	214.2414516	2184.861126	158.7878093	715.4598748	817.3038392	1216.331814	2523.806928	15.97244248	40.56085378	256.5468251	395.392864	10.2997807	319.5023165	44.86187314	61.38772669	326.2000312	95.16065747	131.5285842	23.05070332	177.8154375	320.9389262	528.7269755	1699.075684	93.30346303	563.3409277	12.73502283	14.00171287	29.11711137	1067.940578	831.8472899	1435.534344	316.8419124	2473.691296	433.9879803	67.47884553	248.9358622	146.3154826
350		3		Glyma.14G140900	3.911796054	0	1293.085512	44.71736136	8.125415305	4.389415255	12732.13172	111.3212911	22.44434255	96.91265192	14.19332373	25.59021907	48.46801837	45.93026405	87.97377972	5.324147493	8.350764013	11.30162225	41.5756445	8.427093297	11.01732126	14.62887168	1.860234142	16.85788275	9.612187623	28.63207275	16.98472876	7.513328344	27.31395117	13.55710194	72.94257373	15.55057717	32.01937777	18.52366957	10.50128465	26.78774246	48.33151443	22.76435001	74.06694513	22.49765059	127.9121704	17.95084104	14.20607274	17.31727737	3.568670308
351		3		Glyma.14G194900	40.09590956	14.02024551	352.2894387	71.73410052	8.937956836	11.41247966	378.3808001	128.1881534	60.19164592	185.1723885	96.69201793	108.758431	191.0210136	159.1155576	174.0556502	38.33386195	23.85932575	41.81600233	66.18163818	13.1088118	12.01889592	38.03506636	37.20468284	63.2170603	47.09971935	104.686016	47.31460155	176.9806232	180.4671774	187.0880067	481.4209866	323.1064368	346.2095222	35.88960979	15.16852228	61.7282761	278.8356602	204.8791501	331.3521229	282.1580344	653.652871	143.6067283	44.98589702	27.05824589	16.65379477
352		3		Glyma.14G220600	219.0605791	0.778902528	597.6702327	139.7417543	17.87591367	21.06919322	922.0643235	535.2417634	323.4025722	309.7743695	228.8673452	397.7146547	305.0634097	364.1613793	478.6530381	162.9189133	243.3651227	245.2452028	165.4540955	60.86234048	139.2188777	114.1051991	103.2429949	163.5214627	184.5540024	365.0589275	77.64447433	111.0302966	126.8147733	124.7253378	166.3090681	303.2362549	236.1429111	77.56786633	63.00770792	172.3732993	342.967862	273.1722001	408.3427633	458.3896307	602.7048031	129.8796146	131.4061729	176.4197632	39.25537338
353		3		Glyma.14G223000	425.4078209	46.73415169	1954.900932	571.0779691	44.68978418	46.5278017	2985.00409	318.2214686	175.4739508	170.4624324	318.4627012	428.6361694	937.9987084	1368.065722	939.3329383	96.89948436	172.9801117	103.9749247	419.1503752	129.2154306	356.560579	142.3876843	164.6307216	427.3473277	179.7479085	510.9035481	143.1569995	222.0605933	384.3463129	324.4666397	762.4930374	374.941694	469.2840055	49.78236197	37.33790099	108.3156543	229.5746935	175.475198	247.5395271	658.9936818	1145.789527	609.2726634	170.4728729	124.4679311	58.28828169
354		3		Glyma.15G133900	126.1554228	24.9248809	540.6522889	200.2965144	21.93862132	44.7720356	279.9635718	34.85818207	47.94927726	64.89686513	85.15994239	84.23447111	208.127373	259.9981019	117.298373	42.59317994	26.24525833	24.86356895	80.60584138	36.51740429	65.1023529	18.52990412	13.95175607	76.7033665	24.03046906	52.79038413	67.93891504	35.06219894	69.26037618	41.57511261	330.6730009	69.97759727	66.03996666	5.788646741	8.167665842	9.317475637	38.10754022	8.536631253	38.9826027	45.93270328	164.7682195	27.45422747	31.96366367	4.329319343	13.08512446
355		3		Glyma.15G239500	40.09590956	7.010122753	446.9799526	25.15351577	15.43828908	14.04612882	634.4566952	69.71636414	43.86848771	55.37865824	34.5962266	52.24669727	31.36165895	39.36879776	31.21650248	116.0664153	42.94678635	25.99373118	29.69688893	8.427093297	25.0393665	17.55464601	8.37105364	24.44392998	49.02215688	34.00058639	10.9187542	20.03554225	26.33845291	29.82562426	35.01243539	43.1960477	25.01513889	46.30917393	26.83661634	44.25800928	51.11987103	25.60989376	82.83803073	36.5586822	31.43604189	27.45422747	41.43437884	77.92774817	32.11803277
356		3		Glyma.15G239600	6.845643095	0	827.7783632	1.86322339	6.500332244	6.145181357	859.0008569	37.10709704	17.3433556	31.15049526	20.40290287	15.99388692	21.85812593	18.86421559	13.24336469	45.78766844	7.157797726	15.82227115	11.03027303	2.809031099	15.0236199	5.851548671	7.440936569	16.01498861	17.30193772	8.947522733	2.426389823	8.348142604	18.53446686	19.88374951	41.82040894	11.2309724	13.00787222	4.630917393	11.66809406	8.152791182	29.74247042	27.50692293	46.77912324	21.56024848	37.94005055	7.391522779	14.20607274	29.22290556	7.137340615
357		3		Glyma.15G239700	11.73538816	0	1040.577475	8.384505256	6.500332244	6.145181357	1007.104453	32.6092671	10.20197388	16.44053917	22.17706833	15.99388692	19.95741933	15.58348245	9.459546207	51.11181593	8.350764013	6.78097335	10.18179049	8.427093297	19.02991854	4.876290559	4.650585355	15.17209447	11.53462515	12.52653183	3.639584734	15.02665669	25.36295466	15.36471553	36.95757069	15.55057717	16.00968889	9.261834786	11.66809406	11.64684455	29.74247042	13.27920417	44.8299931	14.99843372	29.268039	4.223727303	20.12526972	11.90562819	7.137340615
358		3		Glyma.16G082200	266.9800807	259.3745419	139.4903269	160.2372116	251.0753329	237.9063068	135.6820041	338.4617033	311.1602035	236.2245891	193.3840359	276.1611141	162.5104145	99.24217769	122.9741007	365.236518	373.398448	352.6106142	198.5449146	158.2420852	238.3747691	172.6206858	159.9801362	160.1498861	371.991661	350.7428911	0	0	0	0	0	0	0	0	0	0	0	0	0	0	0	0	0	0	0
359		3		Glyma.17G012300	1457.14403	324.8023542	2230.827053	2441.754253	459.0859648	511.8058187	4752.692171	1227.907575	789.6327787	1058.251547	892.4052297	1027.873799	2291.30181	2283.39027	2837.863862	376.9496425	314.9430999	385.3853187	1040.239595	588.0238434	946.4880537	667.0765484	831.5246616	1829.080278	453.6952558	1522.868369	399.1411259	737.9758062	939.4048206	896.5763414	2202.865727	1570.608294	1683.018544	179.448049	344.2087747	453.0622528	1133.931685	729.4077148	1255.239807	2303.196979	3294.28039	1918.628127	638.0894341	332.2752596	189.1395263
360		3		Glyma.18G207900	85.08156418	21.03036826	2028.209716	151.8527063	39.814535	28.97014068	1450.459734	222.6425822	157.1103978	541.6725009	323.7851976	396.6483956	367.7867276	308.3889158	421.8957608	127.7795398	150.3137522	93.80346468	218.9084955	38.39009169	104.1637646	119.9567477	145.0982631	190.4940751	184.5540024	355.2166525	128.5986606	312.2205334	365.811846	544.0916911	703.1664108	284.2299939	375.2270833	143.5584392	179.6886485	145.5855568	628.3096876	628.865169	868.3374751	464.9514455	768.5570241	494.1760944	310.1659216	110.3976432	84.45853061
361		3		Glyma.18G236700	3.911796054	1.557805056	2113.736632	283.2099553	8.125415305	7.900947459	1095.96661	58.47178928	31.62611904	53.64807517	5.3224964	20.25892343	216.6805527	316.5907486	379.3278029	8.518635988	14.31559545	22.6032445	21.21206352	3.745374799	10.0157466	46.81238936	75.33948276	317.7710898	19.22437525	98.42275006	6.065974557	10.85258539	14.63247384	11.74948835	714.8372226	106.2622773	412.2494888	1.157729348	4.667237624	11.64684455	52.04932323	18.02177709	87.71085607	124.6744803	699.1809316	149.9423192	11.83839395	18.39960721	15.464238
362		3		Glyma.18G260900	152.5600461	34.27171124	660.7972419	233.8345355	112.1307312	142.2170543	1112.210231	834.3474547	385.6346129	253.5304198	212.899856	387.0520634	415.3043927	379.7448617	297.9757055	322.643338	218.3128306	252.0261762	156.1207875	73.03480857	65.1023529	90.69900439	111.6140485	216.6237933	277.7922223	462.5869253	144.3701945	130.2310246	76.08886397	125.6291446	418.2040894	272.9990215	252.1526	217.6531175	152.8520322	260.8893178	261.1760684	146.0712459	385.9277667	288.7198492	520.3206933	157.333842	538.6469249	277.0764379	101.1123254
363		3		Glyma.19G022500	301.2082962	51.40756686	2015.991586	251.5351577	24.37624592	44.7720356	880.9775195	217.0202948	117.3226997	345.2513225	181.8519603	116.2222449	492.2830101	399.4292606	363.2465743	30.88005546	21.47339318	90.412978	1002.057881	165.7328348	485.7637101	163.8433628	140.4476777	391.1028798	38.44875049	198.6350047	32.75626261	270.4798204	674.0692949	424.789194	899.625076	289.4135196	538.3257888	17.36594022	26.83661634	48.91674709	119.8993339	178.3207417	185.1673628	171.5445857	785.9010472	217.5219561	39.06670005	64.93979014	55.90916815
364		3		Glyma.19G051100	21.5148783	6.231220225	982.5413536	18.6322339	4.875249183	7.023064408	1481.03596	84.33431146	34.68671121	27.68932912	26.612482	28.78899645	37.06377875	56.59264678	28.37863862	48.98215693	17.89449431	36.1651912	19.51509844	7.490749597	21.03306786	23.40619468	13.95175607	21.91524757	11.53462515	59.05365004	3.639584734	11.68739965	30.24044594	39.76749901	60.29919429	34.55683816	31.01877222	16.20821088	12.83490347	22.12900464	50.19041883	7.588116669	53.60107871	25.30985691	53.11607078	16.89490921	20.12526972	42.21086359	13.08512446
365		3		Glyma.20G162000	196.5677517	111.3830615	1857.155885	258.9880512	124.3188542	131.6824577	2206.265827	546.4863382	588.6538932	321.0231595	319.349784	511.8043814	379.1909672	519.9962037	437.0310348	658.0646301	353.1180211	402.3377521	255.3932448	208.804645	126.1984072	122.8825221	200.9052874	293.3271598	476.7645061	1071.913223	383.369592	245.4353926	279.9679995	264.8153912	616.60789	298.9166501	353.2137611	468.880386	327.8734431	414.6276658	267.6822338	197.2910334	506.7738351	327.1533356	958.2572769	126.7118191	570.6105885	356.086516	375.8999391
366	C4	4	528	Glyma.01G009200	367.7088291	1160.564767	783.9967277	653.99141	671.1593042	634.7094459	318.1838547	1386.45608	859.0062011	375.5365262	346.8493487	888.1938536	219.5316126	301.0072662	88.91973434	972.1893321	659.7103571	534.5667325	246.9084194	347.3835126	257.4046876	89.72374628	110.6839315	242.7535116	478.6869436	483.1662276	1164.667115	116.8739965	91.69683607	104.8415883	155.610824	65.6579925	92.0557111	567.2873806	456.2224777	314.4648027	165.4424917	163.1445084	235.8447463	32.80907377	69.37609244	51.74065946	827.5037373	572.5524831	1021.829265
367		4		Glyma.01G022400	54.76514476	265.6057621	50.90887842	75.4605473	230.7617947	239.6620729	57.33042426	67.46744916	59.17144853	57.10924131	56.77329493	41.58410599	35.16307215	32.80733147	28.37863862	79.86221239	63.22721324	94.93362691	130.6663113	107.6795255	80.1259728	127.7588126	99.52252661	93.56124925	54.78946945	59.05365004	59.44655066	86.82068308	118.035289	80.43880483	47.65581484	63.06622964	86.05207777	94.93380655	61.84089851	64.057645	43.68425343	58.80790419	46.77912324	44.05789907	37.94005055	38.01354572	56.82429098	69.26910949	113.0078931
368		4		Glyma.01G041400	1173.538816	2026.704378	544.7249991	1334.067947	1775.403244	1660.076849	311.4953052	329.4660434	663.1283025	329.6760749	581.0391903	730.3875026	306.013763	316.5907486	244.0562921	774.1310454	320.9079314	595.5954926	1358.420548	1959.767363	1915.01075	1151.77983	971.9723393	1024.959271	541.1661632	840.1723846	1168.3067	1117.816295	1281.804708	979.7265666	542.6927486	734.3328109	874.5292555	1113.735633	686.0839307	767.5270556	534.4350153	552.0354877	487.2825337	333.7151504	225.4723004	194.2914559	492.4771885	678.620807	989.7112319
369		4		Glyma.01G074600	87.03746221	210.3036826	69.23607466	199.3649028	416.8338052	531.1192459	34.39825456	60.72070425	60.19164592	86.5291535	71.85370139	69.30684332	80.78003062	123.027493	133.3796015	40.46352094	76.34984241	99.45427581	94.18156203	119.8519936	64.10077824	261.369174	238.1099702	251.1824529	81.70359479	81.42245687	95.842398	88.49031161	69.26037618	113.8796563	109.9001444	242.7617881	151.0914389	90.30288916	91.01113366	83.85728073	65.06165404	102.439575	70.16868486	120.9248719	130.0801733	120.3762281	76.9495607	90.9157062	187.9499695
370		4		Glyma.01G081900	66.50053293	149.5492854	82.47238305	40.99091458	186.0720105	140.4612882	204.4785132	78.71202403	58.15125114	60.57040745	31.9349784	35.18655122	46.56731177	77.09722895	33.10841172	23.42624897	11.92966288	27.1238934	75.51494613	25.28127989	48.07558368	39.98558258	28.8336292	52.25943652	20.18559401	41.15860457	21.83750841	40.90589876	80.96635525	45.19033979	31.12216479	41.46820579	52.03148888	27.78550436	21.00256931	25.623058	26.95411382	14.22771875	30.21151709	14.99843372	42.27605633	13.72711373	20.12526972	54.11649179	118.9556769
371		4		Glyma.01G082000	0	48.29195675	6.109065411	9.316116951	101.5676913	122.0257441	10.51057778	26.98697967	46.92907987	4.326457675	9.757910066	9.596332151	4.751766507	4.92109972	2.837863862	110.7422678	2.385932575	70.07005795	4.242412704	25.28127989	4.00629864	4.876290559	4.650585355	2.528682412	8.650968861	19.68455001	32.75626261	3.339257042	7.803986048	1.807613592	3.890270599	6.911367632	6.003633333	43.99371523	11.66809406	17.47026682	4.647261003	7.588116669	14.61847601	7.499216862	1.084001444	3.167795477	8.286875767	63.85746031	133.2303581
372		4		Glyma.01G091400	0.977949014	1.557805056	2.036355137	17.70062221	24.37624592	38.62685424	2.866521213	0	1.020197388	1.73058307	3.548330933	3.198777384	2.851059904	2.46054986	0.945954621	0	2.385932575	21.47308228	0.848482541	0	4.00629864	16.5793879	16.74210728	20.2294593	0.961218762	9.842275006	30.32987279	0	0.975498256	4.519033979	0	10.36705145	1.000605555	5.788646741	3.500428218	4.658737818	0.929452201	18.02177709	2.923695202	1.874804216	0	0	2.367678791	8.658638686	9.516454153
373		4		Glyma.01G092300	24.44872534	95.02610844	44.79981301	70.80248883	247.8251668	331.8397933	53.50839598	62.96961922	114.2621075	51.9174921	30.16081293	39.45158773	57.02119808	50.03118049	42.56795793	210.8362407	34.59602234	158.2227115	43.27260958	121.724681	29.04566514	29.25774335	32.55409749	28.65840067	46.13850059	59.94840231	71.57849977	34.22738468	31.21594419	28.92181747	39.87527364	56.15486201	47.02846111	81.04105438	66.50813614	37.26990255	35.31918362	39.83761251	42.88086297	39.37088853	55.28407366	28.51015929	36.69902125	162.3494754	283.1145111
374		4		Glyma.01G112600	74.32412504	124.6244045	145.5993923	142.5365894	264.0759974	472.3010814	132.8154829	123.6903235	214.2414516	83.9332789	75.40203233	52.24669727	76.97861741	136.9706089	111.6226452	250.2349322	66.80611211	307.4041252	81.45432392	98.31608846	51.08030766	39.98558258	58.59737548	47.20207169	58.6343445	127.9495751	112.8271268	45.91478432	46.82391629	52.42079416	56.40892369	59.61054583	53.03209444	83.35651307	65.34132673	102.492232	77.14453265	55.01384585	67.24498965	65.61814755	59.62007944	25.34236382	133.7738517	243.524213	304.5265329
375		4		Glyma.01G113200	293.3847041	753.1987447	310.5441584	245.9454875	431.4595527	369.5887645	404.179491	779.2490379	605.9972488	313.2355357	482.5730069	550.18971	470.4248842	559.3650015	341.4896181	435.5152649	505.817706	674.7068484	420.8473402	412.9275715	299.4708233	308.1815633	328.3313261	334.6289725	508.4847252	640.6426277	528.9529814	236.2524357	293.6249751	275.6610727	285.934889	476.0204457	368.2228444	618.2274719	277.7006386	592.8243874	388.5110199	386.9939501	400.5462427	494.9483129	456.3646081	228.0812743	478.2711157	764.124864	900.4944743
376		4		Glyma.01G134800	3.911796054	56.08098203	0	39.12769119	47.12740877	92.17772036	0.955507071	4.497829944	12.24236866	0.865291535	4.435413666	3.198777384	0.950353301	2.46054986	5.675727724	17.03727198	7.157797726	32.77470453	6.787860327	28.09031099	19.02991854	26.33196902	31.62398042	13.4863062	7.689750098	31.31632957	31.5430677	1.669628521	2.926494768	2.711420387	3.890270599	18.14234003	8.004844444	39.36279784	8.167665842	15.14089791	0.929452201	4.742572918	0.974565067	6.561814755	2.168002889	11.61525008	23.67678791	56.28115146	85.64808738
377		4		Glyma.01G135200	1.955898027	10.12573287	2.036355137	110.8617917	108.0680236	278.2889272	0.955507071	3.373372458	1.020197388	1.73058307	0	1.066259128	3.801413205	4.92109972	1.891909241	0	0	9.0412978	2.545447622	0	10.0157466	23.40619468	38.13479991	40.45891859	2.883656287	29.52682502	25.47709314	0	0	1.807613592	0.97256765	31.9650753	19.01150555	4.630917393	0	9.317475637	0	0.948514584	2.923695202	9.374021078	6.504008666	11.61525008	30.77982428	5.411649179	13.08512446
378		4		Glyma.01G137100	0	10.90463539	0	167.6901051	12.18812296	0	0	0	0	0	0	0	8.553179712	0.820183287	0	1.064829499	0	0	0	0	0	0	0	0	0	0	0	4.174071302	0	3.615227183	0	1.727841908	3.001816666	1.157729348	0	0	0	0	0	4.687010539	0	1.055931826	5.919196977	9.740968522	3.568670308
379		4		Glyma.01G146500	4.889745068	74.7746427	2.036355137	15.83739882	47.9399503	53.55086611	3.822028284	1.124457486	6.121184331	0	0.887082733	0	5.702119808	0.820183287	0	13.84278348	1.192966288	6.78097335	16.12116828	14.98149919	21.03306786	9.752581118	5.580702427	8.428941374	0	2.68425682	3.639584734	0.83481426	0.975498256	6.326647571	4.862838249	6.911367632	6.003633333	10.41956413	3.500428218	8.152791182	1.858904401	1.897029167	1.949130135	0.937402108	2.168002889	1.055931826	3.551518186	14.07028786	35.68670308
380		4		Glyma.01G156200	76.28002306	173.6952638	96.72686901	290.6628489	166.5710138	179.9660255	133.7709899	245.131732	240.7665837	139.3119371	110.8853417	148.2100188	213.8294928	168.9577571	271.4889761	170.3727198	134.8051905	417.029861	87.3937017	149.8149919	82.12912212	242.8392698	224.1582141	145.8206858	176.8642523	235.3198479	135.8778301	105.1865968	104.3783134	78.63119123	78.77797963	157.2336136	219.1326166	184.0789664	88.67751485	220.1253619	141.2767345	157.4534209	145.2101951	206.2284637	189.7002528	189.0117968	98.25866981	237.030234	272.4085001
381		4		Glyma.01G163000	790.182803	1225.992579	293.2351397	548.7192884	715.8490884	740.9332951	194.9234425	337.3372458	472.3513909	470.7185951	593.4583486	526.7320092	390.5952069	335.4549642	291.3540232	318.3840201	317.3290325	603.5066282	688.1193406	707.8758369	1326.08485	593.9321901	540.3980183	475.3922935	399.8670051	616.4843163	940.2260564	552.6470404	686.7507723	818.848957	320.9473244	429.3687141	408.2470666	546.4482524	284.701495	497.3202621	406.1706117	546.3444002	385.9277667	327.1533356	251.4883351	287.2134566	316.0851185	514.106672	787.4865812
382		4		Glyma.01G175500	1508.975328	1366.973937	1162.758783	1974.085182	1341.506067	973.5723036	466.2874507	312.5991811	371.3518494	861.8303689	1071.595942	967.097029	1589.941073	1819.16653	2333.670049	318.3840201	303.0134371	291.5818541	1810.661742	1257.509589	2095.294189	1613.076917	1291.002495	1974.900964	152.8337832	231.7408388	296.0195584	1264.743605	2012.452902	1031.243554	1645.584463	1135.192134	1548.9374	231.5458696	382.7134851	324.9469628	910.8631566	809.0829399	776.7283588	1277.679073	1336.573781	1926.01965	161.0021578	355.0041861	542.4378867
383		4		Glyma.01G189000	9.779490136	17.13585562	13.23630839	13.97417543	17.06337214	35.11532204	4.777535355	12.36903235	15.30296083	6.057040745	10.6449928	15.99388692	7.602826411	12.3027493	8.513591586	36.20420295	5.964831438	42.94616455	7.636342867	15.91784289	1.00157466	14.62887168	10.23128778	2.528682412	4.806093811	13.4212841	10.9187542	3.339257042	2.926494768	2.711420387	5.835405899	4.31960477	7.004238888	10.41956413	2.333618812	9.317475637	5.576713204	5.691087502	2.923695202	12.1862274	9.756013	5.279659128	14.20607274	28.14057573	34.49714631
384		4		Glyma.01G214600	486.0406598	722.8215461	228.0717753	435.0626616	580.9671943	539.8980764	127.0824404	201.27789	225.4636229	185.1723885	204.9161114	237.7757855	167.262181	196.0238055	137.16342	291.7632826	189.6816397	446.4140789	638.9073532	659.1859646	784.2329588	336.4640486	350.6541358	343.0579139	233.5761592	250.5306365	448.8821172	305.5420193	420.4397484	307.2943106	202.2940712	250.5370767	265.1604722	443.4103404	234.5286906	242.2543666	168.2308483	169.7841105	167.6251916	203.4162574	123.5761647	127.7677509	229.6648427	468.6488189	766.0745593
385		4		Glyma.01G222200	7.823592109	27.26158849	1.018177568	20.49545729	43.06470112	62.32969662	0	7.871202403	17.3433556	0.865291535	7.096661866	5.33129564	3.801413205	7.38164958	6.621682345	29.81522596	1.192966288	19.21275783	9.333307949	33.70837319	8.01259728	10.72783923	10.23128778	2.528682412	4.806093811	14.31603637	12.13194911	5.008885563	7.803986048	7.230454366	2.917702949	3.455683816	2.001211111	6.946376089	4.667237624	2.329368909	4.647261003	7.588116669	1.949130135	4.687010539	4.336005778	9.503386431	9.470715163	11.90562819	21.41202185
386		4		Glyma.01G222700	824.4110185	864.5818063	287.1260743	289.7312372	273.8264958	343.2522729	236.9657536	296.8567763	402.9779685	374.6712347	356.6072588	476.6178302	155.8579414	286.243967	166.4880132	414.2186749	303.0134371	437.3727811	509.938007	538.3976273	486.7652848	128.7340708	128.3561558	181.2222395	308.5512227	320.3213138	535.0189559	276.3235202	370.6893373	284.6991407	119.6258209	146.8665622	170.1029444	504.7699958	236.8623094	349.4053364	250.022642	154.6078771	268.9799586	163.1079668	185.364247	98.20165978	416.7114672	700.2674037	711.354948
387		4		Glyma.01G228700	97.79490136	388.6723616	203.6355137	844.0401958	485.0872937	618.0296679	362.1371799	119.1924935	162.2113848	42.39928522	55.8862122	69.30684332	39.91483866	67.25502951	19.86504703	103.2884614	19.0874606	232.8134184	791.6342106	206.9319576	435.6849771	290.6269173	391.5792869	534.3948831	54.78946945	851.8041642	274.18205	59.27181249	133.6432611	66.88170289	39.87527364	157.2336136	235.1423055	259.331374	78.1762302	109.4803387	9.294522006	35.0950396	11.69478081	29.05946534	28.18403755	34.84575025	249.7901124	173.1727737	352.1088037
388		4		Glyma.01G239500	67.47848194	106.7096464	50.90887842	70.80248883	56.87790714	73.74217629	37.26477577	75.33865157	81.61579108	65.76215666	72.74078413	68.24058419	39.91483866	30.34678161	43.51391255	79.86221239	53.68348294	161.6131982	77.21191121	81.46190187	87.13699542	63.39177726	34.41433163	45.51628342	55.75068821	86.79097051	49.74099137	81.81179752	73.1623692	93.99590676	26.25932654	47.51565247	51.03088333	93.77607721	50.17280446	93.17475637	79.93288925	73.03562294	69.19411979	40.30829064	46.61206211	57.02031858	65.11116674	113.6446328	132.0408014
389		4		Glyma.01G239600	589.7032552	845.8881456	433.7436442	460.2161774	354.2681073	475.8126137	516.9293254	231.6382421	203.0192803	264.7792097	236.8510898	251.6371542	86.48215042	122.2073097	90.81164359	187.4099917	125.2614602	354.8709387	1540.844294	968.1793854	1518.387185	295.5032079	239.9702043	375.0878911	162.4459708	326.5845798	192.8979909	323.907933	793.0800822	428.4044212	162.4187975	180.5594794	247.1495722	275.5395849	157.5192698	146.7502413	131.9822125	158.4019355	161.7778012	80.61658127	137.6681834	86.5864097	245.0547548	242.4418832	364.0043714
390		4		Glyma.02G009800	10.75743915	46.73415169	8.145420548	12.11095204	82.87923611	67.59699493	0	4.497829944	4.080789554	5.19174921	8.870827333	6.397554768	3.801413205	4.100916433	1.891909241	9.583465487	2.385932575	14.69210893	11.03027303	15.91784289	26.04094116	20.48042035	22.32280971	16.85788275	13.45706267	7.158018186	9.705559291	15.02665669	3.901993024	6.326647571	5.835405899	25.91762862	13.00787222	21.99685762	4.667237624	9.317475637	4.647261003	6.639602086	1.949130135	7.499216862	3.252004333	6.335590954	15.38991214	11.90562819	40.44493015
391		4		Glyma.02G011900	3.911796054	5.452317697	10.18177568	4.658058476	15.43828908	16.67977797	4.777535355	10.12011737	16.32315822	4.326457675	3.548330933	3.198777384	3.801413205	3.280733147	8.513591586	19.16693097	0	16.95243338	1.696965082	10.2997807	1.00157466	3.901032447	4.650585355	1.685788275	10.57340639	3.579009093	6.065974557	0	2.926494768	0	5.835405899	7.775288586	1.000605555	6.946376089	7.000856436	0	11.15342641	3.794058335	5.847390405	2.812206323	1.084001444	4.223727303	9.470715163	11.90562819	24.98069215
392		4		Glyma.02G027600	242.5313554	387.1145565	139.4903269	202.1597378	325.0166122	189.622739	193.9679354	173.1664529	180.5749378	122.871398	182.7390431	127.9510954	110.240983	103.3430941	77.5682789	183.1506737	139.5770557	272.3690962	315.6355052	347.3835126	286.4503528	164.8186209	127.4260387	162.6785685	155.7174395	212.0562888	279.0348296	182.824323	201.928139	177.146132	86.55852083	124.4046174	120.0726667	343.8456164	178.5218391	251.5718422	118.9698817	125.203925	131.5662841	100.3020255	136.584182	82.3626824	246.2385942	281.4057573	348.5401334
393		4		Glyma.02G027700	1.955898027	42.83963905	9.163598116	37.2644678	62.56569785	47.40568476	1.911014142	1.124457486	0	0.865291535	0	13.86136866	6.65247311	14.76329916	0	6.388976991	0	2.26032445	4.242412704	7.490749597	8.01259728	11.70309734	11.16140485	5.900258962	0	0	0	2.504442781	6.828487792	2.711420387	6.807973548	4.31960477	18.0109	2.315458696	1.166809406	0	0.929452201	2.845543751	0	8.43661897	0	5.279659128	0	8.658638686	34.49714631
394		4		Glyma.02G042500	2.933847041	14.02024551	2.036355137	88.50311103	19.50099673	27.21437458	0.955507071	14.61794732	25.50493471	5.19174921	0.887082733	1.066259128	0.950353301	4.92109972	0	3.194488496	2.385932575	20.34292005	0	3.745374799	0	0.975258112	0.930117071	1.685788275	3.844875049	66.21166822	16.98472876	2.504442781	1.950996512	2.711420387	0.97256765	4.31960477	2.001211111	55.57100871	9.334475247	10.48216009	2.788356602	0	0.974565067	2.812206323	0	2.111863651	5.919196977	8.658638686	32.11803277
395		4		Glyma.02G053900	0.977949014	12.46244045	9.163598116	0	5.687790714	18.43554407	17.19912728	16.86686229	14.28276344	0.865291535	7.983744599	13.86136866	4.751766507	3.280733147	1.891909241	28.75039646	9.543730301	88.15265355	1.696965082	2.809031099	2.00314932	0	0.930117071	1.685788275	1.922437525	6.263265913	49.74099137	0.83481426	0	0.903806796	0	0.863920954	1.000605555	107.6688294	22.16937871	2.329368909	11.15342641	7.588116669	1.949130135	5.624412647	1.084001444	0	36.69902125	191.5723809	380.6581661
396		4		Glyma.02G054900	3.911796054	22.58817332	2.036355137	5.589670171	38.18945194	51.79510001	0	5.62228743	2.040394777	0	3.548330933	5.33129564	2.851059904	2.46054986	0	1.064829499	2.385932575	47.46681345	10.18179049	5.618062198	24.03779184	23.40619468	26.04327799	32.87287136	5.767312574	17.00029319	81.28405907	11.68739965	5.852989536	8.134261162	1.9451353	11.2309724	4.002422222	31.2586924	10.50128465	13.97621346	0.929452201	1.897029167	0	1.874804216	1.084001444	10.55931826	2.367678791	7.57630885	61.856952
397		4		Glyma.02G055000	8.801541123	27.26158849	3.054532705	13.04256373	79.62906999	88.66618815	5.733042426	3.373372458	6.121184331	8.65291535	8.870827333	4.265036512	1.900706603	1.640366573	0	1.064829499	0	40.6858401	3.393930163	7.490749597	18.02834388	23.40619468	39.06491699	45.51628342	7.689750098	7.158018186	76.43127942	5.843699823	3.901993024	9.941874754	6.807973548	24.18978671	11.00666111	54.41327937	17.50214109	25.623058	1.858904401	1.897029167	0.974565067	3.749608431	0	6.335590954	15.38991214	5.411649179	54.71961138
398		4		Glyma.02G066200	18.58103126	66.20671489	4.072710274	35.40124441	47.9399503	28.97014068	2.866521213	5.62228743	19.38375038	12.11408149	5.3224964	12.79510954	5.702119808	5.741283007	5.675727724	18.10210147	3.578898863	28.25405563	8.484825408	16.85418659	27.04251582	8.777323006	8.37105364	9.271835511	10.57340639	34.00058639	20.62431349	19.20072799	7.803986048	22.59516989	3.890270599	12.09489336	10.00605555	15.05048153	14.00171287	23.29368909	10.22397421	13.27920417	12.66934588	6.561814755	4.336005778	3.167795477	14.20607274	27.05824589	88.02720092
399		4		Glyma.02G103500	648.380196	954.155597	697.4516344	469.5322943	851.543524	1315.946693	513.1072971	567.8510305	649.8657365	302.8520373	344.1881005	485.1479032	239.4890319	330.5338645	147.5689208	729.4082065	329.2586954	1045.400058	895.1490806	709.7485243	683.0739181	384.251696	412.9719796	506.5793766	340.2714418	553.8516572	702.4398537	340.6042183	438.9742152	337.1199348	200.3489359	333.4734882	305.1846944	897.2402449	376.8794381	426.2745104	288.1301822	206.7761792	235.8447463	183.7308131	171.2722282	101.3694553	567.0590704	1112.635071	1702.255737
400		4		Glyma.02G109800	1.955898027	8.56792781	17.30901866	7.452893561	18.6884552	18.43554407	18.15463435	11.24457486	6.121184331	0	2.6612482	2.132518256	12.35459292	3.280733147	9.459546207	18.10210147	40.56085378	42.94616455	2.545447622	9.363436997	4.00629864	16.5793879	20.46257556	9.271835511	42.29362554	14.31603637	30.32987279	3.339257042	3.901993024	3.615227183	4.862838249	9.503130494	8.004844444	61.35965546	46.67237624	57.06953828	13.94178301	7.588116669	11.69478081	9.374021078	5.420007222	8.447454605	18.94143033	34.63455474	35.68670308
401		4		Glyma.02G123800	5.867694082	14.79914803	6.109065411	10.24772865	33.31420275	68.47487798	7.644056568	15.74240481	33.66651382	12.97937303	6.209579133	9.596332151	9.503533014	6.561466293	9.459546207	48.98215693	5.964831438	35.03502898	8.484825408	23.40859249	4.00629864	7.802064894	2.790351213	7.586047237	3.844875049	10.73702728	8.49236438	4.174071302	5.852989536	6.326647571	1.9451353	15.55057717	14.00847778	4.630917393	7.000856436	8.152791182	7.435617605	9.485145837	10.72021574	6.561814755	10.84001444	9.503386431	14.20607274	30.3052354	47.58227077
402		4		Glyma.02G128800	221.0164771	326.3601593	46.83616815	204.9545729	585.8424435	776.0486171	42.9978182	37.10709704	44.88868509	84.79857043	102.0145143	130.0836136	133.0494622	68.07521279	52.97345876	47.91732743	58.45534809	300.6231519	151.0298923	215.3590509	312.4912939	267.2207226	270.6640677	278.9979595	126.8808766	165.5291706	729.1301418	105.1865968	144.3737419	194.3184611	55.43635604	184.0151632	200.1211111	232.703599	117.84775	192.172935	76.21508045	119.5128375	44.8299931	99.36462343	96.47612855	217.5219561	79.31723949	130.9619101	368.7625984
403		4		Glyma.02G129400	0	0	0	0	1.625083061	1.755766102	0	0	0	0	0	0	0	0.820183287	0	0	1.192966288	0	0	0	0	0	3.720468284	0	0	0.894752273	0	0	0	0	0.97256765	0	0	0	1.166809406	0	0	0	1.949130135	0	2.168002889	0	0	0	0
404		4		Glyma.02G148400	288.494959	521.8646939	129.3085512	389.4136886	368.8938549	345.0080391	119.4383839	188.9088577	215.261649	112.4878996	144.5944855	188.7278656	185.3188938	177.1595899	160.8122855	169.3078903	152.6996848	245.2452028	449.6957466	483.153349	569.8959816	252.5918509	234.3895019	302.5989953	156.6786583	248.741132	418.5522444	181.1546945	272.1640134	201.5489155	119.6258209	190.0626099	244.1477555	215.3376588	136.5167005	200.3257262	148.7123521	123.3068959	139.3628046	169.6697815	150.6762008	136.2152055	150.3476032	240.2772235	342.5923495
405		4		Glyma.02G153200	32.27231745	35.8295163	3.054532705	27.01673916	7.312873775	11.41247966	2.866521213	14.61794732	28.56552688	8.65291535	31.9349784	14.92762779	4.751766507	2.46054986	0	63.88976991	19.0874606	11.30162225	29.69688893	62.73502788	77.12124882	5.851548671	9.301170711	16.01498861	21.14681277	22.36880683	70.36530486	75.13328344	50.72590931	50.61318056	6.807973548	2.591762862	8.004844444	10.41956413	40.83832921	20.96432018	12.08287861	4.742572918	12.66934588	1.874804216	0	4.223727303	50.905094	11.90562819	44.01360046
406		4		Glyma.02G157800	140.824658	232.8918559	96.72686901	108.9985683	200.697758	203.6688678	96.50621417	235.0116146	207.1000699	120.2755234	133.9494927	131.1498727	119.744516	91.86052811	86.08187048	284.3094761	203.9972352	402.3377521	141.6965843	158.2420852	135.2125791	146.2887168	93.01170711	99.46150821	246.0720031	216.5300501	334.8417956	105.1865968	128.7657698	114.7834631	95.31162968	104.5344354	97.05873888	464.2494686	448.0548119	344.7465986	105.0280987	100.5425459	107.2021574	103.1142319	80.21610689	76.02709145	295.9598488	436.1789238	704.2176073
407		4		Glyma.02G158700	32.27231745	127.7400146	16.2908411	26.08512746	91.81719295	143.0949373	12.42159192	14.61794732	18.36355299	3.46116614	31.9349784	15.99388692	9.503533014	16.40366573	9.459546207	46.85249793	29.82415719	106.2352492	47.51502229	76.78018337	19.02991854	54.61445426	39.99503406	17.70077689	28.83656287	40.2638523	69.15210995	20.03554225	20.48546338	28.01801067	11.6708118	27.64547053	9.005449999	75.25240763	17.50214109	39.59927146	11.15342641	21.81583542	11.69478081	24.3724548	13.00801733	7.391522779	33.14750307	59.52814097	147.5050394
408		4		Glyma.02G195000	51.83129772	94.24720591	8.145420548	13.04256373	17.87591367	31.60378984	25.79869092	23.61360721	53.0502642	21.63228838	22.17706833	25.59021907	15.20565282	4.100916433	2.837863862	59.63045192	72.77094355	67.8097335	29.69688893	43.07181018	40.0629864	9.752581118	13.021639	16.85788275	85.54846984	54.57988867	98.26878783	21.70517077	21.46096163	42.4789194	8.753108848	7.775288586	14.00847778	166.7130261	149.351604	69.88106728	38.10754022	24.66137918	29.23695202	14.06103162	9.756013	11.61525008	104.1778668	98.49201505	182.0021857
409		4		Glyma.02G196300	25.42667435	56.85988456	2.036355137	34.46963272	98.31752519	103.5902	9.55507071	7.871202403	18.36355299	2.595874605	4.435413666	1.066259128	2.851059904	16.40366573	4.729773103	13.84278348	2.385932575	25.99373118	41.5756445	40.26277909	35.0551131	74.11961649	83.7105364	47.20207169	8.650968861	10.73702728	14.55833894	11.68739965	32.19144245	13.55710194	11.6708118	35.42075911	55.03330555	50.94009132	14.00171287	18.63495127	3.717808802	2.845543751	0	9.374021078	6.504008666	2.111863651	7.103036372	35.71688458	139.178142
410		4		Glyma.02G203300	1032.714158	1671.524825	437.8163545	497.4806452	310.3908647	395.047373	801.6704326	1745.158018	1170.166405	550.3254163	438.2188702	559.7860422	146.3544084	123.027493	131.4876923	1217.100117	1522.224983	1436.436188	1254.905678	1259.382276	1929.032795	238.9382374	180.4427118	339.6863374	1026.581638	1141.703901	1192.570598	849.8409171	1230.103301	778.1776512	184.7878535	136.4995107	247.1495722	1784.060926	1441.009616	1199.624988	240.72812	359.4870272	374.2329859	120.9248719	115.9881546	78.1389551	1323.532444	2018.545144	2927.499209
411		4		Glyma.02G205800	24.44872534	63.09110478	74.3269625	60.55476018	149.5076416	253.7082017	79.3070869	62.96961922	94.87835713	19.90170531	35.48330933	35.18655122	34.21271885	38.54861447	35.94627559	119.2609038	16.70152803	119.7971959	33.93930163	45.88084128	26.04094116	28.28248524	43.71550234	44.67338928	35.5650942	53.6851364	50.95418628	29.21849911	15.6079721	29.82562426	29.17702949	46.65173152	31.01877222	31.2586924	32.67066337	34.94053364	43.68425343	32.24949584	30.21151709	36.5586822	33.60404478	36.9576139	41.43437884	86.58638686	133.2303581
412		4		Glyma.02G208800	101.7066974	172.1374587	109.9631774	88.50311103	203.9479242	256.3418509	48.73086062	64.09407671	77.53500153	69.2233228	99.35326613	99.1620989	83.63109052	76.27704566	44.45986717	120.3257333	89.47247157	172.9148204	90.78763187	93.63436997	91.14329406	127.7588126	97.66229247	93.56124925	97.08309499	51.00087958	87.35003362	77.63772622	86.81934479	118.3986902	70.99743843	115.7654078	96.05813332	215.3376588	81.67665842	82.69259628	84.58015026	90.10888545	85.76172594	58.11893068	78.048104	66.52370501	56.82429098	148.2791875	329.5072251
413		4		Glyma.02G210800	29.33847041	63.87000731	11.19995325	13.04256373	21.93862132	29.84802373	7.644056568	39.35601201	54.07046159	7.787623815	16.85457193	51.18043814	5.702119808	31.98714818	9.459546207	15.97244248	13.12262916	25.99373118	26.30295877	19.66321769	19.02991854	4.876290559	0.930117071	11.80051792	3.844875049	9.842275006	43.67501681	34.22738468	32.19144245	21.6913631	3.890270599	2.591762862	10.00605555	17.36594022	14.00171287	8.152791182	13.94178301	9.485145837	6.821955472	9.374021078	6.504008666	1.055931826	3.551518186	127.7149206	187.9499695
414		4		Glyma.02G227000	789.204854	1197.173186	348.2167284	573.8728042	879.169936	1042.925065	313.4063193	405.9291525	348.9075069	418.801103	471.9280141	431.8349468	325.0208291	330.5338645	294.191887	382.27379	407.9944704	691.6592817	903.633906	1125.485127	901.417194	707.062131	671.5445253	686.1158278	523.8642254	549.3778958	612.6634303	580.195911	706.2607374	592.897258	322.8924597	444.0553704	537.3251833	662.2211872	471.391	536.9195336	364.3452626	502.7127293	373.2584208	340.2769651	279.6723727	318.8914113	416.7114672	535.7532687	832.6897384
415		4		Glyma.02G235500	8.801541123	9.346830338	25.45443921	13.97417543	33.31420275	31.60378984	10.51057778	4.497829944	8.161579108	4.326457675	14.19332373	7.463813895	7.602826411	3.280733147	4.729773103	10.64829499	2.385932575	3.390486675	10.18179049	16.85418659	10.0157466	4.876290559	0.930117071	13.4863062	1.922437525	10.73702728	7.279169469	10.85258539	10.73048082	15.36471553	14.58851475	14.68665622	8.004844444	4.630917393	5.83404703	10.48216009	7.435617605	1.897029167	6.821955472	4.687010539	5.420007222	9.503386431	2.367678791	6.493979014	17.84335154
416		4		Glyma.02G236500	2536.799741	2614.775787	3003.623827	1383.443367	1596.644108	2120.087568	2187.155686	1575.364938	1107.934364	1324.76134	963.3718483	819.9532694	1459.742671	1909.386691	1830.422191	983.9024566	1560.399904	2247.892666	3909.807548	2511.273802	3762.915998	1867.619284	1792.335596	2206.696852	999.6675128	1463.814719	1597.777698	1101.12001	2355.828288	1387.343432	1241.968889	1686.373702	1979.197789	1268.871366	876.2738639	1385.974501	889.485756	1302.310523	1075.919834	1537.339457	1983.722643	946.1149158	802.64311	1857.277998	2037.710746
417		4		Glyma.02G236800	120.2877287	129.2978197	27.49079435	18.6322339	17.06337214	42.13838645	88.86215761	84.33431146	99.97934407	30.28520373	62.98287406	37.31906948	3.801413205	12.3027493	1.891909241	141.6223233	82.31467385	237.3340673	78.9088763	91.76168257	69.10865154	13.65361356	11.16140485	16.01498861	103.8116263	133.3180887	410.0598801	52.59329841	92.67233432	73.20835046	4.862838249	8.63920954	5.003027777	282.485961	179.6886485	177.0320371	13.94178301	42.68315626	31.18608216	1.874804216	9.756013	8.447454605	129.0384941	186.1607317	480.5809347
418		4		Glyma.02G244600	72.36822701	81.78476546	24.43626164	23.29029238	17.87591367	22.82495933	42.04231113	37.10709704	36.72710599	35.47695294	23.06415106	14.92762779	6.65247311	19.68439888	3.783818483	73.4732354	76.34984241	111.8860603	48.36350483	44.94449758	53.08345698	11.70309734	11.16140485	11.80051792	47.09971935	47.42187049	103.1215675	41.74071302	37.06893373	32.53704465	6.807973548	4.31960477	3.001816666	84.51424242	54.84004208	54.74016937	22.30685281	12.33068959	17.54217121	4.687010539	6.504008666	4.223727303	43.80205763	103.9036642	178.4335154
419		4		Glyma.02G247900	50.85334871	68.54342248	37.67257003	46.58058476	112.1307312	161.5304814	45.86433941	47.22721442	45.90888248	34.6116614	50.5637158	40.51784686	46.56731177	22.14494874	28.37863862	57.50079292	34.59602234	47.46681345	41.5756445	47.75352868	52.08188232	53.63919615	54.87690719	69.9602134	45.17728183	67.1064205	64.29933031	29.21849911	37.06893373	39.76749901	40.84784129	62.20230869	71.04299444	55.57100871	30.33704455	38.434587	47.40206223	39.83761251	32.16064723	42.18309485	61.78808233	42.23727303	43.80205763	37.88154425	79.70030353
420		4		Glyma.02G262100	53.78719575	165.9062385	83.49056062	152.784318	354.2681073	608.3729544	103.1947637	132.6859834	154.0498057	63.16628206	83.38577693	81.03569372	74.12755751	82.83851195	76.62232428	233.1976602	63.22721324	231.6832561	57.69681278	102.0614633	43.06771038	81.92168139	75.33948276	85.13230788	51.90581316	109.1597773	114.0403217	71.7940264	60.48089187	73.20835046	56.40892369	101.9426726	96.05813332	74.09467829	77.00942079	71.04575173	76.21508045	90.10888545	76.99064033	101.2394276	87.804117	74.97115962	85.23643646	183.9960721	315.2325438
421		4		Glyma.02G268000	19623.52491	19112.71024	6028.629383	9907.690377	14341.35801	16170.6058	3655.770054	11333.407	12220.94452	13288.2821	14035.42301	11727.78415	10605.94284	9274.632606	9108.597043	9811.338999	11219.84794	17897.249	15771.59347	18213.75765	18761.49653	18071.53281	16883.48507	12528.77846	11232.80246	13742.50017	16649.88696	13948.07666	14225.69107	14719.39748	11684.42774	13301.79093	13730.30943	17035.98736	9808.199866	15698.78176	13314.40277	16269.87065	12620.61762	10155.81444	10115.90148	8310.183468	12493.05714	15897.26063	26475.96501
422		4		Glyma.02G268200	27.38257238	54.52317697	2.036355137	12.11095204	21.12607979	42.13838645	4.777535355	10.12011737	2.040394777	5.19174921	16.85457193	8.530073023	7.602826411	3.280733147	2.837863862	7.45380649	5.964831438	72.3303824	44.96957466	21.53590509	197.310208	7.802064894	7.440936569	4.214470687	16.34071896	2.68425682	61.87294048	8.348142604	18.53446686	32.53704465	0.97256765	6.911367632	7.004238888	53.25555002	14.00171287	24.45837355	4.647261003	5.691087502	1.949130135	3.749608431	10.84001444	4.223727303	13.02223335	41.12853376	133.2303581
423		4		Glyma.02G280100	23.47077633	56.08098203	6.109065411	20.49545729	67.44094703	39.5047373	1.911014142	11.24457486	3.060592165	5.19174921	5.3224964	1.066259128	15.20565282	4.92109972	2.837863862	2.129658997	5.964831438	12.43178448	65.33315564	40.26277909	91.14329406	40.96084069	40.92515113	48.04496583	13.45706267	14.31603637	15.77153385	15.02665669	37.06893373	18.97994271	11.6708118	24.18978671	23.01392778	25.47004566	8.167665842	24.45837355	1.858904401	8.536631253	1.949130135	3.749608431	3.252004333	6.335590954	8.286875767	17.31727737	28.54936246
424		4		Glyma.02G283300	261.1123866	412.8183399	93.6723363	199.3649028	319.3288215	360.809934	65.9299879	133.8104408	156.0902004	92.58619425	185.4002913	207.9205299	111.1913363	179.6201398	114.4605091	163.9837428	186.1027409	233.9435806	140.8481018	210.6773324	94.14801804	199.9279129	191.6041166	197.2372282	198.9722838	141.3708592	303.2987279	121.882882	93.64783258	174.4347116	95.31162968	196.9739775	118.0714555	361.2115566	180.8554579	179.361406	161.7246829	165.9900521	170.5488868	147.1721309	121.4081618	105.5931826	216.6426093	423.1909658	355.677474
425		4		Glyma.02G290900	30.31641942	31.93500365	9.163598116	13.97417543	13.00066449	14.92401187	5.733042426	11.24457486	18.36355299	2.595874605	7.983744599	7.463813895	5.702119808	13.94311587	1.891909241	56.43596342	19.0874606	28.25405563	38.18171434	68.35309008	29.04566514	11.70309734	11.16140485	10.95762379	19.22437525	15.21078865	8.49236438	25.87924207	27.31395117	18.07613592	8.753108848	8.63920954	9.005449999	49.78236197	24.50299752	43.09332482	10.22397421	3.794058335	2.923695202	3.749608431	6.504008666	2.111863651	17.75759093	33.55222491	19.03290831
426		4		Glyma.02G293900	12.71333718	42.83963905	13.23630839	9.316116951	50.37757489	83.39888985	14.33260607	8.995659889	10.20197388	1.73058307	9.757910066	14.92762779	10.45388632	8.201832867	1.891909241	14.90761298	1.192966288	13.5619467	15.27268573	11.2361244	13.02047058	11.70309734	11.16140485	5.057364824	0.961218762	7.158018186	3.639584734	13.35702817	8.779484304	7.230454366	5.835405899	12.95881431	7.004238888	13.89275218	7.000856436	10.48216009	11.15342641	8.536631253	6.821955472	11.24882529	2.168002889	1.055931826	5.919196977	35.71688458	66.61517907
427		4		Glyma.03G067200	14.6692352	21.03036826	18.32719623	25.15351577	23.56370439	59.69604747	17.19912728	14.61794732	38.76750076	6.92233228	18.6287374	12.79510954	16.15600612	27.06604846	11.35145545	47.91732743	28.6311909	45.206489	22.06054606	26.21762359	25.0393665	20.48042035	17.67222435	16.01498861	3.844875049	23.26355911	20.62431349	14.19184243	16.58347035	16.26852232	13.6159471	19.87018194	29.01756111	33.5741511	14.00171287	13.97621346	24.16575722	16.12474792	5.847390405	17.81064005	10.84001444	1.055931826	15.38991214	60.6104708	68.99429261
428		4		Glyma.03G077900	98.77285038	123.845502	171.0538315	152.784318	218.5736717	409.9713848	139.5040324	179.9131978	229.5444124	120.2755234	83.38577693	95.96332151	84.58144382	136.1504256	119.1902822	220.4197062	65.61314582	246.3753651	100.9694224	91.76168257	73.11495018	47.78764748	77.1997169	59.00258962	58.6343445	126.1600705	143.1569995	55.93255545	61.45639013	75.91977085	70.99743843	87.25601635	64.03875555	75.25240763	87.51070544	108.3156543	95.73357666	71.13859377	85.76172594	82.49138549	82.38410977	49.6287958	155.0829608	225.1246058	223.6366726
429		4		Glyma.03G078600	375.5324212	686.9920298	121.1631307	220.7919717	658.9711813	624.1748493	143.3260607	265.3719667	264.2311236	185.1723885	250.1573308	218.5831212	179.616774	232.9320534	141.8931931	153.3354478	186.1027409	297.2326652	443.7563689	467.2355061	484.7621355	308.1815633	279.0351213	301.7561012	142.2603768	170.8976842	141.9438046	261.2968635	369.713839	317.2361853	139.0771739	265.2237329	314.1901444	251.2272686	105.0128465	149.0796102	147.7828999	189.7029167	150.0830204	187.4804216	137.6681834	83.41861422	93.52331223	340.9338983	686.3742558
430		4		Glyma.03G083200	386.2898604	440.0799284	185.3083175	315.8163646	252.700416	260.7312662	236.9657536	223.7670397	235.6655967	282.950332	182.7390431	180.1977926	251.8436249	276.4017676	306.4892971	284.3094761	235.0143587	302.8834763	326.6657782	373.6011362	394.620416	257.4681415	317.1699212	312.713725	210.5069089	209.372032	231.7202281	157.7798952	273.1395117	207.875563	227.58083	250.5370767	265.1604722	275.5395849	254.3644505	244.5837355	192.3966055	201.0850917	164.7014964	314.0297061	294.8483929	306.2202294	284.1214549	271.6647888	449.6524587
431		4		Glyma.03G083700	1.955898027	6.231220225	5.090887842	3.72644678	17.06337214	9.656713561	2.866521213	5.62228743	2.040394777	7.787623815	0	1.066259128	10.45388632	0	3.783818483	3.194488496	4.771865151	4.5206489	5.090895245	2.809031099	3.00472398	4.876290559	4.650585355	5.057364824	0.961218762	0	1.213194911	3.339257042	1.950996512	3.615227183	1.9451353	0	3.001816666	2.315458696	2.333618812	1.164684455	2.788356602	1.897029167	0.974565067	4.687010539	2.168002889	7.391522779	3.551518186	0	4.758227077
432		4		Glyma.03G092700	89.97130925	292.8673506	260.6534575	143.468201	282.7644526	264.2427984	265.6309657	75.33865157	70.39361981	52.78278364	64.75703953	73.57187983	106.4395698	113.1852936	83.24400662	68.1490879	29.82415719	84.76216688	88.24218425	79.58921447	99.15589134	82.8969395	65.10819498	116.319391	38.44875049	92.15948415	47.31460155	94.33401143	80.96635525	75.01596405	116.708118	64.79407155	89.05389443	68.30603154	32.67066337	37.26990255	44.61370563	51.21978752	56.52477391	74.05476652	69.37609244	51.74065946	62.74348795	116.8916223	319.9907709
433		4		Glyma.03G098400	3.911796054	6.231220225	10.18177568	3.72644678	13.00066449	6.145181357	12.42159192	13.49348983	26.5251321	7.787623815	2.6612482	10.66259128	5.702119808	4.100916433	0	8.518635988	1.192966288	21.47308228	2.545447622	9.363436997	4.00629864	3.901032447	3.720468284	6.743153099	6.728531336	14.31603637	1.213194911	0	6.828487792	5.422840775	7.780541198	0.863920954	3.001816666	3.473188045	1.166809406	2.329368909	6.506165404	7.588116669	3.89826027	4.687010539	0	6.335590954	14.20607274	15.1526177	21.41202185
434		4		Glyma.03G102800	3.911796054	38.16622388	5.090887842	17.70062221	92.62973448	149.2401187	5.733042426	12.36903235	5.100986942	1.73058307	7.983744599	10.66259128	8.553179712	15.58348245	5.675727724	5.324147493	7.157797726	31.6445423	3.393930163	3.745374799	3.00472398	27.30722713	30.69386335	42.14470687	13.45706267	16.10554092	23.05070332	7.513328344	2.926494768	9.941874754	8.753108848	25.91762862	15.00908333	16.20821088	3.500428218	15.14089791	2.788356602	5.691087502	3.89826027	3.749608431	3.252004333	8.447454605	10.65455456	19.48193704	41.63448692
435		4		Glyma.03G108000	11.73538816	51.40756686	1.018177568	9.316116951	18.6884552	9.656713561	1.911014142	5.62228743	10.20197388	0.865291535	6.209579133	4.265036512	3.801413205	3.280733147	2.837863862	12.77795398	2.385932575	7.911135575	29.69688893	35.58106059	20.0314932	8.777323006	3.720468284	12.64341206	12.49584391	13.4212841	4.852779646	10.01777113	10.73048082	7.230454366	0.97256765	4.31960477	7.004238888	20.83912827	3.500428218	8.152791182	1.858904401	0.948514584	1.949130135	0.937402108	3.252004333	0	23.67678791	14.07028786	66.61517907
436		4		Glyma.03G109900	1622.417414	1652.052262	434.7618217	1133.771433	1622.645436	2384.330367	513.1072971	880.4502116	820.2387004	1455.420362	916.3564635	1014.012431	916.1405825	893.9997825	1265.687282	846.5394513	806.4452104	2609.544578	1873.44945	2542.173145	1563.458044	1776.92028	1847.212503	1512.152082	943.9168246	930.5423642	1801.594443	1410.001286	1632.008582	1475.012691	660.3734342	1277.739091	1235.747861	1518.940905	967.2849975	1388.30387	901.5686346	1361.118428	809.8635711	1156.754201	1253.10567	967.2335523	900.9017798	1744.715695	2712.189434
437		4		Glyma.03G112700	1.955898027	12.46244045	2.036355137	10.24772865	5.687790714	7.023064408	0	1.124457486	2.040394777	0	4.435413666	0	7.602826411	4.100916433	0	0	2.385932575	25.99373118	2.545447622	2.809031099	3.00472398	3.901032447	1.860234142	4.214470687	3.844875049	8.05277046	16.98472876	0.83481426	0.975498256	3.615227183	0	3.455683816	0	5.788646741	4.667237624	8.152791182	2.788356602	2.845543751	0	0	2.168002889	3.167795477	0	8.658638686	19.03290831
438		4		Glyma.03G122000	1837.566197	1682.429461	656.7245317	677.2817023	686.5975933	855.9359747	446.2218022	432.9161321	563.1489585	637.7198613	549.9912946	400.9134321	247.0918584	415.8329263	228.9210182	500.4698643	254.1018193	734.6054463	2408.841933	2265.015409	2556.018532	519.8125736	379.487765	629.6419206	258.5678471	408.9017889	530.1661763	1072.736325	1852.471188	1052.934917	407.5058453	420.7295046	518.3136777	630.9624948	361.7109158	394.8280301	249.0931898	289.296948	246.5649621	239.0375375	298.1003972	181.620274	415.5276278	783.6068011	1366.800728
439		4		Glyma.03G134500	4.889745068	77.11135029	38.6907476	34.46963272	79.62906999	59.69604747	15.28811314	13.49348983	15.30296083	6.92233228	14.19332373	24.52395994	20.90777263	5.741283007	14.18931931	36.20420295	13.12262916	31.6445423	109.4542478	43.07181018	79.12439814	13.65361356	14.88187314	25.28682412	7.689750098	10.73702728	19.41111858	22.53998503	16.58347035	16.26852232	9.725676498	9.503130494	19.01150555	60.20192611	10.50128465	4.658737818	4.647261003	3.794058335	8.771085607	2.812206323	9.756013	2.111863651	16.57375153	50.86950228	103.4914389
440		4		Glyma.03G138200	869.3966731	1472.125778	247.4171491	434.1310499	1607.207147	2204.364341	419.4676042	367.6975979	492.7553386	333.137241	453.2992767	428.6361694	526.495729	319.0512985	344.3274819	494.0808873	431.8537961	987.7617847	811.149309	900.7626391	1836.887926	1024.021017	1053.822642	705.502393	728.6038218	515.3773094	1391.534563	764.6898626	973.5472595	934.5362268	533.9396397	784.4402262	567.3433499	1195.934417	850.6040569	739.5746287	316.9432004	446.7503689	246.5649621	538.0688099	351.216468	691.6353458	466.4327218	805.2533978	1938.977534
441		4		Glyma.03G143700	4.889745068	72.43793512	3.054532705	183.5275039	243.7624592	326.572495	0.955507071	1.124457486	6.121184331	0.865291535	1.774165467	4.265036512	6.65247311	8.201832867	2.837863862	3.194488496	0	15.82227115	4.242412704	13.1088118	15.0236199	51.68867992	58.59737548	120.5338616	0.961218762	63.5274114	20.62431349	1.669628521	3.901993024	1.807613592	4.862838249	12.95881431	24.01453333	20.83912827	8.167665842	3.494053364	0.929452201	1.897029167	0	1.874804216	1.084001444	1.055931826	16.57375153	3.246989507	39.25537338
442		4		Glyma.03G143900	0	0.778902528	0	0	3.250166122	4.389415255	0	1.124457486	2.040394777	0	0	1.066259128	0.950353301	0	0.945954621	2.129658997	0	2.26032445	1.696965082	5.618062198	1.00157466	0	1.860234142	1.685788275	0.961218762	2.68425682	2.426389823	2.504442781	1.950996512	0	0	1.727841908	2.001211111	0	1.166809406	1.164684455	0.929452201	0.948514584	2.923695202	0.937402108	1.084001444	0	2.367678791	6.493979014	5.947783846
443		4		Glyma.03G145600	0	2.336707584	0	0.931611695	23.56370439	33.35955594	1.911014142	1.124457486	13.26256605	0	0	0	0	0	0	18.10210147	0	21.47308228	0	6.554405898	0	0	1.860234142	0	0	1.789504547	2.426389823	0	0	0	0	0	0	3.473188045	2.333618812	1.164684455	0	0	0	3.749608431	0	0	0	8.658638686	42.82404369
444		4		Glyma.03G151800	6.845643095	17.91475815	10.18177568	11.17934034	26.00132898	35.11532204	2.866521213	6.746744916	13.26256605	0	1.774165467	1.066259128	0	1.640366573	0.945954621	11.71312448	2.385932575	42.94616455	2.545447622	8.427093297	2.00314932	1.950516224	0	0.842894137	7.689750098	12.52653183	6.065974557	5.843699823	2.926494768	6.326647571	4.862838249	0.863920954	6.003633333	20.83912827	17.50214109	16.30558236	0.929452201	2.845543751	4.872825337	0.937402108	3.252004333	9.503386431	15.38991214	10.82329836	73.75251969
445		4		Glyma.03G155400	0.977949014	2.336707584	11.19995325	2.794835085	5.687790714	20.19131017	3.822028284	3.373372458	5.100986942	3.46116614	1.774165467	6.397554768	2.851059904	3.280733147	4.729773103	10.64829499	1.192966288	4.5206489	2.545447622	6.554405898	5.0078733	0.975258112	3.720468284	4.214470687	3.844875049	6.263265913	1.213194911	5.008885563	2.926494768	0.903806796	9.725676498	5.183525724	1.000605555	0	0	1.164684455	3.717808802	5.691087502	7.79652054	0.937402108	14.09201878	4.223727303	3.551518186	5.411649179	8.326897384
446		4		Glyma.03G166200	36.1841135	68.54342248	22.39990651	66.14443035	202.3228411	313.4042492	14.33260607	19.11577726	35.7069086	30.28520373	70.07953593	46.91540163	40.86519196	50.03118049	21.75695628	26.62073746	21.47339318	71.20022018	45.8180572	45.88084128	31.04881446	120.9320059	121.8453363	132.3343796	47.09971935	42.05335685	107.9743471	62.61106953	16.58347035	56.03602134	30.14959714	88.11993731	104.0629778	142.4007098	37.33790099	38.434587	19.51849621	31.30098126	23.38956162	20.62284637	15.17602022	31.67795477	20.12526972	62.77513047	205.7933211
447		4		Glyma.03G168900	125.1774737	115.2775742	45.81799058	60.55476018	53.62774102	64.08546272	16.24362021	14.61794732	23.46453994	35.47695294	30.16081293	37.31906948	21.85812593	23.78531531	17.97313779	26.62073746	31.01712348	33.90486675	204.4842923	128.2790869	287.4519274	51.68867992	64.17807791	81.76073133	64.40165707	41.15860457	81.28405907	50.92366989	79.990857	46.99795338	31.12216479	26.78154957	38.02301111	43.99371523	23.33618812	24.45837355	29.74247042	46.4772146	17.54217121	6.561814755	15.17602022	17.95084104	29.59598488	34.63455474	90.40631446
448		4		Glyma.03G191500	553.5191417	714.2536183	580.361214	533.8135013	688.2226764	867.3484544	472.0204931	394.6845776	524.3814577	351.3083632	422.251381	395.5821365	456.1695847	345.2971637	255.4077476	481.3029333	180.1379094	519.8746235	712.7253343	670.422089	568.8944069	429.1135692	323.6807407	420.6041746	218.196659	469.7449435	281.4612195	463.3219145	575.5439711	508.843226	457.1067954	419.8655836	438.2652333	301.0096305	151.6852228	265.5480557	323.4493658	346.207823	418.0884139	331.8403462	419.508559	159.4457057	298.3275276	477.3074576	692.3220397
449		4		Glyma.03G201600	38.14001153	143.3180652	27.49079435	68.00765374	67.44094703	115.0026797	46.81984648	32.6092671	60.19164592	7.787623815	23.06415106	33.05403297	30.41130564	53.31191363	13.24336469	92.64016637	39.36788749	154.8322248	22.06054606	121.724681	52.08188232	50.71342181	38.13479991	18.54367102	24.03046906	56.36939322	31.5430677	14.19184243	28.28944943	12.65329514	17.5062177	37.14860102	31.01877222	59.04419676	24.50299752	38.434587	21.37740061	19.91880626	21.44043148	36.5586822	20.59602744	29.56609112	29.59598488	90.9157062	141.5572555
450		4		Glyma.03G201700	73.34617602	100.4784261	5.090887842	27.94835085	36.56436887	40.38262035	21.97666263	65.21853419	63.25223809	17.3058307	40.80580573	37.31906948	19.95741933	40.18898105	25.54077476	76.66772389	82.31467385	65.54940905	83.151289	126.4063995	108.1700633	39.98558258	39.99503406	26.12971826	53.82825069	50.10612731	33.96945752	26.71405633	64.3828849	20.7875563	12.64337945	37.14860102	33.01998333	50.94009132	42.00513861	41.92864037	13.01233081	18.02177709	8.771085607	43.12049696	26.01603467	21.11863651	60.37580916	60.6104708	63.04650877
451		4		Glyma.03G204500	95.83900333	97.36281602	13.23630839	22.35868068	46.31486724	36.87108814	32.48724042	125.9392384	129.5650683	39.80341061	54.99912946	47.98166076	32.31201225	22.96513203	22.7029109	215.0955587	211.1550329	202.2990383	63.63619056	81.46190187	60.0944796	46.81238936	52.08655598	26.12971826	189.3600962	64.42216368	138.3042199	41.74071302	37.06893373	47.90176018	24.31419124	28.50939148	55.03330555	284.8014197	270.6997822	179.361406	59.48494084	39.83761251	25.33869175	28.12206323	42.27605633	51.74065946	239.1355579	196.9840301	289.0622949
452		4		Glyma.03G220800	82.14771714	205.6302674	32.58168219	267.3725565	234.0119608	129.0488085	58.28593133	47.22721442	69.37342242	14.7099561	31.04789566	30.92151471	24.70918584	50.03118049	27.432684	38.33386195	27.43822462	68.93989573	425.089753	290.2665469	322.5070405	159.9423303	126.4959217	157.6212037	25.95290658	74.26443868	55.80696593	50.08885563	114.133296	43.3827262	28.20446184	42.33212675	78.04723332	35.88960979	26.83661634	24.45837355	14.87123521	8.536631253	9.745650675	16.87323794	18.42802455	4.223727303	20.12526972	63.85746031	105.8705525
453		4		Glyma.03G221100	152.5600461	199.3990472	0	132.2888607	121.0686881	208.0582831	0.955507071	12.36903235	32.64631643	10.38349842	16.85457193	12.79510954	1.900706603	16.40366573	7.567636965	5.324147493	9.543730301	39.55567788	561.695442	773.4198959	379.5967961	181.3980088	146.0283802	132.3343796	11.53462515	27.73732047	64.29933031	121.882882	248.7520553	64.1702825	27.23189419	57.88270392	124.0750889	62.5173848	14.00171287	20.96432018	11.15342641	19.91880626	0.974565067	2.812206323	2.168002889	1.055931826	4.735357581	46.54018294	78.51074677
454		4		Glyma.03G222000	29.33847041	31.93500365	68.21789709	17.70062221	98.31752519	166.7977797	56.37491719	37.10709704	74.47440936	24.22816298	18.6287374	24.52395994	25.65953914	31.16696489	15.13527393	108.6126088	4.771865151	87.02249133	29.69688893	48.68987238	15.0236199	5.851548671	11.16140485	13.4863062	12.49584391	19.68455001	24.26389823	20.03554225	14.63247384	17.17232912	18.47878535	19.87018194	18.0109	18.52366957	17.50214109	17.47026682	14.87123521	10.43366042	24.36412669	11.24882529	24.93203322	5.279659128	30.77982428	66.02211998	134.4199149
455		4		Glyma.03G222600	3.911796054	14.02024551	5.090887842	0.931611695	0.812541531	0	64.97448083	15.74240481	6.121184331	0	0	0	0	0	0	10.64829499	0	14.69210893	8.484825408	7.490749597	17.02676922	0.975258112	0	0	0	9.842275006	7.279169469	0.83481426	0	5.422840775	0	0	0	18.52366957	11.66809406	2.329368909	0	0	0	0	0	0	9.470715163	19.48193704	80.8898603
456		4		Glyma.03G222700	0	7.010122753	0	0	0.812541531	0.877883051	0	0	0	0	0.887082733	0	0	0	0	0	1.192966288	0	0	0	0	0.975258112	0	0	0	0	1.213194911	0	0.975498256	0	0	0	0	0	1.166809406	0	0	0	0	0	0	0	0	6.493979014	11.89556769
457		4		Glyma.03G224700	187.7662106	271.0580798	113.0177101	85.70827595	348.5803166	325.6946119	68.79650911	137.1838133	161.1911874	58.83982438	172.981133	145.0112414	63.67367119	86.1192451	33.10841172	220.4197062	223.0846958	280.2802318	115.3936256	246.258393	227.3574478	197.9773967	197.1848191	141.6062151	209.5456902	136.8970978	249.9181518	126.0569533	136.5697558	164.4928368	75.86027668	224.619448	128.0775111	339.214699	201.8580272	270.2067935	79.93288925	134.6890709	81.86346567	115.3004593	69.37609244	81.30675057	157.4506396	255.4298412	272.4085001
458		4		Glyma.03G226000	0.977949014	2.336707584	0	0.931611695	5.687790714	14.04612882	0	3.373372458	1.020197388	1.73058307	0	3.198777384	2.851059904	3.280733147	9.459546207	2.129658997	9.543730301	2.26032445	0.848482541	1.872687399	1.00157466	3.901032447	4.650585355	1.685788275	1.922437525	0	1.213194911	1.669628521	0.975498256	0	0.97256765	2.591762862	0	2.315458696	1.166809406	5.823422273	2.788356602	6.639602086	0	10.31142319	3.252004333	9.503386431	7.103036372	5.411649179	0
459		4		Glyma.03G232900	4.889745068	7.010122753	2.036355137	0.931611695	1.625083061	3.511532204	2.866521213	32.6092671	76.51480414	7.787623815	5.3224964	8.530073023	2.851059904	2.46054986	0.945954621	139.4926643	156.2785837	196.6482272	12.72723811	6.554405898	10.0157466	3.901032447	8.37105364	2.528682412	106.6952826	32.21108184	38.82223717	7.513328344	8.779484304	6.326647571	1.9451353	1.727841908	3.001816666	116.9306642	259.0316881	128.11529	4.647261003	4.742572918	1.949130135	0	2.168002889	6.335590954	125.4869759	77.92774817	108.249666
460		4		Glyma.03G234800	87.03746221	92.68940085	43.78163545	17.70062221	34.93928581	59.69604747	168.1692445	342.9595333	272.3927027	74.41507201	93.14368699	82.10195285	42.76589856	63.97429636	45.40582179	200.1879457	212.3479992	252.0261762	55.99984769	89.88899517	24.03779184	25.35671091	20.46257556	26.9726124	140.3379393	151.2131342	67.93891504	47.58441284	24.3874564	40.67130581	13.6159471	50.97133629	24.01453333	145.8738979	123.681797	156.0677169	48.33151443	37.94058335	59.44846911	44.99530117	52.03206933	42.23727303	170.4728729	264.0884799	211.7411049
461		4		Glyma.03G257500	7.823592109	21.03036826	22.39990651	16.76901051	78.00398693	122.9036271	12.42159192	25.86252218	25.50493471	3.46116614	13.306241	8.530073023	14.25529952	11.48256601	6.621682345	67.08425841	5.964831438	65.54940905	6.787860327	28.09031099	4.00629864	6.826806782	3.720468284	3.37157655	5.767312574	16.10554092	16.98472876	12.52221391	11.70597907	7.230454366	9.725676498	22.4619448	4.002422222	38.20506849	9.334475247	17.47026682	10.22397421	20.86732084	12.66934588	11.24882529	9.756013	11.61525008	35.51518186	88.75104653	147.5050394
462		4		Glyma.04G006600	0	8.56792781	0	21.42706899	18.6884552	14.92401187	0	1.124457486	5.100986942	0	1.774165467	0	3.801413205	4.92109972	0	0	0	15.82227115	2.545447622	0.9363437	1.00157466	4.876290559	0.930117071	0.842894137	1.922437525	0	6.065974557	0.83481426	0.975498256	0	0	0.863920954	0	4.630917393	1.166809406	2.329368909	2.788356602	0	0.974565067	2.812206323	0	0	2.367678791	11.90562819	21.41202185
463		4		Glyma.04G022300	2.933847041	23.36707584	11.19995325	19.5638456	42.25215959	127.2930424	35.35376163	59.59624676	83.65618586	7.787623815	24.83831653	20.25892343	15.20565282	19.68439888	1.891909241	44.72283894	1.192966288	71.20022018	0.848482541	9.363436997	0	9.752581118	17.67222435	1.685788275	12.49584391	61.73790686	35.18265243	10.85258539	9.75498256	16.26852232	1.9451353	7.775288586	19.01150555	31.2586924	12.83490347	20.96432018	16.73013961	18.02177709	40.93173283	15.93583583	4.336005778	3.167795477	34.33134246	150.4438472	64.23606554
464		4		Glyma.04G027000	0.977949014	49.8497618	9.163598116	11.17934034	39.00199347	49.16145086	15.28811314	8.995659889	27.54532949	1.73058307	10.6449928	7.463813895	3.801413205	4.92109972	1.891909241	33.00971445	11.92966288	62.15892238	1.696965082	15.91784289	2.00314932	5.851548671	1.860234142	3.37157655	24.03046906	9.842275006	44.88821172	4.174071302	0	1.807613592	0.97256765	7.775288586	3.001816666	100.7224533	23.33618812	22.12900464	2.788356602	7.588116669	6.821955472	9.374021078	2.168002889	3.167795477	26.0444667	60.6104708	178.4335154
465		4		Glyma.04G036300	379.4442173	439.3010259	153.7448128	173.2797753	302.2654494	492.4923916	113.7053415	156.2995906	167.3123717	196.4211785	232.4156761	199.3904569	155.8579414	173.8788568	155.1365578	138.4278348	146.7348534	288.1913674	297.8173718	266.8579544	353.555855	251.6165928	252.9918433	241.9106174	182.6315648	184.3189683	340.9077701	192.0072799	270.2130169	242.2202213	165.3365005	260.9041281	203.1229278	292.9055251	149.351604	188.6788816	187.7493445	206.7761792	159.8286711	208.1032679	186.4482484	127.7677509	102.9940274	216.4659671	324.748998
466		4		Glyma.04G063800	72.36822701	286.6361304	110.981355	148.1262595	598.843108	948.9915782	124.2159192	134.9348983	348.9075069	68.35803127	95.80493519	89.56576675	80.78003062	109.9045604	52.02750414	368.4310065	72.77094355	404.5980766	56.84833024	176.0326155	57.08975562	78.02064894	93.94182418	58.15969548	63.44043831	141.3708592	179.5528469	55.93255545	55.60340059	69.59312328	46.68324719	93.30346303	59.03572777	182.921237	89.84432426	126.9506056	66.92055844	73.98413753	76.01607526	87.17839603	45.52806067	32.73388659	140.876888	413.4499973	434.1882207
467		4		Glyma.04G082900	92.90515629	185.3788017	159.8538783	188.1855624	278.701745	261.6091492	109.8833132	217.0202948	217.3020438	139.3119371	216.4481869	231.3782308	282.2549305	358.4200963	398.2468953	186.3451622	209.9620666	328.8772075	143.3935494	171.350897	219.3448505	212.6062684	226.0184483	134.863062	191.2825337	180.7399592	837.1044889	124.3873248	131.6922646	133.7634058	166.3090681	188.334768	221.1338278	298.6941718	225.1942153	186.3495127	190.5377011	181.1662855	161.7778012	352.4631925	218.9682918	296.716843	171.6567123	311.7109927	568.6081357
468		4		Glyma.04G103400	16.62513323	110.604159	24.43626164	48.44380815	148.6951001	249.3187865	23.88767678	33.73372458	72.43401458	4.326457675	3.548330933	8.530073023	2.851059904	19.68439888	4.729773103	124.5850513	2.385932575	110.7558981	20.36358098	58.05330938	27.04251582	3.901032447	4.650585355	19.38656516	5.767312574	47.42187049	33.96945752	15.02665669	17.55896861	10.84568155	5.835405899	6.047446678	21.01271666	55.57100871	14.00171287	10.48216009	5.576713204	1.897029167	0.974565067	0.937402108	1.084001444	2.111863651	20.12526972	108.2329836	172.4857315
469		4		Glyma.04G107500	362.8190841	247.691004	71.27242979	152.784318	303.8905324	405.5819696	43.95332527	49.47612939	102.0197388	167.8665578	141.9332373	142.8787231	84.58144382	65.61466293	57.70323186	74.5380649	67.9990784	192.1275783	257.0902099	211.6136761	645.0140811	222.3588495	237.1798531	276.4692771	116.3074702	153.0026387	277.8216347	138.5791672	192.1731564	318.1399921	70.99743843	165.0089022	150.0908333	224.5994936	116.6809406	147.9149257	112.4637163	134.6890709	105.2530273	74.05476652	75.88010111	74.97115962	116.0162607	142.8675383	270.0293866
470		4		Glyma.04G153700	29.33847041	70.10122753	81.45420548	71.73410052	151.1327247	258.9755001	93.63969296	78.71202403	130.5852657	36.34224447	46.12830213	44.78288337	53.21978488	86.93942839	41.62200331	109.6774383	32.21008977	122.0575203	53.45440007	40.26277909	29.04566514	31.20825958	36.27456577	33.7157655	29.79778163	53.6851364	44.88821172	30.05331338	24.3874564	56.93982813	50.57351779	44.05996865	39.02361666	37.04733914	36.17109158	41.92864037	65.06165404	44.58018543	47.75368831	36.5586822	35.77204767	25.34236382	62.74348795	129.8795803	136.7990285
471		4		Glyma.04G191100	16.62513323	30.3771986	21.38172894	131.357249	42.25215959	40.38262035	29.6207192	25.86252218	37.74730337	6.057040745	5.3224964	6.397554768	2.851059904	13.12293259	5.675727724	15.97244248	2.385932575	20.34292005	16.96965082	19.66321769	20.0314932	13.65361356	9.301170711	18.54367102	3.844875049	34.89533866	2.426389823	9.182956865	12.68147733	18.07613592	11.6708118	21.59802385	11.00666111	10.41956413	26.83661634	13.97621346	5.576713204	6.639602086	3.89826027	15.93583583	2.168002889	2.111863651	13.02223335	20.56426688	26.17024892
472		4		Glyma.04G207800	29.33847041	66.20671489	47.85434572	29.81157424	67.44094703	73.74217629	73.57404447	31.48480961	29.58572427	9.518206885	21.2899856	42.65036512	36.11342545	18.86421559	29.32459324	23.42624897	21.47339318	38.42551565	14.42420319	20.59956139	11.01732126	24.38145279	15.81199021	16.01498861	29.79778163	25.05306365	23.05070332	10.01777113	7.803986048	19.88374951	19.451353	25.05370767	31.01877222	42.83598588	12.83490347	20.96432018	22.30685281	21.81583542	28.26238696	23.4350527	34.68804622	5.279659128	17.75759093	66.02211998	120.1452337
473		4		Glyma.04G227800	245.4652024	506.2866433	176.1447193	365.1917845	743.4755004	1193.920949	509.2852689	427.2938447	731.4815276	170.4624324	195.1582013	349.732994	143.5033485	241.1338863	96.48737131	1110.617167	339.995392	745.9070685	332.605156	572.1060005	231.3637465	156.0412979	264.1532482	159.306992	409.4791927	514.4825572	456.1612867	114.3695537	138.5207524	131.0519854	110.8727121	197.8378985	138.0835667	661.0634578	408.3832921	393.6633457	155.2185175	129.946498	202.709534	143.4225225	168.0202239	84.47454605	567.0590704	889.675125	1294.237765
474		4		Glyma.04G230400	414.6503818	496.939813	68.21789709	222.6551951	653.2833906	834.8667815	9.55507071	15.74240481	36.72710599	46.72574289	167.6586366	50.11417901	85.53179712	101.7027275	70.00064193	26.62073746	20.28042689	55.37794903	389.4534862	471.9172246	494.7778821	428.1383111	406.4611601	319.4568781	38.44875049	40.2638523	123.745881	155.2754524	268.2620204	217.8174378	203.2666388	472.5647618	389.2355611	91.46061851	52.50642327	89.68070301	36.24863582	51.21978752	12.66934588	111.5508508	108.4001444	168.9490921	42.61821823	53.03416195	61.856952
475		4		Glyma.04G240800	4.889745068	25.70378343	9.163598116	1.86322339	19.50099673	20.19131017	7.644056568	30.36035212	25.50493471	2.595874605	2.6612482	12.79510954	5.702119808	89.39997825	1.891909241	4.259317994	0	19.21275783	5.090895245	7.490749597	8.01259728	5.851548671	8.37105364	3.37157655	7.689750098	41.15860457	12.13194911	4.174071302	1.950996512	2.711420387	1.9451353	3.455683816	6.003633333	18.52366957	11.66809406	4.658737818	3.717808802	0.948514584	7.79652054	5.624412647	4.336005778	0	5.919196977	4.329319343	28.54936246
476		4		Glyma.05G007000	26.40462337	22.58817332	10.18177568	9.316116951	28.43895357	15.80189492	23.88767678	21.36469224	15.30296083	12.11408149	16.85457193	15.99388692	9.503533014	11.48256601	5.675727724	24.49107847	20.28042689	20.34292005	21.21206352	7.490749597	16.02519456	8.777323006	10.23128778	11.80051792	24.99168782	16.10554092	18.19792367	20.03554225	18.53446686	17.17232912	9.725676498	12.95881431	7.004238888	20.83912827	12.83490347	22.12900464	14.87123521	9.485145837	11.69478081	14.06103162	18.42802455	5.279659128	21.30910912	54.11649179	90.40631446
477		4		Glyma.05G020400	0.977949014	12.46244045	2.036355137	0	11.37558143	14.04612882	0	6.746744916	0	0	1.774165467	5.33129564	1.900706603	0	0	8.518635988	0	20.34292005	1.696965082	3.745374799	17.02676922	0.975258112	0	0	0.961218762	0.894752273	66.72572013	1.669628521	1.950996512	1.807613592	0	0	1.000605555	30.10096305	9.334475247	2.329368909	3.717808802	0	0.974565067	0.937402108	2.168002889	1.055931826	5.919196977	35.71688458	154.64238
478		4		Glyma.05G032600	137.8908109	109.8252565	122.1813082	210.5442431	223.4489209	254.5860848	116.5718627	155.1751331	146.9084239	154.8871848	108.2240935	86.36698936	133.0494622	163.216474	152.2986939	156.5299363	50.10458408	240.7245539	106.9088001	152.624023	120.1889592	98.50106929	91.15147297	126.4341206	59.59556326	144.9498683	101.9083726	141.08361	152.1777279	148.2243145	79.75054728	114.0375659	142.0859889	74.09467829	68.84175495	85.02196519	90.15686346	102.439575	143.2610649	95.615015	151.7602022	106.6491144	69.84652432	142.8675383	186.7604128
479		4		Glyma.05G036800	38.14001153	57.63878708	45.81799058	4.658058476	43.87724265	65.84122883	22.9321697	47.22721442	110.181318	28.55462066	34.5962266	47.98166076	2.851059904	0.820183287	3.783818483	224.6790242	87.086539	192.1275783	11.03027303	100.1887759	11.01732126	14.62887168	4.650585355	4.214470687	146.1052519	126.1600705	134.6646352	55.93255545	22.43645989	51.51698736	7.780541198	13.82273526	8.004844444	427.2021295	189.0231238	237.5956287	70.63836725	68.29305002	67.24498965	12.1862274	7.588010111	7.391522779	147.9799244	159.1024859	366.3834849
480		4		Glyma.05G058100	334.4585627	497.7187155	218.9081772	231.9713121	281.1393696	369.5887645	227.4106829	215.8958373	222.4030307	192.0947208	275.88273	201.5229752	163.4607678	280.502684	122.0281461	135.2333463	133.6122242	258.8071495	422.5443053	432.5907892	355.5590043	209.680494	226.0184483	250.3395588	131.6869704	255.0043979	232.933423	262.1316778	333.6204036	250.3544824	176.0347446	209.0688709	197.1192944	180.6057783	116.6809406	164.2205081	166.3719439	147.0197605	145.2101951	170.6071836	164.7682195	138.3270692	137.3253699	252.1828517	260.5129324
481		4		Glyma.05G064200	58.67694082	95.02610844	59.05429897	103.4088982	59.31553173	49.16145086	15.28811314	32.6092671	25.50493471	34.6116614	40.80580573	21.32518256	32.31201225	38.54861447	41.62200331	38.33386195	13.12262916	49.7271379	106.9088001	72.09846487	160.2519456	39.98558258	39.06491699	50.57364824	12.49584391	17.00029319	48.52779646	48.4192271	44.87291978	24.40278349	21.3964883	19.87018194	40.02422222	70.62149024	29.17023515	36.10521809	23.23630502	25.60989376	32.16064723	26.24725902	13.00801733	19.00677286	24.8606273	113.6446328	206.9828778
482		4		Glyma.05G066200	5.867694082	35.05061377	21.38172894	14.90578712	28.43895357	20.19131017	18.15463435	11.24457486	20.40394777	8.65291535	17.74165467	12.79510954	12.35459292	17.22384902	16.08122855	15.97244248	7.157797726	31.6445423	18.6666159	17.79053029	14.02204524	10.72783923	13.021639	6.743153099	18.26315648	24.15831138	27.90348296	8.348142604	12.68147733	16.26852232	20.42392065	12.95881431	7.004238888	25.47004566	8.167665842	17.47026682	23.23630502	24.66137918	17.54217121	11.24882529	9.756013	11.61525008	14.20607274	28.14057573	33.30758954
483		4		Glyma.05G085700	20.53692929	31.93500365	18.32719623	33.53802102	96.69244213	146.6064695	17.19912728	52.84950185	47.94927726	11.24878996	11.53207553	19.1926643	8.553179712	22.96513203	14.18931931	75.60289439	14.31559545	85.8923291	11.87875557	43.07181018	10.0157466	12.67835545	5.580702427	14.32920034	2.883656287	35.79009093	26.69028805	11.68739965	8.779484304	17.17232912	21.3964883	9.503130494	11.00666111	19.68139892	22.16937871	20.96432018	15.80068741	16.12474792	13.64391094	18.74804216	15.17602022	7.391522779	28.41214549	49.78717244	120.1452337
484		4		Glyma.05G095800	42.05180759	42.06073652	31.56350462	37.2644678	38.18945194	56.18451527	45.86433941	78.71202403	88.7571728	53.64807517	28.38664746	49.04791988	10.45388632	20.50458217	8.513591586	125.6498808	35.78898863	64.41924683	71.27253343	58.05330938	75.1180995	11.70309734	23.25292678	26.9726124	49.98337564	176.2661978	76.43127942	37.56664172	51.70140757	55.13221454	14.58851475	9.503130494	18.0109	104.1956413	45.50556683	55.90485382	39.96644463	29.40395209	38.9826027	15.93583583	14.09201878	13.72711373	164.5536759	74.68075867	101.1123254
485		4		Glyma.05G107500	0	4.673415169	0	1.86322339	58.5029902	79.00947459	0	2.248914972	1.020197388	0	0	1.066259128	0.950353301	1.640366573	0	0	1.192966288	10.17146003	0	0	0	10.72783923	10.23128778	1.685788275	3.844875049	0	3.639584734	0	0.975498256	0	0	6.911367632	6.003633333	4.630917393	1.166809406	4.658737818	0	0.948514584	0	1.874804216	2.168002889	0	0	0	0
486		4		Glyma.05G108200	4.889745068	23.36707584	11.19995325	3.72644678	16.25083061	0	5.733042426	3.373372458	5.100986942	9.518206885	2.6612482	1.066259128	0	7.38164958	1.891909241	1.064829499	7.157797726	13.5619467	7.636342867	12.1724681	8.01259728	0	4.650585355	4.214470687	2.883656287	9.842275006	4.852779646	1.669628521	10.73048082	3.615227183	1.9451353	0	1.000605555	3.473188045	4.667237624	8.152791182	2.788356602	5.691087502	0.974565067	3.749608431	2.168002889	2.111863651	3.551518186	6.493979014	3.568670308
487		4		Glyma.05G119600	311.9657353	465.0048093	73.30878493	166.7584934	498.0879582	713.7189205	30.57622627	101.2011737	174.4537534	112.4878996	345.0751832	244.1733403	235.6876187	191.1027058	136.2174654	122.4553923	104.9810333	230.5530939	229.9387686	254.6854863	209.3291039	315.9836282	280.8953555	253.7111354	173.0193772	130.6338319	247.4917619	135.2399102	149.2512332	216.0098242	184.7878535	346.4323026	195.1180833	265.1200207	170.3541733	172.3732993	162.6541351	167.8870813	144.23563	227.7887122	146.340195	163.669433	149.1637638	259.7591606	252.1860351
488		4		Glyma.05G137800	0.977949014	71.65903259	7.127242979	8.384505256	39.814535	61.45181357	1.911014142	3.373372458	5.100986942	0	0	12.79510954	4.751766507	16.40366573	2.837863862	2.129658997	4.771865151	5.650811125	2.545447622	2.809031099	2.00314932	0.975258112	1.860234142	5.057364824	0.961218762	0.894752273	2.426389823	0	1.950996512	0.903806796	1.9451353	2.591762862	6.003633333	6.946376089	4.667237624	4.658737818	0.929452201	2.845543751	0	5.624412647	0	1.055931826	0	38.96387409	90.40631446
489		4		Glyma.05G141200	0	3.115610113	1.018177568	11.17934034	4.875249183	15.80189492	0.955507071	1.124457486	0	0	0.887082733	4.265036512	0.950353301	0.820183287	0	3.194488496	0	3.390486675	0.848482541	0.9363437	2.00314932	0	0	0	0	0	9.705559291	0	0.975498256	0	0.97256765	0	0	6.946376089	1.166809406	0	0	0	0	0	0	1.055931826	3.551518186	9.740968522	34.49714631
490		4		Glyma.05G142400	125.1774737	124.6244045	482.6161675	520.7709376	372.144021	383.6348933	237.9212607	156.2995906	79.5753963	202.4782192	157.0136438	166.336424	387.744147	590.5319664	406.7604869	97.96431386	106.1739996	92.67330245	196.8479495	117.9793062	105.1653393	332.5630161	321.8205066	403.7462918	73.05262593	68.89592504	37.60904225	129.3962104	147.3002367	140.9938601	319.0021891	239.3061043	311.1883277	45.15144458	46.67237624	44.25800928	185.8904401	202.0336063	168.5997567	335.5899546	344.7124593	399.1422301	82.86875767	88.75104653	82.07941707
491		4		Glyma.05G143500	699.2335447	930.7885211	167.9992988	458.352954	474.5242538	487.2250933	66.88549497	61.84516173	83.65618586	98.64323499	168.5457193	126.8848362	120.6948693	155.8348245	120.1362368	66.01942891	27.43822462	107.3654114	890.9066679	749.0749597	1318.072253	201.8784291	173.0017752	311.8708308	48.06093811	64.42216368	93.41600818	345.6131038	625.2943821	352.4846504	175.062177	184.0151632	237.1435166	94.93380655	59.5072797	48.91674709	105.0280987	92.00591461	73.09238006	90.92800446	119.2401589	84.47454605	58.00813037	95.24502554	279.5458408
492		4		Glyma.05G147100	17.60308225	112.1619641	4.072710274	12.11095204	56.06536561	29.84802373	2.866521213	6.746744916	38.76750076	2.595874605	7.096661866	5.33129564	0	4.92109972	0.945954621	123.5202218	22.66635947	49.7271379	18.6666159	23.40859249	19.02991854	2.925774335	0.930117071	4.214470687	29.79778163	13.4212841	76.43127942	5.843699823	5.852989536	14.46090873	0.97256765	0.863920954	4.002422222	74.09467829	61.84089851	45.42269373	8.365069805	6.639602086	2.923695202	0	0	5.279659128	63.92732735	40.04620392	55.90916815
493		4		Glyma.05G147600	56.72104279	155.7805056	26.47261678	25.15351577	116.1934389	110.6132644	42.04231113	41.60492698	73.45421197	39.80341061	71.85370139	43.71662425	28.51059904	24.6054986	23.64886552	92.64016637	51.29755037	90.412978	26.30295877	74.90749597	24.03779184	45.83713125	23.25292678	16.01498861	59.59556326	58.15889777	70.36530486	39.23627024	43.89742152	62.36266891	21.3964883	36.28468007	31.01877222	119.2461229	54.84004208	80.36322737	63.20274964	66.39602086	75.04151019	29.05946534	23.84803178	27.45422747	80.50107888	82.25706752	174.8648451
494		4		Glyma.05G153300	38.14001153	93.46830338	18.32719623	56.8283134	168.1960968	204.5467509	11.46608485	29.23589464	43.86848771	53.64807517	56.77329493	42.65036512	34.21271885	17.22384902	17.97313779	27.68556696	34.59602234	96.06378913	45.8180572	50.56255978	50.078733	74.11961649	108.8236973	90.1896727	39.40996925	51.89563185	80.07086415	36.73182746	39.9954285	47.90176018	13.6159471	63.06622964	39.02361666	87.98743046	51.33961386	53.57548491	24.16575722	49.32275835	25.33869175	40.30829064	22.76403033	31.67795477	59.19196977	82.25706752	180.8126289
495		4		Glyma.05G194400	44.98565463	146.4336753	61.09065411	110.8617917	239.6997515	207.1804	29.6207192	79.83648151	96.91875191	64.03157359	70.07953593	87.43324849	92.18427023	104.1632774	107.8388268	140.5574938	56.06941552	170.654496	41.5756445	61.79868418	23.03621718	88.74848817	75.33948276	64.05995444	84.58725108	51.89563185	78.85766924	70.95921214	37.06893373	51.51698736	70.99743843	74.29720204	67.04057221	115.7729348	81.67665842	97.83349419	150.5712565	107.182148	93.55824648	99.36462343	104.0641387	82.3626824	100.6263486	98.49201505	234.3426835
496		4		Glyma.05G231800	19.55898027	52.18646939	0	2.794835085	36.56436887	47.40568476	2.866521213	12.36903235	58.15125114	2.595874605	30.16081293	13.86136866	3.801413205	0.820183287	1.891909241	101.1588024	69.19204468	76.8510313	8.484825408	22.47224879	7.01102262	4.876290559	9.301170711	4.214470687	41.33240678	36.68484321	57.02016084	10.01777113	3.901993024	15.36471553	1.9451353	3.455683816	1.000605555	101.8801826	64.17451733	55.90485382	13.01233081	13.27920417	12.66934588	10.31142319	0	9.503386431	91.15563344	115.8092924	124.9034608
497		4		Glyma.05G232500	6.845643095	67.76451995	3.054532705	16.76901051	29.2514951	33.35955594	1.911014142	2.248914972	4.080789554	1.73058307	1.774165467	1.066259128	3.801413205	9.84219944	0	12.77795398	1.192966288	13.5619467	7.636342867	14.98149919	12.01889592	10.72783923	1.860234142	3.37157655	4.806093811	9.842275006	37.60904225	0.83481426	2.926494768	8.134261162	1.9451353	1.727841908	5.003027777	16.20821088	5.83404703	5.823422273	0	0	0	5.624412647	0	2.111863651	11.83839395	21.64659671	104.6809957
498		4		Glyma.06G003100	8.801541123	26.48268596	1.018177568	31.67479763	84.50431918	129.0488085	2.866521213	6.746744916	8.161579108	4.326457675	24.83831653	9.596332151	8.553179712	15.58348245	7.567636965	7.45380649	3.578898863	13.5619467	17.81813336	16.85418659	22.03464252	51.68867992	43.71550234	46.35917756	11.53462515	13.4212841	21.83750841	6.678514083	9.75498256	12.65329514	12.64337945	27.64547053	27.01635	37.04733914	10.50128465	9.317475637	4.647261003	6.639602086	3.89826027	7.499216862	7.588010111	13.72711373	8.286875767	28.14057573	44.01360046
499		4		Glyma.06G010200	147.6703011	373.8732135	60.07247654	63.34959527	116.1934389	82.5210068	74.52955154	97.82780129	102.0197388	90.85561118	96.69201793	67.17432506	16.15600612	18.86421559	10.40550083	156.5299363	138.3840894	115.276547	195.9994669	224.7224879	274.4314568	35.10929202	23.25292678	21.91524757	117.268689	98.42275006	141.9438046	99.34289699	143.3982436	96.70732715	18.47878535	28.50939148	23.01392778	145.8738979	155.185651	108.3156543	79.00343705	84.41779795	68.21955472	26.24725902	23.84803178	43.29320485	182.3112669	95.24502554	302.1474194
500		4		Glyma.06G011700	310.0098373	1518.081027	154.7629904	151.8527063	416.0212636	563.6009188	80.26259397	829.8496247	1080.389034	167.0012663	282.9793919	725.056207	104.5388632	418.2934762	108.7847814	1060.570181	510.5895711	1460.169595	167.9995431	300.5663276	251.3952397	57.54022859	37.20468284	128.1199089	447.9279432	587.8522436	1401.240123	348.1175466	262.4090309	365.1379455	40.84784129	74.29720204	55.03330555	1916.042071	1337.163579	592.8243874	245.375381	162.1959938	181.2691025	219.3520932	75.88010111	84.47454605	939.9684799	2060.756007	5128.179232
501		4		Glyma.06G016800	11.73538816	49.8497618	16.2908411	25.15351577	66.6284055	80.76524069	9.55507071	11.24457486	24.48473732	12.11408149	18.6287374	24.52395994	26.60989244	30.34678161	16.08122855	19.16693097	13.12262916	29.38421785	16.12116828	19.66321769	24.03779184	40.96084069	30.69386335	20.2294593	17.30193772	62.63265913	18.19792367	19.20072799	11.70597907	18.97994271	17.5062177	25.05370767	35.02119444	33.5741511	24.50299752	23.29368909	17.65959181	23.71286459	17.54217121	19.68544426	14.09201878	16.89490921	21.30910912	25.97591606	59.47783846
502		4		Glyma.06G037100	142.780556	176.0319714	89.59962603	156.5107648	211.2607979	270.3879797	112.7498344	177.6642828	212.2010568	84.79857043	110.8853417	108.758431	149.2054683	159.1155576	131.4876923	274.7260106	159.8574825	205.689525	123.878451	161.0511163	138.2173031	120.9320059	113.4742827	109.5762379	95.16065747	136.0023455	194.1111858	115.2043679	94.62333084	103.9377815	75.86027668	147.7304831	125.0756944	180.6057783	123.681797	110.6450232	124.5465949	109.0791771	89.65998621	209.04067	135.5001806	127.7677509	182.3112669	324.6989507	226.0157861
503		4		Glyma.06G055400	19.55898027	61.53329972	29.52714949	95.9560046	35.75182734	43.89415255	63.06346669	37.10709704	42.84829032	19.03641377	28.38664746	29.85525558	23.75883253	46.75044734	40.67604869	22.36141947	35.78898863	46.33665123	20.36358098	19.66321769	25.0393665	17.55464601	25.11316092	12.64341206	30.75900039	38.47434775	43.67501681	19.20072799	14.63247384	11.74948835	13.6159471	25.05370767	17.01029444	18.52366957	39.6715198	18.63495127	16.73013961	18.97029167	27.28782189	38.43348642	29.268039	29.56609112	26.0444667	55.19882162	61.856952
504		4		Glyma.06G061700	221.9944261	147.2125778	25.45443921	38.1960795	94.25481754	71.98641018	77.39607275	85.45876894	194.8577012	59.70511592	74.51494959	57.57799291	18.05671273	14.76329916	3.783818483	113.9367563	75.15687612	109.6257358	638.9073532	385.7736043	336.5290858	68.26806782	32.55409749	46.35917756	94.1994387	132.4233364	33.96945752	156.1102667	295.5759716	178.0499388	22.36905594	45.78781056	64.03875555	236.176787	170.3541733	139.7621346	34.38973142	41.73464168	41.9062979	9.374021078	18.42802455	11.61525008	151.5314426	130.9619101	348.5401334
505		4		Glyma.06G063900	148.6482501	124.6244045	69.23607466	95.9560046	250.2627914	347.6416882	111.7943273	143.9305582	176.4941482	112.4878996	115.3207553	138.6136866	174.8650075	109.0843771	70.00064193	184.2155032	141.9629882	294.9723407	90.78763187	110.4885566	129.2031311	141.4124262	133.0067412	91.03256684	184.5540024	223.6880683	417.3390495	82.64661178	94.62333084	109.3606223	97.25676498	158.0975346	130.0787222	251.2272686	134.1830817	197.9963573	135.7000213	150.8138188	125.7188937	119.0500677	124.6601661	98.20165978	177.5759093	205.6426688	383.0372797
506		4		Glyma.06G064000	0.977949014	8.56792781	17.30901866	12.11095204	19.50099673	16.67977797	11.46608485	5.62228743	9.181776496	5.19174921	5.3224964	11.72885041	17.10635942	10.66238273	20.81100165	5.324147493	7.157797726	3.390486675	2.545447622	2.809031099	5.0078733	7.802064894	6.510819498	6.743153099	6.728531336	18.78979774	7.279169469	3.339257042	3.901993024	5.422840775	17.5062177	10.36705145	17.01029444	5.788646741	3.500428218	8.152791182	11.15342641	6.639602086	6.821955472	18.74804216	22.76403033	29.56609112	2.367678791	8.658638686	11.89556769
507		4		Glyma.06G082400	851.7935909	1203.404406	409.3073825	1076.011508	1147.308641	1153.538329	458.6433941	653.3097994	582.5327088	474.1797612	483.4600896	650.418068	549.3042082	565.1062845	348.1113004	486.6270808	341.1883583	611.4177638	728.8465026	939.1527308	693.0896647	601.734255	572.0219987	713.0884402	327.7755979	535.9566117	475.5724053	551.8122261	626.2698804	554.0335658	411.3961159	603.8807468	599.3627277	489.7195143	292.8691609	407.6395591	359.6980016	295.9365501	459.0201468	429.3301654	505.1446731	224.9134789	461.6973642	566.0585041	770.8327864
508		4		Glyma.06G088300	433.231413	739.1784992	876.6508865	440.6523318	646.7830583	754.1015408	678.4100204	529.6194759	632.5223809	419.6663945	421.3642983	584.3100021	625.3324723	497.851255	628.1138681	569.6837817	376.9773469	587.684357	396.2413466	402.6277909	381.5999455	507.1342181	591.5544572	442.5194221	349.8836295	457.2184117	585.9731422	422.4160158	438.9742152	479.9214086	790.6974993	583.1466439	611.3699944	537.1864176	487.7263317	352.8993898	357.8390972	309.2157543	319.6573421	453.7026202	644.9808594	567.0353904	423.8145035	734.9019585	1345.388706
509		4		Glyma.06G090500	1594.056892	1247.80185	750.396868	713.6145584	1133.495435	1401.101349	1453.326255	908.5616488	1049.783113	1064.308588	961.5976829	845.5434884	789.7435934	828.3851195	771.8989705	993.4859221	458.0990545	1421.744079	1127.633297	1409.197268	985.5494655	588.0806414	491.1018135	581.5969548	365.2631297	722.0650846	390.6487615	731.2972921	1053.538117	717.6225959	526.1590985	652.2603203	571.3457722	562.6564632	287.0351139	508.9671067	729.6199775	793.9067065	728.0001054	928.0280867	906.2252075	444.5472986	461.6973642	1236.020672	996.8485726
510		4		Glyma.06G097600	1242.973196	1432.401749	520.2887375	621.3850006	1074.179903	1081.551919	382.2028284	613.9537874	657.0071182	866.1568266	842.7285966	851.9410432	565.4602143	508.5136377	483.3828112	628.2494041	575.0097506	880.3963733	906.1793536	1426.987798	837.3164158	793.860103	608.2965645	794.8491716	564.2354135	623.6423345	683.0287351	699.5743502	854.5364723	903.8067958	516.433422	797.3990405	764.4626444	862.5083644	562.4021337	683.6697749	684.0768196	890.6551941	792.3213998	468.7010539	643.896858	522.6862537	645.1924704	645.0685821	1005.17547
511		4		Glyma.06G100300	97.79490136	232.8918559	240.2899062	217.065525	524.9018287	754.9794239	359.2706587	224.8914972	315.240993	69.2233228	142.8203201	162.0713874	210.9784329	193.5632557	70.00064193	638.8976991	64.42017953	245.2452028	67.03012072	180.714334	70.1102262	49.7381637	62.31784376	105.3617672	76.89750098	144.055116	260.836906	89.32512587	65.35838315	84.9578388	98.22933263	205.6131871	89.05389443	245.4386218	155.185651	89.68070301	78.07398485	84.41779795	67.24498965	135.9233056	134.4161791	73.91522779	243.8709154	352.8395264	656.6353366
512		4		Glyma.06G107200	543.7396516	637.142268	342.107663	374.5079014	424.9592205	538.1423103	215.9445981	382.3155453	379.5134285	377.2671093	388.5422372	415.8410599	339.2761286	344.4769804	314.0569341	320.5136791	249.3299541	511.963488	537.9379309	474.7262557	462.7274929	343.2908553	296.7073457	332.9431843	302.7839101	359.6904139	447.6689223	334.7605184	437.0232187	488.0556697	293.7154302	335.2013302	330.1998333	458.4608219	271.8665916	362.2168654	329.026079	389.8394939	326.4792976	314.0297061	261.2443481	257.6473655	337.3942277	598.5283992	924.2856096
513		4		Glyma.06G109200	16.62513323	30.3771986	11.19995325	0	8.937956836	0	40.13129698	41.60492698	175.4739508	8.65291535	16.85457193	2.132518256	6.65247311	0.820183287	0	78.79738289	243.3651227	187.6069294	1.696965082	1.872687399	2.00314932	0	0	0.842894137	95.16065747	65.31691595	32.75626261	2.504442781	0.975498256	6.326647571	3.890270599	0	0	149.3470859	148.1847946	138.5974501	3.717808802	0	0.974565067	0	2.168002889	0	55.64045158	73.59842883	154.64238
514		4		Glyma.06G116400	37.16206252	93.46830338	4.072710274	15.83739882	56.87790714	64.96334578	12.42159192	136.0593558	261.1705315	12.97937303	40.80580573	72.5056207	2.851059904	10.66238273	2.837863862	378.014472	219.5057969	320.9660719	27.15144131	77.71652707	22.03464252	13.65361356	13.021639	6.743153099	173.0193772	168.2134274	191.684796	26.71405633	39.9954285	36.15227183	2.917702949	12.95881431	4.002422222	261.6468327	275.3670198	133.9387123	23.23630502	22.76435001	15.59304108	7.499216862	7.588010111	6.335590954	202.4365366	208.8896583	642.3606554
515		4		Glyma.06G125600	14.6692352	45.17634663	7.127242979	22.35868068	130.0066449	131.6824577	0.955507071	0	2.040394777	3.46116614	11.53207553	5.33129564	0.950353301	5.741283007	0	3.194488496	0	15.82227115	27.99992385	31.83568579	24.03779184	55.58971237	43.71550234	22.75814171	7.689750098	8.05277046	54.59377101	10.01777113	22.43645989	18.07613592	8.753108848	38.01252198	25.01513889	25.47004566	9.334475247	27.95242691	0	2.845543751	0.974565067	7.499216862	3.252004333	3.167795477	2.367678791	19.48193704	39.25537338
516		4		Glyma.06G137300	1267.421922	1133.303178	384.8711209	740.6312976	849.9184409	1319.458226	260.8534304	373.3198854	590.6942879	534.7501687	482.5730069	587.5087795	453.3185248	565.1062845	341.4896181	895.5216082	293.4697068	648.7131172	1124.239367	2219.134568	971.5274202	596.8579644	682.7059302	890.9391032	379.6814111	482.2714753	208.6695248	581.8655395	870.1444444	569.3982813	555.336128	692.8646051	665.4026944	621.70066	443.3875743	416.9570348	383.8637589	425.8830481	382.0295064	498.6979213	552.8407366	410.7574802	713.8551554	559.5645251	1163.38652
517		4		Glyma.06G143000	763.7781796	887.1699796	540.6522889	532.8818896	580.1546528	827.8437171	343.9825456	310.3502662	340.7459278	351.3083632	349.5105969	396.6483956	220.4819659	236.2127866	245.9482014	359.9123705	193.2605386	710.8720396	1394.905297	895.1445769	1256.976198	405.7073745	457.617599	704.6594989	323.9307229	539.5356208	505.9022781	356.4656892	628.2208769	394.9635698	326.7827303	398.2675598	332.2010444	373.9465795	236.8623094	398.3220835	225.8568847	252.3048793	246.5649621	224.9765059	272.0843625	206.9626378	474.7195975	336.6045789	742.283424
518		4		Glyma.06G166700	499.731946	559.2520152	135.4176166	299.9789658	464.7737555	490.7366255	78.35157982	215.8958373	230.5646098	188.6335546	223.5448488	167.4026831	205.2763131	229.6513203	174.0556502	167.1782313	192.0675723	320.9660719	486.1804959	649.8225276	616.9699906	421.3115043	350.6541358	357.3871143	163.4071896	213.8457933	232.933423	324.7427473	478.9696437	372.3683999	260.6481301	329.1538835	342.2071	295.2209838	172.6877921	260.8893178	167.3013961	236.1801313	146.1847601	211.8528764	172.3562297	185.8440013	176.3920699	251.1005219	296.1996355
519		4		Glyma.06G181500	0	11.68353792	3.054532705	0.931611695	4.875249183	7.023064408	2.866521213	0	4.080789554	1.73058307	1.774165467	7.463813895	2.851059904	1.640366573	2.837863862	3.194488496	2.385932575	7.911135575	1.696965082	1.872687399	0	1.950516224	2.790351213	0.842894137	0.961218762	1.789504547	3.639584734	0	0.975498256	3.615227183	0	2.591762862	0	2.315458696	4.667237624	5.823422273	7.435617605	3.794058335	5.847390405	0.937402108	1.084001444	4.223727303	3.551518186	4.329319343	14.27468123
520		4		Glyma.06G182700	0.977949014	36.60841882	2.036355137	291.5944606	27.62641204	21.06919322	0.955507071	15.74240481	15.30296083	0	0	35.18655122	0.950353301	45.93026405	0	5.324147493	1.192966288	4.5206489	1.696965082	0.9363437	4.00629864	1.950516224	1.860234142	0.842894137	0.961218762	0.894752273	0	4.174071302	0	1.807613592	0	0	1.000605555	2.315458696	11.66809406	6.988106728	2.788356602	0	0.974565067	5.624412647	0	6.335590954	2.367678791	12.98795803	34.49714631
521		4		Glyma.06G210200	49.87539969	289.7517405	28.50897192	27.94835085	100.7551498	113.2469136	47.77535355	77.58756654	95.89855452	37.20753601	45.2412194	28.78899645	19.00706603	28.70641503	26.48672938	138.4278348	93.05137044	237.3340673	95.03004457	176.9689592	67.10550222	57.54022859	40.92515113	30.34418895	81.70359479	38.47434775	67.93891504	55.93255545	35.11793722	48.80556697	23.34162359	39.74036388	54.03269999	199.1294479	70.00856436	136.2680812	37.17808802	53.11681668	19.49130135	40.30829064	32.52004333	60.18811406	134.9576911	188.3253914	328.3176683
522		4		Glyma.06G219900	10575.54063	17267.49015	19049.08413	23437.48703	25644.62325	31120.95416	14543.77313	14858.58122	8428.870824	8408.903138	9270.901645	17656.1849	13253.62714	14996.23121	7277.228897	6331.476198	10467.08621	12144.72327	8442.401281	8036.637974	7010.021046	13711.15379	12531.4673	11196.16283	6904.434369	5635.149817	20499.35442	7504.145387	6844.095764	7540.460097	11162.15892	13308.7023	11155.75134	7184.868335	10340.26496	7717.199196	6210.599604	5935.804265	4962.485323	7427.0369	7382.049836	5848.806382	5745.172585	15958.95343	16878.621
523		4		Glyma.06G225500	41.07385857	91.13159579	97.74504658	97.81922799	185.259469	316.0378984	106.0612849	85.45876894	140.7872396	53.64807517	59.43454313	67.17432506	94.08497684	109.0843771	78.51423352	152.2706183	33.40305605	171.7846582	44.96957466	73.97115227	37.05826242	78.02064894	71.61901447	69.11731927	49.98337564	82.31720914	103.1215675	60.94144101	50.72590931	58.74744173	66.13460018	102.8065935	63.03814999	67.1483022	46.67237624	54.74016937	66.92055844	73.98413753	56.52477391	63.74334333	93.22412422	38.01354572	113.648582	176.4197632	147.5050394
524		4		Glyma.06G234100	58.67694082	140.2024551	58.0361214	68.00765374	86.94194377	86.032539	44.90883234	53.97395933	54.07046159	32.88107833	57.66037766	89.56576675	22.80847923	39.36879776	8.513591586	105.4181204	78.73577498	137.8797915	102.6663874	91.76168257	125.1968325	29.25774335	38.13479991	35.40155377	71.13018841	57.26414549	344.5473548	52.59329841	51.70140757	30.72943106	16.53365005	23.32586576	22.01332222	144.7161685	91.01113366	53.57548491	38.10754022	22.76435001	18.51673628	28.12206323	20.59602744	21.11863651	82.86875767	196.9840301	317.6116574
525		4		Glyma.06G248900	95.83900333	471.2360295	36.65439247	231.0397004	170.6337214	204.5467509	11.46608485	42.72938447	41.82809293	32.0157868	29.2737302	12.79510954	21.85812593	30.34678161	12.29741007	68.1490879	89.47247157	155.9623871	200.2418796	289.3302032	310.4881446	88.74848817	89.29123883	140.7633209	109.5789389	66.21166822	168.6340927	127.7265818	144.3737419	92.18829317	16.53365005	32.82899625	46.02785555	138.9275218	66.50813614	175.8673526	5.576713204	24.66137918	2.923695202	24.3724548	8.672011555	11.61525008	30.77982428	72.51609899	237.9113538
526		4		Glyma.06G249400	8.801541123	77.11135029	15.27266353	17.70062221	57.69044867	37.74897119	14.33260607	26.98697967	15.30296083	29.41991219	32.82206113	29.85525558	30.41130564	25.42568189	37.83818483	29.81522596	21.47339318	28.25405563	6.787860327	21.53590509	15.0236199	39.98558258	31.62398042	15.17209447	13.45706267	12.52653183	9.705559291	9.182956865	14.63247384	13.55710194	10.69824415	38.87644293	31.01877222	18.52366957	14.00171287	9.317475637	45.54315783	66.39602086	32.16064723	55.30672436	30.35204044	32.73388659	29.59598488	48.70484261	80.8898603
527		4		Glyma.06G258200	21.5148783	81.00586293	5.090887842	40.05930289	120.2561465	124.6593932	5.733042426	11.24457486	9.181776496	6.92233228	15.08040647	8.530073023	13.30494622	10.66238273	3.783818483	11.71312448	7.157797726	48.59697568	44.12109212	55.24427828	44.06928504	84.84745572	77.1997169	49.73075411	13.45706267	15.21078865	54.59377101	14.19184243	18.53446686	10.84568155	3.890270599	40.60428484	29.01756111	25.47004566	10.50128465	18.63495127	9.294522006	21.81583542	12.66934588	14.06103162	2.168002889	2.111863651	13.02223335	14.07028786	65.4256223
528		4		Glyma.06G300100	37.16206252	69.32232501	13.23630839	12.11095204	22.75116286	42.13838645	0.955507071	14.61794732	22.44434255	2.595874605	10.6449928	21.32518256	5.702119808	10.66238273	2.837863862	63.88976991	4.771865151	124.3178448	28.84840639	41.19912279	24.03779184	4.876290559	3.720468284	15.17209447	37.48753173	42.05335685	247.4917619	11.68739965	12.68147733	14.46090873	0.97256765	2.591762862	2.001211111	150.5048153	33.83747277	25.623058	4.647261003	2.845543751	0	5.624412647	1.084001444	3.167795477	37.88286065	106.0683239	241.4800241
529		4		Glyma.06G303100	9.779490136	52.96537191	179.1992521	60.55476018	47.9399503	39.5047373	212.1225698	39.35601201	46.92907987	19.03641377	33.70914386	52.24669727	22.80847923	15.58348245	17.97313779	102.2236319	39.36788749	89.28281578	13.57572065	14.98149919	15.0236199	27.30722713	32.55409749	6.743153099	88.43212613	45.63236594	106.7611522	27.54887059	9.75498256	20.7875563	19.451353	19.87018194	17.01029444	101.8801826	86.34389604	116.4684455	45.54315783	40.7861271	31.18608216	26.24725902	8.672011555	23.23050016	149.1637638	69.26910949	123.713904
530		4		Glyma.06G306200	23.47077633	21.80927079	6.109065411	11.17934034	25.18878745	32.48167289	9.55507071	4.497829944	7.141381719	16.44053917	37.2574748	18.12640517	25.65953914	8.201832867	7.567636965	12.77795398	3.578898863	21.47308228	11.87875557	12.1724681	9.01417194	21.45567846	11.16140485	10.11472965	14.41828143	9.842275006	12.13194911	0	0.975498256	0	0	0	0	0	0	0	0	0.948514584	0	0	0	0	0	0	0
531		4		Glyma.06G317000	10.75743915	26.48268596	11.19995325	10.24772865	4.062707653	5.267298306	11.46608485	5.62228743	5.100986942	0.865291535	7.096661866	1.066259128	0.950353301	2.46054986	0	1.064829499	0	9.0412978	40.72716196	7.490749597	31.04881446	0	0	0	0	2.68425682	9.705559291	12.52221391	8.779484304	3.615227183	0	0	0	2.315458696	0	4.658737818	0	0	0	0	0	0	3.551518186	14.07028786	16.65379477
532		4		Glyma.06G317100	18.58103126	151.1070905	3.054532705	81.05021747	122.6937711	146.6064695	2.866521213	13.49348983	18.36355299	4.326457675	28.38664746	24.52395994	22.80847923	22.14494874	14.18931931	12.77795398	17.89449431	40.6858401	39.03019688	74.90749597	34.05353844	69.24332594	76.26959983	87.66099029	19.22437525	30.42157729	59.44655066	18.36591373	13.65697558	11.74948835	17.5062177	37.14860102	41.02482777	32.41642175	17.50214109	20.96432018	12.08287861	15.17623334	9.745650675	7.499216862	9.756013	11.61525008	11.83839395	30.3052354	68.99429261
533		4		Glyma.07G015800	5025.679981	6128.405092	1888.71939	2461.318098	3105.53373	3336.833477	959.3290993	1811.50101	1968.98096	3145.33473	3133.176214	2339.372527	1728.692655	1782.258282	1807.71928	874.2250183	2397.862238	3392.747	6775.981571	4106.803467	5229.2213	4090.232521	3084.268208	2356.732008	1508.152238	2291.460572	4096.959216	3699.061988	5009.183545	3989.403197	1521.095804	2074.274211	2472.496328	2425.442985	1437.509188	2433.025826	2217.672951	3480.100007	1991.036433	1747.317529	1168.553557	1606.072307	1010.998844	2553.216082	2332.720824
534		4		Glyma.07G021600	290.450857	733.7261815	176.1447193	267.3725565	428.2093866	657.5344052	247.4763314	202.4023475	244.8473732	128.0631472	113.5465899	109.8246902	124.4962825	208.3265548	123.9200553	189.5396507	135.9981568	462.23635	695.7556835	324.9112638	588.9259001	112.1546829	147.8886143	165.2072509	84.58725108	153.897391	337.2681854	153.6058239	244.8500623	153.6471553	104.0647385	124.4046174	147.0890167	206.075824	96.84518069	157.2324014	75.28562825	55.01384585	49.70281844	119.9874698	124.6601661	54.90845493	121.9354577	551.9882162	674.4786881
535		4		Glyma.07G031000	165.2733833	206.40917	81.45420548	62.41798357	172.2588045	172.065078	138.5485253	100.0767163	112.2217127	160.9442255	128.6269963	117.2885041	57.02119808	52.49173035	40.67604869	168.2430608	162.2434151	350.3502898	139.1511367	182.5870214	164.2582442	102.4021017	80.92018519	88.50388443	283.5595349	259.4781593	336.0549905	126.0569533	130.7167663	155.4547689	30.14959714	88.98385826	48.02906666	426.0444001	285.8683045	337.7584918	92.01576786	116.6672938	124.7443286	41.24569274	43.36005778	67.57963684	205.9880548	165.5964649	471.0644806
536		4		Glyma.07G035800	1282.091157	1718.258977	678.1062606	988.4400085	724.7870452	1286.976553	263.7199516	522.872731	428.4829032	709.5390587	664.4249672	458.491425	491.3326568	813.6218204	520.2750414	353.5233935	334.0305605	739.1260952	955.391341	1663.882754	827.3006692	917.7178832	723.6310813	877.452797	322.9695041	472.4292003	342.120965	919.965315	1115.970005	897.4801482	478.5032837	797.3990405	808.4892888	281.3282316	158.6860792	344.7465986	763.0802567	785.3700753	537.9599172	754.6086968	665.5768869	662.0692547	262.8123458	690.5264352	524.5945352
537		4		Glyma.07G039700	8.801541123	32.71390618	2.036355137	9.316116951	7.312873775	11.41247966	21.97666263	30.36035212	46.92907987	2.595874605	23.9512338	13.86136866	5.702119808	2.46054986	2.837863862	96.89948436	62.03424696	101.7146003	6.787860327	17.79053029	7.01102262	0	3.720468284	4.214470687	46.13850059	53.6851364	77.64447433	3.339257042	4.87749128	6.326647571	0	0.863920954	2.001211111	77.56786633	51.33961386	54.74016937	7.435617605	4.742572918	5.847390405	0.937402108	3.252004333	0	82.86875767	116.8916223	191.5186398
538		4		Glyma.07G109400	7.823592109	4.673415169	9.163598116	10.24772865	33.31420275	50.91721696	16.24362021	14.61794732	17.3433556	6.057040745	3.548330933	7.463813895	7.602826411	3.280733147	2.837863862	21.29658997	2.385932575	27.1238934	4.242412704	18.72687399	3.00472398	5.851548671	2.790351213	3.37157655	1.922437525	8.947522733	3.639584734	5.008885563	6.828487792	3.615227183	4.862838249	6.047446678	6.003633333	6.946376089	11.66809406	4.658737818	4.647261003	9.485145837	13.64391094	7.499216862	4.336005778	4.223727303	10.65455456	31.38756524	35.68670308
539		4		Glyma.07G124300	101.7066974	165.9062385	128.2903736	139.7417543	138.1320602	121.147861	89.81766468	131.5615259	128.544871	53.64807517	132.1753273	233.510749	90.28356363	110.7247437	61.48705034	190.6044802	134.8051905	183.0862805	153.5753399	150.7513356	145.2283257	80.94642328	79.99006811	91.87546098	129.7645329	123.4758137	277.8216347	121.0480678	114.133296	81.34261162	50.57351779	51.83525724	87.05268332	189.8676131	179.6886485	122.2918677	146.8534477	77.77819586	61.39759925	91.86540656	44.44405922	67.57963684	188.2304639	216.4659671	315.2325438
540		4		Glyma.07G132900	1438.562999	1578.835425	421.5255134	787.2118824	1530.828244	1873.402431	343.0270385	425.0449297	470.3109961	710.4043503	772.6490607	809.2906781	708.9635628	683.2126778	750.1420142	372.6903245	405.6085378	964.028378	1179.390732	1312.753867	1927.029646	1213.221091	1152.415051	1067.946872	508.4847252	564.5886845	1161.02753	833.1446319	1059.391106	1118.912813	506.7077455	940.8099189	798.4832332	796.5177916	498.2276163	618.4474454	607.8617392	857.4571836	482.4097084	818.3520401	689.4249186	681.0760275	369.3578913	695.9380844	912.390042
541		4		Glyma.07G136800	1.955898027	5.452317697	0	3.72644678	16.25083061	17.55766102	0	4.497829944	9.181776496	0	0	2.132518256	0.950353301	8.201832867	2.837863862	6.388976991	1.192966288	21.47308228	0.848482541	2.809031099	1.00157466	1.950516224	1.860234142	0	0.961218762	3.579009093	2.426389823	2.504442781	0.975498256	0	0.97256765	1.727841908	3.001816666	9.261834786	1.166809406	1.164684455	0	0	0	0.937402108	0	1.055931826	0	19.48193704	24.98069215
542		4		Glyma.07G141300	8.801541123	14.79914803	4.072710274	66.14443035	30.87657816	36.87108814	4.777535355	12.36903235	20.40394777	1.73058307	3.548330933	9.596332151	14.25529952	9.84219944	11.35145545	5.324147493	2.385932575	29.38421785	5.090895245	35.58106059	11.01732126	16.5793879	22.32280971	16.01498861	4.806093811	40.2638523	9.705559291	2.504442781	7.803986048	2.711420387	3.890270599	2.591762862	4.002422222	5.788646741	5.83404703	13.97621346	1.858904401	10.43366042	0	13.12362951	9.756013	6.335590954	21.30910912	11.90562819	11.89556769
543		4		Glyma.07G151300	113.4420856	301.4352784	252.508037	147.1946478	175.5089706	195.7679204	128.0379475	136.0593558	110.181318	103.8349842	155.2394783	189.7941248	112.1416896	84.47887853	77.5682789	201.2527752	87.086539	248.6356895	184.9691939	157.3057415	391.6156921	89.72374628	60.45760962	63.2170603	109.5789389	125.2653183	1055.479573	86.82068308	129.7412681	126.5329514	66.13460018	88.98385826	48.02906666	332.2683229	184.3558861	202.6550951	100.3808377	103.3880896	74.06694513	83.42878759	63.95608522	69.69150049	119.5677789	385.3094215	887.4093498
544		4		Glyma.07G152000	6.845643095	27.26158849	8.145420548	5.589670171	79.62906999	115.0026797	8.599563639	15.74240481	22.44434255	12.97937303	17.74165467	14.92762779	11.40423962	9.84219944	12.29741007	48.98215693	19.0874606	27.1238934	4.242412704	20.59956139	7.01102262	6.826806782	16.74210728	10.95762379	21.14681277	12.52653183	9.705559291	10.85258539	6.828487792	8.134261162	11.6708118	17.27841908	9.005449999	18.52366957	16.33533168	10.48216009	17.65959181	14.22771875	13.64391094	20.62284637	14.09201878	13.72711373	17.75759093	41.12853376	46.392714
545		4		Glyma.07G162900	54.76514476	155.7805056	238.253551	66.14443035	192.5723427	146.6064695	79.3070869	95.57888632	82.63598847	126.3325641	135.7236582	210.0530482	144.4537018	214.0678378	245.9482014	130.9740283	77.5428087	162.7433604	33.09081909	61.79868418	49.07715834	79.97116516	90.2213559	92.71835511	81.70359479	34.00058639	191.684796	58.43699823	48.7749128	101.2263611	59.32662664	107.9901192	101.0611611	292.9055251	93.34475247	150.2442946	106.8870031	110.0276917	127.6680238	271.8466113	199.4562658	142.5507965	132.5900123	277.0764379	472.2540374
546		4		Glyma.07G173000	426.3857699	604.4283618	226.0354202	206.8177963	507.0259151	621.5412001	249.3873455	257.5007643	242.8069785	323.6190341	407.1709746	366.79314	263.2478645	232.9320534	156.0825124	186.3451622	328.0657291	548.1286792	292.7264766	376.4101673	266.4188596	471.049668	399.0202235	354.0155377	280.6758786	402.638523	704.8662435	207.0339366	270.2130169	365.1379455	220.7728565	376.6695359	374.2264777	530.2400415	322.039396	472.8618886	329.026079	334.825648	317.708212	220.2894953	194.0362585	248.143979	339.7619065	459.9901802	501.9929566
547		4		Glyma.07G180100	637.6227569	1503.281879	622.1064943	1202.710698	1222.875003	1045.558714	601.9694548	550.9841682	658.0273156	197.28647	438.2188702	737.8513165	260.3968046	428.9558589	181.6232872	670.8425841	480.7654139	758.338853	717.8162295	914.8077946	906.4250673	367.6723081	305.0783993	627.9561324	495.0276626	596.7997663	979.0482935	549.3077834	483.847135	413.9435125	186.7329888	297.1888082	404.2446444	692.3221502	480.7254752	475.1912575	260.2466162	224.7979563	232.9210511	283.0954366	204.876273	125.6558872	557.5883552	1129.952349	1746.269337
548		4		Glyma.07G186000	0	37.38732135	3.054532705	3.72644678	42.25215959	14.92401187	2.866521213	1.124457486	0	0	0.887082733	3.198777384	0	0.820183287	0.945954621	8.518635988	0	7.911135575	0	4.681718498	2.00314932	3.901032447	0.930117071	1.685788275	0.961218762	0	2.426389823	5.008885563	0	1.807613592	0	7.775288586	1.000605555	5.788646741	0	4.658737818	1.858904401	0.948514584	2.923695202	5.624412647	2.168002889	1.055931826	10.65455456	8.658638686	63.04650877
549		4		Glyma.07G191100	25.42667435	91.13159579	15.27266353	29.81157424	136.5069771	206.302517	19.11014142	34.85818207	41.82809293	17.3058307	19.51582013	19.1926643	17.10635942	19.68439888	12.29741007	85.18635988	20.28042689	141.2702781	27.99992385	41.19912279	44.06928504	48.76290559	55.80702427	65.74574272	24.99168782	56.36939322	76.43127942	20.03554225	14.63247384	19.88374951	15.5610824	40.60428484	18.0109	81.04105438	43.17194802	39.59927146	30.67192262	18.02177709	18.51673628	18.74804216	10.84001444	26.39829564	53.27277279	94.16269571	186.7604128
550		4		Glyma.07G191300	0	0	1.018177568	0	3.250166122	1.755766102	0	0	1.020197388	0	0	0	0	0	0	0	0	11.30162225	0	0.9363437	0	0	0	0	1.922437525	0.894752273	1.213194911	0	0	0	0	0	0	0	0	2.329368909	0	0	0	0	0	0	1.183839395	2.164659671	3.568670308
551		4		Glyma.07G191400	69.43437997	150.3281879	92.65415873	85.70827595	113.7558143	71.98641018	15.28811314	159.672963	65.29263286	145.3689779	123.3044999	108.758431	84.58144382	76.27704566	12.29741007	94.76982537	65.61314582	222.6419583	61.93922548	44.00815388	61.09605426	35.10929202	47.43597063	30.34418895	88.43212613	58.15889777	140.7306097	57.60218397	65.35838315	70.49693007	8.753108848	22.4619448	18.0109	118.0883935	68.84175495	86.18664964	43.68425343	60.70493335	46.77912324	38.43348642	18.42802455	23.23050016	62.74348795	112.5623029	134.4199149
552		4		Glyma.07G191500	2.933847041	63.87000731	6.109065411	42.85413797	82.06669458	110.6132644	3.822028284	14.61794732	16.32315822	1.73058307	3.548330933	4.265036512	17.10635942	9.022016153	3.783818483	17.03727198	5.964831438	36.1651912	3.393930163	14.98149919	12.01889592	11.70309734	16.74210728	15.17209447	11.53462515	21.47405456	33.96945752	12.52221391	1.950996512	2.711420387	3.890270599	6.047446678	14.00847778	26.62777501	7.000856436	27.95242691	6.506165404	8.536631253	0.974565067	6.561814755	0	7.391522779	10.65455456	37.88154425	82.07941707
553		4		Glyma.07G196800	0	91.91049832	0	39.12769119	170.6337214	130.8045746	3.822028284	10.12011737	9.181776496	0	3.548330933	21.32518256	3.801413205	6.561466293	0.945954621	25.55590796	2.385932575	28.25405563	0	4.681718498	0	2.925774335	1.860234142	0	1.922437525	2.68425682	14.55833894	2.504442781	0	1.807613592	0	0.863920954	0	12.73502283	1.166809406	3.494053364	0.929452201	0	0	0.937402108	0	0	5.919196977	56.28115146	90.40631446
554		4		Glyma.07G202300	43.0297566	89.57379074	86.54509332	82.91344086	189.3221766	208.9361661	25.79869092	76.46310905	79.5753963	99.50852653	52.33788126	147.1437597	49.41837167	63.15411307	84.18996124	141.6223233	94.24433672	288.1913674	51.75743499	49.62621608	20.0314932	115.0804572	112.5441656	112.9478144	83.62603232	91.26473188	219.588279	36.73182746	26.33845291	33.44085144	52.51865309	120.0850126	106.0641889	340.3724284	143.5175569	157.2324014	104.0986465	59.75641877	77.9652054	94.67761289	94.30812566	44.34913668	107.729385	266.2531396	568.6081357
555		4		Glyma.07G214700	2894.72908	2420.829058	817.5965875	942.7910354	556.5909484	872.6157527	726.185374	784.8713253	737.6027119	680.9844381	546.4429637	572.5811517	295.5598767	522.4567536	210.9478804	644.2218466	534.4488969	1100.778007	4798.168768	3198.550078	3189.013718	436.9156341	434.3646722	811.7070543	354.6897233	612.9053072	863.7947769	769.6987481	1778.333321	751.9672541	314.1393509	321.3785949	568.3439555	813.8837318	477.225047	521.7786357	333.67334	263.6870543	314.7845168	201.5414532	182.1122427	86.5864097	479.4549551	1186.2335	1603.522525
556		4		Glyma.07G224100	1.955898027	3.894512641	16.2908411	1.86322339	8.937956836	1.755766102	14.33260607	0	1.020197388	0.865291535	2.6612482	0	0	0.820183287	0	0	4.771865151	4.5206489	0.848482541	1.872687399	4.00629864	0	0.930117071	0.842894137	0.961218762	0.894752273	2.426389823	2.504442781	0.975498256	4.519033979	0.97256765	1.727841908	2.001211111	2.315458696	1.166809406	1.164684455	3.717808802	0	0.974565067	2.812206323	3.252004333	7.391522779	0	3.246989507	10.70601092
557		4		Glyma.07G241600	195.5898027	387.893459	254.5443921	236.6293706	401.3955161	388.0243086	359.2706587	157.4240481	178.534543	169.5971409	151.6911474	187.6616065	195.7727801	174.6990401	156.0825124	139.4926643	102.5951007	131.0988181	246.9084194	150.7513356	193.3039094	139.46191	129.2862729	203.1374871	106.6952826	207.5825274	118.8931013	169.4672949	196.0751495	203.3565291	247.032183	215.1163175	207.12535	115.7729348	98.0119901	104.8216009	131.0527603	138.4831292	160.8032361	149.0469351	207.0442759	87.64234153	127.8546547	191.5723809	354.4879172
558		4		Glyma.07G243900	18.58103126	18.69366068	4.072710274	73.59732391	29.2514951	41.2605034	5.733042426	11.24457486	21.42414516	7.787623815	15.9674892	29.85525558	14.25529952	13.12293259	16.08122855	18.10210147	21.47339318	84.76216688	13.57572065	14.98149919	28.04409048	23.40619468	20.46257556	14.32920034	60.55678202	41.15860457	78.85766924	9.182956865	13.65697558	11.74948835	2.917702949	18.14234003	7.004238888	50.94009132	24.50299752	41.92864037	6.506165404	4.742572918	3.89826027	19.68544426	17.34402311	17.95084104	23.67678791	40.04620392	85.64808738
559		4		Glyma.07G255600	101.7066974	100.4784261	91.63598116	126.6991905	103.1927744	95.68925256	113.7053415	79.83648151	98.95914668	69.2233228	86.04702513	92.76454413	53.21978488	63.97429636	59.5951411	56.43596342	44.13975264	105.1050869	123.0299684	99.25243216	118.1858099	93.62477873	79.99006811	96.08993166	57.67312574	122.5810614	100.6951776	86.82068308	100.4763204	79.53499803	76.83284433	45.78781056	70.04238888	74.09467829	57.17366089	83.85728073	57.62603644	55.96236044	73.09238006	59.9937349	33.60404478	24.28643199	39.06670005	81.17473768	90.40631446
560		4		Glyma.08G000400	3.911796054	22.58817332	2.036355137	1.86322339	10.5630399	15.80189492	0.955507071	3.373372458	1.020197388	1.73058307	0.887082733	2.132518256	0.950353301	0	0.945954621	1.064829499	0	4.5206489	5.090895245	4.681718498	4.00629864	3.901032447	2.790351213	6.743153099	1.922437525	2.68425682	4.852779646	2.504442781	3.901993024	6.326647571	0	0	3.001816666	8.104105438	8.167665842	8.152791182	0.929452201	0.948514584	2.923695202	0.937402108	1.084001444	0	8.286875767	3.246989507	24.98069215
561		4		Glyma.08G010400	5.867694082	25.70378343	1.018177568	6.521281866	32.50166122	39.5047373	0	0	3.060592165	0	4.435413666	2.132518256	0.950353301	0.820183287	0	2.129658997	3.578898863	12.43178448	26.30295877	25.28127989	29.04566514	15.60412979	24.18304385	23.60103585	0.961218762	14.31603637	27.90348296	4.174071302	4.87749128	6.326647571	0	2.591762862	14.00847778	5.788646741	5.83404703	13.97621346	0.929452201	0	0	0	0	1.055931826	2.367678791	0	15.464238
562		4		Glyma.08G031400	141.802607	182.2631916	131.3449063	82.91344086	133.256811	107.1017322	156.7031596	186.6599427	124.4640814	76.14565508	80.72452873	69.30684332	48.46801837	146.8128083	84.18996124	91.57533687	121.6825613	207.9498494	94.18156203	90.82533887	88.13857008	42.91135692	47.43597063	58.15969548	74.97506346	80.5277046	78.85766924	55.09774119	72.18687095	73.20835046	44.73811189	44.05996865	38.02301111	86.82970112	91.01113366	78.03385846	43.68425343	41.73464168	47.75368831	72.1799623	81.30010833	55.96438676	71.03036372	130.9619101	135.6094717
563		4		Glyma.08G042000	8.801541123	10.12573287	8.145420548	9.316116951	22.75116286	29.84802373	0	14.61794732	12.24236866	27.68932912	18.6287374	24.52395994	9.503533014	4.100916433	1.891909241	23.42624897	14.31559545	41.81600233	1.696965082	2.809031099	3.00472398	3.901032447	2.790351213	6.743153099	9.612187623	20.57930229	9.705559291	17.53109947	11.70597907	14.46090873	1.9451353	4.31960477	2.001211111	33.5741511	19.8357599	37.26990255	12.08287861	45.52870002	22.41499655	11.24882529	7.588010111	6.335590954	28.41214549	22.72892655	65.4256223
564		4		Glyma.08G045300	2.933847041	4.673415169	0	2.794835085	0.812541531	0.877883051	0.955507071	1.124457486	2.040394777	1.73058307	1.774165467	0	0	0	0	3.194488496	0	1.130162225	1.696965082	4.681718498	2.00314932	0	2.790351213	1.685788275	6.728531336	5.36851364	9.705559291	0.83481426	0.975498256	1.807613592	0	0.863920954	1.000605555	16.20821088	12.83490347	6.988106728	0.929452201	0	1.949130135	0	0	1.055931826	3.551518186	19.48193704	33.30758954
565		4		Glyma.08G050400	0	7.789025282	0	0.931611695	10.5630399	9.656713561	0	1.124457486	0	2.595874605	0	1.066259128	0	0	0	0	2.385932575	9.0412978	0	0.9363437	0	0.975258112	1.860234142	0	1.922437525	2.68425682	8.49236438	0	0	1.807613592	0	0	0	2.315458696	1.166809406	4.658737818	1.858904401	1.897029167	1.949130135	0.937402108	0	0	4.735357581	7.57630885	19.03290831
566		4		Glyma.08G057900	5.867694082	54.52317697	25.45443921	13.97417543	24.37624592	30.72590679	3.822028284	29.23589464	14.28276344	26.82403759	20.40290287	25.59021907	10.45388632	19.68439888	6.621682345	42.59317994	21.47339318	105.1050869	7.636342867	10.2997807	10.0157466	7.802064894	17.67222435	11.80051792	21.14681277	16.10554092	74.0048896	9.182956865	5.852989536	11.74948835	3.890270599	6.047446678	10.00605555	38.20506849	30.33704455	38.434587	12.08287861	7.588116669	9.745650675	14.99843372	6.504008666	3.167795477	29.59598488	61.69280064	108.249666
567		4		Glyma.08G058000	0	76.33244776	0	1.86322339	38.18945194	26.33649153	1.911014142	1.124457486	3.060592165	0.865291535	4.435413666	2.132518256	3.801413205	0	0.945954621	9.583465487	0	12.43178448	3.393930163	2.809031099	5.0078733	4.876290559	4.650585355	4.214470687	7.689750098	1.789504547	3.639584734	2.504442781	4.87749128	1.807613592	0	6.911367632	1.000605555	12.73502283	2.333618812	2.329368909	0.929452201	0	0	1.874804216	1.084001444	2.111863651	4.735357581	16.23494754	64.23606554
568		4		Glyma.08G060500	103.6625954	145.6547728	14.25448596	47.51219645	208.0106318	275.655278	6.688549497	10.12011737	33.66651382	56.24394978	48.78955033	62.90928855	34.21271885	23.78531531	25.54077476	40.46352094	52.49051666	111.8860603	61.93922548	76.78018337	60.0944796	110.2041666	95.80205832	86.81809615	73.05262593	44.73761367	146.7965843	71.7940264	47.79941455	86.7654524	27.23189419	80.34464872	35.02119444	91.46061851	59.5072797	102.492232	59.48494084	85.36631253	61.39759925	38.43348642	31.43604189	44.34913668	58.00813037	112.5623029	132.0408014
569		4		Glyma.08G061600	0	7.789025282	0	0	1.625083061	5.267298306	0.955507071	0	12.24236866	0	0	0	0	0	0	41.52835044	1.192966288	19.21275783	0	1.872687399	1.00157466	0	0	1.685788275	0.961218762	2.68425682	3.639584734	0.83481426	0	0	0	0.863920954	0	25.47004566	18.66895049	5.823422273	0	0	0	0	2.168002889	1.055931826	15.38991214	101.7390046	329.5072251
570		4		Glyma.08G062700	32.27231745	66.20671489	11.19995325	33.53802102	69.0660301	80.76524069	2.866521213	11.24457486	7.141381719	1.73058307	10.6449928	23.45770081	19.95741933	10.66238273	7.567636965	11.71312448	14.31559545	44.07632678	35.63626671	44.94449758	51.08030766	26.33196902	19.53245849	30.34418895	22.10803153	19.68455001	131.0250504	15.02665669	18.53446686	15.36471553	10.69824415	30.23723339	16.00968889	49.78236197	17.50214109	52.41080046	13.01233081	11.382175	10.72021574	14.99843372	9.756013	20.06270469	14.20607274	43.29319343	92.785428
571		4		Glyma.08G072200	266.9800807	343.4960149	87.56327089	239.4242056	881.6075606	1163.195043	125.1714263	205.77572	261.1705315	207.6699684	271.4473164	261.2334863	202.4252532	127.9485927	75.67636965	129.9091988	162.2434151	701.8307418	173.0904383	162.9238037	261.4109863	512.9857668	423.2032673	343.0579139	206.6620339	352.5323957	1080.956666	166.9628521	161.9327105	358.8112979	139.0771739	466.5173152	255.1544166	641.3820589	142.3507475	485.6734176	186.8198923	272.2236855	129.617154	215.6024848	159.3482123	157.333842	80.50107888	416.6969868	430.6195504
572		4		Glyma.08G091900	72.36822701	145.6547728	31.56350462	219.86036	192.5723427	167.6756627	14.33260607	53.97395933	57.13105376	23.36287145	38.14455753	49.04791988	28.51059904	41.82934762	23.64886552	95.83465487	76.34984241	106.2352492	81.45432392	117.0429625	100.157466	53.63919615	53.94679012	37.08734205	75.93628222	42.05335685	145.5833894	60.10662675	62.43188839	56.03602134	20.42392065	40.60428484	52.03148888	114.6152055	151.6852228	102.492232	24.16575722	31.30098126	19.49130135	36.5586822	39.024052	36.9576139	80.50107888	203.4780091	246.2382512
573		4		Glyma.08G096500	0	7.010122753	0	13.97417543	3.250166122	7.900947459	0	0	4.080789554	0.865291535	0	1.066259128	1.900706603	0	0	10.64829499	2.385932575	14.69210893	0.848482541	0	2.00314932	0.975258112	0	0	0.961218762	1.789504547	8.49236438	0	0	0	0	0	0	9.261834786	8.167665842	0	0	0	0	0	2.168002889	0	3.551518186	12.98795803	48.77182754
574		4		Glyma.08G104100	3.911796054	14.79914803	33.59985976	51.23864323	148.6951001	123.7815102	20.06564849	62.96961922	82.63598847	5.19174921	1.774165467	9.596332151	14.25529952	60.69356321	14.18931931	163.9837428	41.75382007	67.8097335	2.545447622	7.490749597	2.00314932	13.65361356	23.25292678	10.11472965	49.98337564	17.89504547	88.56322853	12.52221391	5.852989536	2.711420387	20.42392065	19.00626099	15.00908333	98.4069946	133.0162723	71.04575173	10.22397421	12.33068959	7.79652054	51.55711593	15.17602022	13.72711373	42.61821823	133.1265698	126.0930175
575		4		Glyma.08G116900	3559.73441	9863.242714	9284.761247	10945.50581	15630.86142	14338.46387	9499.6513	5157.886489	4382.767981	2145.923007	3190.836592	7494.73541	4742.262974	7054.396449	3179.35348	5664.892932	3800.790592	6093.834718	3511.020754	4023.468877	3309.202677	5122.055603	5052.39593	5006.791176	4067.877802	3560.219295	7186.966655	3714.923459	2965.514698	4048.150638	3796.904105	4906.207098	3922.373777	6897.751457	4500.383879	6286.966686	2707.49426	3147.171389	2093.365765	4706.695983	3779.913037	2392.741517	3222.410834	6852.23019	7037.417846
576		4		Glyma.08G118700	13.69128619	42.83963905	1.018177568	56.8283134	81.25415305	101.8344339	1.911014142	6.746744916	8.161579108	8.65291535	15.9674892	6.397554768	9.503533014	9.022016153	2.837863862	10.64829499	3.578898863	10.17146003	31.39385401	49.62621608	90.1417194	39.01032447	55.80702427	67.43153099	11.53462515	46.52711821	20.62431349	21.70517077	21.46096163	14.46090873	23.34162359	33.69291721	21.01271666	11.57729348	5.83404703	15.14089791	3.717808802	7.588116669	4.872825337	9.374021078	7.588010111	16.89490921	34.33134246	4.329319343	16.65379477
577		4		Glyma.08G138200	775.5135678	3063.423643	426.6164012	1476.604537	2470.126253	6694.736147	463.4209295	3576.899263	6687.393882	135.850771	455.0734422	4742.720601	488.4815969	499.4916216	74.73041503	8211.965093	757.5335926	3858.373836	416.6049275	598.3236241	1120.762045	530.5404128	425.0635015	461.9059873	3926.578644	4765.450608	3682.046556	1447.567928	762.8396362	1378.305364	574.787481	1661.319995	351.21255	11301.7539	5199.302713	2586.764174	571.6131034	390.7880085	712.4070643	748.046882	291.5963885	83.41861422	4148.173241	5323.980462	16295.73818
578		4		Glyma.08G176600	10.75743915	152.6648955	630.2519149	52.17025493	162.5083061	129.0488085	426.1561537	57.34733179	31.62611904	54.51336671	47.9024676	88.49950762	97.88639004	71.35594594	61.48705034	37.26903245	5.964831438	50.85730013	14.42420319	16.85418659	16.02519456	41.93609881	47.43597063	44.67338928	32.68143792	57.26414549	43.67501681	38.40145598	17.55896861	28.92181747	92.39392673	58.74662487	59.03572777	72.93694894	19.8357599	47.75206264	52.04932323	41.73464168	61.39759925	67.49295176	149.5921993	34.84575025	73.39804251	84.42172719	161.7797206
579		4		Glyma.08G181100	0.977949014	20.25146573	10.18177568	0	9.750498366	17.55766102	5.733042426	3.373372458	5.100986942	1.73058307	1.774165467	1.066259128	1.900706603	0.820183287	1.891909241	3.194488496	2.385932575	7.911135575	0	0	0	0	0.930117071	0	0.961218762	0.894752273	2.426389823	0	0.975498256	0.903806796	1.9451353	1.727841908	1.000605555	2.315458696	0	0	3.717808802	0	0.974565067	2.812206323	1.084001444	0	4.735357581	6.493979014	15.464238
580		4		Glyma.08G195100	50.85334871	81.78476546	7.127242979	19.5638456	23.56370439	40.38262035	31.53173334	86.58322643	127.5246736	41.53399368	31.04789566	45.8491425	17.10635942	11.48256601	9.459546207	67.08425841	71.57797726	157.0925493	35.63626671	63.67137158	71.11180086	27.30722713	27.90351213	11.80051792	80.74237603	95.73849324	86.13683871	66.78514083	31.21594419	34.34465824	27.23189419	52.69917819	29.01756111	59.04419676	43.17194802	27.95242691	47.40206223	42.68315626	37.03347256	22.49765059	30.35204044	33.78981842	63.92732735	108.2329836	158.2110503
581		4		Glyma.08G201300	1722.168213	2635.027253	1152.577008	1316.367325	2316.555904	2908.426548	708.0307396	889.4458715	1113.035351	1214.869315	1346.591589	1101.445679	1047.289338	1017.027275	1105.820952	668.7129251	1270.509096	1972.133083	2009.206657	1635.792443	1775.791872	1880.297639	1623.054289	1201.96704	1026.581638	830.3301096	2288.085603	1442.559042	1624.204596	1810.325012	968.6773792	1297.609273	1140.690333	1268.871366	933.4475247	1154.202295	890.4152082	1260.575882	976.5141976	1076.13762	842.2691223	972.5132114	576.5297855	1405.946457	1346.578263
582		4		Glyma.08G202300	63.56668589	51.40756686	57.01794384	35.40124441	37.3769104	53.55086611	38.22028284	55.09841682	132.6256605	19.90170531	38.14455753	30.92151471	26.60989244	24.6054986	35.94627559	155.4651068	29.82415719	119.7971959	29.69688893	69.28943377	43.06771038	23.40619468	20.46257556	15.17209447	28.83656287	53.6851364	44.88821172	23.37479929	19.50996512	26.21039708	23.34162359	20.7341029	35.02119444	98.4069946	56.00685148	52.41080046	21.37740061	14.22771875	22.41499655	26.24725902	31.43604189	22.17456834	40.25053944	91.99803604	155.8319368
583		4		Glyma.08G217100	0.977949014	3.894512641	0	0	11.37558143	8.77883051	3.822028284	3.373372458	6.121184331	2.595874605	0.887082733	1.066259128	2.851059904	0	0	10.64829499	3.578898863	7.911135575	0	3.745374799	1.00157466	0	3.720468284	0	1.922437525	2.68425682	4.852779646	0	1.950996512	1.807613592	0	0	1.000605555	3.473188045	4.667237624	3.494053364	0.929452201	0	1.949130135	0.937402108	1.084001444	0	7.103036372	6.493979014	11.89556769
584		4		Glyma.08G228800	63.56668589	97.36281602	12.21813082	55.89670171	107.255482	170.3093119	6.688549497	26.98697967	44.88868509	19.03641377	45.2412194	42.65036512	28.51059904	24.6054986	16.08122855	15.97244248	19.0874606	88.15265355	50.06046991	53.37159088	98.15431668	99.4763274	81.85030226	61.53127203	28.83656287	38.47434775	76.43127942	40.90589876	38.04443199	38.86369222	28.20446184	61.33838773	51.03088333	62.5173848	19.8357599	41.92864037	52.97877543	43.63167085	33.13521229	49.68231171	15.17602022	21.11863651	29.59598488	83.33939735	82.07941707
585		4		Glyma.08G236300	9.779490136	28.81939354	11.19995325	17.70062221	36.56436887	35.11532204	3.822028284	8.995659889	21.42414516	4.326457675	24.83831653	18.12640517	2.851059904	0.820183287	1.891909241	46.85249793	4.771865151	37.29535343	5.090895245	6.554405898	13.02047058	5.851548671	8.37105364	5.900258962	15.3795002	28.63207275	16.98472876	12.52221391	4.87749128	10.84568155	3.890270599	4.31960477	12.00726667	11.57729348	12.83490347	26.78774246	16.73013961	7.588116669	16.56760615	12.1862274	4.336005778	3.167795477	21.30910912	25.97591606	26.17024892
586		4		Glyma.08G249800	14.6692352	130.0767222	31.56350462	43.78574967	277.0766619	481.079912	23.88767678	52.84950185	104.0601336	12.97937303	14.19332373	18.12640517	18.05671273	23.78531531	12.29741007	200.1879457	17.89449431	206.8196872	11.87875557	81.46190187	12.01889592	18.52990412	30.69386335	6.743153099	27.87534411	51.00087958	59.44655066	20.03554225	19.50996512	19.88374951	16.53365005	24.18978671	15.00908333	64.8328435	43.17194802	27.95242691	12.08287861	24.66137918	14.61847601	26.24725902	13.00801733	4.223727303	52.08893339	127.7149206	243.8591377
587		4		Glyma.08G263200	9.779490136	37.38732135	2.036355137	24.22190407	82.06669458	136.0718729	0.955507071	35.98263955	64.27243548	6.92233228	22.17706833	26.6564782	14.25529952	28.70641503	12.29741007	154.4002773	13.12262916	80.24151798	4.242412704	63.67137158	10.0157466	18.52990412	21.39269264	16.01498861	19.22437525	31.31632957	47.31460155	9.182956865	7.803986048	12.65329514	5.835405899	38.87644293	9.005449999	43.99371523	40.83832921	36.10521809	17.65959181	13.27920417	15.59304108	28.12206323	13.00801733	15.83897738	41.43437884	132.04424	145.1259258
588		4		Glyma.08G264800	609.2622355	1577.27762	1060.941026	849.6298659	1669.772845	2570.441573	508.3297618	404.804695	336.6651382	876.540325	754.907406	794.3630503	773.5875873	939.9300465	757.7096512	317.3191906	330.4516617	527.7857591	509.0895245	504.6892541	888.3967234	1185.913864	1425.86947	1098.291061	280.6758786	323.9003229	368.8112531	941.6704858	730.6481938	1071.011053	769.301011	859.6013492	793.4802055	436.4639643	282.3678762	390.1692923	780.7398485	1151.496705	720.2035848	718.0500146	552.8407366	734.9285506	205.9880548	482.7191067	1071.790649
589		4		Glyma.08G292000	72.36822701	174.4741663	89.59962603	149.9894829	153.5703493	103.5902	71.66303033	125.9392384	253.0089523	24.22816298	128.6269963	145.0112414	39.91483866	57.41283007	15.13527393	205.5120932	58.45534809	209.0800116	76.36342867	82.39824557	127.1999818	26.33196902	19.53245849	29.50129481	75.93628222	106.4755205	265.6896856	43.41034154	36.09343547	43.3827262	18.47878535	21.59802385	31.01877222	239.6499751	140.0171287	100.1628631	70.63836725	46.4772146	54.57564378	35.6212801	37.94005055	28.51015929	176.3920699	299.8053645	392.5537338
590		4		Glyma.08G307600	82.14771714	100.4784261	14.25448596	43.78574967	125.9439372	150.1180017	48.73086062	59.59624676	44.88868509	35.47695294	52.33788126	46.91540163	66.5247311	24.6054986	17.97313779	53.24147493	53.68348294	211.3403361	44.96957466	73.03480857	88.13857008	74.11961649	73.47924862	58.15969548	130.7257517	133.3180887	186.8320164	28.38368485	40.97092675	55.13221454	39.87527364	76.02504395	41.02482777	197.9717185	51.33961386	133.9387123	51.11987103	52.1683021	27.28782189	35.6212801	37.94005055	39.06947755	52.08893339	119.0562819	211.7411049
591		4		Glyma.08G325300	330.5467666	773.4502105	370.6166349	392.2085236	562.2787391	573.2576323	255.120388	205.77572	233.625202	325.3496172	309.5918739	309.2151471	332.6236555	279.6825007	257.2996568	215.0955587	233.8213924	279.1500696	331.7566735	285.5848284	344.541683	362.7960176	341.3529651	322.8284546	221.0803153	296.1630025	265.6896856	317.229419	291.6739786	333.5047076	280.0994831	304.1001758	296.1792444	357.7383686	253.1976411	239.9249977	290.9185388	341.4652501	271.9036538	292.4694576	323.0324304	249.1999108	237.9517185	316.040312	612.6217361
592		4		Glyma.08G330100	86.0595132	185.3788017	74.3269625	94.09278121	146.2574755	245.8072543	38.22028284	79.83648151	82.63598847	105.5655673	115.3207553	148.2100188	111.1913363	113.1852936	85.13591586	89.44567787	66.80611211	137.8797915	59.39377786	111.4249003	73.11495018	99.4763274	101.3827607	101.1472965	77.85871974	61.73790686	141.9438046	90.99475439	72.18687095	71.40073687	65.16203254	74.29720204	82.04965555	96.0915359	68.84175495	137.4327656	135.7000213	176.4237126	115.973243	99.36462343	63.95608522	71.80336414	139.6930486	151.526177	197.4664237
593		4		Glyma.08G342200	8.801541123	49.8497618	428.6527563	23.29029238	46.31486724	18.43554407	149.0591031	71.96527911	56.11085637	55.37865824	31.04789566	107.6921719	25.65953914	86.93942839	19.86504703	36.20420295	113.3317973	87.02249133	37.3332318	22.47224879	33.05196378	34.13403391	9.301170711	16.01498861	24.99168782	43.84286139	67.93891504	39.23627024	18.53446686	49.70937377	7.780541198	31.9650753	27.01635	67.1483022	43.17194802	58.23422273	94.80412446	55.01384585	50.67738351	88.11579813	57.45207655	27.45422747	53.27277279	332.2752596	153.4528232
594		4		Glyma.08G345900	86.0595132	176.8108739	152.7266353	136.9469192	181.1967613	175.5766102	299.0737132	128.1881534	131.6054631	133.2548964	94.03076973	132.2161319	150.1558216	81.19814538	92.70355283	88.38084838	71.57797726	105.1050869	117.0905906	88.95265147	65.1023529	78.02064894	63.24796083	135.7059561	68.24653212	180.7399592	98.26878783	114.3695537	143.3982436	109.3606223	154.6382563	118.3571707	156.0944666	83.35651307	61.84089851	81.52791182	94.80412446	66.39602086	124.7443286	100.3020255	163.6842181	61.24404589	80.50107888	106.0683239	178.4335154
595		4		Glyma.08G362900	532.9822124	623.9009251	720.8697185	623.248224	640.2827261	588.1816442	669.8104568	547.6107957	575.3913271	487.1591342	485.2342551	469.1540163	514.141136	518.3558372	428.5174432	477.0436153	338.8024257	770.7706375	482.7865657	617.0504981	514.8093753	505.1837019	437.1550234	572.3251193	394.0996925	660.3271777	477.9987951	379.8404885	513.1120827	579.3401561	490.1740955	467.3812361	460.2785555	478.1422208	360.5441064	485.6734176	457.2904827	570.0572648	545.7564378	473.3880644	507.312676	362.1846162	584.8166613	588.7874306	662.5831204
596		4		Glyma.09G042700	30.31641942	162.7906284	1.018177568	0.931611695	50.37757489	32.48167289	1.911014142	40.4804695	107.1207258	1.73058307	26.612482	73.57187983	0.950353301	7.38164958	4.729773103	115.0015858	88.27950528	80.24151798	25.45447622	31.83568579	16.02519456	11.70309734	2.790351213	0	56.71190697	42.05335685	78.85766924	30.88812764	0.975498256	9.941874754	0	4.31960477	1.000605555	99.56472395	81.67665842	61.7282761	45.54315783	10.43366042	6.821955472	5.624412647	0	1.055931826	21.30910912	76.84541834	113.0078931
597		4		Glyma.09G051100	39.11796054	231.3340509	147.6357474	145.3314244	550.0906162	1019.222222	119.4383839	115.8191211	250.9685576	34.6116614	71.85370139	87.43324849	84.58144382	137.7907922	53.91941338	136.2981758	36.98195492	396.686941	58.54529532	88.95265147	32.05038912	58.51548671	66.96842912	59.00258962	40.37118802	127.0548228	163.781313	53.42811267	25.36295466	55.13221454	58.35405899	84.66425349	46.02785555	120.4038522	24.50299752	67.55169837	73.42672385	64.49899169	62.37216432	95.615015	55.28407366	10.55931826	29.59598488	378.8154425	265.2711595
598		4		Glyma.09G067900	9.779490136	16.35695309	9.163598116	0.931611695	4.875249183	14.92401187	6.688549497	10.12011737	6.121184331	11.24878996	13.306241	13.86136866	1.900706603	2.46054986	1.891909241	35.13937345	21.47339318	38.42551565	7.636342867	29.02665469	10.0157466	4.876290559	4.650585355	3.37157655	25.95290658	17.89504547	10.9187542	8.348142604	12.68147733	5.422840775	8.753108848	5.183525724	4.002422222	15.05048153	9.334475247	20.96432018	13.01233081	7.588116669	13.64391094	6.561814755	2.168002889	8.447454605	20.12526972	22.72892655	24.98069215
599		4		Glyma.09G073600	234.7077633	401.9137045	106.9086447	407.1143108	200.697758	604.8614222	391.7578991	527.370561	500.9169178	150.5607271	202.2548632	293.2212602	151.1061749	234.57242	90.81164359	442.9690714	130.0333254	448.6744033	176.4843685	313.6751394	286.4503528	141.4124262	106.0333461	151.7209447	128.8033141	439.3233662	282.6744144	272.1494489	294.6004733	271.1420387	81.69568258	197.8378985	150.0908333	297.5364425	161.019698	167.7145615	175.6664659	162.1959938	177.3708423	160.2957604	181.0282412	70.74743232	249.7901124	535.7532687	498.4242863
600		4		Glyma.09G074000	0	4.673415169	0	0	16.25083061	7.900947459	0	0	1.020197388	0	0	0	0	0	0.945954621	8.518635988	0	10.17146003	0	0	0	0	0	0	0	0	1.213194911	2.504442781	0	0	0	0	0	1.157729348	1.166809406	0	0.929452201	0	0	0.937402108	0	0	0	3.246989507	40.44493015
601		4		Glyma.09G077700	0	8.56792781	2.036355137	5.589670171	3.250166122	9.656713561	4.777535355	0	4.080789554	0	0	0	1.900706603	5.741283007	0	6.388976991	0	1.130162225	5.939377786	1.872687399	8.01259728	0.975258112	1.860234142	0.842894137	2.883656287	0.894752273	0	0	0	1.807613592	0.97256765	3.455683816	0	1.157729348	2.333618812	2.329368909	0	1.897029167	0	2.812206323	0	1.055931826	3.551518186	6.493979014	20.22246508
602		4		Glyma.09G125500	0	7.789025282	0	0	3.250166122	4.389415255	0	0	0	0	0	0	0	0	0	0	0	0	0	0.9363437	0	0	0	0	0	0	0	0	0	0	0	0	0	0	0	0	0	0	0	0	0	0	2.367678791	0	10.70601092
603		4		Glyma.09G143700	17.60308225	56.85988456	30.54532705	21.42706899	39.00199347	37.74897119	21.02115556	23.61360721	33.66651382	16.44053917	19.51582013	25.59021907	21.85812593	26.24586517	22.7029109	26.62073746	19.0874606	32.77470453	11.87875557	25.28127989	14.02204524	30.23300146	13.021639	21.91524757	31.72021916	25.94781593	41.24862699	24.20961355	8.779484304	26.21039708	18.47878535	21.59802385	17.01029444	33.5741511	15.16852228	34.94053364	28.81301822	24.66137918	28.26238696	26.24725902	28.18403755	9.503386431	24.8606273	47.62251277	76.13163323
604		4		Glyma.09G161100	51.83129772	130.8556247	12.21813082	54.03347832	143.8198509	173.8208441	0.955507071	6.746744916	17.3433556	16.44053917	23.06415106	18.12640517	16.15600612	21.32476545	6.621682345	28.75039646	19.0874606	58.7684357	103.51487	93.63436997	158.2487963	76.07013272	79.05995104	69.9602134	23.06925029	20.57930229	60.65974557	36.73182746	44.87291978	30.72943106	20.42392065	62.20230869	62.03754444	75.25240763	26.83661634	23.29368909	19.51849621	18.97029167	15.59304108	18.74804216	15.17602022	14.78304556	16.57375153	70.35143932	198.6559805
605		4		Glyma.09G163900	822.4551205	1674.640436	770.7604193	3144.189471	1356.131814	1626.717294	307.6732769	730.897366	381.5538233	237.0898806	349.5105969	527.7982683	306.013763	465.0439235	169.3258771	245.9756142	274.3822462	548.1286792	2063.509539	2056.210764	2972.673591	681.7054201	826.8740762	1560.197048	443.1218494	510.0087958	1732.442334	1216.324377	1234.005294	817.9451502	392.9173305	403.4510855	1109.671561	409.8361893	259.0316881	406.4748747	180.3137269	216.2613251	90.63455127	238.1001354	189.7002528	205.906706	324.3719943	619.092666	938.5602909
606		4		Glyma.09G189500	1.955898027	10.90463539	54.9815887	40.99091458	91.00465142	136.0718729	65.9299879	46.10275693	96.91875191	6.057040745	4.435413666	7.463813895	6.65247311	10.66238273	7.567636965	61.76011091	3.578898863	108.4955736	3.393930163	53.37159088	4.00629864	10.72783923	6.510819498	0.842894137	8.650968861	56.36939322	24.26389823	4.174071302	4.87749128	9.038067958	3.890270599	12.09489336	3.001816666	37.04733914	10.50128465	11.64684455	6.506165404	7.588116669	2.923695202	21.56024848	7.588010111	5.279659128	18.94143033	68.18677965	126.0930175
607		4		Glyma.09G191700	1532.446104	2996.438026	1412.212287	1754.224822	1729.900919	2227.1893	817.9140528	900.6904464	1045.702323	752.8036355	1091.111762	1114.240789	880.9775104	1126.931836	983.7928055	866.7712118	737.2531658	1247.699096	1674.904536	1774.371311	1567.464343	1176.161283	1126.371773	1631.000156	830.4930106	1072.807976	1597.777698	1244.708062	1199.862855	1101.740484	865.5852083	949.4491284	1052.637044	1132.259303	703.5860718	821.1025405	674.7822976	706.6433648	754.3133622	922.4036741	824.9250992	764.4946418	894.9825829	1585.613209	2411.231571
608		4		Glyma.09G198900	359.885237	350.5061377	59.05429897	142.5365894	256.7631236	393.2916069	75.48505861	222.6425822	319.3217826	107.2961503	251.0444135	156.7400918	115.9431028	126.3082261	78.51423352	195.9286277	240.9791901	384.2551565	557.4530293	685.4035882	368.5794749	240.8887536	187.8836484	252.8682412	227.8088467	241.5831138	185.6188214	180.3198803	248.7520553	277.4686863	132.2692004	239.3061043	196.1186889	480.4576795	234.5286906	272.5361624	94.80412446	91.05740003	114.0241129	86.24099392	93.22412422	53.85252311	295.9598488	330.1105999	471.0644806
609		4		Glyma.09G242600	1.955898027	8.56792781	0	3.72644678	4.875249183	9.656713561	5.733042426	3.373372458	7.141381719	1.73058307	1.774165467	2.132518256	4.751766507	0.820183287	0	9.583465487	4.771865151	11.30162225	2.545447622	1.872687399	4.00629864	0	0.930117071	1.685788275	1.922437525	5.36851364	12.13194911	0	2.926494768	0	0	0.863920954	2.001211111	9.261834786	12.83490347	4.658737818	3.717808802	0	1.949130135	2.812206323	1.084001444	1.055931826	1.183839395	9.740968522	42.82404369
610		4		Glyma.09G250700	297.2965001	518.7490838	211.7809342	285.0731787	426.5843035	393.2916069	147.1480889	137.1838133	124.4640814	224.1105076	210.2386078	141.812464	205.2763131	207.5063715	262.0294299	117.1312448	178.9449431	240.7245539	366.5444576	384.8372606	541.8518911	410.5836651	451.1067795	444.2052104	195.1274087	175.3714456	212.3091095	269.6450061	312.1594419	291.929595	234.3888036	288.5495986	243.14715	186.3944251	156.3524604	192.172935	173.8075615	230.4890438	165.6760615	248.4115586	211.3802817	246.0321154	143.2445668	160.1848157	190.3290831
611		4		Glyma.09G256800	66.50053293	78.66915534	135.4176166	122.0411321	90.19210989	118.5142119	60.19694548	74.21419408	77.53500153	163.5401001	76.28911506	90.63202587	42.76589856	58.23301335	44.45986717	74.5380649	56.06941552	137.8797915	63.63619056	91.76168257	69.10865154	79.97116516	83.7105364	87.66099029	77.85871974	100.2122546	149.2229741	101.0125255	81.94185351	105.7453951	36.95757069	60.47446678	54.03269999	91.46061851	81.67665842	124.6212366	66.92055844	65.44750627	69.19411979	57.18152858	75.88010111	44.34913668	76.9495607	81.17473768	266.4607163
612		4		Glyma.09G268900	205.3692929	250.8066141	104.8722896	290.6628489	498.0879582	402.0704374	121.349398	167.5441654	232.6050046	106.4308588	149.0298992	155.6738327	147.3047617	172.2384902	146.6229662	128.8443693	145.5418871	201.1688761	200.2418796	229.4042064	237.3731944	311.1073377	293.9169945	218.3095816	77.85871974	178.0557024	177.1264571	183.6591373	234.1195815	216.0098242	208.1294771	306.6919387	287.1737944	164.3975674	92.17794307	158.3970858	151.5007087	160.2989646	138.3882396	216.5398869	170.1882268	107.7050462	97.07483042	167.7611245	168.9170612
613		4		Glyma.09G280200	11.73538816	32.71390618	5.090887842	38.1960795	86.94194377	137.827639	4.777535355	6.746744916	14.28276344	10.38349842	13.306241	9.596332151	16.15600612	9.84219944	4.729773103	5.324147493	10.73669659	64.41924683	8.484825408	11.2361244	13.02047058	60.46600293	48.3660877	39.61602446	19.22437525	29.52682502	76.43127942	10.85258539	7.803986048	21.6913631	3.890270599	42.33212675	38.02301111	62.5173848	25.66980693	36.10521809	8.365069805	18.02177709	1.949130135	12.1862274	10.84001444	19.00677286	13.02223335	17.31727737	66.61517907
614		4		Glyma.10G000300	1.955898027	175.2530688	6.109065411	10.24772865	164.9459307	79.88735764	104.1502707	142.8061007	231.5848072	8.65291535	17.74165467	33.05403297	8.553179712	12.3027493	1.891909241	382.27379	84.70060642	263.3277984	9.333307949	28.09031099	7.01102262	14.62887168	4.650585355	2.528682412	70.16896965	111.8440342	118.8931013	30.88812764	8.779484304	9.941874754	0	3.455683816	6.003633333	340.3724284	171.5209827	103.6569165	18.58904401	6.639602086	20.46586642	14.06103162	1.084001444	3.167795477	201.2526972	366.9098143	1061.084638
615		4		Glyma.10G007000	0.977949014	6.231220225	0	6.521281866	8.125415305	14.92401187	1.911014142	1.124457486	3.060592165	0	0	5.33129564	1.900706603	0.820183287	2.837863862	1.064829499	1.192966288	15.82227115	3.393930163	2.809031099	0	3.901032447	0.930117071	9.271835511	0.961218762	12.52653183	4.852779646	0	0	0.903806796	0.97256765	0	0	5.788646741	2.333618812	11.64684455	0.929452201	2.845543751	0.974565067	1.874804216	0	1.055931826	41.43437884	12.98795803	23.79113538
616		4		Glyma.10G022300	12.71333718	38.16622388	8.145420548	20.49545729	21.93862132	38.62685424	7.644056568	14.61794732	12.24236866	0	7.096661866	10.66259128	10.45388632	7.38164958	0.945954621	8.518635988	14.31559545	82.50184243	13.57572065	7.490749597	47.07400902	1.950516224	4.650585355	9.271835511	20.18559401	21.47405456	141.9438046	1.669628521	2.926494768	0	1.9451353	1.727841908	1.000605555	45.15144458	29.17023515	9.317475637	1.858904401	2.845543751	0	0.937402108	3.252004333	11.61525008	20.12526972	51.95183212	133.2303581
617		4		Glyma.10G026800	27.38257238	41.28183399	84.50873818	3.72644678	33.31420275	23.70284238	103.1947637	8.995659889	14.28276344	25.95874605	16.85457193	11.72885041	18.05671273	14.76329916	13.24336469	10.64829499	3.578898863	24.86356895	16.96965082	6.554405898	15.0236199	4.876290559	0.930117071	10.11472965	8.650968861	17.89504547	14.55833894	17.53109947	24.3874564	19.88374951	25.28675889	5.183525724	10.00605555	25.47004566	16.33533168	8.152791182	10.22397421	3.794058335	15.59304108	6.561814755	22.76403033	5.279659128	20.12526972	25.97591606	84.45853061
618		4		Glyma.10G036600	0.977949014	33.49280871	0	6.521281866	78.00398693	92.17772036	0	3.373372458	2.040394777	3.46116614	7.096661866	4.265036512	0	4.92109972	1.891909241	1.064829499	7.157797726	77.98119353	0	0.9363437	5.0078733	17.55464601	24.18304385	9.271835511	12.49584391	12.52653183	29.11667787	0	8.779484304	2.711420387	0	12.09489336	5.003027777	15.05048153	8.167665842	27.95242691	5.576713204	16.12474792	4.872825337	4.687010539	1.084001444	7.391522779	7.103036372	3.246989507	23.79113538
619		4		Glyma.10G053400	19.55898027	31.15610113	6.109065411	10.24772865	0.812541531	6.145181357	0	0	1.020197388	0.865291535	4.435413666	1.066259128	1.900706603	3.280733147	0.945954621	9.583465487	0	9.0412978	61.09074294	42.13546648	75.1180995	6.826806782	1.860234142	5.057364824	2.883656287	2.68425682	0	15.02665669	33.16694071	9.941874754	0.97256765	3.455683816	6.003633333	6.946376089	2.333618812	3.494053364	0.929452201	0	0.974565067	1.874804216	2.168002889	0	10.65455456	11.90562819	33.30758954
620		4		Glyma.10G061800	4.889745068	33.49280871	44.79981301	13.97417543	108.0680236	114.1247966	123.2604122	100.0767163	150.9892135	6.92233228	35.48330933	70.37310244	8.553179712	4.100916433	0	94.76982537	50.10458408	82.50184243	6.787860327	3.745374799	3.00472398	14.62887168	7.440936569	3.37157655	64.40165707	147.6341251	141.9438046	23.37479929	5.852989536	28.92181747	13.6159471	17.27841908	15.00908333	173.6594022	49.00599505	107.1509698	22.30685281	22.76435001	28.26238696	8.43661897	4.336005778	0	67.47884553	97.40968522	193.8977534
621		4		Glyma.10G065500	5.867694082	26.48268596	15.27266353	9.316116951	55.25282408	79.88735764	17.19912728	4.497829944	14.28276344	5.19174921	0.887082733	6.397554768	3.801413205	4.100916433	1.891909241	15.97244248	0	9.0412978	4.242412704	2.809031099	0	0.975258112	0	2.528682412	5.767312574	3.579009093	10.9187542	4.174071302	2.926494768	3.615227183	7.780541198	2.591762862	4.002422222	5.788646741	5.83404703	3.494053364	3.717808802	0.948514584	1.949130135	6.561814755	2.168002889	0	3.551518186	11.90562819	20.22246508
622		4		Glyma.10G068900	342.2821548	581.8401885	166.9811212	187.2539507	293.3274925	349.3974543	78.35157982	165.2952505	148.9488187	101.2391096	107.3370107	149.2762779	126.3969891	197.6641721	196.7585611	195.9286277	108.5599322	187.6069294	275.7568258	386.709948	656.0314023	147.2639749	152.5391997	145.8206858	148.0276894	90.3699796	154.0757538	136.9095387	193.1486547	146.4167009	149.7754181	136.4995107	123.0744833	251.2272686	159.8528886	140.926819	121.7582383	101.4910605	91.60911634	121.862274	126.828169	150.9982511	147.9799244	325.7812806	706.5967209
623		4		Glyma.10G090700	48.89745068	82.56366798	23.41808408	62.41798357	26.81387051	68.47487798	4.777535355	32.6092671	7.141381719	0.865291535	19.51582013	34.12029209	2.851059904	8.201832867	3.783818483	35.13937345	10.73669659	47.46681345	52.60591753	58.98965308	113.1779366	15.60412979	11.16140485	16.01498861	11.53462515	15.21078865	163.781313	33.39257042	34.14243896	24.40278349	3.890270599	17.27841908	8.004844444	61.35965546	21.00256931	10.48216009	13.01233081	4.742572918	1.949130135	7.499216862	2.168002889	2.111863651	26.0444667	79.01007801	201.035094
624		4		Glyma.10G106600	1945.140588	2621.78591	1352.139811	3233.624194	3977.390792	4637.856159	2370.613043	1655.20142	1637.416809	1085.940876	1636.667643	1816.905554	905.6866962	1080.181389	627.1679135	1047.792227	988.9690524	1995.866489	2945.931382	2925.137718	2521.964994	2027.561614	1652.818035	1638.586203	888.1661364	1788.609794	2153.420968	1701.351463	1939.290533	1691.022515	1043.565088	1320.935139	1453.879872	1468.000814	984.7871386	1187.978144	1216.652931	1181.849171	1364.391094	746.1720778	765.3050198	454.050685	1066.639295	1443.828001	1891.395263
625		4		Glyma.10G132300	100.7287484	136.3079424	38.6907476	82.91344086	192.5723427	207.1804	53.50839598	103.4500887	132.6256605	47.59103443	79.83744599	57.57799291	48.46801837	54.13209692	35.00032097	92.64016637	89.47247157	172.9148204	250.3023495	246.258393	247.388941	187.2495575	180.4427118	170.2646158	85.54846984	118.1073001	104.3347624	52.59329841	129.7412681	89.47687278	66.13460018	115.7654078	148.0896222	187.5521544	103.8460371	131.6093434	57.62603644	75.88116669	41.9062979	68.43035387	67.20808955	60.18811406	67.47884553	126.6325908	267.6502731
626		4		Glyma.10G142100	680.6525135	1160.564767	202.6173361	616.7269422	874.2946869	885.7839985	212.1225698	188.9088577	372.3720468	173.9235985	230.6415106	199.3904569	132.0991089	195.2036222	93.64950745	388.662767	208.7691003	351.480452	599.8771564	774.3562396	675.0613209	181.3980088	212.9968093	346.4294905	226.8476279	321.2160661	336.0549905	421.5812015	616.5148978	384.1178882	166.3090681	176.2398746	178.1077889	287.1168784	273.033401	209.6432018	82.72124585	102.439575	104.2784622	146.2347288	80.21610689	95.03386431	207.1718942	207.8073285	354.4879172
627		4		Glyma.10G146300	291.4288061	285.8572278	185.3083175	299.0473541	430.6470112	452.1097713	75.48505861	232.7626996	307.0794139	237.0898806	255.4798272	297.4862967	324.0704758	390.4072444	286.6242501	313.0598726	226.6635947	478.0586212	167.1510605	346.4471689	168.2645429	483.7280234	418.552682	315.2424074	403.7118802	306.9000297	319.0702617	216.2168935	170.7121948	256.68113	288.852592	526.127861	428.2591777	518.662748	263.6989257	317.9588561	292.7774432	305.4216959	252.4123525	524.9451804	448.776598	382.2473209	304.2467246	326.8636104	534.1109894
628		4		Glyma.10G150400	1.955898027	31.93500365	2.036355137	1.86322339	23.56370439	17.55766102	3.822028284	1.124457486	1.020197388	1.73058307	1.774165467	4.265036512	2.851059904	0.820183287	0	10.64829499	0	12.43178448	4.242412704	6.554405898	3.00472398	3.901032447	1.860234142	0.842894137	2.883656287	0.894752273	4.852779646	0	3.901993024	0	0.97256765	0	2.001211111	16.20821088	5.83404703	2.329368909	2.788356602	2.845543751	0	3.749608431	0	4.223727303	4.735357581	12.98795803	47.58227077
629		4		Glyma.10G156500	93.88310531	192.3889245	46.83616815	81.98182917	363.2060642	477.5683798	49.68636769	84.33431146	116.3025023	51.9174921	51.45079853	59.71051116	44.66660516	45.11008077	38.78413945	128.8443693	103.788067	246.3753651	100.9694224	126.4063995	123.1936832	177.4969763	187.8836484	138.2346385	111.5013764	133.3180887	158.9285334	62.61106953	81.94185351	58.74744173	35.98500304	131.315985	104.0629778	255.858186	112.013703	128.11529	38.10754022	59.75641877	28.26238696	47.8075075	49.86406644	62.29997771	155.0829608	135.2912295	250.9964783
630		4		Glyma.10G182400	30.31641942	63.87000731	3.054532705	7.452893561	32.50166122	56.18451527	4.777535355	7.871202403	15.30296083	18.17112224	23.9512338	9.596332151	9.503533014	2.46054986	1.891909241	23.42624897	5.964831438	35.03502898	18.6666159	15.91784289	28.04409048	13.65361356	9.301170711	5.900258962	14.41828143	8.05277046	25.47709314	5.008885563	6.828487792	16.26852232	5.835405899	8.63920954	10.00605555	50.94009132	22.16937871	15.14089791	6.506165404	9.485145837	9.745650675	7.499216862	8.672011555	4.223727303	8.286875767	46.54018294	132.0408014
631		4		Glyma.10G183500	7.823592109	34.27171124	32.58168219	21.42706899	34.93928581	20.19131017	27.70970506	25.86252218	33.66651382	15.57524763	29.2737302	20.25892343	19.00706603	29.52659832	20.81100165	26.62073746	11.92966288	38.42551565	16.96965082	23.40859249	14.02204524	24.38145279	11.16140485	12.64341206	12.49584391	31.31632957	21.83750841	15.02665669	15.6079721	9.941874754	26.25932654	21.59802385	27.01635	31.2586924	15.16852228	15.14089791	24.16575722	26.55840834	22.41499655	18.74804216	23.84803178	15.83897738	33.14750307	25.97591606	70.18384938
632		4		Glyma.10G201600	60.63283884	123.845502	10.18177568	65.21281866	212.885881	294.9687051	17.19912728	23.61360721	20.40394777	47.59103443	39.918723	30.92151471	20.90777263	42.64953091	16.08122855	9.583465487	13.12262916	80.24151798	58.54529532	110.4885566	55.0866063	109.2289085	112.5441656	84.28941374	26.91412534	30.42157729	50.95418628	45.07997006	71.21137269	35.24846504	21.3964883	57.01878296	52.03148888	35.88960979	16.33533168	39.59927146	34.38973142	45.52870002	28.26238696	35.6212801	18.42802455	25.34236382	9.470715163	30.3052354	72.56296292
633		4		Glyma.10G211300	1170.604969	1303.882832	569.1612608	811.4337864	1336.630818	1387.055221	427.1116608	538.6151358	551.9267872	472.4491781	606.7645896	512.8706405	283.2052838	497.851255	288.5161593	696.398492	690.7274805	676.9671728	1037.694147	923.2348879	1202.891167	484.7032815	415.7623308	414.7039156	541.1661632	318.5318093	555.6432694	771.3683766	926.7233432	667.0094153	352.0694892	311.8754644	375.2270833	589.2842382	598.5732252	446.0741461	277.906208	311.1127834	280.6747394	340.2769651	254.7403394	391.7507073	349.2326216	756.5485552	905.2527013
634		4		Glyma.10G235000	0	12.46244045	0	9.316116951	30.87657816	46.5278017	0.955507071	6.746744916	10.20197388	0	0.887082733	0	1.900706603	4.100916433	0.945954621	8.518635988	2.385932575	13.5619467	0	0.9363437	0	5.851548671	6.510819498	4.214470687	1.922437525	13.4212841	7.279169469	3.339257042	0.975498256	0.903806796	6.807973548	2.591762862	1.000605555	10.41956413	17.50214109	19.79963573	0.929452201	0.948514584	0	1.874804216	1.084001444	0	10.65455456	14.07028786	30.928476
635		4		Glyma.10G236200	2259.062221	3375.763557	996.7958396	1875.334342	2669.198928	2184.173031	633.5011881	1211.040713	1296.670881	1461.477403	1729.81133	1392.534421	1667.870044	1415.636353	1502.175938	1118.070973	1053.389232	2030.901518	2955.26469	2967.273184	2571.042152	2485.932927	1988.590298	1952.142822	1064.06917	1406.550574	1358.778301	1502.665669	2240.719494	1866.361033	1247.804295	1733.025434	1745.056089	1430.953474	1024.458658	1430.23251	1188.769365	1457.866915	1179.223732	1493.281558	1511.098014	1200.594486	855.9158828	1272.819887	1931.840193
636		4		Glyma.10G253900	72.36822701	140.9813576	9.163598116	55.89670171	108.0680236	108.8574983	7.644056568	31.48480961	44.88868509	15.57524763	77.17619779	33.05403297	52.26943158	45.93026405	17.02718317	23.42624897	15.50856174	55.37794903	107.7572827	132.9608054	109.1716379	131.6598451	112.5441656	104.518873	25.95290658	88.58047506	57.02016084	34.22738468	51.70140757	59.65124852	29.17702949	82.07249063	102.0617667	65.99057285	43.17194802	33.77584918	28.81301822	17.07326251	31.18608216	29.99686745	13.00801733	32.73388659	40.25053944	70.35143932	76.13163323
637		4		Glyma.10G268500	339.3483077	416.7128526	166.9811212	353.0808324	390.0199347	405.5819696	265.6309657	232.7626996	264.2311236	179.1153478	209.3515251	281.4924098	200.5245466	205.0458217	115.4064637	219.3548767	115.7177299	267.8484473	291.877994	400.7551035	249.3920903	221.3835914	150.6789655	250.3395588	187.4376586	328.3740843	208.6695248	203.6946795	244.8500623	198.8374951	162.4187975	180.5594794	168.1017333	219.9685762	140.0171287	178.1967216	157.0774219	170.7326251	253.3869175	163.1079668	153.9282051	103.4813189	261.6285064	282.4880871	379.4686094
638		4		Glyma.10G276700	31.29436844	233.6707584	12.21813082	120.1779087	156.8205154	173.8208441	2.866521213	20.24023475	28.56552688	8.65291535	43.46705393	26.6564782	26.60989244	50.03118049	12.29741007	10.64829499	10.73669659	44.07632678	282.5446861	196.6321769	179.2818641	173.5959439	182.3029459	156.7783096	21.14681277	95.73849324	25.47709314	58.43699823	118.035289	43.3827262	39.87527364	44.05996865	111.0672167	57.88646741	30.33704455	46.58737818	7.435617605	17.07326251	9.745650675	17.81064005	9.756013	13.72711373	8.286875767	19.48193704	57.09872492
639		4		Glyma.10G290200	13.69128619	21.80927079	1.018177568	15.83739882	17.06337214	25.45860848	0.955507071	5.62228743	13.26256605	3.46116614	5.3224964	7.463813895	4.751766507	3.280733147	4.729773103	5.324147493	5.964831438	11.30162225	18.6666159	14.98149919	26.04094116	9.752581118	15.81199021	10.11472965	1.922437525	17.00029319	6.065974557	7.513328344	8.779484304	3.615227183	6.807973548	3.455683816	10.00605555	13.89275218	3.500428218	6.988106728	0	0	0	0.937402108	2.168002889	2.111863651	1.183839395	12.98795803	30.928476
640		4		Glyma.11G000900	54.76514476	77.89025282	65.16336438	92.22955781	203.9479242	287.0677577	67.84100204	94.45442883	124.4640814	52.78278364	63.8699568	62.90928855	61.77296459	53.31191363	79.46018814	266.2073746	48.91161779	116.4067092	32.24233655	95.50705737	38.05983708	47.78764748	55.80702427	53.94522479	48.06093811	68.00117277	72.79169469	30.05331338	33.16694071	46.09414659	35.98500304	69.97759727	44.02664444	81.04105438	61.84089851	78.03385846	50.19041883	51.21978752	33.13521229	63.74334333	61.78808233	83.41861422	134.9576911	119.0562819	222.4471158
641		4		Glyma.11G020700	1663.491272	2043.061331	591.5611673	845.9034192	1235.063126	1380.910039	636.3677093	980.5269279	1236.479235	822.0269583	811.6807009	913.7840726	394.3966201	551.9833519	380.2737575	1510.993058	1138.089838	1289.515099	1360.117513	1647.028568	1166.834479	611.4868361	628.7591401	600.1406258	1058.301857	1085.334508	2024.822307	1073.571139	1076.950075	805.291855	357.9048951	473.4286828	417.2525166	1657.868427	1094.467223	1149.543557	595.7788606	600.4097315	574.9933898	405.8951127	294.8483929	314.667684	1218.170738	2033.697761	2194.732239
642		4		Glyma.11G026300	18.58103126	49.07085927	4.072710274	4.658058476	22.75116286	36.87108814	0	3.373372458	8.161579108	0.865291535	13.306241	7.463813895	4.751766507	0	0	28.75039646	2.385932575	37.29535343	22.9090286	28.09031099	134.2110044	9.752581118	5.580702427	0.842894137	18.26315648	17.89504547	84.9236438	6.678514083	13.65697558	8.134261162	1.9451353	4.31960477	1.000605555	63.67511415	17.50214109	15.14089791	2.788356602	4.742572918	1.949130135	3.749608431	1.084001444	1.055931826	13.02223335	27.05824589	108.249666
643		4		Glyma.11G053200	13.69128619	19.4725632	28.50897192	14.90578712	52.00265795	71.98641018	27.70970506	29.23589464	35.7069086	10.38349842	17.74165467	8.530073023	19.00706603	25.42568189	18.91909241	34.07454395	21.47339318	48.59697568	10.18179049	26.21762359	8.01259728	15.60412979	16.74210728	10.11472965	16.34071896	22.36880683	24.26389823	6.678514083	10.73048082	10.84568155	7.780541198	12.09489336	15.00908333	16.20821088	17.50214109	10.48216009	13.01233081	10.43366042	9.745650675	22.49765059	17.34402311	9.503386431	26.0444667	29.22290556	52.34049784
644		4		Glyma.11G063900	173.0969754	645.7101958	358.3985041	337.2434336	1098.556149	812.9197052	271.3640082	619.5760748	456.0282327	289.0073727	346.8493487	339.0704027	404.8505064	259.1779186	238.3805644	517.5071363	489.1161779	645.3226305	207.8782225	165.7328348	128.2015565	414.4846975	392.509404	312.713725	404.6730989	280.0574615	547.1509051	216.2168935	210.7076233	316.3323785	507.6803132	453.5585008	310.1877222	654.1170817	465.556953	428.6038793	219.3507193	241.8712188	250.4632223	370.2738326	479.1286384	257.6473655	421.4468247	599.610729	1435.79502
645		4		Glyma.11G079400	162.3395363	261.7112495	3.054532705	122.9727438	216.9485887	258.097617	4.777535355	185.5354852	336.6651382	77.87623815	142.8203201	187.6616065	70.3261443	59.05319664	46.35177641	294.9577711	235.0143587	358.2614253	245.2114543	282.7757973	187.2944614	149.2144911	92.08159004	80.07494305	175.9030335	267.5309297	238.9993976	153.6058239	154.1287245	159.0699961	41.82040894	144.2747993	111.0672167	371.6311208	137.6835099	301.6532737	111.5342641	105.2851188	94.53281154	142.4851204	81.30010833	47.51693215	166.9213547	304.1346838	388.9850635
646		4		Glyma.11G079900	2.933847041	1.557805056	4.072710274	2.794835085	10.5630399	13.16824577	2.866521213	6.746744916	5.100986942	3.46116614	6.209579133	2.132518256	3.801413205	5.741283007	1.891909241	13.84278348	4.771865151	12.43178448	0	2.809031099	1.00157466	0.975258112	2.790351213	2.528682412	1.922437525	1.789504547	3.639584734	3.339257042	0	4.519033979	2.917702949	3.455683816	0	2.315458696	2.333618812	4.658737818	6.506165404	5.691087502	1.949130135	4.687010539	3.252004333	3.167795477	9.470715163	12.98795803	8.326897384
647		4		Glyma.11G082700	96.81695235	272.6158849	9.163598116	127.6308022	380.2694363	381.8791272	10.51057778	80.960939	90.79756758	23.36287145	56.77329493	25.59021907	42.76589856	72.99631251	40.67604869	41.52835044	93.05137044	304.0136385	175.635886	295.8846091	200.314932	277.9485619	254.8520775	170.2646158	106.6952826	136.0023455	223.2278637	90.99475439	145.3492402	70.49693007	32.09473244	157.2336136	107.0647944	233.8613283	72.34218317	187.5141972	43.68425343	88.21185628	27.28782189	55.30672436	19.512026	64.41184136	29.59598488	119.0562819	159.4006071
648		4		Glyma.11G125400	138.8687599	258.5956393	79.41785034	144.3998127	369.7063964	392.4137238	37.26477577	231.6382421	200.9788855	82.20269583	164.1103057	226.0469351	132.0991089	148.4531749	97.43332593	250.2349322	202.8042689	432.8521322	156.9692701	156.3693978	204.3212306	150.1897492	106.0333461	104.518873	218.196659	138.6866024	693.9474893	116.0391822	100.4763204	119.302497	63.21689724	152.0500879	132.0799333	520.9782067	309.2044926	244.5837355	141.2767345	144.1742167	88.68542114	193.1048342	122.4921632	138.3270692	232.0325215	445.9198923	678.0473584
649		4		Glyma.11G127100	224.9282731	221.9872205	175.1265418	271.0990033	346.142692	560.0893866	253.2093738	296.8567763	396.8567841	163.5401001	200.4806977	207.9205299	169.1628876	208.3265548	149.4608301	390.792426	170.5941791	471.2776479	190.0600891	352.0652311	166.2613936	182.3732669	173.0017752	198.9230164	143.2215956	285.4259752	255.9841263	171.9717376	148.2757349	186.1841999	118.6532533	204.7492661	159.0962833	255.858186	123.681797	189.8435661	146.8534477	162.1959938	140.3373697	208.1032679	140.9201878	78.1389551	178.7597487	351.7571966	379.4686094
650		4		Glyma.11G129500	5.867694082	17.13585562	4.072710274	31.67479763	117.0059804	133.4382238	0	1.124457486	2.040394777	6.057040745	6.209579133	3.198777384	6.65247311	4.92109972	2.837863862	4.259317994	2.385932575	24.86356895	7.636342867	10.2997807	11.01732126	40.96084069	67.89854619	57.31680134	12.49584391	17.00029319	89.77642345	1.669628521	2.926494768	9.038067958	5.835405899	14.68665622	28.01695555	40.52052719	10.50128465	10.48216009	6.506165404	1.897029167	0.974565067	5.624412647	0	11.61525008	4.735357581	20.56426688	90.40631446
651		4		Glyma.11G129600	5.867694082	12.46244045	2.036355137	11.17934034	43.87724265	62.32969662	0.955507071	3.373372458	3.060592165	1.73058307	7.096661866	4.265036512	3.801413205	2.46054986	0	4.259317994	1.192966288	25.99373118	1.696965082	8.427093297	15.0236199	25.35671091	24.18304385	26.12971826	10.57340639	18.78979774	78.85766924	3.339257042	3.901993024	5.422840775	5.835405899	13.82273526	10.00605555	32.41642175	8.167665842	23.29368909	5.576713204	8.536631253	1.949130135	1.874804216	6.504008666	0	5.919196977	11.90562819	57.09872492
652		4		Glyma.11G129900	0	12.46244045	0	19.5638456	39.00199347	41.2605034	1.911014142	0	0	2.595874605	3.548330933	1.066259128	0.950353301	2.46054986	2.837863862	1.064829499	1.192966288	11.30162225	3.393930163	1.872687399	8.01259728	19.50516224	18.60234142	42.98760101	6.728531336	11.63177955	30.32987279	2.504442781	0	3.615227183	0	4.31960477	11.00666111	9.261834786	0	2.329368909	0	0.948514584	0	1.874804216	1.084001444	1.055931826	8.286875767	11.90562819	17.84335154
653		4		Glyma.11G133700	31.29436844	70.10122753	16.2908411	28.87996255	126.7564788	186.1112068	16.24362021	47.22721442	77.53500153	12.11408149	21.2899856	29.85525558	26.60989244	15.58348245	9.459546207	185.2803327	59.64831438	68.93989573	12.72723811	44.94449758	9.01417194	27.30722713	31.62398042	18.54367102	27.87534411	32.21108184	54.59377101	37.56664172	26.33845291	24.40278349	13.6159471	28.50939148	18.0109	76.41013698	57.17366089	57.06953828	17.65959181	23.71286459	19.49130135	19.68544426	9.756013	13.72711373	59.19196977	84.42172719	113.0078931
654		4		Glyma.11G148100	5.867694082	26.48268596	10.18177568	20.49545729	56.06536561	99.20078477	16.24362021	43.85384196	73.45421197	6.92233228	11.53207553	14.92762779	11.40423962	12.3027493	5.675727724	62.82494041	15.50856174	80.24151798	10.18179049	32.77202949	6.00944796	9.752581118	8.37105364	5.900258962	13.45706267	34.00058639	24.26389823	7.513328344	9.75498256	17.17232912	14.58851475	19.00626099	15.00908333	30.10096305	38.5047104	27.95242691	22.30685281	10.43366042	16.56760615	25.30985691	21.68002889	5.279659128	21.30910912	57.36348129	133.2303581
655		4		Glyma.11G148200	4.889745068	21.03036826	0	1.86322339	24.37624592	22.82495933	0	7.871202403	16.32315822	4.326457675	0.887082733	5.33129564	0	0	0	26.62073746	5.964831438	3.390486675	1.696965082	6.554405898	6.00944796	0.975258112	4.650585355	0	1.922437525	8.05277046	7.279169469	10.85258539	11.70597907	3.615227183	0	3.455683816	2.001211111	17.36594022	24.50299752	2.329368909	7.435617605	4.742572918	5.847390405	3.749608431	1.084001444	0	11.83839395	18.39960721	67.80473584
656		4		Glyma.11G163300	104.6405445	279.6260076	20.36355137	122.0411321	230.7617947	247.5630204	16.24362021	88.8321414	82.63598847	109.0267334	116.2078381	85.30073023	53.21978488	59.05319664	55.81132262	96.89948436	82.31467385	239.5943917	98.42397474	158.2420852	124.1952578	163.8433628	117.194751	113.7907085	138.4155018	208.4772797	485.2779646	66.78514083	91.69683607	84.9578388	69.05230313	110.5818821	133.0805389	203.7603653	98.0119901	238.7603132	90.15686346	118.564323	94.53281154	73.11736441	50.94806789	60.18811406	73.39804251	109.3153134	289.0622949
657		4		Glyma.11G181200	26.40462337	83.34257051	11.19995325	32.60640933	200.697758	221.2265289	12.42159192	30.36035212	26.5251321	44.12986829	40.80580573	43.71662425	38.96448536	13.94311587	18.91909241	35.13937345	36.98195492	253.1563384	16.96965082	45.88084128	34.05353844	103.3773598	77.1997169	90.1896727	105.7340639	127.9495751	440.3897528	30.05331338	33.16694071	62.36266891	19.451353	80.34464872	31.01877222	214.1799294	53.67323267	158.3970858	57.62603644	68.29305002	16.56760615	32.80907377	33.60404478	39.06947755	31.96366367	68.18677965	187.9499695
658		4		Glyma.11G229100	143.758505	220.4294155	46.83616815	73.59732391	179.5716782	256.3418509	42.04231113	49.47612939	81.61579108	48.45632596	54.99912946	34.12029209	89.33321033	88.57979496	74.73041503	78.79738289	48.91161779	168.3941715	129.8178287	206.9319576	184.2897374	145.3134587	120.9152192	99.46150821	73.05262593	117.2125478	377.3036175	117.7088107	138.5207524	111.1682359	39.87527364	92.43954208	70.04238888	125.0347696	67.67494554	145.5855568	54.83767984	93.90294378	30.21151709	72.1799623	96.47612855	80.25081875	62.74348795	73.59842883	196.2768669
659		4		Glyma.11G233400	127.1333718	598.9760442	40.72710274	496.5490335	1248.876332	1819.851565	62.10795962	485.765634	1303.812263	57.97453285	223.5448488	322.0102566	202.4252532	291.1650668	66.21682345	1293.767841	268.4174147	1153.895632	74.66646359	338.9564193	100.157466	295.5032079	366.466126	134.0201678	241.2659093	688.0644982	892.9114548	157.7798952	58.52989536	126.5329514	182.8427182	438.0079237	190.1150555	1006.066804	410.7169109	563.707276	193.3260577	157.4534209	145.2101951	344.9639757	102.9801372	51.74065946	426.1821823	1296.631143	1434.605464
660		4		Glyma.11G247500	31.29436844	95.80501096	13.23630839	55.89670171	44.68978418	43.89415255	4.777535355	6.746744916	40.80789554	4.326457675	8.870827333	10.66259128	16.15600612	11.48256601	12.29741007	48.98215693	16.70152803	19.21275783	30.54537147	70.22577747	81.12754746	24.38145279	37.20468284	21.91524757	39.40996925	68.00117277	38.82223717	17.53109947	14.63247384	5.422840775	6.807973548	16.41449813	19.01150555	53.25555002	35.00428218	30.28179582	9.294522006	5.691087502	3.89826027	7.499216862	6.504008666	11.61525008	59.19196977	42.21086359	115.3870066
661		4		Glyma.11G254100	810.7197323	1233.002702	461.2344385	809.570563	1105.869023	1250.983348	266.5864728	395.8090351	433.5838901	530.423711	674.1828773	540.5933779	695.6586166	736.5245914	640.4112782	486.6270808	446.1693916	546.9985169	773.8160772	773.4198959	859.3510583	979.1591442	891.9822712	777.1483947	478.6869436	427.6915866	651.4856674	548.4729691	658.4613228	705.8731075	670.0991107	681.6336327	663.4014833	671.483022	498.2276163	471.6972041	581.8370776	624.122596	557.4512186	663.6806923	636.3088479	688.4675503	485.3741521	613.6810169	885.0302363
662		4		Glyma.12G007100	13.69128619	12.46244045	2.036355137	14.90578712	10.5630399	10.53459661	0.955507071	12.36903235	10.20197388	2.595874605	23.06415106	12.79510954	7.602826411	4.100916433	0.945954621	4.259317994	2.385932575	18.0825956	20.36358098	21.53590509	20.0314932	23.40619468	36.27456577	35.40155377	14.41828143	53.6851364	16.98472876	4.174071302	6.828487792	13.55710194	6.807973548	12.09489336	16.00968889	49.78236197	22.16937871	19.79963573	1.858904401	0.948514584	2.923695202	1.874804216	2.168002889	0	5.919196977	3.246989507	9.516454153
663		4		Glyma.12G017100	84.10361517	158.1172132	87.56327089	53.10186662	134.8818941	100.0786678	156.7031596	170.9175379	136.7064501	87.39444504	99.35326613	74.63813895	70.3261443	54.95228021	28.37863862	202.3176047	72.77094355	179.6957938	59.39377786	111.4249003	57.08975562	53.63919615	49.29620477	59.00258962	133.609408	145.8446205	105.5479573	51.75848415	74.13786746	60.55505532	60.29919429	45.78781056	59.03572777	165.5552968	93.34475247	123.4565522	75.28562825	52.1683021	84.78716087	38.43348642	39.024052	19.00677286	230.8486821	141.7852085	247.427808
664		4		Glyma.12G019900	4.889745068	38.94512641	1.018177568	43.78574967	25.18878745	59.69604747	0.955507071	0	5.100986942	0	4.435413666	11.72885041	3.801413205	5.741283007	2.837863862	9.583465487	1.192966288	30.51438008	2.545447622	12.1724681	0	9.752581118	11.16140485	7.586047237	2.883656287	23.26355911	23.05070332	0.83481426	1.950996512	0	0.97256765	2.591762862	4.002422222	15.05048153	3.500428218	2.329368909	1.858904401	0	0	2.812206323	1.084001444	4.223727303	28.41214549	25.97591606	57.09872492
665		4		Glyma.12G022300	347.1718998	711.1380082	308.5078033	439.7207201	625.6569785	649.6334578	297.1626991	444.160707	394.8163893	337.4636987	388.5422372	453.1601294	478.9780639	425.6751258	384.057576	382.27379	362.6617514	441.89343	306.3021972	454.1266943	356.560579	436.9156341	438.0851405	413.0181273	370.0692235	361.4799184	467.0800409	298.028691	257.5315396	346.1580028	348.1792186	381.8530617	406.2458555	401.7320838	334.8742995	365.7109188	447.9959607	405.0157272	397.6225475	395.5836895	385.9045142	340.0100479	380.0124459	477.3074576	670.9100178
666		4		Glyma.12G022500	1933.4052	2987.091195	273.8897659	587.8469796	1165.184555	1132.469136	126.1269334	244.0072745	262.1907288	430.0498929	518.0563162	403.0459504	166.3118277	249.3357191	143.7851023	293.8929416	131.2262916	296.102503	1626.541031	1753.771749	2698.242134	416.4352137	344.1433163	423.132857	149.9501269	257.6886547	368.8112531	676.1995509	1159.867426	730.275891	200.3489359	240.1700252	266.1610777	363.5270153	144.6843663	225.9487842	199.8322231	216.2613251	193.9384484	193.1048342	94.30812566	90.810137	178.7597487	439.4259133	530.542319
667		4		Glyma.12G032900	2.933847041	31.93500365	3.054532705	27.94835085	60.94061479	111.4911475	2.866521213	24.73806469	60.19164592	0.865291535	4.435413666	17.06014605	3.801413205	7.38164958	0	148.0113003	20.28042689	91.54314023	0	26.21762359	3.00472398	2.925774335	2.790351213	3.37157655	9.612187623	10.73702728	52.16738119	0.83481426	0	1.807613592	0	0.863920954	2.001211111	75.25240763	29.17023515	10.48216009	2.788356602	0.948514584	2.923695202	7.499216862	1.084001444	0	11.83839395	153.6908367	142.7468123
668		4		Glyma.12G051800	134.9569639	120.7298919	82.47238305	145.3314244	203.1353826	294.0908221	67.84100204	142.8061007	181.5951352	84.79857043	109.9982589	109.8246902	65.57437779	95.14126125	57.70323186	165.0485723	87.086539	163.8735226	96.72700965	124.5337121	90.1417194	78.02064894	73.47924862	88.50388443	41.33240678	110.0545296	124.9590759	42.57552728	86.81934479	68.68931648	58.35405899	101.0787516	57.03451666	97.24926525	43.17194802	72.21043619	46.47261003	55.01384585	55.55020884	63.74334333	48.780065	38.01354572	48.53741521	177.5020931	140.3676988
669		4		Glyma.12G057900	30.31641942	70.88013006	2.036355137	46.58058476	144.6323924	186.9890899	5.733042426	60.72070425	120.3832918	8.65291535	43.46705393	39.45158773	25.65953914	17.22384902	7.567636965	212.9658997	72.77094355	125.448007	21.21206352	66.48040268	15.0236199	35.10929202	39.99503406	11.80051792	40.37118802	73.36968641	76.43127942	33.39257042	28.28944943	28.92181747	13.6159471	34.55683816	14.00847778	123.8770403	47.83918564	85.02196519	24.16575722	29.40395209	20.46586642	33.74647588	7.588010111	14.78304556	76.9495607	141.7852085	193.8977534
670		4		Glyma.12G069400	0	15.57805056	0	1.86322339	26.81387051	39.5047373	0	1.124457486	10.20197388	0	0	0	0	1.640366573	0	15.97244248	0	23.73340673	0	0.9363437	0	0	1.860234142	0	0.961218762	2.68425682	1.213194911	0	0	0	0	0.863920954	0	2.315458696	1.166809406	0	0	0	0	0	1.084001444	0	1.183839395	19.48193704	38.06581661
671		4		Glyma.12G075300	31.29436844	43.61854158	7.127242979	18.6322339	58.5029902	75.49794239	5.733042426	22.48914972	30.60592165	16.44053917	24.83831653	33.05403297	16.15600612	32.80733147	25.54077476	37.26903245	29.82415719	23.73340673	16.96965082	33.70837319	15.0236199	28.28248524	44.64561941	27.81550653	28.83656287	20.57930229	40.03543208	19.20072799	20.48546338	29.82562426	14.58851475	49.24349438	31.01877222	30.10096305	31.50385396	33.77584918	22.30685281	24.66137918	28.26238696	22.49765059	21.68002889	9.503386431	23.67678791	44.37552327	71.37340615
672		4		Glyma.12G082100	476.2611696	756.3143548	223.9990651	519.8393259	684.9725102	664.5574696	311.4953052	508.2547837	492.7553386	266.5097928	243.9477516	364.6606218	235.6876187	321.5118484	220.4074266	393.9869144	314.9430999	661.1449017	520.9682801	541.2066584	434.6834025	500.3074113	419.4827991	380.9881501	281.6370973	460.7974208	678.1759555	299.6983195	415.5622571	337.1199348	231.4711006	293.7331244	330.1998333	608.9656372	376.8794381	427.4391948	197.0438665	199.1880626	243.6412669	240.9123417	225.4723004	156.2779102	433.2852187	665.632849	902.8735878
673		4		Glyma.12G089200	43.0297566	69.32232501	25.45443921	57.7599251	84.50431918	70.23064408	40.13129698	30.36035212	36.72710599	25.95874605	22.17706833	33.05403297	16.15600612	13.94311587	17.02718317	61.76011091	17.89449431	37.29535343	55.99984769	66.48040268	47.07400902	39.01032447	39.06491699	37.08734205	29.79778163	54.57988867	44.88821172	33.39257042	32.19144245	15.36471553	29.17702949	35.42075911	32.01937777	35.88960979	25.66980693	32.61116473	19.51849621	21.81583542	23.38956162	24.3724548	15.17602022	19.00677286	30.77982428	36.79921442	95.16454153
674		4		Glyma.12G089800	39.11796054	31.15610113	12.21813082	21.42706899	25.18878745	48.28356781	27.70970506	21.36469224	29.58572427	25.09345452	20.40290287	25.59021907	21.85812593	13.12293259	20.81100165	28.75039646	14.31559545	39.55567788	51.75743499	68.35309008	54.08503164	25.35671091	27.90351213	27.81550653	33.64265668	19.68455001	63.08613539	22.53998503	38.04443199	36.15227183	19.451353	36.28468007	42.02543333	32.41642175	25.66980693	33.77584918	17.65959181	22.76435001	14.61847601	15.93583583	37.94005055	25.34236382	23.67678791	35.71688458	68.99429261
675		4		Glyma.12G092900	199.5015988	161.2328233	58.0361214	482.5748581	172.2588045	242.2957221	63.06346669	554.3575406	373.3922442	272.5668335	184.5132085	265.4985229	153.9572348	218.1687543	226.0831543	223.6141947	382.9421783	482.5792701	223.9993908	252.8127989	156.245647	181.3980088	138.5874436	127.2770147	287.4044099	228.1618297	471.9328205	168.6324806	163.883707	161.7814164	44.73811189	114.9014869	172.1041555	288.2746077	227.5278342	276.0302157	128.2644037	121.4098667	175.4217121	135.9233056	185.364247	112.9847053	174.0243911	610.4340274	429.4299937
676		4		Glyma.12G097100	144.736454	181.4842891	42.76345788	85.70827595	127.5690203	130.8045746	64.01897376	70.84082162	102.0197388	49.3216175	54.11204673	85.30073023	43.71625186	50.85136377	46.35177641	102.2236319	42.94678635	108.4955736	141.6965843	172.2872407	194.305484	90.69900439	78.12983397	92.71835511	68.24653212	119.8968046	114.0403217	56.76736971	90.72133781	56.03602134	35.98500304	65.6579925	64.03875555	157.4511914	80.50984901	92.01007192	60.41439304	55.96236044	55.55020884	56.24412647	50.94806789	54.90845493	97.07483042	146.1145278	174.8648451
677		4		Glyma.12G099300	13.69128619	185.3788017	4.072710274	8.384505256	86.94194377	80.76524069	2.866521213	80.960939	182.6153325	26.82403759	31.9349784	15.99388692	0.950353301	0.820183287	3.783818483	380.144131	199.22537	334.5280186	5.090895245	63.67137158	15.0236199	36.08455014	17.67222435	9.271835511	187.4376586	211.1615365	175.9132622	15.02665669	13.65697558	26.21039708	2.917702949	13.82273526	13.00787222	548.7637111	395.5483886	274.8655313	24.16575722	27.50692293	28.26238696	5.624412647	4.336005778	14.78304556	306.6144034	212.1366478	693.5115964
678		4		Glyma.12G104600	4.889745068	12.46244045	2.036355137	1.86322339	1.625083061	7.900947459	1.911014142	4.497829944	3.060592165	0.865291535	1.774165467	2.132518256	3.801413205	0.820183287	1.891909241	20.23176047	1.192966288	32.77470453	7.636342867	7.490749597	6.00944796	0.975258112	0	0	4.806093811	3.579009093	104.3347624	0.83481426	0.975498256	0.903806796	0	1.727841908	0	30.10096305	18.66895049	10.48216009	0.929452201	0	0	0.937402108	0	0	13.02223335	40.04620392	162.9692774
679		4		Glyma.12G104800	3.911796054	8.56792781	2.036355137	1.86322339	5.687790714	18.43554407	0	7.871202403	8.161579108	0	3.548330933	6.397554768	0.950353301	0	1.891909241	26.62073746	7.157797726	116.4067092	1.696965082	1.872687399	4.00629864	0	0	1.685788275	17.30193772	13.4212841	282.6744144	0.83481426	0	1.807613592	0	1.727841908	0	96.0915359	35.00428218	24.45837355	1.858904401	1.897029167	0	3.749608431	0	0	20.12526972	63.85746031	264.0816028
680		4		Glyma.12G108900	139.8467089	119.9509893	58.0361214	113.6566268	129.1941034	94.81136951	159.5696809	372.1954279	322.3823748	59.70511592	75.40203233	77.83691634	104.5388632	130.4091426	108.7847814	403.5703799	360.2758189	524.3952724	172.2419558	117.9793062	107.1684886	157.016556	166.4909557	100.3044024	310.4736602	263.9519206	623.5821845	85.15105456	92.67233432	89.47687278	124.4886592	138.2273526	124.0750889	683.0603154	477.225047	354.0640742	38.10754022	45.52870002	44.8299931	112.4882529	88.88811844	159.4457057	410.7922702	727.3256496	893.3571336
681		4		Glyma.12G134300	108.5523405	158.1172132	131.3449063	125.7675788	250.2627914	249.3187865	100.3282425	100.0767163	93.85815974	73.54978048	81.61161146	66.10806593	95.98568344	87.75961167	83.24400662	137.3630053	53.68348294	105.1050869	89.09066679	124.5337121	145.2283257	57.54022859	49.29620477	50.57364824	49.02215688	55.47464095	65.51252522	72.62884066	59.50539362	58.74744173	92.39392673	83.80033254	44.02664444	90.30288916	37.33790099	47.75206264	70.63836725	66.39602086	52.62651364	78.74177706	136.584182	63.35590954	63.92732735	91.99803604	128.4721311
682		4		Glyma.12G140200	201.4574968	429.175293	22.39990651	159.3055999	452.5856325	518.8288832	24.84318385	227.1404122	368.2912572	106.4308588	287.4148056	174.866497	92.18427023	86.1192451	67.16277807	298.1522596	219.5057969	508.5730013	208.726705	267.7942981	247.388941	263.3196902	263.2231311	255.3969236	359.4958171	323.9003229	508.3286679	143.5880528	124.8637768	156.3585757	88.50365613	189.1986889	170.1029444	796.5177916	389.7143416	458.8856751	124.5465949	142.2771875	117.9223732	95.615015	72.62809678	80.25081875	303.0628852	566.0585041	942.1289612
683		4		Glyma.12G149100	18.58103126	171.3585562	25.45443921	172.3481636	112.9432727	147.4843526	5.733042426	16.86686229	6.121184331	5.19174921	20.40290287	10.66259128	16.15600612	45.11008077	21.75695628	38.33386195	9.543730301	71.20022018	33.93930163	57.11696568	130.2047058	40.96084069	35.3444487	65.74574272	26.91412534	26.8425682	174.7000672	28.38368485	35.11793722	22.59516989	7.780541198	9.503130494	25.01513889	54.41327937	28.00342574	69.88106728	10.22397421	6.639602086	4.872825337	8.43661897	7.588010111	9.503386431	11.83839395	58.44581113	259.3233757
684		4		Glyma.12G154600	6.845643095	3.894512641	3.054532705	13.04256373	12.18812296	15.80189492	1.911014142	12.36903235	13.26256605	6.057040745	6.209579133	7.463813895	13.30494622	7.38164958	1.891909241	4.259317994	8.350764013	13.5619467	4.242412704	9.363436997	1.00157466	6.826806782	8.37105364	3.37157655	2.883656287	5.36851364	2.426389823	3.339257042	7.803986048	12.65329514	2.917702949	6.047446678	10.00605555	0	4.667237624	0	6.506165404	13.27920417	5.847390405	13.12362951	6.504008666	2.111863651	1.183839395	5.411649179	3.568670308
685		4		Glyma.12G164800	69.43437997	194.725632	71.27242979	124.8359671	189.3221766	243.1736051	33.44274749	119.1924935	94.87835713	85.66386197	89.59535606	136.4811684	133.9998155	138.6109754	103.1090537	74.5380649	71.57797726	197.7783894	85.69673662	116.1066188	101.1590407	114.1051991	88.36112175	97.77571994	79.78115727	69.79067732	251.1313467	57.60218397	58.52989536	63.26647571	48.62838249	75.161123	86.05207777	162.0821088	64.17451733	83.85728073	110.6048119	80.62373961	69.19411979	134.0485014	88.88811844	65.46777319	74.5818819	183.9960721	327.1281115
686		4		Glyma.12G173800	137.8908109	338.8225997	31.56350462	166.7584934	569.5916129	808.53029	44.90883234	173.1664529	445.8262588	57.10924131	179.1907121	195.1254204	121.6452226	159.1155576	49.18964028	787.9738289	102.5951007	534.5667325	36.48474926	376.4101673	52.08188232	117.0309734	179.5125947	54.78811893	90.35456365	266.6361774	262.0501009	80.97698326	72.18687095	136.4748262	32.09473244	240.1700252	73.04420555	358.8960979	193.6903614	200.3257262	122.6876905	110.0276917	83.8125958	199.666649	86.72011555	70.74743232	164.5536759	626.6689749	832.6897384
687		4		Glyma.12G199200	0	24.14597837	0	0	34.93928581	23.70284238	0	0	0	0	0	0	0.950353301	0	0	6.388976991	0	2.26032445	0	1.872687399	1.00157466	0	0	0	0	0	12.13194911	1.669628521	0	0.903806796	0	0	1.000605555	1.157729348	7.000856436	0	0	0	0	0	0	0	4.735357581	17.31727737	55.90916815
688		4		Glyma.12G206500	58.67694082	76.33244776	55.99976627	73.59732391	112.1307312	112.3690305	48.73086062	58.47178928	91.81776496	41.53399368	52.33788126	50.11417901	38.96448536	55.77246349	13.24336469	58.56562242	41.75382007	59.89859793	44.12109212	31.83568579	39.06141174	76.07013272	48.3660877	47.20207169	16.34071896	75.15919096	16.98472876	50.92366989	59.50539362	55.13221454	52.51865309	50.97133629	54.03269999	61.35965546	22.16937871	29.11711137	30.67192262	37.94058335	53.60107871	27.18466113	30.35204044	10.55931826	47.35357581	77.92774817	71.37340615
689		4		Glyma.12G207900	32.27231745	48.29195675	25.45443921	49.37541984	75.56636234	87.7883051	31.53173334	37.10709704	43.86848771	30.28520373	31.04789566	27.72273733	21.85812593	25.42568189	24.59482014	85.18635988	19.0874606	56.50811125	40.72716196	63.67137158	77.12124882	28.28248524	39.06491699	25.28682412	20.18559401	41.15860457	63.08613539	36.73182746	39.9954285	36.15227183	17.5062177	56.15486201	35.02119444	42.83598588	37.33790099	55.90485382	28.81301822	26.55840834	21.44043148	29.99686745	32.52004333	31.67795477	42.61821823	53.03416195	108.249666
690		4		Glyma.12G223500	25.42667435	48.29195675	5.090887842	17.70062221	34.93928581	32.48167289	0.955507071	3.373372458	5.100986942	3.46116614	3.548330933	4.265036512	3.801413205	5.741283007	3.783818483	5.324147493	1.192966288	10.17146003	72.96949851	68.35309008	60.0944796	19.50516224	17.67222435	31.18708308	3.844875049	3.579009093	12.13194911	14.19184243	33.16694071	8.134261162	12.64337945	10.36705145	28.01695555	17.36594022	5.83404703	6.988106728	0.929452201	0.948514584	0.974565067	5.624412647	9.756013	8.447454605	8.286875767	25.97591606	59.47783846
691		4		Glyma.12G228200	1.955898027	1.557805056	1.018177568	2.794835085	8.937956836	16.67977797	2.866521213	6.746744916	10.20197388	0	0.887082733	1.066259128	0.950353301	0	0	20.23176047	0	15.82227115	3.393930163	3.745374799	2.00314932	0.975258112	1.860234142	2.528682412	0.961218762	2.68425682	1.213194911	0	1.950996512	0	0	0.863920954	3.001816666	2.315458696	2.333618812	3.494053364	0	0.948514584	0	0	0	2.111863651	2.367678791	9.740968522	32.11803277
692		4		Glyma.12G234800	118.3318306	139.4235525	65.16336438	212.4074665	130.0066449	81.64312374	11.46608485	39.35601201	48.96947465	72.68448894	61.2087086	19.1926643	104.5388632	124.6678596	101.2171444	42.59317994	81.12170756	87.02249133	80.60584138	132.9608054	82.12912212	79.97116516	91.15147297	100.3044024	33.64265668	41.15860457	14.55833894	43.41034154	48.7749128	34.34465824	43.76554424	41.46820579	34.02058889	18.52366957	3.500428218	23.29368909	26.02466162	46.4772146	29.23695202	49.68231171	44.44405922	63.35590954	28.41214549	23.81125639	28.54936246
693		4		Glyma.12G238200	69.43437997	49.8497618	20.36355137	65.21281866	43.06470112	48.28356781	36.3092687	15.74240481	32.64631643	13.84466456	23.9512338	20.25892343	21.85812593	13.94311587	5.675727724	31.94488496	16.70152803	32.77470453	78.06039376	88.95265147	70.1102262	28.28248524	22.32280971	39.61602446	17.30193772	39.36910003	25.47709314	32.55775616	38.04443199	32.53704465	30.14959714	19.87018194	24.01453333	28.94323371	11.66809406	12.811529	7.435617605	7.588116669	13.64391094	8.43661897	9.756013	2.111863651	46.16973642	31.38756524	51.15094107
694		4		Glyma.13G035700	6.845643095	45.17634663	2.036355137	1.86322339	33.31420275	51.79510001	0.955507071	0	4.080789554	0	1.774165467	6.397554768	0.950353301	0.820183287	0	5.324147493	0	9.0412978	0.848482541	9.363436997	11.01732126	14.62887168	2.790351213	5.900258962	3.844875049	7.158018186	13.34514403	5.843699823	2.926494768	4.519033979	0.97256765	9.503130494	11.00666111	24.31231631	3.500428218	4.658737818	0	0.948514584	3.89826027	2.812206323	0	2.111863651	14.20607274	1.082329836	21.41202185
695		4		Glyma.13G037000	145.714403	199.3990472	49.89070086	103.4088982	281.9519111	367.8329984	54.46390305	50.60058687	77.53500153	54.51336671	98.46618339	92.76454413	67.4750844	59.87337993	35.94627559	55.37113392	52.49051666	143.5306026	104.3633525	139.5152112	141.2220271	181.3980088	156.2596679	130.6485913	80.74237603	106.4755205	195.3243807	101.0125255	102.4273169	131.9557922	62.24432959	130.4520641	105.0635833	179.448049	72.34218317	132.7740278	58.55548864	77.77819586	49.70281844	66.55554965	47.69606355	59.13218224	75.7657213	100.6566747	176.0544018
696		4		Glyma.13G043400	78.23592109	635.584463	157.8175231	272.9622267	1052.241282	733.9102307	82.17360811	1122.208571	775.3500153	229.3022568	592.5712658	1220.866701	555.006328	784.095222	300.8135694	724.084059	696.692312	1260.130881	102.6663874	132.9608054	97.15274202	251.6165928	199.0450532	98.61861408	559.4293196	653.1691595	1446.128334	112.6999252	25.36295466	96.70732715	108.9275768	233.2586576	202.1223222	941.2339601	285.8683045	717.445624	688.7240806	467.6176897	482.4097084	494.0109108	286.1763813	77.08302327	523.2570127	1859.442658	1571.404492
697		4		Glyma.13G054400	426.3857699	422.9440728	266.7625229	387.5504652	651.6583075	815.5533544	139.5040324	281.1143715	478.4725752	301.1214542	393.8647336	438.2325016	356.382488	432.2365921	302.7054786	334.3564625	308.9782685	695.0497684	262.1811051	330.529326	342.5385337	441.7919246	386.9287016	330.4145019	420.0525991	395.4805048	1008.164971	334.7605184	320.9389262	441.9615231	263.5658331	436.2800818	366.2216333	802.3064383	336.0411089	625.4355521	437.7719865	427.7800772	330.3775579	454.6400223	416.2565547	303.052434	242.687076	570.3878234	654.256223
698		4		Glyma.13G056100	330.5467666	485.256275	41.74528031	245.9454875	341.2674428	472.3010814	45.86433941	83.20985397	136.7064501	65.76215666	117.0949208	125.8185771	69.375791	65.61466293	58.64918648	137.3630053	71.57797726	242.9848784	461.5745022	473.789912	549.8644884	275.0227875	218.5775117	220.838264	98.04431375	181.6347115	144.3701945	106.8562253	294.6004733	170.8194844	75.86027668	147.7304831	167.1011278	266.2777501	115.5141312	107.1509698	83.65069805	66.39602086	92.58368141	104.051634	112.7361502	92.92200066	163.3698366	213.2189776	325.9385548
699		4		Glyma.13G057400	186.7882616	185.3788017	100.7995793	125.7675788	171.4462629	150.1180017	116.5718627	91.08105637	120.3832918	109.892025	112.6595071	115.1559858	115.9431028	95.14126125	97.43332593	80.92704189	59.64831438	80.24151798	187.5146415	184.4597088	150.236199	86.79797195	78.12983397	150.0351565	79.78115727	139.5813546	74.0048896	131.0658389	187.2956652	121.1101106	138.1046063	129.5881431	93.05631666	92.61834786	71.17537376	89.68070301	93.87467226	91.05740003	123.7697636	103.1142319	115.9881546	74.97115962	87.60411525	110.3976432	190.3290831
700		4		Glyma.13G067200	77.25797208	109.0463539	30.54532705	3.72644678	21.93862132	18.43554407	31.53173334	30.36035212	28.56552688	37.20753601	54.99912946	36.25281035	12.35459292	16.40366573	7.567636965	27.68556696	40.56085378	50.85730013	54.30288261	63.67137158	51.08030766	5.851548671	15.81199021	5.900258962	77.85871974	43.84286139	36.39584734	34.22738468	35.11793722	40.67130581	7.780541198	15.55057717	8.004844444	96.0915359	52.50642327	108.3156543	41.82534903	33.19801043	40.93173283	3.749608431	7.588010111	6.335590954	62.74348795	69.26910949	51.15094107
701		4		Glyma.13G068700	889.9336024	1868.587165	266.7625229	1593.98761	7176.366798	9075.554981	236.9657536	232.7626996	190.7769116	341.7901563	448.863863	508.605604	473.2759441	424.0347592	350.0032097	163.9837428	147.9278197	346.9598031	720.3616772	944.770793	1430.248615	3118.875441	2907.545964	3550.270107	495.9888813	512.6930526	266.9028805	601.0662675	426.2927379	1204.774459	496.0095014	1683.781939	1489.901672	342.6878871	229.861453	229.4428376	169.1603005	211.5187522	197.8367087	265.2847965	368.5604911	251.3117745	176.3920699	123.3856013	185.570856
702		4		Glyma.13G084600	150.6041481	198.6201447	240.2899062	94.09278121	249.4502499	338.8628577	214.0335839	83.20985397	97.9389493	155.7524763	147.2557337	130.0836136	143.5033485	82.83851195	76.62232428	90.51050737	66.80611211	159.3528737	116.2421081	84.27093297	107.1684886	90.69900439	80.92018519	93.56124925	74.97506346	124.370566	67.93891504	127.7265818	109.2558047	131.9557922	141.9948769	141.6830365	112.0678222	172.5016729	93.34475247	73.37512064	119.8993339	115.7187792	176.3962772	77.80437495	110.5681473	96.08979613	105.3617062	211.054318	410.3970854
703		4		Glyma.13G085800	100.7287484	84.12147304	6.109065411	33.53802102	141.3822263	205.4246339	15.28811314	16.86686229	20.40394777	24.22816298	47.9024676	38.38532861	18.05671273	14.76329916	8.513591586	38.33386195	14.31559545	63.2890846	41.5756445	77.71652707	155.2440723	63.39177726	83.7105364	55.63101307	88.43212613	66.21166822	195.3243807	68.45476936	14.63247384	87.66925919	21.3964883	48.37957342	38.02301111	141.2429805	66.50813614	76.86917401	11.15342641	14.22771875	20.46586642	21.56024848	15.17602022	20.06270469	59.19196977	40.04620392	220.0680023
704		4		Glyma.13G087500	482.1288637	876.2653442	65.16336438	439.7207201	622.4068124	644.3661594	21.02115556	209.1490924	266.2715184	95.18206885	326.4464458	232.4444899	261.3471579	249.3357191	181.6232872	175.6968673	183.7168083	359.3915876	702.5435438	549.6337517	853.3416103	584.1796089	459.4778331	441.676528	151.8725644	272.0046911	433.1105834	237.08725	378.4933233	291.929595	259.6755625	397.4036388	387.23435	388.997061	163.3533168	270.2067935	121.7582383	208.6732084	109.1512876	289.6572513	213.5482845	167.8931603	234.4002003	412.3676674	587.641044
705		4		Glyma.13G088700	1665.44717	1230.665994	543.7068216	2888.927867	2041.916866	2350.970811	770.1386993	1746.282476	1331.357592	1149.97245	501.2017443	409.4435051	425.758279	731.6034917	681.0873269	643.1570171	674.0259525	1018.276165	1465.329348	2061.828827	1601.517881	976.2333699	1032.429949	1895.668915	804.540104	1440.55116	1049.413598	1948.456484	2739.199103	1847.381091	996.881841	1164.565446	1097.664294	596.2306143	596.2396064	966.6880973	434.9836299	576.6968669	502.8755748	705.8637872	617.8808233	373.7998663	564.6913916	844.2172719	703.0280506
706		4		Glyma.13G101400	1238.083451	965.0602324	386.907476	262.714498	339.6423598	462.6443679	475.8425214	472.2721442	572.3307349	486.2938427	373.4618307	362.5281035	186.2692471	185.3614228	112.5685999	480.2381038	348.346156	715.3926885	1524.723126	1072.113536	1356.13209	232.1114306	151.6090826	285.7411126	288.3656287	372.2169457	525.3133966	419.911573	889.6544095	550.4183386	220.7728565	208.2049499	235.1423055	611.2810959	357.0436782	321.4529095	246.3048332	253.2533938	282.6238696	101.2394276	160.4322138	84.47454605	348.0487822	699.1850739	1063.463752
707		4		Glyma.13G134500	549.6073457	575.6089683	217.8899997	408.0459225	451.773091	452.1097713	217.8556122	435.1650471	520.3006681	263.9139182	317.5756185	371.0581765	173.9146542	233.7522367	211.893835	625.0549156	776.6210532	896.2186445	479.3926356	516.8617222	568.8944069	419.3609881	431.574321	337.157655	604.6066015	504.6402821	800.7086415	358.970132	363.8608495	365.1379455	238.2790742	237.5782623	243.14715	824.3032959	815.5997747	649.8939257	256.5288074	277.914773	272.8782189	228.7261143	208.1282773	164.7253648	467.6165611	848.5465912	1001.6068
708		4		Glyma.13G149100	591.6591532	556.9153076	486.6888777	455.5581189	697.1606332	388.0243086	602.9249618	467.7743142	388.695205	347.8471971	290.0760538	401.9796912	95.03533014	118.9265766	191.0828334	513.2478183	508.2036385	419.2901855	798.4220709	594.5782493	396.6235654	192.125848	175.7921264	239.381935	373.9140985	373.111698	448.8821172	302.2027623	311.1839437	318.1399921	51.54608544	46.65173152	110.0666111	586.9687795	336.0411089	504.3083689	218.4212671	217.2098397	302.1151709	128.4240888	54.20007222	102.4253871	651.1116674	1303.125122	817.2255004
709		4		Glyma.13G152900	83.12566616	147.9914803	29.52714949	95.0243929	26.81387051	89.5440712	42.04231113	101.2011737	130.5852657	31.15049526	132.1753273	98.09583977	38.96448536	45.11008077	17.97313779	237.4569782	38.1749212	166.1338471	74.66646359	76.78018337	29.04566514	11.70309734	6.510819498	30.34418895	45.17728183	55.47464095	78.85766924	59.27181249	29.26494768	82.24641842	14.58851475	34.55683816	15.00908333	266.2777501	98.0119901	59.39890719	26.02466162	25.60989376	34.10977736	11.24882529	20.59602744	10.55931826	166.9213547	348.5102071	797.0030353
710		4		Glyma.13G154000	549.6073457	1402.803453	496.8706534	455.5581189	803.6035737	955.1367595	199.7009778	581.3445203	548.866195	398.8993977	402.7355609	655.7493637	345.9286017	533.1191363	413.3821692	474.9139563	616.7635707	762.8595019	565.9378547	578.6604064	592.9321987	425.2125367	365.5360089	456.0057283	394.0996925	397.2700093	917.175353	605.2403388	508.2345914	500.7089649	332.6181362	386.1726664	356.2155777	813.8837318	738.590354	432.0979327	313.2253916	355.6929689	302.1151709	513.6963551	336.0404478	455.1066168	499.5802248	1216.538735	1834.296538
711		4		Glyma.13G172600	14.6692352	17.91475815	6.109065411	35.40124441	31.68911969	85.15465595	3.822028284	26.98697967	41.82809293	3.46116614	16.85457193	19.1926643	5.702119808	7.38164958	7.567636965	61.76011091	5.964831438	59.89859793	3.393930163	24.34493619	5.0078733	7.802064894	12.09152192	9.271835511	6.728531336	19.68455001	20.62431349	15.02665669	6.828487792	10.84568155	4.862838249	17.27841908	10.00605555	20.83912827	5.83404703	18.63495127	8.365069805	13.27920417	5.847390405	14.06103162	9.756013	4.223727303	14.20607274	33.55222491	47.58227077
712		4		Glyma.13G183500	2.933847041	32.71390618	8.145420548	83.84505256	92.62973448	30.72590679	6.688549497	0	11.22217127	0	0	5.33129564	1.900706603	9.84219944	0	1.064829499	0	0	0.848482541	0	0	3.901032447	0.930117071	1.685788275	0	1.789504547	0	35.06219894	0	4.519033979	0.97256765	8.63920954	2.001211111	6.946376089	0	0	6.506165404	0	0	17.81064005	0	5.279659128	8.286875767	50.86950228	35.68670308
713		4		Glyma.13G200400	17.60308225	83.34257051	22.39990651	48.44380815	66.6284055	49.16145086	44.90883234	44.97829944	37.74730337	22.49757991	31.04789566	34.12029209	13.30494622	22.96513203	11.35145545	19.16693097	11.92966288	41.81600233	22.9090286	34.64471689	26.04094116	17.55464601	15.81199021	8.428941374	17.30193772	37.57959548	54.59377101	10.85258539	9.75498256	25.30659028	7.780541198	18.14234003	16.00968889	35.88960979	11.66809406	24.45837355	14.87123521	21.81583542	29.23695202	17.81064005	32.52004333	17.95084104	31.96366367	79.01007801	86.83764415
714		4		Glyma.13G214600	925.1397669	1570.267497	1017.159391	1441.203292	1608.019689	1259.762178	1240.248178	829.8496247	800.85495	980.3753092	748.6978269	893.5251492	866.7222108	630.7209474	669.7358714	809.2704189	619.1495033	614.8082504	836.6037853	1030.914413	862.3557823	707.062131	701.3082716	971.8569404	755.5179472	903.699796	606.5974557	779.7165192	860.3894618	799.8690143	1041.619953	831.9558787	844.5110888	820.8301079	788.7631584	625.4355521	545.5884418	591.8731002	862.4900847	619.6227933	885.6291801	686.3556867	944.7038375	701.3497336	1475.050394
715		4		Glyma.13G220300	0	9.346830338	0	1.86322339	10.5630399	7.023064408	0	0	0	0.865291535	0	0	0.950353301	0.820183287	0	3.194488496	0	2.26032445	0	0	0	0.975258112	1.860234142	0	0	2.68425682	1.213194911	0	0	0	0	0	1.000605555	0	2.333618812	2.329368909	0	0	0	0	0	4.223727303	0	3.246989507	21.41202185
716		4		Glyma.13G226900	26.40462337	31.15610113	9.163598116	12.11095204	14.62574755	25.45860848	21.97666263	78.71202403	85.69658063	17.3058307	22.17706833	20.25892343	0.950353301	22.14494874	0.945954621	69.2139174	35.78898863	84.76216688	11.87875557	36.51740429	17.02676922	1.950516224	4.650585355	0	20.18559401	46.52711821	25.47709314	11.68739965	18.53446686	18.07613592	0.97256765	0.863920954	6.003633333	34.73188045	39.6715198	38.434587	16.73013961	8.536631253	5.847390405	8.43661897	5.420007222	4.223727303	56.82429098	96.32735538	82.07941707
717		4		Glyma.13G238900	16.62513323	59.97549467	60.07247654	8.384505256	36.56436887	86.032539	35.35376163	155.1751331	159.1507926	77.01094662	102.0145143	116.2222449	32.31201225	32.80733147	17.97313779	182.0858442	167.0152803	483.7094323	27.99992385	17.79053029	35.0551131	2.925774335	3.720468284	8.428941374	157.639877	111.8440342	2161.913332	30.05331338	32.19144245	43.3827262	8.753108848	7.775288586	6.003633333	487.4040556	211.1925025	209.6432018	114.3226207	71.13859377	57.49933898	28.12206323	19.512026	35.90168207	178.7597487	742.4782673	1149.111839
718		4		Glyma.13G253300	339.3483077	363.7474806	90.6178036	218.9287483	280.326828	359.0541679	12.42159192	33.73372458	53.0502642	35.47695294	60.32162586	50.11417901	12.35459292	46.75044734	13.24336469	36.20420295	4.771865151	75.72086908	660.9678993	525.2888155	720.1321806	145.3134587	133.9368582	237.6961467	24.99168782	87.68572278	181.9792367	142.7532385	322.8899228	155.4547689	52.51865309	76.02504395	145.0878055	70.62149024	36.17109158	44.25800928	14.87123521	27.50692293	2.923695202	14.06103162	13.00801733	16.89490921	55.64045158	91.99803604	176.0544018
719		4		Glyma.13G267100	584.8135101	532.7693293	93.6723363	161.1688233	537.9024932	896.3185951	107.972299	263.1230517	330.5439539	257.8568774	394.7518163	234.5770081	222.3826725	397.788894	258.2456114	327.9674855	231.4354598	445.2839167	744.1191883	762.1837715	456.718045	583.2043508	559.9304768	485.5070231	178.7866898	247.8463797	467.0800409	382.3449313	524.8180618	337.1199348	217.8551536	524.4000191	503.3045944	444.5680697	301.0368267	328.4410162	322.5199136	361.3840564	242.6667018	371.2112347	285.0923799	350.5693661	294.7760094	573.6348129	689.9429261
720		4		Glyma.13G272300	159.4056892	369.1997983	363.489392	234.7661472	400.5829746	339.7407407	238.8767678	666.8032892	605.9972488	237.9551721	238.6252552	711.1948383	234.7372654	436.3375085	316.8947979	642.0921876	526.0981328	716.5228507	87.3937017	133.8971491	100.157466	95.57529495	116.2646339	113.7907085	536.3600694	415.1650548	1231.392835	156.945081	139.4962506	180.7613592	135.1869033	147.7304831	154.0932555	1113.735633	749.0916386	506.6377378	311.3664872	226.6949855	267.0308285	314.9671082	217.8842903	208.0185696	654.6631856	1318.27774	1767.681359
721		4		Glyma.13G277800	19.55898027	35.05061377	13.23630839	12.11095204	30.87657816	38.62685424	5.733042426	2.248914972	5.100986942	8.65291535	10.6449928	7.463813895	4.751766507	6.561466293	2.837863862	8.518635988	0	13.5619467	36.48474926	25.28127989	28.04409048	19.50516224	22.32280971	29.50129481	1.922437525	4.473761367	10.9187542	5.843699823	11.70597907	4.519033979	7.780541198	19.00626099	23.01392778	34.73188045	14.00171287	5.823422273	3.717808802	3.794058335	3.89826027	3.749608431	9.756013	5.279659128	10.65455456	12.98795803	66.61517907
722		4		Glyma.13G293700	28.36052139	45.17634663	36.65439247	20.49545729	26.81387051	39.5047373	62.10795962	53.97395933	58.15125114	15.57524763	15.08040647	31.98777384	19.00706603	10.66238273	15.13527393	72.4084059	44.13975264	116.4067092	62.78770802	73.03480857	70.1102262	19.50516224	28.8336292	26.12971826	50.9445944	42.94810912	74.0048896	18.36591373	36.09343547	24.40278349	24.31419124	31.9650753	25.01513889	125.0347696	35.00428218	100.1628631	26.95411382	17.07326251	35.08434243	14.99843372	28.18403755	17.95084104	86.42027586	97.40968522	204.6037643
723		4		Glyma.13G295900	1.955898027	5.452317697	0	0	3.250166122	2.633649153	34.39825456	16.86686229	29.58572427	1.73058307	0	2.132518256	0	0	0	24.49107847	1.192966288	31.6445423	0	0	0	0	0	0	0	25.05306365	2.426389823	0	0	0	0	0	1.000605555	8.104105438	8.167665842	0	0	0	2.923695202	0.937402108	0	5.279659128	21.30910912	55.19882162	77.32119
724		4		Glyma.13G303800	285.561112	465.7837118	62.10883168	142.5365894	556.5909484	816.4312374	40.13129698	152.9262181	427.4627058	198.1517615	402.7355609	347.6004757	210.0280796	203.4054551	147.5689208	278.9853286	276.7681787	526.6555969	179.0298161	264.0489233	219.3448505	404.7321164	299.4976969	289.9555833	262.4127221	280.0574615	596.8918964	266.3057491	240.9480692	432.9234552	227.58083	369.7581683	288.1744	577.7069448	249.6972129	362.2168654	336.4616966	373.714746	266.0562634	279.3458281	269.9163597	196.4033196	250.9739518	497.8717244	666.1517907
725		4		Glyma.13G315200	13.69128619	60.7543972	22.39990651	39.12769119	119.443605	82.5210068	31.53173334	47.22721442	77.53500153	7.787623815	15.08040647	37.31906948	25.65953914	20.50458217	3.783818483	56.43596342	36.98195492	67.8097335	25.45447622	48.68987238	17.02676922	40.96084069	28.8336292	18.54367102	46.13850059	80.5277046	75.21808451	15.02665669	21.46096163	19.88374951	14.58851475	24.18978671	21.01271666	119.2461229	38.5047104	61.7282761	19.51849621	19.91880626	20.46586642	18.74804216	29.268039	9.503386431	24.8606273	88.75104653	129.6616878
726		4		Glyma.13G316500	14.6692352	140.9813576	10.18177568	13.97417543	126.7564788	100.0786678	56.37491719	76.46310905	149.9690161	18.17112224	15.08040647	20.25892343	16.15600612	4.100916433	5.675727724	231.0680012	77.5428087	151.4417382	25.45447622	45.88084128	16.02519456	17.55464601	16.74210728	8.428941374	104.7728451	105.5807683	135.8778301	32.55775616	22.43645989	16.26852232	23.34162359	18.14234003	11.00666111	265.1200207	222.8605965	214.3019397	12.08287861	12.33068959	24.36412669	10.31142319	6.504008666	16.89490921	368.1740519	106.0683239	339.0236792
727		4		Glyma.13G324900	50.85334871	104.3729388	76.36331764	109.93018	280.326828	445.0867069	48.73086062	106.8234612	110.181318	53.64807517	37.2574748	51.18043814	54.17013818	80.37796209	57.70323186	231.0680012	63.22721324	154.8322248	38.18171434	92.69802627	26.04094116	47.78764748	58.59737548	54.78811893	56.71190697	69.79067732	83.71044889	32.55775616	24.3874564	37.05607863	56.40892369	58.74662487	53.03209444	86.82970112	51.33961386	72.21043619	52.97877543	51.21978752	40.93173283	72.1799623	91.05612133	50.68472763	87.60411525	177.5020931	287.8727381
728		4		Glyma.13G327100	477.2391186	514.8545711	83.49056062	473.2587411	699.5982578	955.1367595	101.2837495	613.9537874	868.1879776	365.1530278	679.5053737	645.0867724	442.8646384	394.5081609	227.9750636	1072.283305	428.2748973	835.1898843	380.9686608	858.6271726	285.4487781	338.4145648	359.9553065	258.7685002	318.1634103	569.9571981	543.5113203	414.9026874	415.5622571	450.0957843	155.610824	530.4474658	336.2034666	654.1170817	362.8777252	432.0979327	445.2076041	489.4335252	368.3855955	436.8293822	319.7804261	236.5287289	481.8226339	901.5807532	1071.790649
729		4		Glyma.13G330800	39.11796054	42.83963905	22.39990651	40.99091458	67.44094703	144.8507034	29.6207192	34.85818207	63.25223809	36.34224447	15.9674892	44.78288337	7.602826411	8.201832867	3.783818483	70.2787469	20.28042689	56.50811125	8.484825408	17.79053029	20.0314932	31.20825958	33.48421456	70.80310754	34.60387544	48.31662276	66.72572013	18.36591373	16.58347035	35.24846504	9.725676498	50.10741533	15.00908333	113.4574761	80.50984901	62.89296055	30.67192262	30.35246668	35.08434243	6.561814755	4.336005778	12.67118191	100.6263486	87.66871669	166.5379477
730		4		Glyma.13G344500	1127.575213	1298.430514	727.9969615	686.5978193	860.4814808	1188.653651	800.7149255	655.5587144	822.2790951	715.5960995	687.4891183	626.9603672	426.7086323	453.5613575	343.3815273	738.991672	353.1180211	898.4789689	974.9064394	1258.445932	842.3242891	590.0311576	495.7523989	670.9437334	449.8503807	944.8584006	602.957871	871.5460879	966.7187717	890.2496939	449.3262542	501.9380743	535.3239722	676.1139394	407.2164827	526.4373735	457.2904827	582.3879544	578.8916501	419.9561443	497.556663	271.3744792	641.6409523	694.8557545	1096.771341
[truncated: 3,893 more rows]
[truncated: 161 more columns]
