# Supplementary material for: Responses of Soybean Genes in the Substituted Segments of Segment Substitution Lines Following a Xanthomonas Infection
Source: Front Plant Sci. 2020 Jul 2;11:972. doi: 10.3389/fpls.2020.00972 (PMC7351525; doi:10.3389/fpls.2020.00972)
Supplement: Figure S1 — The genomic schematic of substituted segments in F1011 and F1680. [file DataSheet_1.zip › New folder/Datasets S3 All genes informatin of WGCNA.csv]

	GeneID	pacId	Pfam	Panther	KOG	KEGG.ec	KO	GO	Best.hit.arabi.name	arabi.symbol	arabi.defline	moduleColor	MM.MMantiquewhite4	p.MM.p.MMantiquewhite4	MM.MMbisque4	p.MM.p.MMbisque4	MM.MMblack	p.MM.p.MMblack	MM.MMbrown4	p.MM.p.MMbrown4	MM.MMcoral1	p.MM.p.MMcoral1	MM.MMcoral2	p.MM.p.MMcoral2	MM.MMdarkmagenta	p.MM.p.MMdarkmagenta	MM.MMdarkolivegreen	p.MM.p.MMdarkolivegreen	MM.MMdarkorange	p.MM.p.MMdarkorange	MM.MMdarkorange2	p.MM.p.MMdarkorange2	MM.MMdarkred	p.MM.p.MMdarkred	MM.MMdarkseagreen4	p.MM.p.MMdarkseagreen4	MM.MMdarkslateblue	p.MM.p.MMdarkslateblue	MM.MMdarkturquoise	p.MM.p.MMdarkturquoise	MM.MMgrey	p.MM.p.MMgrey	MM.MMhoneydew1	p.MM.p.MMhoneydew1	MM.MMivory	p.MM.p.MMivory	MM.MMlavenderblush3	p.MM.p.MMlavenderblush3	MM.MMlightgreen
1	Glyma.01G000300	30545121										yellow4	-0.12586408772103	0.531605067104302	-0.303235035854626	0.124156529820881	0.0403433534661997	0.841643420098827	-0.270177037003331	0.172896034352201	0.11532508430877	0.566774752403143	0.139484453603781	0.487750827725049	0.0248186217440747	0.902203961695725	0.0641747819532528	0.750476639372547	-0.0202943545727095	0.919969007091192	0.0925582874207738	0.646107015951218	-0.147165984121623	0.463854106986979	-0.288098600853274	0.145040815346873	0.182997446724109	0.360907805895237	-0.102999489957691	0.60918353309245	0.095358430043111	0.636119472831196	-0.477609861421806	0.0117545564511508	0.135791861503455	0.49945588431596	0.237612428910285	0.23269974182486	0.0452148420832901
2	Glyma.01G000500	30543768										black	-0.100747309632538	0.617073337610099	-0.207175610650002	0.299791505089055	0.541538112797812	0.00353071358841567	-0.41280406791924	0.0323566223964984	0.119033765420631	0.554279918859897	-0.0246724547473475	0.902777230598733	0.296547784708677	0.133093111313148	-0.317859401123711	0.106156411563095	0.0522895994396171	0.795615924154722	0.283847531336943	0.151335268146952	0.113793853644817	0.571970267191	-0.188795772801501	0.345624376777366	-0.0310783950203092	0.877701591786209	-0.234341521261423	0.239384430664675	0.268322956334443	0.175978028835787	0.0684355133441075	0.734479587411042	0.0573562918504292	0.776285148968798	0.305549645341039	0.121168164658678	0.205486738455682
3	Glyma.01G000600	30544253	PF04434,PF10551,PF03101	PTHR31669,PTHR31669:SF54				GO:0008270,GO:0006355	AT4G38180.1	FRS5	FAR1-related sequence 5	turquoise	-0.32565291591589	0.0973960981915203	-0.0451621027886207	0.823007268690963	0.666770341548085	0.000145914786806692	-0.380574254509612	0.0501882761125323	0.378309492011173	0.0516851485405696	0.240134073584104	0.227631966783538	0.293472050530543	0.137356614264419	-0.426503152827491	0.0265209390936867	0.561735253607315	0.0022956678717058	0.141573854028664	0.481189819156112	-0.583611996928257	0.00139541366551384	0.067964042034556	0.736244565556	0.176452806580249	0.378627706261899	0.422129921245615	0.0282828904779672	0.548273337580528	0.00306761846707813	-0.0773661060402343	0.701305014266694	-0.115175903725752	0.567279991826704	0.23401913678361	0.240050089181658	0.715738484155944
4	Glyma.01G000700	30542002		PTHR31515,PTHR31515:SF3					AT5G58100.1			turquoise	-0.221796116528883	0.266193286964024	0.0280475968680704	0.88955258306153	0.535027790204979	0.00403374866705841	-0.331929413461898	0.0907444448937724	0.110815155386377	0.582137452538463	0.159105679436746	0.427960674485509	0.373741978551298	0.0548104734024241	-0.228853860864672	0.250882358705849	0.603112497035628	0.000868600429570749	0.0194159483613793	0.923422782126131	-0.391121513569888	0.0436606434455146	-0.00659373756567548	0.973960804764539	0.21983962069158	0.270542200202232	0.36660421177924	0.0599883225622462	0.430121707268781	0.0251312399118151	-0.350028740937919	0.0734782613501416	-0.223809099840341	0.261766210039159	0.366360082831798	0.060171917224645	0.644888509214096
5	Glyma.01G000900	30543461		PTHR31515,PTHR31515:SF2					AT5G58100.1			darkturquoise	0.164198085012502	0.413127266028063	0.313223655900968	0.11163785731243	0.0316278024907698	0.875555982038502	-0.256620309855462	0.196319874856808	0.000235668594310783	0.999069171020243	0.417613716132893	0.0302005372988449	-0.136819556363207	0.496184229894654	-0.407716495660501	0.0347701760931967	0.453140037575525	0.0176119249378536	0.209497515154901	0.294286086788664	-0.165152487066921	0.410379424558624	0.378318230467608	0.0516793063590661	0.302193656297213	0.125518498211112	0.660073286793693	0.000179487395372459	0.665518197270215	0.000151733978685348	0.0761994643322865	0.70561001520622	-0.162305045884839	0.418607708070843	0.154352980718544	0.442062961988927	0.231382878121102
6	Glyma.01G001000	30544788	PF09229	PTHR13009,PTHR13009:SF5				GO:0051087,GO:0001671	AT5G58110.1		chaperone binding;ATPase activators	lightgreen	0.175825794903832	0.38035131289121	0.243753326134075	0.220488193001447	0.502010112079476	0.00762678015471836	-0.144397815087388	0.472394394064218	0.187636779099178	0.348647886303479	-0.0220733378359285	0.912978686834092	0.017541948456685	0.930795551646113	-0.225814616419269	0.257403317402113	0.105564304681194	0.600250228436918	0.262851726509764	0.185296236153168	-0.108018802272258	0.591753660670955	-0.0322077664451619	0.873291970986668	-0.163654310345239	0.41469742227458	0.430838768945172	0.0248630030987878	0.348984359744	0.0744002688344604	0.271273977546877	0.171090550559552	-0.153120553341747	0.445760134032682	0.26049555046909	0.189412701896433	0.668519060451765
7	Glyma.01G001100	30544973	PF03040	PTHR33650,PTHR33650:SF1				GO:0016021	AT4G31040.1		CemA-like proton extrusion protein-related	darkturquoise	-0.4514940405844	0.0180794406069843	-0.270627481212034	0.172153025768788	0.286937590446155	0.146740888103212	0.0796123983537709	0.693041413779759	0.114259331863523	0.570388639038285	-0.274311151411832	0.166160809590334	0.569553792996928	0.00192904599687505	-0.0125934085424371	0.950289561443513	-0.00826745293854339	0.967354281769232	-0.291112664956347	0.140693476212751	0.0991613747276105	0.622654229319331	-0.156847403638878	0.434630580329748	-0.129816722212557	0.518688349368627	-0.752155146418878	6.06179346079672e-06	-0.178364505463451	0.373400520926679	-0.0237207159525338	0.906511113838457	0.0977859796097963	0.627510779544384	0.0439544262291546	0.827669485057132	-0.302869095358038
8	Glyma.01G001300	30544327	PF00432	PTHR11764,PTHR11764:SF15		5.4.99.8	K01853	GO:0003824	AT2G07050.1	CAS1	cycloartenol synthase 1	yellow4	0.0207453542834003	0.918196283375061	-0.132887180255901	0.508760685187319	-0.224547880206492	0.260153489576022	-0.149058629620791	0.458061767784477	0.0483559833811584	0.81070596413108	-0.00340463990989793	0.986553162230802	-0.059317156546363	0.768838023633525	0.388256310981502	0.045363297957759	0.00375565118257656	0.985166964211477	0.0270679070507594	0.893388437790348	-0.25399221030649	0.201101511704459	-0.111870019504171	0.578527834998758	0.1418913631773	0.480196759825588	0.217691157949185	0.275370169250999	-0.187563153491742	0.3488404872534	-0.619033194126451	0.000576336535801993	0.186544618664291	0.351511428156135	0.143594709269283	0.474887231523465	0.207757255174917
9	Glyma.01G001500	30545019	PF00432	PTHR11764		5.4.99.8	K01853	GO:0003824	AT2G07050.1	CAS1	cycloartenol synthase 1	darkturquoise	0.280636641258525	0.156217290031964	0.428953698500866	0.0255731932679273	-0.0469215121317021	0.816225618893701	-0.237634782782337	0.232654489768056	-0.170835389408846	0.394230095434609	0.318677030822213	0.105210774297492	-0.186606945592193	0.35134763767776	-0.274269313256851	0.166228029977955	0.433834786025017	0.0237672996834279	0.0787465589317187	0.696222643556511	-0.16220226992719	0.41890639390048	0.380222700470057	0.0504183701811438	0.137776405549271	0.493147787916385	0.761276354335287	4.00498637465323e-06	0.532427528766307	0.00425105639100745	0.0350251446169115	0.862307907982377	-0.19390783130383	0.332476434814359	0.130490924598019	0.516500443465292	0.292054475706142
10	Glyma.01G001700	30545170		PTHR36361					AT3G10572.1		3-phosphoinositide-dependent protein kinase-1, putative	black	-0.20996495093133	0.293185503521409	-0.0538590640801078	0.789614830806773	0.689058427233381	7.04788147797301e-05	-0.274163530377676	0.16639807445094	0.11782050132233	0.558353544793177	0.122440710516452	0.542914417870796	0.0615638454141776	0.760329952863683	-0.253232765407157	0.202497985898739	-0.0395705119765096	0.844640361649412	0.134642351691266	0.503128029249428	-0.123300623262777	0.540063096121233	-0.0905970464478865	0.653138322224963	-0.198850373116184	0.320057126058777	-0.0683815690513304	0.734681464273835	0.225866706576757	0.257290632867299	0.458506668749904	0.0161561410270722	-0.15158410517259	0.450392397389138	0.0667476242127644	0.740804308531653	0.469211923003604
11	Glyma.01G001800	30543883	PF08263,PF13855,PF00069	PTHR27008,PTHR27008:SF31	KOG1187	2.7.11.1		GO:0005515,GO:0006468,GO:0005524,GO:0004672	AT5G35390.1		Leucine-rich repeat protein kinase family protein	yellow4	0.18723050813739	0.349711461464684	0.272086900081593	0.169761115153509	-0.0734077385659324	0.715947459699404	0.423105481781131	0.0278818682333555	-0.144857114906481	0.470971775941045	-0.103007217657064	0.609156534165991	-0.0126016510102124	0.950257065221441	-0.135758158772655	0.499563358301021	0.0536519846442925	0.790405968870465	-0.07004923696325	0.728448532995632	0.304701987264797	0.122256374804741	0.201705159959555	0.313015349423027	-0.183035981142471	0.360804941829514	0.0351044226965904	0.861999179410006	0.0837989487742657	0.677731776709058	0.468059155751436	0.0138104994499868	-0.134893719432174	0.50232388535438	-0.167122332509734	0.404740344409512	-0.175134291284726
12	Glyma.01G001900	30544579	PF00582,PF00069	PTHR27003,PTHR27003:SF107	KOG1187	2.7.11.1		GO:0006950,GO:0006468,GO:0005524,GO:0004672	AT2G24370.1		Protein kinase protein with adenine nucleotide alpha hydrolases-like domain	darkseagreen4	-0.028992733629716	0.885854314202465	-0.046870279052243	0.816422916974678	-0.0580429114277048	0.77367521809859	-0.0865903128097474	0.667592664836785	-0.0637034162250043	0.752252734616065	-0.0460187459142433	0.819703753191535	-0.00112421466764444	0.995559668236055	-0.17272287983446	0.38894735036764	0.161515144070627	0.420906328800788	-0.0629617304315636	0.755049880936352	-0.129837942798575	0.518619416386275	0.810617764585385	2.96031692176049e-07	-0.0580787349181488	0.773539113950834	0.208688102802717	0.296197996862053	-0.0724421514778444	0.719534432791563	-0.155643002486543	0.43821072381682	-0.0704801669520711	0.726840644502024	0.368143039678321	0.0588410738287761	0.0624987635921285
13	Glyma.01G002000	30541957	PF04570	PTHR33059,PTHR33059:SF23					AT5G20700.1		Protein of unknown function (DUF581)	lightgreen	0.268569232410946	0.175566451423898	-0.0870599237067211	0.66589241382178	-0.834298421829537	6.38976865550843e-08	0.430507185592865	0.0249867505280414	-0.265329055680132	0.181035511067377	-0.110242329886633	0.584101718639954	-0.484067771960776	0.0105140605448364	0.465416653337631	0.0144291905029498	-0.638611773954563	0.000337314923091824	-0.112100621545976	0.577740059991036	0.543613003621563	0.00338208920024128	-0.0305260175479714	0.87985965075586	-0.0906094876142158	0.653093626962793	-0.450301167888772	0.0184245857687206	-0.355834268937207	0.0685118624166308	0.0551173571827336	0.784811978208141	0.258749466217757	0.192503785869708	-0.238486553992419	0.230934570780623	-0.877357044667558
14	Glyma.01G002100	30542072	PF02309,PF02362,PF06507	PTHR31384,PTHR31384:SF9				GO:0006355,GO:0005634,GO:0003677,GO:0009725	AT5G20730.2	ARF7,BIP,IAA21,IAA23,IAA25,MSG1,NPH4,TIR5	Transcriptional factor B3 family protein / auxin-responsive factor AUX/IAA-related	black	-0.480698315889721	0.0111469150352874	-0.0581313004063024	0.773339413780406	0.864854429158026	5.94973121470998e-09	-0.206256296852097	0.301988962375411	0.276213716035311	0.16312424321759	-0.00622927696568609	0.975399648058015	0.559154513619589	0.00242912990623069	-0.425851519318994	0.0267776897706843	0.575526054340748	0.00168406671032893	0.0768773997233305	0.70310729322984	-0.481251272983372	0.0110409345441519	-0.0491857355139895	0.807517198510313	0.118335921480932	0.556621314821147	0.125947198288712	0.531331906468169	0.558915355533663	0.00244182816009525	0.126019080457301	0.531095704248888	-0.267139536320221	0.177965180889609	0.218921411021805	0.272598869675206	0.646051748956915
15	Glyma.01G002300	30544718	PF02386	PTHR31064				GO:0055085,GO:0008324,GO:0006812	AT4G10310.1	ATHKT1,HKT1	high-affinity K+ transporter 1	skyblue3	-0.221604645779016	0.266616884356884	-0.11872105913672	0.555328547050639	-0.246885643078028	0.214428640376031	0.691186556849984	6.55314242247124e-05	-0.134760970210883	0.502748480363981	-0.127762657262291	0.52538173365581	-0.0437829980222213	0.828331746957143	0.233440331678054	0.24124827375582	-0.215913529954744	0.279406256064518	-0.108818037294765	0.588998239235976	-0.0362071559232605	0.857706932815815	-0.107216066247775	0.594526729928613	-0.0938461730833984	0.641505817455785	-0.337382471610485	0.0852488987641402	-0.0638144984538562	0.751834068056526	0.0916504399392934	0.649358126252514	0.0885117056556862	0.660646376535318	-0.130489590268391	0.516504769162191	-0.440699133361016
16	Glyma.01G002400	30541831		PTHR11716,PTHR11716:SF54		3.1.1.4	K01047	GO:0016042,GO:0005509,GO:0004623	AT2G06925.1	ATSPLA2-ALPHA,PLA2-ALPHA	Phospholipase A2 family protein	darkorange	-0.0259267748899685	0.897859347014704	0.425070215281072	0.0270881821771291	0.244652622987584	0.218736813644819	-0.150554051706514	0.453512190725059	0.0334024861326121	0.868631219129179	0.0935109228856732	0.642702323078543	0.582602125042805	0.00142894812924392	-0.506040394962812	0.00707953929291291	0.841523477261438	3.81442374510288e-08	-0.0184516809964846	0.927215710189162	-0.30629965986217	0.120211250997668	0.106820836116046	0.595894105260723	0.17918235705595	0.371177129187488	0.533690286172398	0.00414431427967	0.0810404741959717	0.687805542808325	-0.225465220369814	0.258159982316585	-0.237655106666318	0.232613352202552	0.00928030126457632	0.963357340397096	0.326238603714401
17	Glyma.01G002600	30543303	PF01663	PTHR10151	KOG2645	3.6.1.9		GO:0003824	AT4G29680.1		Alkaline-phosphatase-like family protein	palevioletred3	-0.185419200741216	0.354476746757359	-0.119788640549204	0.551752277324814	-0.0242632571696935	0.904382361100475	0.31935203677125	0.104434828213689	0.293507983081845	0.137306241910162	-0.10962512855181	0.586221387559693	0.0134877898237822	0.946763894834112	0.335424878048105	0.0871918979189928	-0.194437705795687	0.331131206646315	-0.106950538693814	0.595445225709998	-0.0851026841552824	0.672989249507603	-0.0841028568289064	0.676625187010845	-0.105415298502396	0.60076769580843	-0.241778833241407	0.224366552665354	-0.142076390449481	0.479618542156695	0.259693532294936	0.190828219566313	0.38626141577424	0.0465794585165956	-0.0936685944717775	0.642139485681568	-0.0971512038424723
18	Glyma.01G002700	30545151	PF00085	PTHR10438,PTHR10438:SF227	KOG0907	5.3.4.1		GO:0045454,GO:0015035,GO:0006662	AT4G29670.1	ACHT2	atypical CYS HIS rich thioredoxin 2	black	-0.612775932358207	0.000678923947152262	-0.232542649524801	0.243114369610867	0.814238133133054	2.37500004335598e-07	-0.195162053830562	0.329297609016207	0.290385069939453	0.141734207979762	-0.0194152761623176	0.923425425649232	0.598930532214813	0.000964002760537888	-0.350674141532359	0.0729128833901547	0.297112684005359	0.132320630686779	0.025094714613922	0.901121252594844	-0.29409456838408	0.13648582160446	-0.26703034038887	0.17814932488091	0.0501255199038729	0.803909199732103	-0.382960945121017	0.0486479262051087	0.203829482501559	0.307838020828036	0.0399847539118049	0.843033740081052	-0.123773260887861	0.53849891266931	0.169569912051856	0.397794633751034	0.292433318980892
19	Glyma.01G002800	30544146	PF03208	PTHR19317,PTHR19317:SF2	KOG3142				AT1G55190.1	PRA1.F2,PRA7	PRA1 (Prenylated rab acceptor) family protein	brown4	-0.166095641214657	0.407674009127752	-0.0947219760781625	0.638384209236379	0.174892064563941	0.382926433339433	0.504732777689268	0.00725334541625263	0.402117848343774	0.0375906601009346	-0.0917162057667309	0.649122399349979	0.298476441141631	0.130469177269213	0.113682395040284	0.572349277605938	0.0659386556748382	0.743841476334116	-0.104511285999188	0.603911188652678	-0.0898937539241657	0.655666817357414	-0.0721747076028262	0.720528965809703	-0.0695728242128805	0.730227432930957	-0.12458142656022	0.535829258308425	-0.189278558042077	0.344369559123387	-0.203893009453775	0.307684018926186	-0.0865331234957942	0.66779983140017	-0.0571935049348347	0.776904272305287	0.169060060848748
20	Glyma.01G002900	30544339	PF08241	PTHR10108,PTHR10108:SF871		2.1.1.163		GO:0008168,GO:0008152	AT4G29590.1		S-adenosyl-L-methionine-dependent methyltransferases superfamily protein	yellow4	-0.175496135229074	0.381259333438188	0.265609220754635	0.180557991953068	0.326607935880123	0.0963610862310637	0.135023648214053	0.50190848389089	-0.0396189433822488	0.844452490845029	-0.176467499514729	0.378587370712886	0.303652956155489	0.123613005955034	-0.340323090458902	0.0823921599948904	0.174588378096035	0.383766120779551	-0.151626035737843	0.450265641609972	0.0664348534018415	0.741978119417266	0.242847388156017	0.22226202348809	-0.187754655678123	0.348339659052582	-0.1746817407971	0.383507862109034	0.143780925600842	0.474308613924054	0.584331121886303	0.0013719505614866	-0.129847524532967	0.518588292522392	-0.106909838886054	0.595586065544053	-0.0780767772841137
21	Glyma.01G003000	30541645	PF00249	PTHR12374,PTHR12374:SF19					AT5G56840.1		myb-like transcription factor family protein	purple	-0.131370272056636	0.513653568833733	-0.113967427776127	0.571380258516364	0.193351650187769	0.333892006997702	0.293441042728752	0.1374000935637	0.092349926561903	0.646852623114865	-0.274582146661114	0.16572587232912	0.412394865044354	0.0325456264150508	-0.085184839175001	0.672690804790541	-0.0446232105780927	0.825086938899925	-0.261791046992175	0.187141590468224	0.259011921030748	0.192036955732392	-0.117783322079229	0.558478592250342	-0.277517562974244	0.161066061396578	-0.511803257744501	0.00635472860168618	-0.472433469814181	0.01283468785575	0.0497461136027828	0.805365340210052	-0.104339525517514	0.604509228718545	0.0922147070892671	0.647336676258346	-0.154476273350972
22	Glyma.01G003100	30545236		PTHR37242,PTHR37242:SF1					AT4G18400.1			darkred	0.279565524166888	0.157870534832177	-0.251528341359839	0.205656195060504	-0.360276228228086	0.0648899656850649	0.361206282000218	0.0641507386119751	0.0406232752732494	0.840558461990382	-0.13006357037643	0.517886762292567	-0.20543885646042	0.303951335441848	0.50367142577124	0.00739704535801656	-0.465476044655048	0.0144150376070079	-0.0373675981305263	0.85319432374852	0.678686170385676	9.9645171024041e-05	-0.15592616404627	0.437367584035644	-0.155168955572595	0.439624203619073	-0.461512205398881	0.0153851603500642	-0.0478860513013153	0.812513241076218	0.135493768292748	0.500406867603545	-0.0528921917428585	0.793310456196692	-0.0592703726805715	0.769015472988469	-0.497737819837814
23	Glyma.01G003300	30544096		PTHR35133,PTHR35133:SF1					AT5G56780.1	ATET2,ET2	effector of transcription2	navajowhite2	-0.129329633809401	0.520271828425114	-0.194956892992404	0.329816320462594	0.011043932381632	0.956399748555582	-0.161611739160764	0.420624863764752	-0.184581485216917	0.356693603537767	-0.192073679740446	0.337158446429972	-0.0733326122504051	0.716226329858074	0.0372546624177137	0.853633300921607	-0.0987726184334675	0.624025386282117	-0.178760528506518	0.372322937673249	-0.0351075204752372	0.861987116290379	0.0373724150640422	0.85317560144392	0.00757739089250895	0.970077878091889	-0.143657684778751	0.474691511231432	-0.0274457989667413	0.891908566547349	0.0245234673888228	0.903361609962982	0.275071304666469	0.164942827834368	0.247746502100451	0.21278322411858	-0.0504616657829061
24	Glyma.01G003500	30544087	PF03096	PTHR11034,PTHR11034:SF23	KOG2931				AT5G56750.1	NDL1	N-MYC downregulated-like 1	black	-0.0378152684683248	0.851454665754348	-0.0103409730482375	0.959172604065906	-0.756909093286843	4.8949819183853e-06	0.324953190245657	0.0981597084796157	-0.279041336861301	0.158684122008055	0.161890874775573	0.419812083513096	-0.381559555884296	0.0495477889178325	0.192657245292039	0.335664493175067	-0.178305047085613	0.373562464138966	0.167890558814799	0.402552989442432	0.12302762846145	0.540967537173388	0.119884803042359	0.551430666680988	0.171967130746186	0.391057682275727	-0.185012536111693	0.355551886425824	0.0223995579216756	0.911697510825568	0.0193156847139326	0.923817092635251	0.252107872005641	0.204578609886566	-0.298008508799263	0.131102309914374	-0.761380152718819
25	Glyma.01G003600	30542416		PTHR35505,PTHR35505:SF2					AT5G11780.1			darkturquoise	0.609116912665706	0.000746001340812221	0.38164765452019	0.0494908358465282	-0.44892454149574	0.0188296018306538	-0.0191202121639033	0.924585885111515	-0.160362257866543	0.424273682441625	0.219156142148012	0.272072150222855	-0.384604199542127	0.0476092082625765	-0.112943358895728	0.574865167188296	0.168362321954968	0.401213051272398	0.0737879461543834	0.714536668750763	0.0347160952061931	0.863511611383899	0.334593401821842	0.0880272463762472	0.0983695498559551	0.625448314941092	0.83807513376699	4.89462825126189e-08	0.0791477473653434	0.694747986840655	-0.0722042081456199	0.720419241491008	-0.0798775118770693	0.692068357132358	-0.101318354498627	0.615068886103337	0.123026716096073
26	Glyma.01G003700	30544610		PTHR36058					AT4G29520.1			lightgreen	0.152674789330339	0.447101445291515	0.0443868974182967	0.825999273133882	0.437427561563796	0.0225054949270511	-0.154861719802787	0.440541607711932	0.264130805050862	0.183087760689186	-0.0381300105802275	0.850231975693555	0.137682850287982	0.493444261228197	-0.0498102544459288	0.805119126544699	0.10183498432843	0.613257759542042	-0.161127750142467	0.422036184216145	-0.136459397520666	0.497329568587667	0.0333354692754267	0.868892548390652	-0.147345708406174	0.463302431255638	0.35339725318458	0.0705641056919408	-0.145560869477827	0.468796304557794	-0.179197749385588	0.37113535803696	-0.169194522345196	0.398855508905879	0.482226988151978	0.0108559753007936	0.775305127854367
27	Glyma.01G003800	30543619	PF13847	PTHR11006		2.1.1.125	K11434	GO:0008168,GO:0006479	AT4G29510.1	ATPRMT11,ATPRMT1B,PRMT11,PRMT1B	arginine methyltransferase 11	darkturquoise	0.350298206953887	0.0732417985714829	0.498735850754036	0.00809714693667373	-0.0711773448220798	0.724241722611084	-0.0902812629716575	0.654273174611019	-0.0550567284461453	0.78504322082441	0.243789736278772	0.220417101533715	-0.106089269369109	0.598428645142224	-0.29801959223113	0.131087287754322	0.475653712412538	0.0121534855868184	0.108228544500299	0.591030021380781	-0.199719716941449	0.317902539606307	0.36832560157063	0.0587061097177911	0.0692295330575735	0.731510109458511	0.868072546874256	4.48293242707486e-09	0.397613931455047	0.0399897046045603	0.0656186445857261	0.745043952602022	-0.111577869137772	0.579526549162006	-0.0357285375782256	0.859569415200355	0.363949113020088
28	Glyma.01G003900	30544596	PF00155	PTHR11751,PTHR11751:SF418		4.4.1.14	K01762	GO:0030170,GO:0009058	AT4G26200.1	ACS7,ATACS7	1-amino-cyclopropane-1-carboxylate synthase 7	paleturquoise	-0.081254822049111	0.687020865851524	-0.133338849956266	0.507308239662403	0.230719454575577	0.246933651121184	-0.110417838337216	0.583499577999055	-0.09197943544585	0.648179225764053	-0.1140709157585	0.571028614226755	0.0714612936093698	0.723184077992574	0.10632200867138	0.597621813376373	-0.169120274642601	0.399065526798514	-0.143886291795982	0.473981377677834	0.0194838978136899	0.923155564867593	-0.117441875459435	0.559627599625216	-0.106555026940322	0.596814479677502	-0.238295301418699	0.231320012819618	-0.217011593834834	0.276908680436803	-0.189908458941543	0.34273647829292	-0.111659968660533	0.57924581577746	-0.0855482414347711	0.671371253534398	0.177332857019832
29	Glyma.01G004000	30545018		PTHR11716,PTHR11716:SF47		3.1.1.4		GO:0016042,GO:0005509,GO:0004623	AT4G29460.1		Phospholipase A2 family protein	yellow4	-0.0967798370436068	0.631073122088379	-0.242929714611974	0.222100433030965	-0.00440029099848602	0.98262129380763	-0.215810115693995	0.27964221267528	0.0704070044185413	0.727113549617757	0.0287570969551279	0.886776132403809	-0.13385910370967	0.505637783633782	0.407850942523195	0.0347045908385845	-0.0968202969722771	0.630929713854693	0.0301365109388828	0.881381901403629	-0.265561570884952	0.180639145353907	-0.264307198165956	0.18278464036768	0.186473222987323	0.351699106396228	0.106796739612774	0.595977515288225	-0.040684264158381	0.840322110810909	-0.497913971401143	0.00821896361057909	0.0648833392253704	0.747809148130739	0.218435904607291	0.273690386726773	0.300579430893766
30	Glyma.01G004100	30543122	PF03398	PTHR12161,PTHR12161:SF13	KOG2027				AT2G19710.1		Regulator of Vps4 activity in the MVB pathway protein	black	0.104249118800729	0.604824109304947	-0.0448698951750613	0.824134800171732	0.672099455163852	0.000123290670278899	-0.37238854998836	0.0557643916138392	0.227468182610606	0.253841897260119	-0.0492239346207647	0.80737046988989	0.353051176088631	0.0708593364770603	-0.176084430616204	0.37963979583004	0.251680865224504	0.205372216165924	-0.122783616051295	0.541776559271	0.0931604881534528	0.643953952858414	-0.1714624684217	0.392470512627496	-0.0292050392610854	0.885023891892879	0.132876944586664	0.508793623969148	0.103164189522741	0.608608216273199	-0.137095619117224	0.495307219564966	-0.321452561901464	0.10204746765179	0.239984987875341	0.227929515805767	0.658929194783148
31	Glyma.01G004200	30544363	PF13578	PTHR10509,PTHR10509:SF29	KOG1663		K00588	GO:0008171	AT4G26220.1		S-adenosyl-L-methionine-dependent methyltransferases superfamily protein	plum1	0.256343066970883	0.19682057622397	-0.0452650854869237	0.822609974496099	0.186386128021319	0.351928134079259	-0.150773720717008	0.45284590592418	0.219116029037248	0.272162114755289	0.0180251734163837	0.928893870113131	-0.287241137202811	0.146295029080186	0.366104926563264	0.0603642716585406	-0.281377589507982	0.155080888268517	0.00953947931815747	0.962334696995977	-0.0155601332105413	0.938598549399558	-0.133472489759996	0.506878883027245	-0.173183218626081	0.387665108532924	0.278207437279103	0.159984541082698	-0.0562573309380849	0.780467370537045	-0.0718672682215575	0.721672776949784	0.0471532868537753	0.815333193504671	0.344820950041466	0.0781642310087681	0.669237748535889
32	Glyma.01G004300	30544760	PF01198	PTHR10956	KOG0893		K02910	GO:0006412,GO:0005840,GO:0005622,GO:0003735	AT2G19740.1		Ribosomal protein L31e family protein	darkturquoise	0.437504353647893	0.0224791335502825	0.426400008827242	0.026561445542217	-0.288602820287658	0.144306911172278	-0.0827318386979542	0.681622495001964	-0.0138844448648846	0.945200583039172	0.186341108656143	0.352046553166662	-0.21302455931003	0.286045729189628	-0.0768313813401394	0.703277083318676	0.281845714972246	0.154365961627819	0.116329321829999	0.563378918050454	-0.166668671609944	0.406035169807859	0.329051218921897	0.093750751000224	0.109074666103668	0.588114672942392	0.844508726929854	3.05913011627597e-08	0.151041657795623	0.452033920609953	-0.0965668669760617	0.631828198888735	-0.0721141354592842	0.720754274769586	-0.0632088632107842	0.75411752333342	0.27327258116135
33	Glyma.01G004400	30543875	PF01535,PF14432,PF13041	PTHR24015,PTHR24015:SF913					AT3G14330.1		Tetratricopeptide repeat (TPR)-like superfamily protein	navajowhite2	-0.24698147593429	0.214245044171053	-0.0116515817249038	0.954003245539041	0.223061656722482	0.263404424541991	0.0936691966081573	0.642137336615741	-0.134014767938795	0.505138498178207	0.185539092001215	0.354160146506634	0.229808567886432	0.248856494834441	-0.182047593087927	0.363448807052371	0.2475787677805	0.21310315261296	0.0673917460039429	0.738388742205045	-0.0584272667012485	0.772215279175544	-0.130821715488888	0.51542861293991	0.239200696847222	0.229499105159548	-0.1834525307269	0.359694103417634	0.367446070617443	0.0593585519457329	-0.098076050893895	0.626485261659462	0.0484484450657786	0.810350483758054	-0.00796482081885516	0.968548694047315	-0.0647013928647796
34	Glyma.01G004500	30541947	PF03357	PTHR22761,PTHR22761:SF8	KOG1656		K12194	GO:0007034	AT4G29160.1	SNF7.1	SNF7 family protein	lightgreen	-0.120372021339051	0.54980251999119	-0.131981370341248	0.511679671990292	0.429179294802692	0.0254873439270358	-0.0926077415008158	0.645930096364341	0.101126510373235	0.615741987389923	-0.0459760181190568	0.819868455863975	-0.17912286017178	0.37133861543443	0.222212868057849	0.265272796612643	-0.22912974118508	0.250295841445984	0.135899048107805	0.499114155649537	-0.240611655577885	0.226680546054001	-0.150346068834308	0.454143508055992	-0.194370024149919	0.331302850314903	0.0941269361147952	0.640504447896291	0.0541610248938773	0.788461567464561	0.236247398430684	0.235474149808821	-0.147470776210735	0.462918729846957	0.113404268193237	0.573295524449315	0.625161828990104
35	Glyma.01G004600	30542786	PF06376	PTHR33374,PTHR33374:SF3					AT3G61640.1	AGP20,AtAGP20	arabinogalactan protein 20	plum2	-0.400287813365684	0.0385511908262609	0.0824858861671714	0.682520378337926	0.334912066577426	0.0877063850022801	-0.161838307148083	0.419965082396969	-0.142783509730063	0.477412054682734	-0.0480568576103611	0.811856240811872	0.486631514744376	0.0100528666902498	-0.368527943947833	0.0585568042121167	0.483878304718347	0.0105488329044825	0.0842421140801277	0.676118342350384	-0.327300639804831	0.0956155439315635	-0.165012055113113	0.410783104708895	0.268654604877292	0.175423934064378	-0.0127221088062948	0.949782164965515	0.243916926248112	0.220168881897332	-0.0115356643811107	0.954460381451966	-0.0681269291632319	0.735634640628549	0.0409141160963608	0.839431483572929	0.00803290237172331
36	Glyma.01G004700	30542846	PF03962	PTHR31398,PTHR31398:SF0	KOG3433				AT4G29170.1	ATMND1	Mnd1 family protein	black	-0.315048921082642	0.109455147863688	0.0100641639454767	0.960264619327505	0.793924345143812	7.72203570298192e-07	-0.250454240952479	0.207663607617988	0.285776522521312	0.148455300484075	-0.00423061736340862	0.983291316662698	0.510203384713367	0.00654936915440983	-0.321465432601519	0.102032966148888	0.416742226497566	0.0305823724036853	0.0161273887181356	0.936364498864418	-0.256992664167141	0.19564878076012	-0.0544277571220879	0.787443212600746	-0.141799222637304	0.480484835680521	0.0219175429715968	0.913590620769884	0.400641603566877	0.0383639873682378	0.22496728574619	0.259240826282795	-0.213264516700118	0.285490478912873	0.200768201742828	0.315315866639857	0.564049008753936
37	Glyma.01G004800	30545143	PF13855,PF07714,PF12819	PTHR27003	KOG1187	2.7.11.1,2.7.10.1		GO:0005515,GO:0006468,GO:0004672	AT4G29180.2	RHS16	root hair specific 16	lightgreen	0.0772747828608523	0.701641681607861	0.320648913821725	0.102955995044761	0.542284094426717	0.00347665015724017	-0.196625933304174	0.325610870449061	0.186696362050903	0.351112737219059	-0.0442637569755461	0.826474768933799	0.320471790636967	0.103157042611087	-0.35790403747669	0.0668052954325827	0.313749497875742	0.111005762216195	-0.0597706774536047	0.767118427115047	-0.169908591094253	0.396838876426081	0.15875313127811	0.428998239141336	-0.193538317218244	0.333416502649562	0.370188190406398	0.0573428776491348	0.191416373717576	0.338845973663439	0.326896653415636	0.0960498172210853	-0.192341888398314	0.33647132315639	0.135095670276358	0.501678292270427	0.562059184018007
38	Glyma.01G004900	30542481	PF00249	PTHR10641,PTHR10641:SF603	KOG0048		K09422		AT5G65790.1	ATMYB68,MYB68	myb domain protein 68	darkolivegreen	0.044719669130398	0.82471460500846	-0.20462390648979	0.30591562332356	-0.119979430738353	0.551114273537234	0.219001910197871	0.272418161707338	-0.0884034148119877	0.661037151324398	-0.215217901788507	0.28099589336594	0.0184918191633479	0.927057795908214	0.509629666295365	0.00662038131280752	-0.391464208075954	0.0434604335548751	-0.195042290190675	0.329600349054002	0.443791527897825	0.0204046865101348	-0.19320277650097	0.334271532918661	-0.216180678028993	0.278797301988932	-0.47316990776732	0.0126761743866702	-0.341456131100453	0.0813110909408771	0.246819786239877	0.214554870340851	0.059625000978379	0.767670665698923	-0.0800022358284754	0.691610742741808	-0.295162668103703
39	Glyma.01G005000	30544277	PF00642	PTHR14493	KOG1595			GO:0046872	AT2G19810.1		CCCH-type zinc finger family protein	darkolivegreen	-0.0817895310850238	0.685064802613438	-0.137279836893962	0.494722419650058	-0.557741057484562	0.00250500786204693	0.143073746937098	0.476507912997606	-0.148752690459081	0.458995488831778	-0.0813642333558834	0.686620458759456	-0.173091636105852	0.387920012416871	0.747028008221341	7.59402755548375e-06	-0.24861655611945	0.211128947374273	0.0513353907898755	0.799270067962356	0.0378356441027275	0.851375501613059	-0.235472307779644	0.237059249643211	-0.0283850809279729	0.888231763258051	-0.270001570379542	0.173186074855817	-0.129609809482081	0.519360717757136	-0.160978355787267	0.422472346323407	0.182785757740316	0.361473197934053	-0.145148159168497	0.470071456116179	-0.489624476328757
40	Glyma.01G005100	30543078	PF05153	PTHR12588,PTHR12588:SF1	KOG1573	1.13.99.1	K00469	GO:0055114,GO:0050113,GO:0019310,GO:0005737,GO:0005506	AT2G19800.1	MIOX2	myo-inositol oxygenase 2	lightsteelblue1	-0.283630570139296	0.151661670039197	-0.0554779022296918	0.783437200794749	-0.253349436173243	0.202283020735317	0.109344996965074	0.587184553280879	-0.0724080997097616	0.719661035047526	-0.151868309645358	0.449533620979283	0.288793752656092	0.144029702654653	0.30722163287414	0.119042563528702	0.0629415219682138	0.755126136222619	-0.0185518787396014	0.926821510514224	-0.12204909955389	0.544215259988565	-0.110335822148575	0.583780928268813	0.0464772568261636	0.817936804060257	-0.309581203928842	0.116089668012877	-0.170077322291634	0.396363200196984	-0.45672641251114	0.0166276394441426	-0.0386889120616319	0.848061625477476	0.0642703160858055	0.750116819858255	-0.361207380336425
41	Glyma.01G005200	30542455	PF01019	PTHR11686,PTHR11686:SF29		2.3.2.15,3.4.19.13,2.3.2.2	K18592	GO:0006749,GO:0003840	AT4G29210.1	GGT3,GGT4	gamma-glutamyl transpeptidase 4	yellow4	-0.0845160526383289	0.675121709857072	-0.258122628257887	0.193621912267428	-0.00869870974781828	0.965652339820702	-0.2627073096766	0.185546744787279	0.0980143055752658	0.626703499341609	0.243942082830617	0.220119809462772	-0.188502254483563	0.346388601548422	0.109975863396402	0.585016439930027	-0.0839736176332104	0.6770956927133	0.183850402977092	0.358634957812306	-0.191896027982797	0.337614037840378	-0.286978446411502	0.146680820848942	0.243717943315156	0.220557293380119	0.0274609248949572	0.891849338871891	0.086822789157194	0.666750771157294	-0.405511044827271	0.0358602729770273	0.196748092521506	0.32530435933447	0.135953351202388	0.498941072885787	0.159192819843361
42	Glyma.01G005300	30545174	PF01217	PTHR11753	KOG0934		K12403	GO:0015031,GO:0008565	AT2G19790.1		SNARE-like superfamily protein	black	-0.242618643865491	0.222711417649063	-0.102468374716221	0.611040331477775	0.919699738793954	1.2063496519836e-11	-0.308081474010817	0.117960183929557	0.381900808929665	0.0493274659380147	-0.0300020522358595	0.881907482106764	0.394840564969762	0.041526539485513	-0.361864408125437	0.0636315988129557	0.263034777754939	0.184979048881054	0.0391363508498011	0.846324890182661	-0.27902806581568	0.158704758474987	-0.0487811175367947	0.809071787457646	-0.0868390996691684	0.666691718770386	0.103119787598653	0.608763295561743	0.299464442465938	0.129139685471575	0.235832266531422	0.23632223795287	-0.195269890728413	0.329025162264569	0.262821574322822	0.185348519404427	0.774131093886482
43	Glyma.01G005400	30543742	PF00365	PTHR13697,PTHR13697:SF7		2.7.1.11	K00850	GO:0006096,GO:0003872	AT4G26270.1	PFK3	phosphofructokinase 3	black	-0.5013037800046	0.00772625630765814	-0.233628772666742	0.240857749052592	0.70827674988967	3.57055982582237e-05	-0.134574843855329	0.503344100454828	0.00981865128871429	0.961233228350334	-0.0345615860403393	0.864113514242754	0.414893653486868	0.0314051840367001	-0.456182240623054	0.0167740032134089	0.141363007596962	0.481849853485594	0.029894197514978	0.882329106767914	-0.078403138461392	0.697485818357545	-0.116931777179469	0.561346141373628	-0.0330101299829209	0.870161385084335	-0.466519343126298	0.0141682868654554	0.317271002909586	0.106840831355936	0.305875034561788	0.120752329240596	-0.103919945286928	0.605971181542419	0.162137882054933	0.41909357683401	0.0647365358084495
44	Glyma.01G005500	30544076	PF02365	PTHR31079,PTHR31079:SF3				GO:0006355,GO:0003677	AT4G29230.1	anac075,NAC075	NAC domain containing protein 75	darkorange	-0.31883961117888	0.105023490487075	0.0521894849584059	0.795999116666009	0.447243199552744	0.0193341455990327	-0.207213127679722	0.299702040352875	-0.000699556096263168	0.997236941959322	-0.014925592214025	0.941098130553223	0.640715508060555	0.00031775243243444	-0.431582981095995	0.0245870739416397	0.875363093854386	2.29511898293203e-09	-0.0330174192764851	0.870132953090194	-0.416864413524562	0.0305286040917244	-0.0682605189585129	0.735134535202332	0.340175462558829	0.0825338174671525	0.302198027440378	0.125512758676671	0.29439325617318	0.136069432296012	-0.344525831836482	0.078436452499319	-0.229645528451294	0.249201697972705	0.0436319719370204	0.828915286257476	0.335775367525078
45	Glyma.01G005600	30543959	PF08263,PF13855	PTHR27000,PTHR27000:SF4				GO:0005515	AT4G29240.1		Leucine-rich repeat (LRR) family protein	darkmagenta	-0.569781763771175	0.001919160892835	-0.108535137071342	0.58997292300943	0.676782296622087	0.000106028288304238	-0.149407808728639	0.456997302520941	0.330042181867318	0.0927073388473572	-0.0922830535159481	0.647091994999876	0.769961877964743	2.6530306489517e-06	-0.187381285179943	0.349316517548114	0.557210914097078	0.00253398679506698	-0.0444430602272806	0.825782425350171	-0.452280781285737	0.0178547253511242	-0.211218593555112	0.290246604095057	0.021461687805206	0.915381412018252	-0.112037751049018	0.577954789098516	0.171157381763395	0.393326026441096	-0.219856829879791	0.270503749435428	-0.181015618639838	0.366221364444543	0.0725268717540026	0.719219479659429	0.387948410929058
46	Glyma.01G005700	30545088	PF03767	PTHR31284,PTHR31284:SF14		3.1.3.2		GO:0003993	AT4G29260.1		HAD superfamily, subfamily IIIB acid phosphatase	skyblue3	-0.211473426052703	0.289651487111171	-0.0973848095002945	0.628930189320968	-0.113801138258259	0.571945500059907	-0.0249970377383958	0.901504276685931	-0.0277790537300835	0.890603792847325	-0.155304753563217	0.439219039901178	-0.148511560356518	0.459732118476155	0.409838781553823	0.0337464061857515	-0.310906401892926	0.114455115496344	0.406813933816382	0.0352130343710473	-0.0410597910610722	0.838867123978185	-0.248200816281225	0.211918321869455	-0.157440763579478	0.43287263491499	-0.333205582489524	0.0894349969489148	0.168164442950591	0.401774776244434	-0.0364036352176818	0.856942573260489	0.0863796626671955	0.668355856000154	-0.00944594241255188	0.962703760583881	-0.164748885225135
47	Glyma.01G005800	30541643	PF06219	PTHR31317,PTHR31317:SF2					AT4G29310.1		Protein of unknown function (DUF1005)	black	-0.474723825227918	0.0123470315763013	-0.211760503672663	0.288981991558055	0.75902787053947	4.44320056770286e-06	0.0147904279115826	0.941630640337632	0.148503662924118	0.45975625488449	-0.153222610553606	0.445453345192284	0.795776432677886	6.97299823460084e-07	-0.22595189518929	0.257106417014964	0.447150970195301	0.0193621395707889	-0.0735975774758041	0.715242932984566	-0.311569078862161	0.11364414620235	-0.227401284613573	0.253985352907273	-0.0135910990372104	0.946356709910241	-0.185341647733102	0.35468163250302	0.0827369587653998	0.681603807986734	-0.139660702920493	0.487195636758381	-0.25189981907806	0.204965021292681	0.118146289335344	0.557258346741355	0.383961622426476
48	Glyma.01G006000	30543896		PTHR33172,PTHR33172:SF2					AT5G56550.1	ATOXS3,OXS3	oxidative stress 3	yellow4	-0.214601819334174	0.282408555442769	-0.250253233866666	0.208040750863129	0.345986358441773	0.0770962865435679	-0.269617489729698	0.173822138082587	0.185508357782773	0.354241291244295	-0.151080073309681	0.451917565457499	0.0457640987095637	0.82068545090998	-0.0841695005817043	0.676382611338177	-0.127263695309461	0.527013888735091	0.244369219707277	0.219287726038829	-0.203787064066724	0.307940878155315	-0.260731473248171	0.188997697169751	-0.246569598700278	0.21503487123785	-0.192805872057289	0.335284642255285	0.00304546008049604	0.987971658560594	-0.0927265287985328	0.645505217346004	0.0869843347337552	0.666165979140085	0.0879211897848385	0.662778344536012	0.235915183954853
49	Glyma.01G006100	30543902	PF03485,PF05746,PF00750	PTHR11956,PTHR11956:SF5		6.1.1.19	K01887	GO:0006420,GO:0005737,GO:0005524,GO:0004814,GO:0000166	AT4G26300.1	emb1027	Arginyl-tRNA synthetase, class Ic	black	-0.357030392744743	0.0675215827730046	-0.130198655623439	0.51744835635668	0.816387746202687	2.0791147936804e-07	-0.336760133170899	0.0858630016877251	0.083164964670472	0.680042338473053	0.0813706455260106	0.68659699501977	0.446467895460869	0.0195705059523827	-0.518068360221231	0.00563880399318493	0.362895426331174	0.0628248687273905	0.0925733376111932	0.64605317263145	-0.29045951003792	0.141627476837718	-0.0290853193085177	0.88549215567138	0.0677109250813544	0.737192662291286	-0.0199613142838111	0.921278313281931	0.532971665274222	0.0042047768346369	0.0612091003709279	0.761671570234246	-0.137780630440495	0.493134401499401	0.401772014531279	0.037770698610051	0.471943790136872
50	Glyma.01G006300	30542578										black	-0.479977498873136	0.0112863387425368	-0.170329847985515	0.395651899733076	0.890569040873831	4.91488703455088e-10	-0.305751854089968	0.120909625896779	0.288140589561612	0.144979597523071	0.0506849651336254	0.80176324576792	0.502440056636055	0.00756675772749894	-0.410344084183765	0.0335062532001279	0.339094614951134	0.0835766022291614	0.0177772831084684	0.929869369657592	-0.37547420973379	0.0536082479588505	-0.115952344663891	0.564652588441861	-0.0154753154621372	0.938932630741412	-0.0965489180912719	0.631891852422658	0.278324711023212	0.159801203932719	-0.00871839444504846	0.96557465820802	-0.169954148692636	0.396710411505284	0.338656263080298	0.0840023586048805	0.582954906780795
51	Glyma.01G006400	30543996	PF03485,PF05746,PF00750	PTHR11956,PTHR11956:SF5		6.1.1.19	K01887	GO:0006420,GO:0005737,GO:0005524,GO:0004814,GO:0000166	AT4G26300.1	emb1027	Arginyl-tRNA synthetase, class Ic	darkturquoise	0.337571942813791	0.0850625980691553	0.391467464401474	0.0434585346312943	0.019291434131817	0.923912466427744	-0.216097809265722	0.278986107524962	-0.0317549460980056	0.875059567833655	0.282225916302163	0.153787045365759	-0.0469278940619278	0.81620104290918	-0.232472591615357	0.243260404905262	0.483916631532118	0.0105417911698074	-0.0152421881167467	0.939850927817963	-0.253983923697682	0.201116713527149	0.447212226105878	0.0193435431315301	0.145992510748868	0.467464586446507	0.916326531371131	1.9804813993468e-11	0.268339380925354	0.175950559012387	-0.214259547315809	0.283195325773093	-0.251309907156207	0.206063356233657	0.150003255026189	0.455185109280488	0.555082276162604
52	Glyma.01G006500	30543171	PF04567,PF04566,PF04565,PF04561,PF04560,PF04563,PF00562	PTHR20856,PTHR20856:SF8		2.7.7.6	K03021	GO:0006351,GO:0003899,GO:0003677,GO:0032549	AT5G45140.1	NRPC2	nuclear RNA polymerase C2	black	-0.356692271429955	0.067800388666073	-0.238076544991136	0.231761410395505	0.886811022778284	7.33977161566828e-10	-0.284278343552998	0.150688632479415	0.207413466623365	0.299224586326096	-0.0912690881297061	0.650725668775667	0.649531852050211	0.000246171144840247	-0.42115713648655	0.0286874005274561	0.388467662360103	0.0452359356181577	-0.123120736761834	0.540658986411476	-0.189183899278061	0.344615373487437	-0.106106290915113	0.598369621235778	0.0869388105769898	0.666330756494748	-0.149857914736436	0.455627090155878	0.289979437819028	0.142316816362132	-0.0866437179501785	0.667399227792538	-0.205302193264061	0.304280187135866	0.412308758278465	0.0325855104360234	0.5033204900893
53	Glyma.01G006600	30544660	PF02985,PF00400,PF00069	PTHR17583		2.7.11.1	K08333	GO:0005515,GO:0006468,GO:0005524,GO:0004672	AT4G29380.1		protein kinase family protein / WD-40 repeat family protein	turquoise	-0.232317843261401	0.243583181914882	0.0958371800692689	0.634418004916862	0.729557210415776	1.57577677597055e-05	-0.197053073803523	0.324539896403138	0.0739668596950443	0.713873111956086	0.134138962713209	0.504740324373284	0.378291188942997	0.0516973869180304	-0.466451181237463	0.0141843004046727	0.565594692384646	0.00210784186386241	0.0247679580212584	0.902402660084448	-0.453804833416235	0.0174259413543036	0.281184840706	0.155375941048054	-0.0175296880768742	0.930843805962399	0.446825229180648	0.0194612762745938	0.513302691793765	0.00617676094390438	0.193208233999256	0.334257615429485	-0.301301206953081	0.126694353492642	0.275737965134874	0.163879850840497	0.727204987354467
54	Glyma.01G006700	30543032	PF02225,PF04389,PF04253	PTHR10404,PTHR10404:SF45		3.4.17.11	K01301		AT5G19740.1		Peptidase M28 family protein	darkturquoise	-0.114454603096323	0.569725718415646	-0.297704801685367	0.13151443322147	0.0296167816812976	0.883413721642346	0.178916395616435	0.371899318052187	0.011678982743433	0.953895187941758	-0.300813784394959	0.12733994876309	-0.0502097533771634	0.803586002742017	0.446832639229707	0.0194590164707995	-0.583794806661489	0.0013894164454769	-0.255815966505895	0.197774939487546	0.343743350376437	0.0791617295341064	-0.127355617072849	0.526713020946102	-0.301797442240115	0.126039544957528	-0.682685167513947	8.73328984950827e-05	-0.284512430962318	0.150338104377465	0.242223100430412	0.223489946990058	0.118611398720498	0.555696497184426	0.0141805286529568	0.944033775238023	-0.21184869611424
55	Glyma.01G006800	30543199	PF01095	PTHR31321,PTHR31321:SF17		3.1.1.11	K01051	GO:0042545,GO:0030599,GO:0005618	AT5G19730.1		Pectin lyase-like superfamily protein	tan	-0.145036452992732	0.470416903783244	0.0135304671314741	0.946595684083536	0.0998979481085263	0.620059677959544	0.0993766651436783	0.621895420304941	-0.0915860711646974	0.649588877562298	-0.122254194286761	0.543533800809562	0.541704757890405	0.00351857454682167	-0.119602007214819	0.552376709862237	0.485726947106703	0.0102136216816772	-0.0712250922471231	0.724063839701666	-0.152364078352883	0.448037652356385	0.00836786161285523	0.966958009241505	-0.0674416981479638	0.738201514071057	0.0769402023428818	0.702875598207022	-0.337536326870211	0.0850975944387703	-0.317441088265567	0.106642653321514	-0.170160884187851	0.396127747488639	-0.032713583529324	0.871318201959508	0.123127618508993
56	Glyma.01G006900	30542361		PTHR34566,PTHR34566:SF2					AT3G51100.1			lightgreen	-0.0894567006865221	0.65723999259559	0.0378805914694367	0.851200875472889	0.517126329248207	0.00574187788619901	-0.203264731752469	0.309209192191877	0.232706824449196	0.242772374529784	0.195942613666114	0.327328644489441	-0.0700162499787073	0.728571660544046	-0.0010635776688886	0.995799165191377	0.0441620708149361	0.826867465977927	0.0454728428252305	0.821808603024628	-0.377843560734182	0.0519974030169229	-0.0562364761783436	0.780546793778691	-0.0156831486814044	0.938114032369185	0.368972647116948	0.0582297038845154	0.0252771503787407	0.900405918138848	0.0344460039778998	0.864563821859186	-0.275859533940981	0.16368653518683	0.0557575755322817	0.782371228265284	0.827528712723446
57	Glyma.01G007000	30542431	PF00612,PF13178	PTHR32295,PTHR32295:SF22				GO:0005515	AT3G16490.1	IQD26	IQ-domain 26	black	0.467943201916679	0.0138371790787474	0.05636615321712	0.7800529667984	-0.518322828509341	0.00561123093928206	0.123912774839294	0.538037602469039	-0.170394595317987	0.395469639666849	0.257511645708797	0.194716055319926	-0.137351822255598	0.494493996053149	0.0833825173056647	0.679249146495092	0.112375167161119	0.576802784828994	-0.060845229073599	0.763048401227441	0.116953604352077	0.561272555706667	-0.209483987541912	0.294317976367179	0.135564905173165	0.500179843377539	0.392824976674851	0.042672611093523	-0.219419321629014	0.271482372727312	-0.409233583551103	0.0340358510305257	-0.0305863859980073	0.879623758894984	-0.203302949694613	0.309116282666149	-0.159866903330374
58	Glyma.01G007100	30541759	PF01554	PTHR11206,PTHR11206:SF76			K03327	GO:0055085,GO:0016020,GO:0015297,GO:0015238,GO:0006855	AT4G29140.1		MATE efflux family protein	lightgreen	-0.186079485029405	0.352735197299584	-0.244057356517365	0.219895041602673	0.105484317219312	0.600527984684489	0.184206432217399	0.357688761461423	-0.122341066088259	0.54324527594482	-0.250761811676106	0.207087423675246	0.425854215403208	0.0267766233520224	-0.0200470985003235	0.920941044093225	-0.057881957408479	0.774286811066804	-0.137001919023131	0.495604803696167	0.313893230759907	0.110833448513196	-0.251940905213897	0.204888673629402	-0.14443180353735	0.472289043465782	-0.673961348914014	0.000116150718668332	-0.117823078881631	0.55834487598756	0.168107164118347	0.401937457967253	-0.0834296832819558	0.679077224336807	-0.175714404190446	0.380657989883659	-0.527690682810291
59	Glyma.01G007300	30543096	PF00349,PF03727	PTHR19443,PTHR19443:SF26		2.7.1.1	K00844	GO:0016773,GO:0005975,GO:0005524,GO:0046835,GO:0005536,GO:0004396,GO:0001678	AT2G19860.1	ATHXK2,HXK2	hexokinase 2	darkturquoise	0.608739209811734	0.000753243071077104	0.229822254889998	0.248827529647052	-0.598370759129145	0.000977438390551924	0.0819331734193586	0.684539669637644	-0.122827017015155	0.541632622140751	0.181379815435028	0.365241483563652	-0.538023281002869	0.00379519842551754	0.203720328146616	0.308102744348899	-0.11356796655242	0.572738503417351	-0.0464892399626307	0.817890636622333	0.00432623773667693	0.982913720749659	0.202783851216082	0.310379713975113	0.0613421530132159	0.76116829675504	0.72783951974881	1.68799067040809e-05	-0.166355309311099	0.406930912940806	-0.214966880069826	0.281570935599238	0.0241487470274981	0.904831607912816	-0.0689053870557495	0.732721898740919	0.0896158851570839
60	Glyma.01G007800	30542254	PF01426,PF00385,PF00145	PTHR10629,PTHR10629:SF28		2.1.1.37	K00558	GO:0003682	AT1G69770.1	CMT3	chromomethylase 3	tan	-0.0687552950333243	0.733283215702883	0.168075861189087	0.402026379333403	-0.231547497145019	0.245194184637377	0.0285310261913882	0.887660663631408	-0.122185912971009	0.543760631845207	-0.0768210497037673	0.703315204982448	0.341279531601288	0.0814788756049954	-0.0648327628085412	0.747999458652763	0.495390730020762	0.00860260104442465	-0.0755174599067772	0.708130778454865	0.0124419081296234	0.950886870972278	0.00313246934254424	0.987628032491634	0.231813934990141	0.244636199329406	0.0447511152959151	0.824593229541091	0.138439353167871	0.49104949894845	-0.1921425647759	0.336981889249344	-0.0757387838655054	0.707312410292569	-0.181202945514197	0.36571716459043	-0.327385568816866
61	Glyma.01G007900	30541841	PF13506	PTHR12726,PTHR12726:SF0	KOG2547			GO:0016757	AT2G19880.2		Nucleotide-diphospho-sugar transferases superfamily protein	sienna3	0.136066538824033	0.498580400998649	-0.00338917671719802	0.986614229684859	-0.127715543827557	0.525535742634752	-0.00962429097953732	0.962000066685514	-0.0297627168625245	0.882843132017418	-0.0423516768839719	0.833865660547395	-0.0253899864858669	0.899963523361458	0.00856750086932932	0.966170136481122	0.235732173296327	0.236527024972216	-0.0289509673416866	0.886017694719515	-0.0473553130800161	0.814555495056116	-0.0335287364978839	0.868138948040404	-0.0228201093924081	0.910046182030127	0.314273366239281	0.110378679450769	-0.233360111795775	0.241414648147167	-0.258591170590774	0.192785725462189	-0.04158524184813	0.836832122369753	-0.00431657625724642	0.98295187286669	0.15856943061019
62	Glyma.01G008100	30544449	PF06911	PTHR21068,PTHR21068:SF5					AT4G15450.1		Senescence/dehydration-associated protein-related	black	-0.379045620131441	0.0511948174366992	-0.00212655670642237	0.991600803990626	0.65381885716089	0.000216803622460849	-0.363461724916106	0.0623851510820727	0.0620548001699628	0.758474317678512	0.303602585938679	0.12367842212875	0.0976057768604081	0.628148208647309	-0.355526196909418	0.0687687220771848	0.292060853586349	0.139345502786203	0.416689197543273	0.0306057314824601	-0.510075956172928	0.00656508591331191	-0.0956394907568723	0.635120369616483	0.107395000467455	0.593908115180649	0.203890973018775	0.307688954905031	0.617497574096511	0.000600170754198144	0.368951820572735	0.0582449909422549	0.0240494143074296	0.905221333742246	0.0572394680357556	0.776729448519509	0.556027867945738
63	Glyma.01G008200	30541959	PF00005,PF00664	PTHR24221,PTHR24221:SF228		3.6.3.44	K05658	GO:0016887,GO:0005524,GO:0055085,GO:0042626,GO:0016021,GO:0006810	AT3G28345.1		ABC transporter family protein	coral1	-0.277767411947807	0.160673774707866	-0.184443402333338	0.357059799229535	0.31720762598768	0.10691474610506	-0.18622373359806	0.352355408223501	0.556340276431466	0.00258220165476918	0.0126770132670654	0.949959950452855	0.15164732797811	0.450201282592037	0.00540815565177999	0.978641597379808	0.14894094948801	0.458420807106185	-0.0356010358294884	0.860065696171131	-0.218593863550213	0.27333495571843	-0.102944006911133	0.609377393641323	-0.100710136454684	0.617203914016711	0.00450956570112639	0.982189785875194	0.236908118281918	0.2341285143194	0.124665606482665	0.535551542750719	-0.255161868946343	0.198963653747536	-0.0830408294680764	0.680495081619771	0.260185424004053
64	Glyma.01G008400	30541730	PF03171,PF14226	PTHR10209,PTHR10209:SF146	KOG0143	1.14.17.4		GO:0055114,GO:0016491	AT1G35190.1		2-oxoglutarate (2OG) and Fe(II)-dependent oxygenase superfamily protein	black	-0.363997798873906	0.0619711061609617	-0.164812550460858	0.411356973290544	0.877008540658472	1.96191080176372e-09	-0.23675558230895	0.234438717236771	0.406746318918162	0.0352463918116671	-0.0208126809438226	0.91793167811814	0.379919325521522	0.0506175966108468	-0.247298358822692	0.213638718762919	0.187749692713443	0.348352633084576	-0.0170121498885602	0.932880944648425	-0.360398815797082	0.0647921549348918	-0.148599700916244	0.459462785407476	-0.114956314131322	0.568024058111937	-0.0100568663993811	0.960293409190394	0.169065163143429	0.399221456190627	0.0475049454046338	0.813979597047757	-0.178763935771667	0.372313674321371	0.368781248076401	0.058370311967712	0.76071697116292
65	Glyma.01G008500	30544964	PF00390,PF03949	PTHR23406,PTHR23406:SF26		1.1.1.40	K00029	GO:0055114,GO:0004471,GO:0051287	AT1G79750.1	ATNADP-ME4,NADP-ME4	NADP-malic enzyme 4	darkturquoise	-0.454757850377795	0.0171621447310595	-0.0723284888673362	0.719957051131959	0.332997478657584	0.0896475475247836	0.118952587282384	0.554552053941266	0.227005803208142	0.254834502420841	-0.148844707398471	0.458714549517651	0.449488518129972	0.0186628005610554	0.182015096638674	0.363535925317468	0.166549817557454	0.40637478282593	-0.0753920549631099	0.708594616674507	-0.081808460289154	0.684995592348584	-0.204855976553805	0.305355458394527	-0.0691992657907199	0.731623234229808	-0.426839837494856	0.0263890653625999	0.479384247522811	0.0114021746752453	0.323373942080525	0.0998996215822448	-0.0275867991711066	0.891356482630951	-0.185138062942226	0.355219812896634	-0.0855753081618677
66	Glyma.01G008600	30542999	PF02731	PTHR12096			K06063	GO:0005681,GO:0000398	AT1G77180.2	SKIP	chromatin protein family	darkturquoise	0.430873252843991	0.0248501622826422	0.317965677183525	0.106033140747214	-0.402419828710381	0.0374340121564315	-0.107628073402146	0.593102745813808	-0.0534479896588091	0.791185521193286	0.191042490533623	0.339808123837088	-0.338611297644535	0.0840461249881443	0.0690014830414358	0.732362587588874	0.201347493253898	0.3138923028911	0.175349194665151	0.381664471174155	-0.200766486847762	0.315320086760326	0.276649106867645	0.162434900353366	0.063569195741704	0.752758700041287	0.837116139489353	5.24072238254486e-08	0.0679709605514407	0.736218656245743	-0.239104162437573	0.229692795480117	-0.0653136929801767	0.746190384146253	-0.114473762824529	0.569660692202427	0.272819096024852
67	Glyma.01G008700	30543146	PF05183	PTHR23079,PTHR23079:SF13	KOG0988	2.7.7.48	K11699	GO:0003968	AT2G19930.1		RNA-dependent RNA polymerase family protein	yellow4	-0.0203938936873578	0.919577720896992	0.234206117340366	0.239663863329271	0.0944404982629686	0.639386822740888	0.326409888364245	0.0965750405191398	-0.154248099853544	0.442376952471277	-0.180747195401843	0.366944548210849	0.156174842477257	0.436627844316956	-0.236359121059129	0.235246253200491	0.135211532127163	0.501308093237154	-0.117361374449211	0.559898651527633	0.209390892561215	0.29453749456895	0.162136671245885	0.419097097237106	-0.103760651962089	0.606526599460687	-0.119167851396192	0.553830554144655	0.2134276035265	0.285113494119637	0.546654298478942	0.00317390711783901	-0.132431400806252	0.510228417043292	-0.195872348214539	0.327505594896915	-0.211475156841788
68	Glyma.01G008800	30542841	PF01250	PTHR21011,PTHR21011:SF5	KOG4708		K02990	GO:0019843,GO:0006412,GO:0005840,GO:0003735	AT3G18760.1		Translation elongation factor EF1B/ribosomal protein S6 family protein	lightgreen	-0.202142331413388	0.311945518699805	0.118214047579489	0.557030687984019	0.746168622782553	7.8822999715824e-06	-0.181256738076609	0.365572454342009	0.354824598015986	0.0693564609124609	0.102386544271862	0.611326622911338	0.164271339478988	0.412915995738147	-0.223991981350988	0.26136638644798	0.19638141750075	0.326224917173505	0.0525149384116229	0.794753598857762	-0.279410314246628	0.158111125353421	0.0354953185001646	0.860477223985499	-0.0787013518141544	0.696388880009986	0.19227185284387	0.336650665504589	0.373116614271097	0.0552496410195458	0.304428320898789	0.122609229007021	-0.224005007141649	0.261337924015223	0.245783666782456	0.21654745380639	0.770651446320832
69	Glyma.01G008900	30544267		PTHR13815,PTHR13815:SF5	KOG4677				AT2G19950.2	GC1	golgin candidate 1	lightgreen	0.0144461040662305	0.942987290729448	0.142754634046363	0.477502055844109	0.578044435866001	0.00158910232612109	-0.378258037360877	0.0517195595707732	0.163462127155663	0.415253144524108	0.188651260715205	0.346000512407453	0.223981969759674	0.261388263972007	-0.325788273903434	0.0972488977862745	0.521464023941703	0.00528014902634792	-0.0297887861989939	0.88274120993463	-0.453292338740534	0.0175691736578055	0.115973826005221	0.564579975788367	0.110446686155627	0.583400631861715	0.67968221004932	9.64431066242328e-05	0.250024038815127	0.208471350643209	-0.231829558014035	0.24460350691917	-0.217014026862801	0.276903162354789	0.309913665776633	0.115677988371468	0.91123366792725
70	Glyma.01G009000	30542081	PF05553	PTHR33265,PTHR33265:SF8					AT4G29110.1			darkolivegreen	0.159552529724341	0.426647546927196	-0.125561478828401	0.532600219951643	-0.604314798254285	0.000842738832526533	0.135983813481476	0.498843992163732	-0.108140151177314	0.591334943837404	-0.19659185799146	0.325696400642213	-0.298902333316208	0.129894864325658	0.813011631793876	2.56038209276506e-07	-0.539059771813229	0.00371550550254463	-0.0624626198772424	0.756933895265145	0.261162477110653	0.18824115638071	-0.166053730122505	0.40779401784356	-0.19229694565281	0.336586402891489	-0.315771053215218	0.108600396610075	-0.317748128697864	0.106285591942854	-0.175561158710697	0.381080132800336	0.253558649294734	0.201897937791009	-0.168657593675825	0.400375678133596	-0.471793138468694
71	Glyma.01G009100	30542475	PF05699,PF14291	PTHR11697,PTHR11697:SF107				GO:0046983	AT1G19260.1		TTF-type zinc finger protein with HAT dimerisation domain	bisque4	0.149126068609866	0.457856079769808	0.628872576065821	0.000442296897684047	-0.0962931724190434	0.632799101333935	0.0787455177838661	0.696226471930709	-0.150141504250344	0.454764902734631	0.301871558046668	0.125941957957261	-0.227685392409635	0.253376478899684	-0.0742075778636088	0.712980653835714	0.0874185410045707	0.664595104951205	0.138869944397088	0.489689054560301	-0.193352064424698	0.333890951341308	-0.109028247857717	0.588274447147741	-0.115624543539684	0.565761166322192	0.43824050125607	0.0222277021013657	0.0349004522767405	0.862793530914983	0.135739379432352	0.499623248374607	0.106863078676104	0.595747894725534	0.111849795979004	0.578596944524511	0.235187680847165
72	Glyma.01G009200	30541792	PF10604	PTHR33789,PTHR33789:SF3					AT2G25770.2		Polyketide cyclase/dehydrase and lipid transport superfamily protein	black	0.125629216349981	0.532377383008586	-0.149838962132335	0.455684741862615	-0.718134749800678	2.46665500137583e-05	0.218854778207313	0.27274850805475	-0.220487481497079	0.269097099417715	-0.0968982647756233	0.630653397585245	-0.374084224490987	0.0545712870769638	0.808727275373834	3.31511224174399e-07	-0.486223766473853	0.010125066020622	-0.096579953122957	0.631781792076992	0.219761682124409	0.270716383618519	-0.207031218037597	0.300135985911939	0.0486590872063213	0.80954078120087	-0.275437983279583	0.164357564951345	-0.360069149909292	0.0650554498454398	-0.266241133988939	0.179484170572071	0.463449737393712	0.0149044391194135	-0.151637835516063	0.450229974390588	-0.512002345288158
73	Glyma.01G009300	30543088	PF02516	PTHR13872,PTHR13872:SF1		2.4.99.18	K07151	GO:0016020,GO:0006486,GO:0004576	AT5G19690.1	STT3A	staurosporin and temperature sensitive 3-like A	lightgreen	-0.0784959847939961	0.697144231672954	0.0221124842516203	0.912824934420863	0.629140301751936	0.000439067775809539	-0.256774183027254	0.196042357693828	0.178422478050388	0.373242663751641	-0.0577049136788481	0.774959693571998	0.419153218201911	0.0295354137457136	-0.186897615434774	0.35058437868888	0.454907047454419	0.0171211457670528	-0.157147896201399	0.433739828955988	-0.30112901228821	0.126922153074576	0.10479465862558	0.602925080258919	0.134853035131388	0.502453994136055	0.373354527547508	0.0550822412131158	0.0930875841085648	0.644214459772972	-0.357683974577385	0.066985165930464	-0.23930942817908	0.229281073092608	0.454940818031393	0.0171118768951669	0.81981620241077
74	Glyma.01G009400	30543527	PF05664	PTHR31280,PTHR31280:SF7					AT2G25800.1		Protein of unknown function (DUF810)	black	-0.272368478495474	0.169302327276993	-0.14956684035757	0.456512930537748	0.774485998270949	2.12574921522157e-06	-0.291862110548452	0.139627266067991	0.285143148639204	0.149396556775142	0.0589738589322483	0.77014040168174	0.303591430609182	0.123692913066377	-0.185512150689383	0.354231276584779	0.202927487183065	0.310029799416327	0.0613512279080628	0.761133974290543	-0.379755549458935	0.0507254052676683	-0.138380423051657	0.491235835595307	-0.0938090558802373	0.641638245555669	0.115996323750294	0.564503931940886	0.204742591568009	0.305629064417236	-0.0734763767662433	0.715692704621281	-0.218249611799987	0.274109953945059	0.171650123362055	0.391944823299484	0.759538883719033
75	Glyma.01G009500	30544436	PF05368	PTHR10366,PTHR10366:SF397		1.23.1.3,1.23.1.4			AT1G32100.1	ATPRR1,PRR1	pinoresinol reductase 1	yellow4	-0.0319428160502768	0.874326140731464	-0.194042107312934	0.332135226317385	-0.266246246009541	0.179475501831238	-0.190926750471346	0.340106301903748	-0.0853922140575948	0.671937688909547	0.0311249777562246	0.877519638549509	-0.1742318633755	0.384753225887807	0.333774548936429	0.0888558164744603	-0.147136826760374	0.463943639816578	0.00971235033595318	0.961652629017378	-0.155526136815246	0.438558957698165	-0.316380037779184	0.107883431966977	0.383849366483767	0.0480841522802835	-0.00315870482704248	0.987524420994955	-0.0665758425671392	0.741448925267747	-0.553573823254313	0.00274065949594022	0.15947225115507	0.426883293320106	0.0373471130427341	0.853273945405639	-0.100298589908889
76	Glyma.01G009600	30544817	PF00249,PF14379	PTHR31499,PTHR31499:SF5					AT5G45580.1		Homeodomain-like superfamily protein	black	-0.494228952397199	0.00878422166397253	-0.130758424166325	0.515633605970982	0.673868107231244	0.000116499393342394	-0.258164831892772	0.193546491061815	0.304459060057206	0.122569558019914	-0.0442295989822241	0.826606677557522	0.600449336993138	0.000928352876596389	-0.461036265183018	0.0155051835450212	0.534332976024033	0.00409086838141751	-0.094141107189948	0.640453921595701	-0.36529693110914	0.0609765504553161	-0.189403432543523	0.344045439786069	0.216587955940921	0.277870558919661	-0.10458799233074	0.603644191175175	0.295281731042996	0.13483628403327	-0.224360421906669	0.260562089250251	-0.192466610167724	0.33615208686904	0.213677205188728	0.284537137245859	0.324897642629668
77	Glyma.01G010200	30544961	PF00485	PTHR10285,PTHR10285:SF74	KOG4203	2.7.1.19	K00855	GO:0016301,GO:0008152,GO:0005524	AT1G32060.1	PRK	phosphoribulokinase	lightgreen	0.093993115063426	0.640981657640523	-0.0940529892885519	0.64076812718945	-0.779874517096089	1.6218273454429e-06	0.361686855330796	0.0637713333107494	-0.200111744383625	0.316933862041173	-0.127045749589396	0.527727572513722	-0.345778133882111	0.0772862739347753	0.448533346371432	0.0189460181387189	-0.553458721009709	0.00274742887324276	-0.120723309597155	0.548629994620467	0.425031573456951	0.0271036138619155	-0.011308143265631	0.955357682870046	-0.073033904759245	0.717335488298469	-0.558444033436324	0.00246702008107956	-0.350232675253777	0.073299250365032	-0.0152856315654644	0.939679796770851	0.289301135484469	0.143294911953764	-0.187131933011556	0.349969811906176	-0.893033748274756
78	Glyma.01G010300	30544239	PF04144	PTHR10687,PTHR10687:SF15	KOG3088			GO:0016021,GO:0015031	AT1G32050.1		SCAMP family protein	turquoise	-0.182238699220777	0.362936727296112	0.0304709330398573	0.880074904158771	0.731195028872725	1.47503117841913e-05	-0.368836711971096	0.0583295391523207	0.20728117746657	0.299539808529255	0.0707357944859694	0.725887378380243	0.425721660821981	0.026829095204444	-0.424489105020217	0.0273210018974375	0.597773069201718	0.000991963199778186	0.117908652718891	0.558057110311711	-0.519063812074797	0.00553158995264572	0.120815555219713	0.548322290589468	0.144539917061243	0.471954015573131	0.527373049971972	0.00470204113049321	0.156565489885636	0.435467159009702	-0.244739454757596	0.218568206787204	-0.325626078786997	0.0974253031290649	0.265178954683122	0.181291707904053	0.878803858892135
79	Glyma.01G010400	30542227	PF00271,PF00270	PTHR24031,PTHR24031:SF320		3.6.4.13	K14811	GO:0005524,GO:0003676	AT1G31970.1	STRS1	DEA(D/H)-box RNA helicase family protein	darkturquoise	0.460866679687806	0.015548136107588	0.392216587914553	0.0430234281845419	-0.0827872003647274	0.681420447955159	-0.217651299560029	0.275460255916032	-0.0646093385686316	0.748840338704568	0.275510686452977	0.164241696586592	-0.164466964520278	0.412352095862672	-0.112614556438725	0.575986079880229	0.363783054906847	0.0621367100542014	0.0456042056777443	0.821301993977167	-0.209679955410261	0.293856220114659	0.357055171045059	0.0675011860983055	0.0287757423542845	0.886703185752228	0.952380575722909	2.10155555271255e-14	0.152003030926769	0.449126840365141	-0.220836372321994	0.268320936855453	-0.212658866811478	0.286893240679758	0.111319950280813	0.580408873576779	0.561268437142169
80	Glyma.01G010500	30541786	PF00931	PTHR23155,PTHR23155:SF633	KOG4658		K13457	GO:0043531	AT3G07040.1	RPM1,RPS3	NB-ARC domain-containing disease resistance protein	darkred	0.783697198321932	1.33247400499405e-06	0.0036654323525374	0.985523248524115	-0.565916768178231	0.00209278289810662	0.147871720350182	0.461689776274038	-0.13272221281171	0.509291684591157	-0.102199768264092	0.611980284997598	-0.376629797949668	0.0528177873200332	0.266454223872155	0.179123069691108	-0.521708517282019	0.00525508862502266	-0.126580375106519	0.529253031266691	0.968067259149165	1.54917976351518e-16	-0.0835130203395028	0.678773495223878	-0.123103775550217	0.540715187867314	-0.209219134079553	0.294942771712522	-0.361984536312042	0.0635371922900914	-0.060782543814984	0.763285663438704	0.0543064990756711	0.787906120558881	-0.100835701776522	0.616762892479503	-0.472696114951594
81	Glyma.01G010600	30542885		PTHR37191					AT1G33810.1			black	-0.530332386056179	0.00443331761506621	-0.0683844507339176	0.734670679657208	0.632759130667511	0.000397399708209891	-0.238082481161497	0.231749425236477	0.383521604390175	0.0482915407569492	-0.0968870627205332	0.63069309445429	0.410390011896743	0.0334844934984692	-0.409222716628401	0.0340410664295266	0.406225431215288	0.0355042178653028	0.276033505720973	0.163410170251611	-0.411889965256885	0.0327800525674155	0.0513869567403592	0.799072489840821	0.0770656832753726	0.702412744356166	-0.0287980827569469	0.886615784274079	0.347193211109173	0.0760021588135798	0.236963632727416	0.234015685815374	-0.0459751630410615	0.819871752006065	0.0457293289052823	0.820819513470176	0.387702319612924
82	Glyma.01G010700	30544388	PF00931	PTHR23155,PTHR23155:SF633	KOG4658		K13457	GO:0043531	AT3G07040.1	RPM1,RPS3	NB-ARC domain-containing disease resistance protein	darkturquoise	0.442975360376076	0.020664782804956	0.0804578626039591	0.689939939319899	0.051833083225076	0.797363633959185	-0.110155173926174	0.584400837253498	-0.0203244906017987	0.919850541062451	0.163862543192778	0.414095756471121	-0.298496623923977	0.130441919260055	0.0217167227076334	0.914379477188245	-0.0613435767507659	0.761162911960274	-0.148436787748799	0.459960667814068	-0.13404240745225	0.505049871272318	-0.0872076060265704	0.665358054671112	-0.0511921049234821	0.799819139888765	0.668531023131088	0.000138065419150019	-0.164412669448133	0.412508561402657	-0.2431907237913	0.221588645973929	-0.128365696238379	0.523412377159927	0.130595706737436	0.51616081049475	0.656616637145335
83	Glyma.01G010800	30544820		PTHR35761					AT5G45610.1	SUV2	protein dimerizations	black	0.0292775522267714	0.884740288352248	0.0867335394168695	0.66707393512616	0.497712731790279	0.00824902401114887	-0.405509441291296	0.0358610753910001	-0.0994621344729169	0.621594281044385	0.239522873246944	0.228853467591642	0.209479243555932	0.294329160208596	-0.439966617745106	0.0216471329466153	0.413986467818023	0.0318154436407919	0.171685923515469	0.391844579685234	-0.230026315289272	0.248395948202612	-0.0676721240884674	0.737338031870265	0.162624352117483	0.417680496292966	0.417277831019952	0.0303472445402563	0.583037923469942	0.00141439228168964	0.0549636099855768	0.785398416394332	-0.151490691706362	0.450674853778626	0.153428463122664	0.444834886345261	0.439960087202271
84	Glyma.01G010900	30543050		PTHR34196					AT1G31940.1			black	-0.335884874793203	0.0867323452787086	-0.111813846142739	0.578719804307924	0.703723985823042	4.21462973299396e-05	-0.118614607307891	0.555685729633657	0.189613809275697	0.343499807695276	-0.136394041442384	0.497537548569983	0.179705511525446	0.369758946635516	-0.115604183413165	0.565830053785417	-0.0294758754146556	0.883964702671186	-0.0432651129858952	0.830333135809605	-0.220778270625163	0.268450092966261	-0.113676694087921	0.572368666470003	-0.111899543906251	0.578426948275691	-0.136437658280389	0.497398743661456	-0.0296952171633414	0.883107040934423	0.159899812977141	0.425628534483551	0.00950921764573038	0.962454098040213	0.16169410490976	0.420384943056203	0.595278960006193
85	Glyma.01G011000	30542594										darkolivegreen	-0.398447010445732	0.0395370117420406	-0.115099774762924	0.567537900660787	-0.0977585689055314	0.627607722304256	0.184936161079857	0.355754021783845	-0.0693292350504053	0.731137509177424	-0.260982962703024	0.188556002724867	0.300163639594486	0.128204804542028	0.385525658837622	0.0470344455605095	0.0606660104318983	0.763726794966379	-0.0278725652547445	0.890237722221674	-0.266822544514342	0.178500111640647	-0.217881202069696	0.274940897051682	0.0670255831600658	0.739761619512952	-0.275133611817448	0.164843274494015	-0.152773140582567	0.446805319670483	-0.351163396850271	0.0724865205466114	-0.0360448738756964	0.858338349959304	-0.266327635403429	0.179337524598769	-0.197949846418312
86	Glyma.01G011100	30541634	PF01399	PTHR10539	KOG2908		K03039	GO:0005515	AT5G45620.1		Proteasome component (PCI) domain protein	darkturquoise	0.395460922447319	0.0411787662673149	0.494891783153427	0.00868021192520288	-0.175919798802025	0.380092615553351	0.0252462603744892	0.900527033168728	-0.100561532528144	0.617726021208351	0.319279543419991	0.104517957198541	-0.231204057824538	0.245914664825169	-0.190710620224298	0.340663533731725	0.383039046267185	0.0485981570613607	0.0982024777299762	0.626038504123793	-0.202585743227659	0.310862730207107	0.333208683709577	0.089431832344278	0.176462168578152	0.378602005096335	0.913477487911342	2.96276487221051e-11	0.256373091183792	0.196766310091773	-0.0553408102370206	0.783959865317454	-0.106799421032081	0.595968233310401	-0.0685692602641138	0.733979137801336	0.381618186147774
87	Glyma.01G011200	30542647	PF00503	PTHR10218,PTHR10218:SF192	KOG0082			GO:0031683,GO:0019001,GO:0007186,GO:0004871,GO:0003924	AT1G31930.3	XLG3	extra-large GTP-binding protein 3	grey	-0.261117440173216	0.188320111444627	-0.142271869352651	0.479008050214723	0.342373322227746	0.080443908696522	-0.28932783156797	0.143256325614412	0.179246068618612	0.371004248827644	0.0426764423077012	0.83260933331944	0.198801040684997	0.320179659859527	-0.211063824201565	0.290608417647849	0.107695966877689	0.592868232390057	-0.090788244122464	0.652451567925635	0.0161383700819445	0.936321254999754	-0.126682355430371	0.528918568257903	-0.00763437186949603	0.969852967848216	-0.292085070951539	0.13931119727803	0.154393131621755	0.441942790615737	-0.259025685614401	0.192012494152766	-0.0460925650488587	0.819419220440438	0.325594085111214	0.097460128150606	0.16266481965173
88	Glyma.01G011400	30543579	PF05871	PTHR13149,PTHR13149:SF0	KOG4068		K12189		AT4G19003.2	VPS25	E2F/DP family winged-helix DNA-binding domain	mediumpurple3	-0.394505153101346	0.0417155411235472	-0.114313524204966	0.570204628453344	0.586386272023944	0.00130676677585173	-0.114917447862927	0.568155799782482	0.0764159737337807	0.704810404931077	-0.0949364469857342	0.637620688079972	0.848392639602284	2.27979514621758e-08	-0.298661124072803	0.130219906925939	0.568559462097358	0.00197267559335512	-0.0822828093519922	0.68326205607545	-0.240154071525995	0.227592074155273	-0.10618676764428	0.598090593742531	0.0276747743263522	0.891012042422722	-0.137589518160437	0.49374011666149	0.092334568203922	0.646907595282631	-0.185205462504431	0.35504158730475	-0.13921580817353	0.488597685390384	0.0324978228075133	0.87216003918933	0.189689595289699
89	Glyma.01G011600	30544593	PF01764	PTHR21493,PTHR21493:SF2				GO:0006629	AT4G16070.1		Mono-/di-acylglycerol lipase, N-terminal;Lipase, class 3	turquoise	0.0810121558373474	0.687909233263283	-0.214847209219607	0.281845341949489	-0.695049651517559	5.73317472509405e-05	0.320680693395637	0.102919953895959	-0.17409417156556	0.3851348516794	-0.169150755101775	0.398979301869596	-0.301735162490402	0.126121590346732	0.492058961253772	0.00913206499850614	-0.656734100601146	0.000198637524315679	-0.140991579478561	0.483013696439122	0.469061125712308	0.0135817273773644	-0.167750498891493	0.402951282601463	-0.116407077576172	0.563116371148663	-0.688700117575771	7.13435745139295e-05	-0.427326744677507	0.0261992924536545	-0.063124347278367	0.754436338737609	0.323487428788212	0.099773825100228	-0.162016649392974	0.419446139377293	-0.878628168122388
90	Glyma.01G011800	30544578		PTHR21493,PTHR21493:SF2					AT4G16070.1		Mono-/di-acylglycerol lipase, N-terminal;Lipase, class 3	mediumpurple3	-0.330996418380744	0.0917108871768764	-0.123998909390931	0.537752887034859	0.482407577249844	0.0108220271952099	-0.109952163631369	0.585097826298021	0.0399148744723384	0.843304722016773	-0.114545475737207	0.569417335209669	0.808932695864745	3.27478342257878e-07	-0.274117546584528	0.166472031000663	0.51847272001206	0.00559504280193461	-0.0620798943919384	0.7583795053738	-0.197032367682774	0.324591763393666	-0.109470461880843	0.586753087036881	0.165312972800012	0.409918369585844	-0.134045321943694	0.505040526318685	0.000744651611469421	0.997058827562368	-0.379862089273763	0.0506552529524275	-0.133144385772389	0.507933332320372	0.122827365922409	0.541631465079853	0.132970948398074
91	Glyma.01G012000	30545041	PF13855,PF00931	PTHR23155,PTHR23155:SF599	KOG4658			GO:0005515,GO:0043531	AT3G14470.1		NB-ARC domain-containing disease resistance protein	brown4	0.0212687402623777	0.916139513235271	0.111400750627769	0.580132397070805	-0.523899589349999	0.00503496697201508	0.844141899944996	3.14398524350258e-08	-0.114111254383381	0.570891572843741	-0.0332721997483467	0.869139277441694	-0.118596539101207	0.55574636514346	0.489485385308568	0.00955947530275159	-0.230879512739516	0.246596786700862	-0.101372593503107	0.614878639082344	0.182937000657443	0.361069195857091	-0.0626960901517861	0.756052435371698	-0.0308556037779817	0.878571903205243	-0.24364406540355	0.220701619187301	-0.112477070646912	0.57645506636021	0.0536800536684969	0.790298720476502	0.042954817600957	0.831532781520937	-0.144504328437953	0.472064285903282	-0.533929059072436
92	Glyma.01G012100	30542366	PF01764	PTHR21493,PTHR21493:SF2	KOG2088			GO:0006629	AT4G16070.1		Mono-/di-acylglycerol lipase, N-terminal;Lipase, class 3	lightsteelblue1	0.0317820219252914	0.874953860054455	0.0695198315804041	0.730425389015267	-0.489594336719313	0.00954104800054012	0.777937384538367	1.78903176152715e-06	-0.138035928547371	0.492325837747768	-0.0745677608979787	0.711645970709854	-0.0325095303110014	0.872114356331042	0.451102688892593	0.0181920837830315	-0.178412670020117	0.373269367923682	-0.0447525081858577	0.824587853375102	0.241885092967289	0.224156676810069	-0.107886405638471	0.592210643631047	-0.102092399960893	0.612356174379731	-0.270357193835812	0.172598595831409	-0.232649735926032	0.242891260413757	-0.0490324283139136	0.80810613884675	-0.0367600139033532	0.855556481972602	-0.108503688466972	0.590081316793738	-0.504122703004464
93	Glyma.01G012200	30541917	PF01764	PTHR21493,PTHR21493:SF2				GO:0006629	AT4G16070.1		Mono-/di-acylglycerol lipase, N-terminal;Lipase, class 3	skyblue1	-0.273630921266309	0.16725610068994	-0.11512473796193	0.567453324812971	0.105874053318359	0.599175141996883	0.328204725533448	0.0946490246452158	-0.087101494119794	0.665741983422306	0.0768696951243993	0.703135719260536	0.138753624804123	0.490056376190167	-0.0861717181324839	0.669109560369891	0.089450291135725	0.657263074433874	0.154333698840855	0.442120678751782	-0.177645387009241	0.375361876350841	-0.116037633472755	0.564364314428348	-0.101656081607153	0.61388468091888	-0.151706203096881	0.450023349102873	0.273324834415441	0.167750611545971	0.235825394820029	0.236336293454744	-0.121879082183531	0.544780471196495	-0.144299562316797	0.472699006648159	-0.113448714752746
94	Glyma.01G012300	30545281	PF01883	PTHR12377	KOG3381				AT1G68310.2		Protein of unknown function (DUF59)	darkturquoise	-0.0583458696935656	0.772524395404719	0.157310056508121	0.433259548273933	0.609611183027361	0.000736616227663263	-0.220193665432173	0.26975186017761	0.0496695469097444	0.805659275967749	0.243162664152508	0.221643627268511	0.0648604674750744	0.747895208881685	-0.471599036921389	0.0130162782578662	0.452223091807833	0.0178711247249756	0.183264668266228	0.360194837980194	-0.480530581134219	0.0111792302957038	0.0982410002472043	0.625902401778284	0.0572639033372666	0.776636511505881	0.669736054003596	0.000132910307952649	0.434791647301914	0.0234257534883895	0.184222009783747	0.357647395653155	-0.270035661258952	0.173129697070983	0.151217334028872	0.451501952039387	0.808301058287272
95	Glyma.01G012400	30542307	PF05542	PTHR31808,PTHR31808:SF6					AT1G32160.1		Protein of unknown function (DUF760)	black	-0.251031835565549	0.206582475910085	-0.0443415732666462	0.826174281332787	0.804560922105376	4.2361080077065e-07	-0.153871163933407	0.443506404453033	0.325556266122302	0.0975013060468698	0.104108391775999	0.605314389487771	0.244477544963024	0.219077040496559	-0.24935682645869	0.209728324144013	0.146106713433725	0.467112572992658	0.031431445187859	0.876322721550919	-0.362676846816799	0.0629952321653586	0.0272383173966115	0.892721046482675	-0.178746754992445	0.372360385173519	0.151959456102733	0.449258389767216	0.0719742596785062	0.721274654760768	0.125044868912988	0.534301173781929	-0.264710650441113	0.182092646080381	0.36359823985579	0.0622795085355437	0.834996003090061
96	Glyma.01G012500	30542285	PF08711	PTHR22908	KOG1793		K17498	GO:0006351,GO:0005634,GO:0003677	AT1G32130.1	ATIWS1,IWS1	Transcription elongation factor (TFIIS) family protein	lightgreen	-0.0832906995495239	0.679583871360449	0.107315960272176	0.59418134035156	0.678360347098529	0.000100712839383421	-0.361717098119028	0.0637475153743495	0.267015055296455	0.178175111709902	0.0814480615083825	0.686313732887365	0.209336048909339	0.294666864232664	-0.292515732222265	0.138702155474646	0.404367375937161	0.0364362267036711	0.0838809832334698	0.677433008497329	-0.51366660857493	0.0061342081209668	0.0980647213506072	0.626525303421323	-0.0274692026010165	0.891816926602371	0.589256597799043	0.00122021947160186	0.231840401118468	0.244580818559432	-0.0952229084548773	0.636601441728939	-0.255502567682199	0.198343880140481	0.257886745537937	0.194043826095624	0.965602628726236
97	Glyma.01G012700	30543445	PF00225	PTHR24115,PTHR24115:SF413		3.6.4.5		GO:0008017,GO:0007018,GO:0005524,GO:0003777,GO:0005871	AT3G23670.1	KINESIN-12B,PAKRP1L	phragmoplast-associated kinesin-related protein, putative	lightsteelblue1	0.00861095957879963	0.965998631543513	0.123414448909382	0.539686197778147	-0.565947111856743	0.00209136892969584	0.668667920259343	0.00013747102603675	-0.182509021114073	0.362213108659223	-0.0427585497506866	0.832291771122896	-0.0472622112048692	0.814913868766142	0.497406497643149	0.00829494505864086	-0.152660816288435	0.447143525197433	-0.0772404552862786	0.701768246100431	0.192725145303185	0.335490926358574	-0.0991404712301636	0.622727925494949	-0.0948556180920778	0.637908398401092	-0.268902457538468	0.175010637717608	-0.157845217699445	0.431676577095812	-0.0634702964326184	0.753131580502273	0.0137929273404619	0.945561257984395	-0.173027942905042	0.388097347769493	-0.580636610793373
98	Glyma.01G012800	30541783	PF01764	PTHR21493,PTHR21493:SF2				GO:0006629	AT4G16070.1		Mono-/di-acylglycerol lipase, N-terminal;Lipase, class 3	plum2	-0.186234432947616	0.352327247807012	-0.0896928028633144	0.656389964115545	0.300123695328327	0.128258079792879	-0.102307602988094	0.611602859188302	-0.0582764507812749	0.772788049956177	-0.0838170866872134	0.677665714616943	0.436170860926218	0.0229404913417878	-0.230829901113303	0.246701168861077	0.225567646783942	0.257938014132709	-0.0905057830122068	0.653466224557305	-0.164433936754811	0.412447270127035	0.4863430707525	0.0101038963388938	-0.102727571951906	0.610133874215024	-0.000949840571943979	0.996248391672142	-0.0198502371411962	0.921715043863193	0.0630654766644266	0.754658436747361	-0.114656367169944	0.569041118052711	-0.114015379893258	0.571217308849807	0.075192170685683
99	Glyma.01G013000	30544105	PF13962	PTHR24177,PTHR24177:SF42					AT3G18670.1		Ankyrin repeat family protein	skyblue1	-0.227012255683003	0.254820633276664	-0.0832709472925377	0.679655886660845	-0.119085521019439	0.554106449561102	-0.0707304442988332	0.725907325800865	-0.0687826507945592	0.733180900129279	-0.0825875727312596	0.682149106412204	-0.0829648922297954	0.680772091523522	0.0717756262150367	0.722013839113253	-0.0493375956956663	0.806933917930409	-0.0613868295100364	0.760999328537245	-0.113854842927602	0.571762923039474	-0.0628678020491641	0.755404332394986	0.163320567137974	0.415662747372465	-0.179069683070724	0.371482983161352	0.130184606972758	0.517493941474775	0.0676245269548909	0.737516368611633	-0.0573386178557858	0.776352361574998	-0.0881522921100559	0.661943678087985	-0.245148961593613
100	Glyma.01G013100	30544930	PF13855,PF00931	PTHR23155,PTHR23155:SF599	KOG4658			GO:0005515,GO:0043531	AT3G14470.1		NB-ARC domain-containing disease resistance protein	skyblue1	-0.24679987607866	0.214593042695659	-0.0494655522882457	0.806442526971891	0.146966232430802	0.464467660799332	-0.0411829079685251	0.838390217210332	-0.0602041948994975	0.765475682293363	-0.0543069815932724	0.787904278387126	0.134136943218071	0.504746797719701	-0.184164521232447	0.35780006898413	0.322267418738445	0.101132395102278	-0.0276985696789282	0.890918882204607	-0.136757302214368	0.496382109437434	-0.0390386411428879	0.846704091260655	-0.0158813042754644	0.937333608672507	-0.0155081935116062	0.938803129016797	0.619110431953954	0.000575159866494882	0.257922437053123	0.193979945508071	-0.0564796280348021	0.779620908291451	-0.0807806671355127	0.6887570582852	-0.125894316278945
101	Glyma.01G013300	30542050	PF12796,PF14244,PF13962	PTHR24177,PTHR24177:SF42					AT5G04700.1		Ankyrin repeat family protein	darkturquoise	0.441556956160601	0.0211232468513076	0.536581866515831	0.00390844246239214	-0.00173558573656485	0.99314497039901	-0.0941623835600696	0.640378064638025	-0.0274104288107877	0.892047065520322	-0.0376890282735271	0.851945169949455	-0.0979807233591503	0.626822207940314	-0.147392595514768	0.463158564599294	0.113304581679058	0.573634848642285	-0.0358362487140931	0.859150206710249	-0.0682368679121945	0.735223067352852	-0.0608238017387652	0.763129500830652	-0.0385214831280865	0.848711679999876	0.597345856308963	0.00100245957957436	0.0929031071967404	0.644873831482915	0.075063855929483	0.709809013982725	-0.0766867368710699	0.703810856042222	-0.055694382485703	0.782612054583221	0.35552549314782
102	Glyma.01G013500	30542591	PF01657,PF07714	PTHR27002,PTHR27002:SF122	KOG1187	2.7.11.1		GO:0006468,GO:0004672	AT4G21410.1	CRK29	cysteine-rich RLK (RECEPTOR-like protein kinase) 29	darkorange	-0.18436156887936	0.357276926313917	0.323901479323514	0.0993158680265784	-0.0440101988054608	0.827454049062997	-0.101349977763252	0.614957962383957	-0.0669173466985661	0.740167586542257	0.176984255097984	0.377170335116934	0.434752062340615	0.0234398034366675	-0.242339030597247	0.223261578171089	0.724962184919726	1.89200979994933e-05	0.139581095054826	0.487446364401483	-0.247252712665228	0.21372598665942	-0.123052549955997	0.540884941963417	0.074021916002809	0.713668959263468	0.245142920078178	0.217785921617062	0.31072773776776	0.114674490205345	-0.106209416334069	0.598012076604956	-0.0684081884884001	0.734581843642444	-0.13562309967149	0.499994161245564	-0.0901472279316114
103	Glyma.01G013700	30542929										darkturquoise	0.0231472280466657	0.908761976408183	0.422315100055315	0.0282064130044753	0.11374713698296	0.57212911165533	-0.30867648163741	0.117215433007075	-0.317735082474772	0.106300745453516	0.50098070330797	0.00777211882566656	-0.00638167732319397	0.974797981771571	-0.429325631221575	0.0254317816306638	0.407979333245474	0.0346420524106432	0.0628113502792257	0.75561738404481	-0.276259504450773	0.163051650390931	0.270188186535507	0.172877616067913	0.324992666357326	0.0981165091613964	0.530096071071788	0.00445428570458418	0.409637037691993	0.0338426729289507	-0.118872953333813	0.554819071981266	-0.173624043585101	0.386439490859651	0.146078399030982	0.467199835227561	0.263151859356789
104	Glyma.01G013800	30541760	PF00226,PF11926	PTHR24078,PTHR24078:SF193					AT2G35540.1		DNAJ heat shock N-terminal domain-containing protein	salmon4	-0.0562306341477056	0.780569042946458	-0.10181076051558	0.613342630516927	0.108342789401649	0.590636021639566	-0.0106044085449616	0.958133414586854	0.0983597209440733	0.625483029745695	-0.120779843670656	0.54844140423098	-0.00488004569694789	0.980726858053216	0.200036655973702	0.317119260416122	-0.233609960472604	0.240896716618786	-0.112487569729927	0.576419246313081	0.0978572842739397	0.627258626369402	-0.070998608935321	0.724907726708335	-0.321873194842927	0.10157433398422	-0.235578481309306	0.236841702172102	-0.353050469327419	0.0708599403702635	-0.051724175623146	0.797780713035728	-0.143171602311225	0.476203274284399	-0.085841292110714	0.67030784804184	0.118025823026287
105	Glyma.01G013900	30542935	PF06955,PF00722	PTHR31062,PTHR31062:SF16		2.4.1.207	K08235	GO:0048046,GO:0016762,GO:0006073,GO:0005618,GO:0005975,GO:0004553	AT1G32170.1	XTH30,XTR4	xyloglucan endotransglucosylase/hydrolase 30	darkolivegreen	0.00908508659428865	0.964127639795873	-0.287311398134638	0.146191966387034	-0.00938846003220212	0.962930569477101	0.076139711108937	0.705830748969114	-0.0338831093108824	0.866757446646428	-0.206642517445967	0.301064548086254	-0.198208178809711	0.321654484083541	0.696384567895449	5.47177509466276e-05	-0.625573113711367	0.000483831821363624	-0.211559227740312	0.289451285838903	0.149596753986376	0.456421851113808	-0.26691302093335	0.178347316323208	-0.257490775363519	0.194753504798144	-0.372248000124429	0.0558641923022613	-0.382496796512484	0.0489445288725853	-0.10545938311458	0.600614579443212	0.0815279446291333	0.686021486938686	0.0965433494752837	0.631911601361609	0.098778322812592
106	Glyma.01G014000	30542063	PF14570,PF03552	PTHR13301,PTHR13301:SF65		2.4.1.12,2.4.2.24		GO:0030244,GO:0016760,GO:0016020	AT3G03050.1	ATCSLD3,CSLD3,KJK	cellulose synthase-like D3	antiquewhite4	0.848116329280964	2.32861136847716e-08	0.263489989992471	0.184191901672352	-0.122498845331427	0.542721431308525	-0.217976477041075	0.274725851116632	0.0473308325236765	0.814649723657507	0.0290166498165415	0.885760761398784	-0.314627622725447	0.109956116605972	-0.025453352438847	0.899715098232486	-0.183024409113059	0.360835830478004	-0.0144300556034423	0.943050526161073	0.550317922583807	0.00293775311097479	0.0609028280103342	0.762830409039203	-0.222565484286609	0.264495572626195	0.410308065639417	0.0335233260578331	-0.112649526899255	0.575866816904433	-0.107700625727226	0.592852141544148	-0.0551380138995161	0.784733195988568	0.13595328695396	0.498941277650084	0.330938230398635
107	Glyma.01G014100	30542118	PF12695	PTHR12277,PTHR12277:SF45	KOG1552				AT1G32190.1		alpha/beta-Hydrolases superfamily protein	lightsteelblue1	0.0645010492278493	0.749247997691446	0.0222782951171259	0.912173725660336	-0.509684309035631	0.00661359004449126	0.516769911705631	0.0057812890836196	-0.0810032682691856	0.687941777103692	-0.0333927400286241	0.868669222792946	-0.0108753315265209	0.957064758452404	0.455898257588345	0.0168508052168062	-0.230001282887273	0.248448864499995	-0.0713543232028739	0.723582460276169	0.290753082847208	0.141207121181266	-0.144002833357367	0.473619569737722	-0.124167278197848	0.537196553627881	-0.335639751003383	0.0869770035051354	-0.301618920822922	0.126274827867388	-0.222122171912638	0.265472944238559	-0.069603147717102	0.730114165862589	-0.185256150680528	0.354907586764928	-0.517469011223099
108	Glyma.01G014200	30543354	PF01553,PF14829	PTHR35695,PTHR35695:SF1		2.3.1.15	K00630	GO:0016746,GO:0008152,GO:0004366	AT1G32200.2	ACT1,ATS1	phospholipid/glycerol acyltransferase family protein	turquoise	-0.0147979391919703	0.941601047335834	0.205195789832579	0.3045363784206	0.65762606526459	0.000193353853167442	-0.322486103116356	0.100887862753015	0.191199720568665	0.339403308312086	0.14361922916329	0.474811021706418	0.349574324436178	0.0738783488022201	-0.50658945814886	0.0070076112768069	0.634396170471185	0.000379716873719324	-0.0429828073369303	0.831424554096032	-0.40046722937071	0.0384561643940839	0.115992429218864	0.564517095380341	0.110125178785858	0.584503795822515	0.644205250893243	0.000287490278279118	0.30374634476987	0.12349178852299	-0.214260408341855	0.283193344811955	-0.317582627930746	0.106477944316164	0.337875698700798	0.0847645698420586	0.867640833425181
109	Glyma.01G014400	30544420	PF01370	PTHR12126,PTHR12126:SF5	KOG4288			GO:0050662,GO:0003824	AT1G32220.1		NAD(P)-binding Rossmann-fold superfamily protein	lightgreen	-0.189658954231567	0.343382787588244	-0.0631955666998485	0.754167678519152	0.364156057888139	0.0618492811724992	-0.166963653672903	0.405192977036839	0.424068709563134	0.0274904392775343	0.0683794508180322	0.734689391734131	0.275317476154587	0.16454974656353	-0.183305392063921	0.360086256629487	0.383253319127326	0.0484618198514622	0.0471415987126987	0.815378192149576	-0.418833583325298	0.0296725269208425	0.271216876236693	0.171184206938631	0.103635012571064	0.606964824725846	0.33395442522972	0.0886733022781132	0.124129114783201	0.537322631469092	-0.245601751231594	0.216898584852962	-0.0664298231545699	0.741997002257816	0.355897257597143	0.0684594358950244	0.581721179796762
110	Glyma.01G014500	30544245		PTHR39267,PTHR39267:SF1								black	-0.235521229765381	0.236958993001	0.0364263178833494	0.856854339423751	0.793771706970715	7.78688772357767e-07	-0.308290764291733	0.117697826324921	0.0610949312957611	0.762103491803804	0.050623907931307	0.801997384763496	0.479449267602818	0.0113894310191499	-0.513829950355116	0.00611518919377858	0.583013256933348	0.0014152127198338	8.63509507911067e-05	0.999658936387022	-0.404261958899871	0.0364896849236846	0.0616079130402427	0.760163339778795	0.160069874322514	0.425130020430202	0.363710989066005	0.0621923619084097	0.572562476436924	0.00180205031669031	0.195455055471552	0.32855766891903	-0.120591190136317	0.549070845261907	0.152646229803757	0.447187454745311	0.616799878152179
111	Glyma.01G014600	30543378	PF00046,PF01852	PTHR24326,PTHR24326:SF267				GO:0003677,GO:0008289	AT5G46880.1	HB-7,HDG5	homeobox-7	darkmagenta	-0.344252273454811	0.078689432829378	-0.0756749050005826	0.707548576447869	0.350917938124211	0.0727001861955914	-0.0954933516597454	0.635639781262828	-0.0444590443766959	0.825720711924226	-0.207909332697903	0.298044872530649	0.904446589622258	9.7480965402795e-11	-0.232795300807424	0.24258819988136	0.649704182934042	0.000244926426741286	-0.170923508211125	0.393982564039181	-0.154121739567613	0.442755406645559	-0.0879714156831952	0.662596911452726	-0.00410566451392425	0.983784749064601	-0.160397178772764	0.424171468800628	-0.0948926624828107	0.637776532592226	-0.26868361556706	0.175375523227731	-0.131463036426724	0.51335369316925	-0.0257072469431096	0.898719801918746	-0.0180105272137384
112	Glyma.01G014700	30543783	PF02928,PF02375,PF02373	PTHR10694,PTHR10694:SF33		1.14.11.27			AT5G46910.1		Transcription factor jumonji (jmj) family protein / zinc finger (C5HC2 type) family protein	black	0.273746982790222	0.167068861860046	0.0266276460231112	0.895112993280447	0.534326482859654	0.00409140540408695	-0.238224000566549	0.231463819096379	0.104596667402238	0.60361399833801	-0.0529934466959407	0.792923228941809	0.559918936673061	0.00238892156565395	-0.472119451161362	0.012902776720289	0.462109429144621	0.01523563776712	-0.246135060593512	0.215870285468576	0.152614072488279	0.447284309816535	0.00888425869685384	0.964920121266826	-0.0655352001136222	0.745357600230921	0.259476537854945	0.191212455268177	0.0700630996646575	0.72839679089998	-0.288880449300911	0.143903957151736	-0.295238353274625	0.134896300845085	0.247760097987695	0.212757306234553	0.473232133034804
113	Glyma.01G014800	30545120	PF00249	PTHR31496,PTHR31496:SF10					AT1G32240.1	KAN2	Homeodomain-like superfamily protein	darkorange	-0.250273260363577	0.208003154890833	0.166715361214332	0.405901802676338	0.0867937742370617	0.666855824782873	0.080448155120655	0.689975522335815	-0.101896940490858	0.6130407109855	-0.127615596046396	0.525862533403132	0.366594111325882	0.0599959098518083	-0.208191269560631	0.297375419331465	0.522419817359728	0.00518275295714394	-0.166055166646304	0.407789904157385	-0.258812215141431	0.192392102809193	0.0793812901963137	0.693890047157097	0.235490631125706	0.237021696009768	0.177700830884922	0.375210444147002	-0.0792038469448819	0.6945418666712	-0.0456132127603857	0.821267260160395	-0.20906024354594	0.295317998009058	-0.342441919876834	0.0803793356780457	-0.0312528864370707
114	Glyma.01G014900	30542948	PF01202	PTHR21087,PTHR21087:SF0					AT2G35500.1	SKL2	shikimate kinase like 2	black	-0.457202050370436	0.0165005719434134	-0.0878599985421331	0.662999413280424	0.615426960605836	0.000633667195379399	-0.0161442000557176	0.936298297030734	0.0136036454714937	0.946307260046091	-0.017216822840622	0.932075259023787	0.662134416562829	0.000168496046624379	-0.519193127874909	0.00551778957507078	0.389194400559519	0.0448001527983711	-0.0405727446301473	0.840754294401121	-0.0136737166015653	0.94603108891022	-0.161132060190058	0.422023604557511	0.0469171658978822	0.816242355772828	-0.424720793905857	0.0272279832244945	0.283807578411563	0.151395336581464	0.330399217564817	0.0923335577143486	-0.094526923493913	0.639078913393959	-0.0452006975270699	0.822858370088153	-0.098703038442636
115	Glyma.01G015000	30541954	PF12174	PTHR32263,PTHR32263:SF4		2.4.2.30			AT1G32230.1	ATP8,CEO,CEO1,RCD1	WWE protein-protein interaction domain protein family	darkturquoise	0.389709005505699	0.0444935877732222	0.156438125177202	0.435845399318276	0.282774963632	0.152953770016739	-0.22758379263292	0.253594108642786	0.0239361849409481	0.905665608338106	0.227671185865289	0.253406902397843	-0.14038126541951	0.484929177843492	-0.101450090718861	0.614606854472608	0.141325901599186	0.481966058021384	-0.0399563859971695	0.843143744477649	-0.178928396939892	0.371866712181799	0.0516109268859476	0.798214474651665	-0.0530074280763894	0.792869763996698	0.754656477142562	5.42006679419404e-06	0.120813757490766	0.548328286515405	-0.193732703402286	0.332921771104787	-0.194456727959733	0.331082975309369	0.305854556278297	0.120778468790598	0.815439645460478
116	Glyma.01G015100	30545192	PF04755	PTHR31906,PTHR31906:SF5					AT2G35490.1		Plastid-lipid associated protein PAP / fibrillin family protein	lightgreen	0.124296915658433	0.536768383524928	-0.0686874417764411	0.733537018544285	-0.807566328194396	3.55158137255735e-07	0.349908454932738	0.0735840040594595	-0.216242149095819	0.278657300988531	0.00924477770476263	0.963497510775682	-0.361959244000654	0.0635570600226804	0.335426189983293	0.0871905846341957	-0.46056215549146	0.0156255123714015	-0.0305232176600677	0.879870591660199	0.421212294724215	0.0286643399790487	0.0775128665916437	0.700764089668832	0.00292984032261018	0.988428279419463	-0.455111134060101	0.0170651938497605	-0.262378443785978	0.186118079498682	-0.0123525725844544	0.951239099811486	0.25240180747129	0.204033538889551	-0.246539196294381	0.215093249654538	-0.902951721413962
117	Glyma.01G015200	30545190		PTHR32263,PTHR32263:SF4					AT1G32230.1	ATP8,CEO,CEO1,RCD1	WWE protein-protein interaction domain protein family	turquoise	0.0234081994092876	0.907737612778149	0.0825483813177497	0.682292191220058	0.492697987328763	0.00902845379632377	-0.209326452042468	0.294689505775589	0.00167137392398073	0.993398581764097	0.132604368763945	0.509671169305848	0.0581831376961362	0.77314249388007	-0.477609580975992	0.0117546128535712	0.334715791810452	0.0879039078578981	0.0572493578445265	0.776691833345285	-0.310499809051384	0.114954805404264	0.202318763918865	0.311514400623127	0.0314998946143579	0.876055426600057	0.51460232876147	0.00602592925861107	0.590564875719229	0.00118244768174552	0.338433124401082	0.0842197173223382	-0.123021584718938	0.540987568331145	0.21010624031007	0.292853346848418	0.509434335617048
118	Glyma.01G015300	30542477		PTHR35998,PTHR35998:SF1					AT1G32260.1			turquoise	0.0357970776454265	0.859302655021458	0.226262797860674	0.256434835475549	0.516516185988036	0.00580948417496081	-0.325028077565012	0.0980777702550657	0.208985490664603	0.295494633639186	0.237248719875294	0.23343683949539	0.073498763575733	0.715609620967455	-0.45215035804223	0.0178918183716493	0.451518025659845	0.0180725556311557	0.170134262673754	0.39620275043634	-0.466628656800113	0.0141426366123607	0.16941884014077	0.398221380502068	0.0665992622373579	0.7413610320849	0.733548864680143	1.34030647657622e-05	0.5196550038079	0.00546873650907016	0.255397914508527	0.198534116202635	-0.0441467404676891	0.826926673059059	0.130293418214667	0.517140921285981	0.759526743140959
119	Glyma.01G015400	30544886		PTHR35297,PTHR35297:SF2					AT2G35470.1			black	-0.560647328513969	0.00235114118601064	-0.180284739798317	0.368192450131612	0.739270401113888	1.0575052850454e-05	-0.146124528905616	0.467057671789553	0.133360219177214	0.507239572802774	-0.229509587502433	0.249489765552927	0.734456434498389	1.29137063236899e-05	-0.318409576348994	0.10551940831331	0.376296719730646	0.0530446804653597	-0.153771056993761	0.443806624804933	-0.348635355583245	0.0747103477983101	-0.150643183209763	0.45324178066953	0.172274373248688	0.39019896124535	-0.28929836992232	0.143298909706301	-0.114742885229752	0.568747668918976	-0.171190363944502	0.393233487837025	-0.200094765285235	0.316975778747412	0.0314531332351631	0.876238028310795	0.289580035725804
120	Glyma.01G015500	30544106	PF00076					GO:0003676	AT4G17720.1		RNA-binding (RRM/RBD/RNP motifs) family protein	lightgreen	0.0386528372048041	0.848201680444068	0.0306553193010742	0.879354411830015	0.664631833770833	0.000155976019543023	-0.282631622273115	0.153171004036942	0.10616382313071	0.598170140903732	-0.000336993620464646	0.998668964105859	0.100862807727355	0.616667705602524	-0.222734426568346	0.264123718657092	0.183317782625627	0.360053223657517	-0.00209841836203933	0.991711937372175	-0.139326107216421	0.488249897002511	0.04146447713391	0.837299737984986	-0.0153945141125894	0.939250901618714	0.33763858906968	0.0849971405247657	0.259930357905771	0.190409477503802	0.221627465400974	0.266566376884355	-0.0924408479880151	0.646527225127916	0.0571247123011371	0.777165949586616	0.790145237431468
121	Glyma.01G015600	30544242	PF05739,PF14523	PTHR19957,PTHR19957:SF120	KOG0811		K08488	GO:0005515	AT5G46860.1	ATSYP22,ATVAM3,SGR3,SYP22,VAM3	Syntaxin/t-SNARE family protein	black	-0.249946645086934	0.208616890776194	0.00822813186595569	0.967509468245529	0.791666407206795	8.73285704466158e-07	-0.315978865314258	0.10835534058103	0.176532730374891	0.378408326690874	-0.0767823631045684	0.703457956983447	0.715187414313238	2.75944034763991e-05	-0.469259763533421	0.0135367489655824	0.644698448648846	0.000283424281707399	0.0423915224730748	0.833711499807737	-0.396703561359598	0.0404891036633117	0.0085704395352077	0.966158539318433	0.00704958122812954	0.972161305421808	0.25760163126068	0.19455464317357	0.188391191038391	0.346678037236244	-0.0473915483482067	0.814416025779477	-0.286953327148361	0.146717749600111	0.0397802045931359	0.843827000601693	0.598702039593229
122	Glyma.01G015700	30544705		PTHR37387,PTHR37387:SF1					AT1G32310.1			grey	0.0697517110300097	0.729559318756769	0.143871695412835	0.474026702777535	-0.174110680915976	0.385089083010263	-0.0698424608023229	0.729220456233812	-0.320475894031388	0.103152381651582	0.19784493463491	0.322560155996944	-0.431878456527311	0.0244782139391184	-0.112145257476601	0.577587630967781	-0.0957282125997592	0.634805114154287	0.140178009877799	0.485567954969999	-0.0699201717477801	0.728930320552854	0.100808064646384	0.61685995090189	-0.0627239774494413	0.755947167626212	0.185584677804156	0.354039810789541	0.53447403510677	0.00407921676491927	0.431043529388112	0.0247868351247931	0.240191954794439	0.22751651604023	-0.0549105510834807	0.785600825604634	-0.186820153559964
123	Glyma.01G015800	30543327	PF14531	PTHR24361,PTHR24361:SF301	KOG0581	2.7.12.2	K04368		AT1G32320.1	ATMKK10,MKK10	MAP kinase kinase 10	darkred	0.585552470220531	0.00133288231912264	0.0503487207514197	0.803052865136061	0.0166267636450303	0.934398174368619	-0.202589660130205	0.310853175718417	0.0246935151006711	0.902694628672749	0.245827516024613	0.216462874019627	-0.188160980515247	0.34727843486621	-0.200343670052017	0.316361643242612	-0.157238904990651	0.433470246774155	0.0255025160208401	0.899522359606379	0.635646848044344	0.000366675553643173	0.0332904081957212	0.869068269631806	-0.189833577528441	0.342930372103744	0.0691567098408337	0.731782297565286	0.104773435951064	0.602998909477808	0.0557210508928643	0.782510419902783	-0.171583790914868	0.392130598637037	0.286147432850586	0.147906068118111	0.0883609509120296
124	Glyma.01G016300	30544423	PF05773	PTHR11685,PTHR11685:SF121				GO:0005515,GO:0016567,GO:0004842	AT1G32340.1	NHL8	NDR1/HIN1-like 8	darkturquoise	-0.118635398312434	0.555615960375113	0.169028664630908	0.39932474197645	0.665332656591034	0.000152613438989775	-0.244105682553442	0.219800858461344	0.0779311782011753	0.699223074248472	0.234967213022807	0.238095993293023	0.161278863369794	0.421595255940587	-0.475842933432858	0.012114411646027	0.477437245492284	0.0117893150470648	0.0999956743640162	0.619715773409917	-0.534158073148791	0.00410535483997723	0.0415379292629019	0.837015315998355	0.131951348979983	0.511776556543688	0.635434945073629	0.000368857143765484	0.416370354601913	0.0307464839198376	0.0768417771370364	0.703238725622109	-0.18710397984375	0.350043093593203	0.208961290215229	0.295551831766794	0.832193141471951
125	Glyma.01G016400	30543143	PF08660	PTHR12154,PTHR12154:SF4	KOG3339		K07441		AT4G18230.1			black	-0.265083282784156	0.181455135247558	0.196358731192982	0.326281924539857	0.70164905560351	4.5409602201674e-05	-0.311998747014748	0.113120601901278	-0.0595690288760432	0.767882877354963	0.244781780164397	0.21848605258196	0.315754736785917	0.108619654661864	-0.496567621107516	0.00842183770682048	0.52920073072336	0.00453449478707646	0.174260141405974	0.384674877538703	-0.326126885587529	0.0968813919994734	-0.0430910028658152	0.831006224558784	0.14272222677223	0.477603074815508	0.274501572075344	0.165855107485329	0.797251323892973	6.42406716717467e-07	0.365900422175377	0.0605187861338246	-0.247407769942665	0.21342964104685	0.104034571656039	0.605571638894014	0.48100242731143
126	Glyma.01G016500	30542641	PF00005,PF00664	PTHR24221,PTHR24221:SF138		3.6.3.44	K05658	GO:0016887,GO:0005524,GO:0055085,GO:0042626,GO:0016021,GO:0006810	AT4G25960.1	PGP2	P-glycoprotein 2	turquoise	-0.132739919875041	0.509234675812772	0.218473585660707	0.273605571865514	0.481888496680871	0.0109198458638106	-0.309400651487972	0.116313693955044	0.205618212287366	0.303520089080228	0.0615424879846056	0.760410705856777	0.382387193145972	0.0490147755736435	-0.396405259240264	0.0406538168971055	0.698750567328425	5.03434751701232e-05	0.0905882856165355	0.65316979647465	-0.471234129835417	0.013096356863415	0.206281408148639	0.301928804970973	0.188116521533367	0.347394457035362	0.567708025061561	0.00201070741334816	0.57058597260946	0.00188463675724196	-0.106367253001934	0.597465019820137	-0.218807931330519	0.272853744401405	0.268784876381584	0.17520662016548	0.63099488555556
127	Glyma.01G016600	30543092	PF00249	PTHR10641,PTHR10641:SF579	KOG0048		K09422		AT4G17785.1	MYB39	myb domain protein 39	violet	0.25154844109327	0.205618756755155	-0.032320184017766	0.872853237493155	0.0807884057264681	0.688728709838069	-0.182509276811378	0.362212424590636	0.00257293319577581	0.989837846134012	0.0345615091253584	0.864113813889696	0.111036583752376	0.581378933239295	0.0385849243197251	0.848465353758119	0.0400449905424647	0.842800165501335	0.283983789841481	0.151130534307235	0.173469600333696	0.386868633807577	-0.380249405993201	0.0504008622172348	-0.109391279902435	0.587025373014978	0.0628203567599913	0.755583391990467	-0.0790400050920921	0.695143911160427	-0.365977754053462	0.0604603214705681	-0.111242787138812	0.580672958639205	-0.0706239525059901	0.726304401766033	0.218877522195492
128	Glyma.01G016800	30544698	PF09335	PTHR12677,PTHR12677:SF29	KOG3140				AT4G17790.1		SNARE associated Golgi protein family	purple	0.0124886579773823	0.95070255101017	-0.361278678085592	0.0640934714262222	0.103485591420963	0.607486172554698	0.189258494150789	0.344421653214986	0.141872003175877	0.480257281211904	-0.221842779525562	0.266090118710843	0.0706480937048303	0.726214380419473	0.296382240637989	0.13332010651824	-0.573160910517739	0.00177766851445712	-0.165113744069922	0.410490771545427	0.430806464515431	0.0248750372320091	-0.392644411984136	0.0427764930421946	-0.304046185076022	0.123103187537462	-0.722565138006943	2.07846688837056e-05	-0.479452716990233	0.0113887552853772	-0.0181346250074874	0.928463187335273	0.065847100024097	0.744185446859886	0.133618041174604	0.506411460879315	-0.173511378849222
129	Glyma.01G016900	30544592	PF14259,PF00076	PTHR24012,PTHR24012:SF476	KOG0131		K14837	GO:0003676	AT5G46840.1		RNA-binding (RRM/RBD/RNP motifs) family protein	darkturquoise	0.273311049898321	0.167772905892075	0.244004138703415	0.219998789819473	0.233007926532637	0.242145969856022	-0.148231506047673	0.460588436888664	0.00424887330806994	0.983219225370469	0.345781804787712	0.0772829214461801	-0.0206752693786865	0.91847173803585	-0.39621540689369	0.0407589246573653	0.497103154612777	0.00834064381324177	0.178032812185651	0.374304454847779	-0.343069067274885	0.0797908131189312	0.21157883045177	0.289405559064074	0.127832507423389	0.525153440542935	0.90762625595783	6.49926106832444e-11	0.290142612230278	0.142082242298414	-0.176502438745208	0.378491464307096	-0.253861248434688	0.201341853901043	0.0991916931304656	0.622547346796937	0.715086551102772
130	Glyma.01G017000	30543934		PTHR26312,PTHR26312:SF53					AT4G17940.1		Tetratricopeptide repeat (TPR)-like superfamily protein	darkturquoise	0.122348105041058	0.543221900804309	0.131541207953856	0.513101057645814	0.363126593610644	0.0626450832830106	-0.245951100007335	0.21622461580999	0.055148907975163	0.784691648135285	0.362373271078712	0.0632324367150145	-0.137687116049812	0.493430741231303	-0.261257218134995	0.188075139006049	0.326661264171141	0.0963035355735456	0.384976709594114	0.0473761908326706	-0.362553729469985	0.0630913488731532	0.11538198533314	0.566582095423317	-0.018476889276344	0.927116533761105	0.736534622145757	1.18527537559201e-05	0.342626010549054	0.0802062408742849	0.0578029092441375	0.774587226398604	-0.318579853410108	0.105322836117983	0.168610903077836	0.400508024254196	0.786248549919131
131	Glyma.01G017100	30544250	PF01073	PTHR10366,PTHR10366:SF428	KOG1502	1.2.1.44		GO:0055114,GO:0016616,GO:0006694,GO:0003854	AT2G23910.1		NAD(P)-binding Rossmann-fold superfamily protein	darkmagenta	-0.0197573199376425	0.922080390634096	0.0584698126230586	0.772053718737739	0.529595383106145	0.00449898994961607	-0.156417889489634	0.435905510450527	0.193913840611495	0.332461160034771	-0.139253760915503	0.488478000919361	0.684791714701947	8.14051217382487e-05	-0.21813113241295	0.274377006731248	0.402121313087161	0.0375888598531888	-0.0938850834944309	0.641367002975668	-0.172917776492573	0.388404183777758	-0.169267506104425	0.39864912709195	-0.218781045234499	0.272914152824045	0.17450531528579	0.383995971992157	-0.251629241203109	0.205468303183894	-0.194921546642569	0.329905737325813	-0.15908505637783	0.428021331269767	0.124500336006909	0.536096846168692	0.490050784841105
132	Glyma.01G017300	30542465	PF13639	PTHR14155,PTHR14155:SF87				GO:0008270,GO:0005515	AT5G17600.1		RING/U-box superfamily protein	darkorange	-0.33775192234589	0.0848859164406358	0.305470736494551	0.121269165415141	0.251110081321942	0.206436312341358	0.0522561743998958	0.795743854801232	0.106958483787189	0.595417733739413	0.183975817142604	0.358301484162031	0.532669097618281	0.00423045745085246	-0.209961530060547	0.293193548574476	0.800557140955409	5.33256045150161e-07	-0.0142538138796558	0.9437449899244	-0.476017333968492	0.0120784906357222	0.185061518196573	0.355422285466282	0.0224429497654063	0.91152711262373	0.38968301400762	0.0445090317385931	0.212145536438688	0.288085591761542	-0.0295050576237782	0.883850588128043	-0.319286002913475	0.104510548020678	-0.11940559480806	0.553034212272987	0.279297887598063
133	Glyma.01G017800	30543945		PTHR34197,PTHR34197:SF2					AT1G32690.1			darkturquoise	-0.527356184533614	0.0047036113447339	-0.271176396415835	0.171250622913014	0.466580673697818	0.0141538910233093	0.0317017846398734	0.875267123614058	0.0576478724488725	0.775176521541932	0.0427515096322529	0.832318998774566	0.00496348814833544	0.980397374042441	0.0362194880608964	0.857658953651461	-0.212903660789193	0.286325741985404	0.172208502476662	0.390382974737013	-0.118504621795708	0.556054879466205	-0.240325044657123	0.22725120154994	-0.0854096882709373	0.671874242542774	-0.520164973849277	0.00541500486270981	0.339438224897327	0.083244013346891	0.506921342247504	0.00696443315875161	0.0264093300603828	0.895968336288776	-0.0459339106680964	0.820030774593853	6.66685851905425e-05
134	Glyma.01G018100	30543220										black	-0.298647085645665	0.130238842691943	0.0732199357870676	0.716644653398259	0.693007970624007	6.15441837258073e-05	-0.244768089911784	0.218512623275048	0.164042691554594	0.413575628983479	0.0394516442467431	0.845101497921201	0.700191652781384	4.78339560048642e-05	-0.581118293504996	0.00147948365319191	0.730452330362566	1.51998053947739e-05	0.131085011869733	0.514576253819155	-0.352567859183204	0.0712732326024609	-0.12713032960171	0.527450552402169	0.275030803525958	0.165007562662607	0.213007001812557	0.28608638328968	0.19444311403126	0.331117493449201	-0.170735340565599	0.394511246120489	-0.269881634975845	0.173384520341348	-0.0366172580903276	0.856111663257608	0.516253391818825
135	Glyma.01G018200	30541742		PTHR33563								darkturquoise	0.530732431397591	0.00439801296946471	0.403123203152751	0.037071167020694	-0.486953441540173	0.0099961678139986	-0.0200824307956449	0.920802135533175	-0.175223111545791	0.382012299252026	0.276370937527579	0.162875080213814	-0.334857689653936	0.0877610740318696	-0.0216597451370451	0.91460330930083	0.253487549634214	0.202028749320177	0.0139469488051951	0.944954258072823	-0.0174559726947237	0.931133939467162	0.199544160328259	0.318336919604632	0.280676813249725	0.15615552619964	0.810168868686924	3.04130650181465e-07	0.156431616188599	0.435864734108335	-0.242863252726429	0.222230878348859	-0.0759384266843937	0.706574482535447	-0.0593799810374183	0.768599750701181	0.0946358774541879
136	Glyma.01G018400	30544432	PF00010,PF14215	PTHR11514,PTHR11514:SF43				GO:0046983	AT4G17880.1		Basic helix-loop-helix (bHLH) DNA-binding family protein	skyblue3	-0.0868866974760781	0.666519401472988	-0.045556354247763	0.821486527917745	-0.182182052754483	0.363088470507469	-0.0140927819537716	0.944379556025506	-0.046342474715646	0.818456119976375	-0.0364556909583557	0.856740082900761	-0.0402393120311592	0.842046749771076	0.054768923452165	0.786141173578955	-0.155258301774611	0.43935760972208	-0.0428516137841143	0.831931863818471	-0.0187959524957389	0.925861342100316	-0.0733189755516566	0.716276953326203	-0.043196954615229	0.83059661396938	-0.182855314500902	0.361287363976253	-0.0733110182746814	0.716306493637906	-0.285737785067381	0.148512745864381	-0.0398410901452293	0.843590865416836	-0.046519037484312	0.817775838260682	-0.256022982303851
137	Glyma.01G018500	30542159		PTHR36019					AT2G35215.1			sienna3	0.294559453515212	0.135838141761396	-0.0143245622984381	0.943466207654248	-0.191811693537887	0.337830445054184	-0.0209408215406402	0.917428087314177	-0.0475599730840262	0.813767832762442	-0.0499428145153715	0.804610333536893	-0.032172166767906	0.873430913932007	-0.00805051207666978	0.968210485540071	0.170437427545733	0.395349095549811	-0.0496134455842055	0.805874662553085	0.128416565739357	0.523246414358157	-0.0531651619355255	0.792266651437838	-0.0362215689681471	0.857650857764614	0.239300955645078	0.229298057558392	-0.243018822838391	0.221925620305585	-0.330790126594603	0.0919256180284926	-0.0516926326264996	0.797901522109804	-0.00910201276516696	0.964060849405524	0.0569462820946431
138	Glyma.01G018700	30542582	PF05678	PTHR33783,PTHR33783:SF2					AT1G32610.2		hydroxyproline-rich glycoprotein family protein	skyblue3	-0.0315180649629415	0.875984473632084	-0.118533417373908	0.555958220587479	-0.340608583720385	0.0821187375013583	0.612926335366538	0.000676283021689809	0.0361383028602209	0.857974820207945	0.0326615272685276	0.871521298258251	-0.142008203667223	0.479831587104165	0.377539546227542	0.0522019420260426	-0.280709401090094	0.156105435656631	-0.112098599526555	0.577746965486649	0.00283113407429373	0.988818106027051	-0.145015881427414	0.470480535012686	-0.107421050631009	0.593818077118401	-0.178534103080918	0.372938822229304	-0.0714920318523173	0.723069614755078	-0.144993644308042	0.470549323090474	-0.103532419214339	0.607322764741016	-0.130571608010464	0.516238912675696	-0.288791911173882
139	Glyma.01G018800	30542913	PF10604	PTHR31213,PTHR31213:SF6			K14496		AT5G46790.1	PYL1,RCAR12	PYR1-like 1	black	-0.403716078101498	0.0367675111491629	-0.118115890427476	0.557360496876113	0.837291607985118	5.1757863403605e-08	-0.197754805125207	0.322785116184813	0.497073989236447	0.00834504869607867	-0.057103646031914	0.777246087391216	0.636818846821404	0.00035481248760064	-0.273762347251804	0.167044085884088	0.30413108218588	0.122993321580875	-0.0624425145863534	0.757009816074385	-0.353199940609974	0.0707323125028197	-0.166690853963779	0.405971803671096	-0.134876509262125	0.502378921601178	-0.0889772323649916	0.658967482044505	0.079959934745168	0.691765934330393	0.202333148819177	0.311479266955292	-0.199070118381389	0.319511663918095	0.142284948222075	0.478967218365273	0.542099178649015
140	Glyma.01G019000	30544194	PF00153	PTHR24089,PTHR24089:SF341	KOG0758		K15109		AT5G46800.1	BOU	Mitochondrial substrate carrier family protein	darkolivegreen	0.0304223168005969	0.880264888456665	0.0053610055860929	0.978827765695759	-0.244939372654173	0.218180346443527	0.231706774822699	0.244860518008178	-0.0444133839847557	0.825897005448747	-0.0647453046943599	0.748328582785121	0.108988797774544	0.588410251342682	0.488946921985955	0.00965098488179204	-0.265701984534452	0.180400077081797	-0.16377059363767	0.414361374766348	0.224542263339728	0.260165726513858	-0.294590596479917	0.135794832989125	-0.0881917487577839	0.661801212866093	-0.405532023468401	0.0358497765282088	-0.214225640626206	0.283273341839705	-0.326604159626951	0.09636516245469	0.0325526048043298	0.871946282444067	0.21329023415188	0.28543101051904	-0.308789676652896
141	Glyma.01G019100	30542720	PF08323	PTHR12526,PTHR12526:SF382					AT5G65685.1		UDP-Glycosyltransferase superfamily protein	black	-0.510920408063311	0.00646152337365977	-0.176368701024004	0.378858643503557	0.899543536548968	1.77306806096945e-10	-0.19287282503363	0.335113612976747	0.213179234572653	0.285687739423629	-0.128329232972079	0.523531354917585	0.743753433873521	8.74561240788001e-06	-0.417568509554205	0.0302202491829054	0.357444583241218	0.0671812592125413	-0.107489568295175	0.593581285187007	-0.193631050873993	0.333180431065767	-0.115821386475944	0.565095353178169	-0.0812894843709686	0.686894004959649	-0.344330174647196	0.0786173283037714	0.124898785593112	0.534782623846656	0.108812505562497	0.589017291174706	-0.1699405224392	0.396748832825764	0.194172408087761	0.331804322350452	0.359677346776354
142	Glyma.01G019200	30542295	PF01293	PTHR30031,PTHR30031:SF4		4.1.1.49,4.1.1.32	K01610	GO:0006094,GO:0005524,GO:0004612	AT4G37870.1	PCK1,PEPCK	phosphoenolpyruvate carboxykinase 1	lightgreen	0.449885615951	0.0185460841431092	0.255804014408793	0.197796616615227	0.0500783306608355	0.804090274777081	-0.187867001514472	0.348046045078787	0.0599321353758393	0.76650649300862	0.21154594323117	0.289482276890499	-0.21597442323533	0.279267377488839	-0.0457716508373468	0.82065633268476	0.0378159212842376	0.851452129388898	0.113370751929945	0.573409600914736	-0.114131353205595	0.570823297113243	0.0337721291292204	0.867190055412338	-0.133665746712924	0.506258306163317	0.700096015616592	4.79969905242559e-05	-0.040899418524076	0.839488427767762	-0.204586564859454	0.306005817294409	-0.189165088394989	0.344664234989834	0.331464606162486	0.0912249498923568	0.668355161426884
143	Glyma.01G019300	30543858	PF17123,PF00092	PTHR10579,PTHR10579:SF59					AT2G22680.1		Zinc finger (C3HC4-type RING finger) family protein	black	-0.383714343550919	0.048169501616278	0.0753310950636709	0.708820127144257	0.671332625422868	0.000126342177945923	-0.131396784367029	0.513567854817724	0.219648499149267	0.270969462495166	-0.0868113376204654	0.666792232729228	0.631345021305231	0.00041325059250811	-0.33813361400548	0.0845121404748276	0.590355388596549	0.00118842689557703	0.109503213153442	0.586640480091927	-0.500397136058649	0.00785553916325715	-0.0578340342773177	0.774468934768338	0.0700275558802394	0.728529459282417	0.218050467603814	0.27455892077526	-0.0685606326993228	0.734011416927771	-0.149652162413447	0.456253171815405	-0.356132888355402	0.0682635907382025	0.133388980192311	0.507147160729862	0.604519442470012
144	Glyma.01G019400	30541837	PF02309	PTHR31734,PTHR31734:SF24			K14484	GO:0006355,GO:0005634	AT5G65670.2	IAA9	indole-3-acetic acid inducible 9	tan	-0.119277775477193	0.553462288551251	0.0649280827805665	0.747640797707193	0.30235301634328	0.125309374333028	-0.152661530475504	0.447141374367202	0.302159841618761	0.125562905097251	0.139042115941754	0.489145615368158	0.465679454994231	0.0143666520838814	-0.132584334951124	0.509735696564781	0.555993288216541	0.00260163542047841	-0.0013921943435683	0.994501238096783	-0.333178789811413	0.0894623407548781	-0.00333463130465715	0.986829641766511	0.117833604468106	0.558309477143269	0.349426383950081	0.0740089617142542	0.0128672356006464	0.949210030376359	-0.492754210829297	0.00901938506400223	-0.229651534818906	0.249188975130125	0.107714398446599	0.592804574095405	0.497982242240123
145	Glyma.01G019500	30542741		PTHR34291,PTHR34291:SF1					AT5G65660.1		hydroxyproline-rich glycoprotein family protein	lightsteelblue1	0.0110996088665862	0.956180150841658	0.274008130309141	0.166648100366085	-0.594553720859885	0.00107346399956493	0.357311209747735	0.0672907019109277	-0.176510258905159	0.378470000289659	0.215792823898188	0.279681679145684	-0.0648233498945591	0.748034879450934	0.324975418888967	0.0981353815791381	0.0235829378730077	0.907051810527085	0.0929876788014288	0.644571516505327	0.0468159287789815	0.81663223127584	0.0188215407698543	0.925760685536703	-0.150227865396307	0.454502513378615	-0.00829808174725459	0.967233401412159	-0.091777191955136	0.648903833754882	-0.0557437125093626	0.782424058047416	-0.0583328224549968	0.772573947223154	-0.298270630497785	0.130747373164123	-0.495270271650469
146	Glyma.01G019600	30545247		PTHR14000,PTHR14000:SF8					AT3G53440.1		Homeodomain-like superfamily protein	darkturquoise	0.231824353419737	0.244614397623731	0.260396975230624	0.189586289189777	0.16450758783609	0.412235050685016	-0.167710695020411	0.403064514647954	0.370126754674624	0.0573874450864051	0.110060908858542	0.584724429542028	0.250678782422038	0.207242858140595	-0.0963626438483858	0.632552602472586	0.369938456218923	0.0575242111318025	-0.0492937893995604	0.807102163439516	-0.155696396540005	0.438051671009681	0.0561024718515136	0.781057186935762	-0.221228490668219	0.267450332034632	0.547174593289042	0.0031394122945347	0.0482998261539325	0.810921885421677	-0.183805454248593	0.358754520113513	-0.208153657388934	0.297464674078888	0.173442067321718	0.386945166916205	0.513296705772831
147	Glyma.01G019700	30542835	PF00010	PTHR31945,PTHR31945:SF15				GO:0046983	AT5G65640.1	bHLH093	beta HLH protein 93	darkorange	-0.11632064948075	0.563408204186545	0.591098866862956	0.00116732411821529	0.166625492358865	0.406158531599216	-0.180361544218796	0.3679850276401	0.101079058429548	0.615908523373665	0.134938226387136	0.502181570845859	0.433405165461056	0.0239219626639432	-0.34292352273149	0.0799271001418446	0.8152894424436	2.22584665486381e-07	0.137465129405686	0.494134557608064	-0.376266229887833	0.0530654882766015	0.0787344955360501	0.696267001960015	0.178525618691313	0.372961911550187	0.550521690639908	0.00292507209429563	0.408161736029233	0.0345533602894163	-0.0266750521919307	0.894927275113098	-0.289072132516097	0.143626218699135	-0.0973900933811572	0.628911485648163	0.27201623897222
148	Glyma.01G019800	30542116	PF07173	PTHR34365,PTHR34365:SF2					AT2G22660.2		Protein of unknown function (duplicated DUF1399)	paleturquoise	-0.399820711544295	0.0387994663033553	-0.0345728390704812	0.864069674657452	0.487191146477109	0.0099544740200791	-0.168157306017628	0.401795044337573	0.128277903541559	0.523698862266434	0.101059744348271	0.615976312836324	-0.032162368732617	0.873469155592673	0.0114092930911121	0.954958759948711	0.077460611232427	0.700956674225216	0.311552076023052	0.11366490067537	-0.34892203517228	0.0744555697273585	-0.11401880344499	0.571205675817141	-0.024048037959045	0.905226733911342	0.00647829483757432	0.974416549321364	0.553974976035373	0.00271717847408952	0.350447315860829	0.0731112032308029	-0.076046745024626	0.706174220205177	-0.026317094095655	0.896329742962402	0.436923949454354
149	Glyma.01G019900	30542651		PTHR31755,PTHR31755:SF2					AT4G37920.1			black	-0.373298689154099	0.0551214943823425	-0.0716951834897812	0.72231326389318	0.914272824729283	2.65139880087465e-11	-0.246450375912996	0.215263863112058	0.148208065697433	0.460660148085999	0.0219502543018996	0.913462132605205	0.599367107991663	0.000953635648338677	-0.628237890105374	0.000450035154939807	0.496962176619089	0.00836195397888008	0.00667398067102446	0.973644025896046	-0.220416271317728	0.269255695202805	0.0559142759370512	0.781774133435372	-0.00101642364856397	0.99598540889543	-0.0246405493523501	0.902902370317906	0.392481150368127	0.0428705927985972	0.299624772901782	0.128924873481144	-0.199549643014448	0.31832334826922	0.168832945757123	0.399878856899783	0.47736716803742
150	Glyma.01G020300	30544885	PF01432	PTHR11804,PTHR11804:SF49		3.4.24.70	K01414	GO:0006508,GO:0004222	AT5G65620.1		Zincin-like metalloproteases family protein	darkolivegreen	0.101194631743416	0.615502943043827	-0.0575327890638383	0.775614032319573	-0.422044985650996	0.028318024263277	0.149076715243481	0.458006602103461	-0.181312116997908	0.365423511594136	-0.0193391781372932	0.923724697611397	-0.101970233359074	0.61278398811787	0.471185561001291	0.0131070460034653	-0.173997236204057	0.385403647332708	-0.25511584586454	0.199047477201707	0.0638417176707835	0.75173148985621	-0.228713477086714	0.251181157719118	0.0149095683065193	0.941161259008245	-0.0417687230476185	0.836121764514777	-0.0456761900795152	0.821024411287943	-0.105955268417756	0.598893393356905	0.0895117472514594	0.6570417735689	0.0940439082922442	0.640800511103928	-0.368483832427721
151	Glyma.01G020400	30542407		PTHR33168,PTHR33168:SF10								black	-0.158257428684337	0.430459432424706	0.0647590393889935	0.748276893255655	0.618548705737448	0.000583765430661491	-0.201875711682558	0.312597711815247	0.180802971453684	0.366794208097033	-0.140714256028974	0.483883602560826	0.455268540318427	0.0170221425623265	-0.0993103284181032	0.622129189464831	0.367093907827495	0.0596213657079291	-0.0626842111734613	0.75609727690782	-0.307985521139206	0.118080610282865	-0.0551726062516258	0.784601269577544	-0.140013493584647	0.486085297923329	0.206847112044953	0.300575570905707	0.236418749624236	0.235124680281426	0.147527243139111	0.462745546801157	-0.328050927418071	0.0948129229301361	0.33736962189944	0.0852615446530509	0.525075112471789
152	Glyma.01G020800	30543867	PF14686,PF14683,PF06045	PTHR32018,PTHR32018:SF7		4.2.2.23	K18195		AT2G22620.1		Rhamnogalacturonate lyase family protein	turquoise	0.170532380487202	0.395081940754981	-0.0359964114792765	0.858526926994741	-0.543155451155075	0.00341439624686956	0.405759918862771	0.0357359096846322	-0.225088925237418	0.25897651790313	-0.152881299813335	0.446479784180205	-0.370646832403454	0.0570110167869911	0.365536436858652	0.0607945579037565	-0.474354228112797	0.0124246669602173	-0.183277080755029	0.360161740673513	0.369306026053832	0.0579854231769447	-0.238237894586897	0.231435791653882	-0.199818640598753	0.317657933295243	-0.297536392276513	0.131743366468951	-0.284314793367288	0.150634013265374	0.160156191155104	0.424877115688279	0.333817431667002	0.0888122791053379	-0.230723313462104	0.246925526007157	-0.564646724966687
153	Glyma.01G020900	30544842	PF00107,PF08240	PTHR11695,PTHR11695:SF588		1.1.1.195	K00083	GO:0055114,GO:0016491,GO:0008270	AT4G37980.1	ATCAD7,CAD7,ELI3,ELI3-1	elicitor-activated gene 3-1	tan	-0.074749661048486	0.710972241894352	0.194356601513264	0.331336897133934	-0.078787990746489	0.696070301744131	0.256421457447382	0.196678913934147	-0.0218229645907283	0.913962130952358	0.0189140241830116	0.925396892955418	0.311629873326401	0.11356996049848	-0.183093625481296	0.360651097827983	0.446827602326774	0.0194605525252627	0.0246627985646311	0.902815103954161	0.0475098467882747	0.813960734422346	0.205489088544603	0.303830518032665	0.0616795971323762	0.759892335291323	0.041857205071308	0.83577924614125	0.33083723401974	0.0918765501572007	0.0905889657991814	0.653167352822982	-0.165810055576825	0.408492149690279	-0.182454883296689	0.362357961002403	-0.239678170006058
154	Glyma.01G021000	30542704	PF00107,PF08240	PTHR11695,PTHR11695:SF588	KOG0023	1.1.1.195	K00083	GO:0055114,GO:0016491,GO:0008270	AT4G37990.1	ATCAD8,CAD-B2,ELI3,ELI3-2	elicitor-activated gene 3-2	darkturquoise	0.621317222371375	0.00054241438585913	0.2873736636752	0.146100675365407	-0.154655943200276	0.441156630918132	-0.109840584600754	0.585481061495303	-0.042171313894022	0.834563551503762	0.114677904694242	0.568968061435689	-0.273223700639127	0.167914228483677	-0.116546243063823	0.562646608932991	0.0651478794296086	0.746813963247948	-0.0107500838809208	0.957558789098302	-0.0713324165224476	0.72366405444532	0.0686417640198815	0.733707890064402	-0.0394260889110305	0.845200643974202	0.834088014000378	6.48410473524852e-08	-0.0796358716128217	0.692955239742371	-0.19295333983846	0.334908010294633	-0.0968582133001663	0.630795333127639	0.0430398996437392	0.831203805570351	0.456931137783994
155	Glyma.01G021100	30544044	PF02701	PTHR31992,PTHR31992:SF34				GO:0006355,GO:0003677	AT5G65590.1		Dof-type zinc finger DNA-binding family protein	black	-0.43800834959856	0.0223067447085441	0.154433100905341	0.441823180260761	0.615337905068892	0.000635143686010652	-0.0699330436372346	0.728882266560798	0.103518472200241	0.607371431584938	-0.168477699668828	0.400885729501467	0.68586042190962	7.85362779890077e-05	-0.337575991207168	0.0850586207927508	0.742775790993652	9.11846290768129e-06	0.151406995411591	0.450928008073731	-0.422543174573863	0.0281124497245426	-0.233139798220876	0.241871963836175	0.149318223319069	0.457270277330673	0.123454555472309	0.539553426780903	0.536266808357442	0.00393357435559605	-0.0318971657323738	0.874504346098056	-0.437207902279088	0.0225810392942037	0.104163812379542	0.605121289185638	0.336018753460856
156	Glyma.01G021200	30544675	PF11721,PF00225	PTHR24115,PTHR24115:SF339		3.6.4.5	K10406	GO:0008017,GO:0007018,GO:0005524,GO:0003777,GO:0005871	AT2G22610.2		Di-glucose binding protein with Kinesin motor domain	tan	-0.195040812525444	0.329604085371067	0.216927697478684	0.277098999516932	0.0637108271779504	0.75222480076053	-0.122295550031009	0.543396438216182	-0.0649505852380027	0.747556135072961	0.00956257361822553	0.962243576209024	0.495066385030607	0.00865298623968117	-0.231519930024733	0.245251964646985	0.649382371434284	0.000247255317753008	-0.127738458065052	0.525460835639083	-0.224284994038402	0.260726615578966	-0.0441523038230333	0.826905186809421	-0.00357732780425663	0.985871185916051	0.176060079914165	0.37970675279849	-0.111095498355356	0.58117718999487	-0.301032062147085	0.12705054178802	-0.0451210714512861	0.823165574258547	-0.0843372851640345	0.675772034168942	0.0541781190934191
157	Glyma.01G021300	30543764	PF03016	PTHR11062,PTHR11062:SF63	KOG1021	2.4.2.41			AT4G38040.1		Exostosin family protein	black	-0.22412688485086	0.261071708546863	-0.111640549788541	0.579312211796604	0.697160829420208	5.32468170797323e-05	-0.169886791120922	0.396900357090829	0.265082140097458	0.18145708781199	-0.192705018351315	0.335542369455899	0.580812105180334	0.00149010158923851	-0.201450925689884	0.313638543909951	0.264462627869746	0.182517833791308	-0.163398797433261	0.415436360925481	-0.181373397994081	0.36525873654344	0.0217431270293546	0.91427575195076	-0.192236799393934	0.336740449689068	-0.0673937757621446	0.738381134082701	-0.157694114807525	0.432123210369318	-0.188986887988762	0.345127318495475	-0.281416008826296	0.155022125137621	0.211905750489125	0.288643633618444	0.567854607398566
158	Glyma.01G021400	30543010	PF00013	PTHR10288,PTHR10288:SF160	KOG2190			GO:0003723	AT2G22600.1		RNA-binding KH domain-containing protein	darkturquoise	0.312377620515903	0.11266043139925	0.0970305717727404	0.63018461526324	-0.0757885832006602	0.707128315812207	-0.141795503386889	0.480496465710139	-0.138914758095079	0.489547576051	0.27482447265592	0.165337629355208	-0.317135214505185	0.106999244136977	-0.021782760816312	0.914120059406217	0.198681059879424	0.320477792940749	0.0708044314768022	0.725631490491977	-0.166036998355252	0.407841933301263	0.252558456519301	0.203743455891952	0.180507561531865	0.367590873136019	0.739493813057389	1.04763642719586e-05	0.00454672048737639	0.982043068807971	-0.206927457844195	0.300383681882714	-0.111291127270278	0.580507511988117	-0.0578140542708902	0.774544868822661	0.494926965641122
159	Glyma.01G021500	30543386										violet	0.382683319798642	0.0488251651286608	-0.0663455589410998	0.742313339925688	-0.16682962979151	0.405575502305287	-0.0477447305246277	0.813056919987304	-0.0898029443294882	0.655993569224208	-0.0578326074979711	0.774474357178967	-0.21298581316727	0.286135450131577	0.194130909571991	0.331909687762505	-0.258028338895133	0.1937904879113	-0.0930766234974906	0.644253628705623	0.526784221878115	0.00475712660128409	-0.0707730675207219	0.725748415953098	-0.0775891764598336	0.700482885829356	-0.0665059261833566	0.741711337780449	-0.375978304484614	0.0532622987454841	-0.188242457069921	0.347065870028604	-0.0568714910298479	0.778129371103718	-0.0435510537797425	0.82922797683665	0.0434660273266575
160	Glyma.01G021600	30544013		PTHR37604					AT5G65540.1			black	-0.286573459878191	0.147277020107568	-0.16012988935721	0.424954170125864	0.797605605493672	6.29815508880982e-07	-0.248436936112139	0.211469750714233	0.355471649508202	0.068814279046259	-0.05500351267481	0.785246204502804	0.309734707820775	0.115899453743807	-0.19233763775701	0.336482206269008	0.113123556385777	0.574251271245238	-0.0582247421071519	0.772984456633654	-0.361160981671752	0.064186592503065	-0.0731852637409889	0.716773393177862	-0.19017106357374	0.342057024183514	0.0399750109575693	0.843071520743639	-0.108156708327266	0.591277822969064	0.0448619666962179	0.824165398278605	-0.198285020261575	0.321463096164751	0.221784719566686	0.266218488685353	0.750352771825927
161	Glyma.01G021700	30544831	PF00201	PTHR11926,PTHR11926:SF220	KOG1192	2.4.1.323		GO:0016758,GO:0008152	AT1G22380.1	AtUGT85A3,UGT85A3	UDP-glucosyl transferase 85A3	turquoise	0.425563800628216	0.0268916929155823	-0.0906810137550793	0.652836689834803	-0.827796537309319	9.95880695792376e-08	0.436036561461215	0.0229873802980945	-0.236871429579287	0.234203100911362	-0.0209436025533331	0.917417158316135	-0.48356600557297	0.0106063575785114	0.384469910329833	0.0476934319223064	-0.628114939922008	0.000451547807242542	-0.117680857261587	0.558823285183438	0.600688559333478	0.000922843444391642	-0.0604963099723914	0.764369316641106	-0.125173174526352	0.533878483561151	-0.352513873120458	0.0713195796048137	-0.457574023376332	0.0164017570223389	-0.0735626311531897	0.715372608065782	0.326361245371519	0.0966276449148863	-0.138419620273163	0.491111890265092	-0.767323408530071
162	Glyma.01G021800	30544316	PF12776	PTHR31704,PTHR31704:SF28					AT2G29880.1			darkred	0.464258977200073	0.0147073672447016	-0.0447534841692395	0.824584086356552	-0.123454930962834	0.539552183808717	-0.0373006384946652	0.853454588374418	-0.0746193133404749	0.711455007293294	0.221564339496286	0.266706110765107	-0.220288640636117	0.269540098550818	0.0135639981828623	0.946463524471155	-0.266082501272645	0.179753318163016	-0.0390876763033888	0.846513786798961	0.746276081978241	7.84572612757686e-06	-0.0526514282333386	0.794231395121671	-0.0796417625397828	0.69293361380532	-0.12932576685948	0.520284408869172	-0.0804658324777758	0.689910726034712	0.0847769446752268	0.674173039495771	-0.039150959152837	0.846268199765877	0.283318274665243	0.152132377996569	-0.133422650379707
163	Glyma.01G021900	30543674	PF00201	PTHR11926,PTHR11926:SF220	KOG1192	2.4.1.323		GO:0016758,GO:0008152	AT1G22380.1	AtUGT85A3,UGT85A3	UDP-glucosyl transferase 85A3	coral2	0.129215272758345	0.520643944237756	-0.0102512645182494	0.959526497520639	-0.221228493199452	0.267450326420525	-0.0663884742000349	0.742152225938763	-0.0683285441459296	0.734879917265409	0.636148958123381	0.000361551279293648	-0.0181526716516914	0.928392177198315	-0.12085088033764	0.548204477665431	0.183191734736456	0.360389347938605	-0.037477608166467	0.852766759600643	-0.114246125169581	0.570433486511433	-0.0424964024668371	0.833305752661341	-0.0284215438906183	0.88808907462068	0.329303232172693	0.0934845653541027	-0.0475618306262463	0.813760684562782	-0.172682770202935	0.389059187582932	-0.0566484043177924	0.778978406139348	-0.0358532057851772	0.859084213693524	0.0103952032326955
164	Glyma.01G022100	30542352	PF00125,PF16211	PTHR23430	KOG1756		K11251	GO:0003677	AT1G51060.1	HTA10	histone H2A 10	tan	0.0727635411665997	0.718339882962159	0.0991262837747456	0.622777945997797	-0.0508405140732914	0.801166830299832	-0.0177073513713192	0.930144583429073	0.153550840340717	0.444467436935466	-0.0427230631701312	0.832429017363715	0.244972932117502	0.218115283318891	-0.0189630312082609	0.925204124942673	0.291092681476935	0.140721986182255	-0.0890660033645369	0.658647517421994	-0.202943867502589	0.309989910515666	0.00996548727358435	0.960653917011955	-0.137713928435333	0.493345765745146	0.321239338193849	0.102287932225268	-0.389145726313118	0.0448292357447528	-0.31669710502525	0.107511539749439	-0.164124105301383	0.413340688938065	0.085560889392932	0.671325344578037	0.238355901866244
165	Glyma.01G022200	30542342		PTHR32241,PTHR32241:SF5					AT3G63200.1	PLA IIIB,PLP9	PATATIN-like protein 9	tan	-0.136932920457798	0.495823994971257	0.210800684852367	0.291224227545427	-0.126045739352976	0.531008116786528	-0.00804051434706055	0.968249944566466	-0.0455218518438386	0.821619588515109	-0.0264499510091936	0.895809178311121	0.379981255488311	0.0505768770054597	-0.107989232297409	0.591855711824126	0.446734912555743	0.0194888369490582	-0.0323778811775059	0.872628076296365	-0.122831643613924	0.541617279313599	-0.0282821931670954	0.888634406959399	-0.0569038708693064	0.778006158855247	0.0713205402601062	0.723708290300923	-0.109350590281721	0.587165315267981	-0.218011366399991	0.274647129022598	-0.0788112278110632	0.695984865760791	-0.0715870832775393	0.722715698539509	-0.136851606560544
166	Glyma.01G022300	30545301	PF00201	PTHR11926,PTHR11926:SF220		2.4.1.323		GO:0016758,GO:0008152	AT1G22380.1	AtUGT85A3,UGT85A3	UDP-glucosyl transferase 85A3	darkturquoise	0.594065042161191	0.00108632931115426	0.0813969985382484	0.68650056571102	-0.626251881292875	0.000475019251782626	-0.0100815865140884	0.960195884999661	-0.13565655551708	0.499887428677996	-0.0960522904016252	0.633654096443001	-0.486313973804921	0.0101090559710575	0.251741340672119	0.205259693105352	-0.236948565522798	0.234046305082887	0.205945341484826	0.302734516956984	0.113248099815095	0.573827147617197	0.0416859566769635	0.836442183710373	-0.0771560630747424	0.702079430054176	0.498687058779936	0.00810433618459712	-0.411608147787789	0.0329114896502455	-0.297639515876278	0.131603147412313	0.104212185931042	0.604952763893931	-0.16655689082433	0.406354567253908	-0.0344730261032288
167	Glyma.01G022400	30543730	PF00069	PTHR27001,PTHR27001:SF105	KOG1187	2.7.11.1		GO:0006468,GO:0005524,GO:0004672	AT5G65530.1		Protein kinase superfamily protein	plum1	0.302024011318683	0.125741399019801	0.0241867978365554	0.904682323593558	-0.117918974304183	0.558022405704447	-0.113141034347998	0.574191742909243	0.14279951422146	0.477362174843499	0.175848004219914	0.380290184023589	-0.493731178433757	0.008863015849825	0.501002516910303	0.00776901508117972	-0.324096547579724	0.099100660575475	0.084974396862963	0.673455375705453	-0.0205143318436817	0.919104305446836	0.0532089829733403	0.792099117626081	-0.198430329168745	0.32110136812882	0.37487174916428	0.0540240095438208	-0.0590835316034775	0.76972426698334	-0.0207393602303462	0.918219841438414	0.114296599891678	0.570262092259911	0.171018097798243	0.393716954071926	0.494106618426519
168	Glyma.01G022500	30545161	PF00847	PTHR32467,PTHR32467:SF33			K09285	GO:0006355,GO:0003700,GO:0007275	AT5G10510.2	AIL6,PLT3	AINTEGUMENTA-like 6	darkturquoise	-0.105037761172321	0.602079650182277	0.0320885636828933	0.873757225077314	0.282136124446805	0.153923627677111	-0.211028055015515	0.290692077900193	0.00646382995151566	0.97447365432339	0.091735299725703	0.649053966338619	0.36428367587386	0.0617511786010486	-0.265165097027268	0.181315373288234	0.637560305923677	0.000347482284953733	0.0144051924420664	0.943148494635442	-0.358161955189163	0.0665949590790218	0.130865200085621	0.515287794542691	0.226357037283875	0.256231494685437	0.472920463101942	0.012729682703846	0.188625040844499	0.34606878362986	-0.390808226682354	0.0438443114234528	-0.206236243440252	0.302037008329185	0.0344465812561851	0.864561572680781	0.474121581005096
169	Glyma.01G022600	30544898	PF04564,PF07714	PTHR27003,PTHR27003:SF81	KOG1187	2.7.11.1		GO:0016567,GO:0004842,GO:0006468,GO:0004672	AT5G65500.1		U-box domain-containing protein kinase family protein	purple	0.497631954129888	0.00826111618600112	0.250590457045221	0.207408294362733	-0.488362220416749	0.00975118060470042	-0.0138303539838222	0.945413756521369	-0.111785575853897	0.578816427057612	0.282488650348956	0.153387897429915	-0.590937384153071	0.00117187981849538	0.0577075767693124	0.774949570901913	-0.0688545585242189	0.732911973228567	0.200909107707662	0.314969235454152	0.0316820087320446	0.875344335816676	0.14767149757237	0.462303275084427	0.0282988711356691	0.888569137119234	0.649437380527773	0.000246855853533049	-0.221860065360573	0.266051907632231	-0.229101474725858	0.250355894144779	-0.13675545096378	0.496387994382779	-0.0817949694219596	0.685044918335903	0.168530324601575
170	Glyma.01G022700	30543429	PF00860	PTHR11119,PTHR11119:SF54			K14611	GO:0055085,GO:0016020,GO:0006810,GO:0005215	AT4G38050.1		Xanthine/uracil permease family protein	black	-0.253063090416226	0.202810889685431	0.127565987003579	0.526024772074732	0.738090100289581	1.11103554650348e-05	-0.234108657217012	0.239865125008971	0.3123895188423	0.112646002440196	0.00676561875570096	0.973282267393993	0.707664673755978	3.65171356608977e-05	-0.507985813559821	0.0068274541376546	0.768365896005309	2.86535438067548e-06	-0.0684058388197101	0.734590636878316	-0.418059957032004	0.0300065138438977	0.0251256555517518	0.90099992720683	0.0546036668856192	0.786771794604058	0.352234805346132	0.0715595287427062	0.223840511121831	0.261697509118754	-0.150507297491818	0.453654069335871	-0.333113117203659	0.0895293909695576	0.34151072102303	0.0812592791023189	0.67937225932743
171	Glyma.01G022800	30543118	PF07093	PTHR13060	KOG2406				AT5G65490.1			darkturquoise	0.512996330446279	0.00621277676286214	0.319173662185858	0.104639461040941	-0.328862993589548	0.0939499332791343	-0.166051050648406	0.407801690953232	-0.112626817310903	0.575944264255144	0.319741350493431	0.103989240057841	-0.340240266771407	0.0824716113019081	-0.190060746420604	0.342342356399482	0.251205812334274	0.206257582069134	0.109887437339419	0.585320125294557	-0.125351412192926	0.533291560307239	0.396589066651102	0.0405522612350537	0.13266180008819	0.509486209990434	0.895693581936362	2.7769877121837e-10	0.166033632337464	0.407851573086801	-0.20089180622166	0.315011784756649	-0.100116727806321	0.619289887342854	-0.0434133516787437	0.829760154939997	0.265456296938272
172	Glyma.01G023000	30542791		PTHR34464,PTHR34464:SF1					AT4G38060.2			black	-0.584542691397696	0.00136511288224261	-0.168741266889404	0.400138565226545	0.942823091813746	1.96283119878289e-13	-0.248597769393827	0.211164575043058	0.253206428644569	0.202546532821043	-0.054065887802417	0.788824872816483	0.686687596317356	7.63776424705864e-05	-0.468570016931064	0.0136934629730369	0.456502199122987	0.0166878173138695	0.0368601467301318	0.855167102675701	-0.383735964985783	0.0481558264699836	-0.150215598102233	0.454539779974925	0.00706567784884363	0.97209776439767	-0.187672411955284	0.348554695287125	0.286702126870401	0.147087415430816	0.243418289860804	0.221143081733682	-0.18983046289081	0.342938438399885	0.144301561238339	0.472692808390263	0.448835471824615
173	Glyma.01G023200	30541755	PF00924	PTHR30566,PTHR30566:SF13				GO:0055085,GO:0016020	AT5G10490.1	MSL2	MSCS-like 2	turquoise	0.268708175192438	0.175334547300315	-0.15584122246962	0.437620413394992	-0.780510429319436	1.57008590049928e-06	0.375755244893639	0.0534151632396281	-0.188735207887661	0.345781985174385	-0.17354719645893	0.386652987636945	-0.366396233016663	0.0601447033183619	0.550006998810923	0.00295719332959786	-0.684044782992398	8.34648870789627e-05	-0.20064018510504	0.315630993668564	0.562873318376503	0.00223884434543659	-0.138966540205302	0.48938412372709	-0.149906608575753	0.455478986595091	-0.555901145802202	0.00260681705355155	-0.525564219386544	0.00487300359354014	-0.137662841142893	0.493507681125697	0.303507886474065	0.123801477659801	-0.149558550289227	0.45653817339306	-0.812617822776105
174	Glyma.01G023300	30544568	PF10250	PTHR31933,PTHR31933:SF3					AT5G65470.1		O-fucosyltransferase family protein	violet	-0.00276227157914411	0.98909007036876	-0.132770749348218	0.50913542626376	-0.178073710914679	0.374192928618907	0.191511663786756	0.338601017047508	-0.053107497297671	0.792487124940197	-0.30139881760847	0.126565355207333	0.148038233267862	0.461179892380892	0.352784161707053	0.0710877692768119	-0.085625992684313	0.671089053965219	-0.172108748220946	0.390661737743884	0.0479737436783077	0.812175920031048	-0.0517295175001719	0.797760254198855	-0.00996520302985461	0.960655038418696	-0.185339997201923	0.354685993770897	-0.378975437497445	0.0512414075603899	-0.582429527262671	0.00143474864446597	-0.0440553145660225	0.827279786689492	0.192885123479101	0.335082202718218	-0.0378782770585385
175	Glyma.01G023400	30545297	PF04387	PTHR11035		4.2.1.134			AT5G10480.3	PAS2,PEP	Protein-tyrosine phosphatase-like, PTPLA	skyblue3	-0.139993594804113	0.486147891196586	-0.0620272490161604	0.758578416817755	0.0187564961910386	0.926016553501863	-0.0569411913834314	0.777864152776271	0.642456717278491	0.000302320996946542	-0.0578061638556545	0.774574856919095	0.0604397858780205	0.764583362594804	-0.0122499888111764	0.951643574292727	-0.088828978037817	0.659501977945637	-0.0667672112113892	0.740730818458801	-0.0705795142197083	0.726470119231634	-0.0755210596831157	0.708117465376683	-0.0765110315740284	0.704459434925085	-0.165154985008463	0.410372246077578	-0.0296260317320282	0.883377553329172	-0.146656291672582	0.465420507807444	-0.051400779284329	0.79901952996198	-0.0426091835369691	0.832869485274201	-0.0504302480045575
176	Glyma.01G023500	30543135	PF01486,PF00319	PTHR11945,PTHR11945:SF179	KOG0014			GO:0006355,GO:0005634,GO:0003700,GO:0046983,GO:0003677	AT2G22540.1	AGL22,SVP	K-box region and MADS-box transcription factor family protein	black	-0.263289791677706	0.18453779488151	0.0409710735653795	0.839210815316878	0.860747267434792	8.45132182175791e-09	-0.272697757176106	0.168766926976614	0.362071423866566	0.0634689766492415	0.03411155867316	0.865867052570844	0.276961190207325	0.161942057651517	-0.391332054873564	0.0435375540857163	0.206330579084348	0.301811031223823	-0.00774549568276927	0.969414356306488	-0.311322677303965	0.113945189521344	-0.00660427670920395	0.973919198751471	-0.0540596805029757	0.788848578478199	0.140906938142466	0.48327911419996	0.300069143904696	0.128330863271394	0.295124280739381	0.13505422229834	-0.267374165678688	0.177569960438011	0.20020506189881	0.31670354777232	0.743196294715188
177	Glyma.01G023600	30544751	PF00225	PTHR24115,PTHR24115:SF469	KOG0239	3.6.4.5		GO:0008017,GO:0007018,GO:0005524,GO:0003777,GO:0005871	AT5G10470.2	KAC1,KCA1	kinesin like protein for actin based chloroplast movement 1	black	-0.273654447498175	0.167218134524638	0.00970053875424529	0.961699231147353	0.891177103722245	4.59981435266941e-10	-0.329742082320375	0.0930223940973497	0.145930384979723	0.467656138190239	0.0687558638611974	0.733281088136835	0.686563035552294	7.66993037498238e-05	-0.56867124255784	0.00196772887226883	0.655830110572027	0.000204121683029347	-0.0351069650424577	0.861989279209665	-0.376956121185265	0.0525962342568268	0.00401785293473762	0.984131515986722	0.0491525495264989	0.8076446761315	0.253924389739437	0.201225951980269	0.3245001000842	0.0986565532574076	-0.0168489099481146	0.93352357744099	-0.254846946779157	0.199537716678208	0.32787534865289	0.0950002929547271	0.688642936304636
178	Glyma.01G023700	30544454	PF01663	PTHR23072,PTHR23072:SF0			K05310	GO:0003824	AT2G22530.1		Alkaline-phosphatase-like family protein	darkturquoise	0.0924505450756107	0.646492524039224	0.170054977489112	0.396426174674759	0.311807167163766	0.113353818392848	-0.272154393360622	0.169651065829811	-0.11329420197777	0.573670185374148	0.277378861313663	0.1612841290229	-0.00537634442152605	0.97876720139448	-0.417522249428566	0.0302404311894279	0.470894308089774	0.0131712975055381	0.142946159995747	0.476905261047635	-0.319775275356844	0.103950478666874	0.22319399159516	0.263113895982515	0.302483239147967	0.125138675738991	0.70213085187809	4.4632499528793e-05	0.62535219719113	0.000486730675106586	0.0315212599411068	0.875971997733484	-0.237000378336452	0.233941023304424	0.107784605049531	0.592562123975256	0.507741730079978
179	Glyma.01G023900	30544549	PF01753,PF13423	PTHR24006,PTHR24006:SF503	KOG1865	3.4.19.12			AT5G65450.1	UBP17	ubiquitin-specific protease 17	darkturquoise	0.519206213051206	0.00551639477031676	0.319912253625635	0.103794081506227	-0.347323796099154	0.0758844872976317	-0.145682632223566	0.468420437557105	-0.106598234714457	0.596664829788767	0.303419511619291	0.123916395643515	-0.541556472000761	0.00352937448801157	-0.0324166753679287	0.872476688736036	0.0566576437965914	0.77894323712785	0.0665770067499379	0.741444556056645	-0.0976988653415876	0.627818895300035	0.393268204120787	0.042418463113112	0.0815254298640805	0.686030686332049	0.8583808371401	1.02938391783698e-08	0.0332379184380775	0.869272967571818	-0.128595865000517	0.522661648999768	-0.0230210613752258	0.909257256428877	-0.0656591367050238	0.744891766791757	0.356406827039355
180	Glyma.01G024000	30544046	PF00153	PTHR24089,PTHR24089:SF392	KOG0759		K15104		AT2G22500.1	ATPUMP5,DIC1,UCP5	uncoupling protein 5	darkred	0.445143434162873	0.019979756654565	-0.14265178148518	0.477822702566827	-0.168583327807902	0.4005861989003	0.0344061303870887	0.864719178919912	-0.00584637132362695	0.976911390849135	-0.132469349747871	0.510106132021023	-0.159208115324996	0.427659458445092	0.209330601622983	0.294679715685229	-0.477142847319665	0.0118487933899691	-0.127615632513549	0.5258624141518	0.629943980456854	0.000429497881771501	-0.00860883764518193	0.966007005483052	-0.218306206414431	0.273982448404622	-0.32770373366229	0.0951837018392359	-0.201751515521914	0.312901802386986	0.0833384969907649	0.67940961670162	-0.0763186479409388	0.705169809724134	0.112463179717898	0.57650245998782	-0.233586992131745
181	Glyma.01G024100	30543156	PF14291	PTHR11697,PTHR11697:SF107					AT1G19260.1		TTF-type zinc finger protein with HAT dimerisation domain	darkolivegreen	0.103657891618889	0.606885013620419	0.070511209607882	0.726724861460591	-0.449620408313349	0.0186239682670024	0.0697073848719952	0.729724852060401	-0.169649401736126	0.397570195821049	0.190373277376108	0.341534374682186	-0.365306617773977	0.0609691816709722	0.520036532222477	0.00542849549261928	-0.278270323200875	0.159886211309219	0.246778743001258	0.214633564688053	-0.123757321277782	0.538551629674968	0.0294333822818014	0.884130872487921	0.0292217355075382	0.884958590418888	0.18404541266176	0.358116510129482	-0.00887279435747795	0.964965361371026	-0.138483078933866	0.490911261394041	-0.134863634703961	0.502420094990909	-0.153260651616427	0.445339020846125	-0.136613662690047
182	Glyma.01G024200	30544812	PF08381						AT1G31880.1	BRX,NLM9	DZC (Disease resistance/zinc finger/chromosome condensation-like region) domain containing protein	turquoise	0.362244044304612	0.063333620338468	-0.0359977356148649	0.858521774413289	-0.511113131180923	0.00643808218696398	0.198422677792823	0.321120409029554	-0.1284989053514	0.522977833397644	-0.198756550618029	0.320290190690366	-0.402220168131649	0.0375375246955903	0.331170391771172	0.0915300909431172	-0.687726394964341	7.37412693164894e-05	-0.178343245971286	0.373458419443342	0.685380434143873	7.98134924658966e-05	-0.108109975990733	0.591439051985308	-0.196701169207498	0.325422074325806	-0.478817904283903	0.0115136783067072	-0.503125508586532	0.00747188658297139	0.099833576091448	0.620286249564001	0.246099268733088	0.215939194157297	-0.0196813637051226	0.922379059004759	-0.595109131999187
183	Glyma.01G024400	30541958										grey	-0.548046742927516	0.00308230853535319	-0.0844879274299208	0.675224009293566	0.226808533452334	0.255258757757903	0.0826952532266178	0.681756028510879	0.258291423238114	0.193320383842745	0.328641627157334	0.0941845930803036	0.0676079790187791	0.737578373457248	0.144001537400381	0.473623592304192	0.048593145433467	0.80979423901657	-0.0562302192614028	0.780570623032733	-0.46150399883902	0.0153872233728545	-0.0619444790818342	0.75889117901538	-0.0373365919398482	0.85331483948563	-0.138199203003653	0.491809075463633	0.223594584024408	0.262235699173224	0.274384841920338	0.166042459421449	-0.12332495369781	0.539982523042407	0.0923182383218381	0.646966046810086	0.0777291057718411
184	Glyma.01G024500	30544457										darkred	0.712550889746678	3.04715361501041e-05	0.0921485322846831	0.647573617164967	-0.392162031337971	0.0430549986964466	-0.0515706473397934	0.798368766157305	-0.213372804852218	0.285240129219932	-0.0885592228015309	0.660474935120783	-0.225824478387849	0.257381980938074	-0.0459881362950077	0.819821743218527	-0.0933165193231384	0.643396547021254	-0.0565390054259141	0.779394852686394	0.65650697472395	0.000200003066333294	0.221771939001814	0.266246751753952	0.253249514138852	0.202467116866539	0.169137473649493	0.39901687193486	-0.141096512143332	0.482684752440371	-0.266464925695406	0.17910494782273	-0.16771963383499	0.403039084400997	-0.0995486547892233	0.621289499340733	-0.195338329651027
185	Glyma.01G024700	30544498	PF02984,PF00134	PTHR10177,PTHR10177:SF234	KOG0656		K18810	GO:0005634	AT5G65420.1	CYCD4;1	CYCLIN D4;1	darkolivegreen	0.425263267802849	0.0270111927945164	-0.00663440759833968	0.973800249589477	-0.605309621313855	0.00082184874187516	0.311674048649058	0.113516077101041	-0.127282622958708	0.526951930191763	-0.0621151465109567	0.75824631973067	-0.440199638767642	0.0215697150562421	0.785647969067005	1.20350816677705e-06	-0.48482503724083	0.0103760351644875	-0.276823763371475	0.16215895174446	0.256919530441597	0.195780464966029	0.0760812879733631	0.706046591732287	-0.181826162306909	0.364042673649257	0.100302429137935	0.618636792375003	-0.383459880177648	0.0483306749360509	-0.0232104198516676	0.908513923089759	0.0608411693260987	0.763063766642625	-0.118727828738782	0.555305836262189	-0.207507990863355
186	Glyma.01G024800	30544302	PF00365	PTHR13697,PTHR13697:SF20	KOG2440	2.7.1.11	K00850	GO:0006096,GO:0003872	AT2G22480.1	PFK5	phosphofructokinase 5	black	0.373569102785897	0.0549316028880934	0.37730677750715	0.0523589735636521	-0.50826833597592	0.00679148199572902	-0.0296168648796752	0.883413396330143	-0.155568654470021	0.438432247209172	-0.123394075942994	0.539753647458765	-0.140768918971226	0.483712073165713	-0.0070589298800213	0.97212440182251	0.229273853254904	0.249989819020131	-0.130082116201647	0.517826562956623	0.172888744346402	0.388485067326178	0.0695939717349836	0.730148440229794	0.392226445300466	0.0430177259227022	0.391242692101725	0.0435897648669707	-0.00569417722668155	0.977512287494041	-0.420077216275685	0.0291419203276915	-0.0770883940424663	0.702328983599265	-0.0899211702935411	0.655568179692293	-0.207770182142849
187	Glyma.01G024900	30542654							AT1G26290.1			darkorange	-0.0580762739308715	0.773548463768081	0.436704437267214	0.0227549690665767	0.110281168445103	0.58396844654246	-0.159280691343137	0.427446116464051	0.195037967127386	0.329611280110621	0.159656987077046	0.426340903693929	0.294418093039984	0.1360348496521	-0.292455289084028	0.138787517955889	0.696724443479331	5.40693436913031e-05	0.0533543273784599	0.791543510656078	-0.244129454514798	0.219754538994978	-0.12998143301818	0.518153419168434	0.342770729842399	0.0800703653624403	0.433879662517567	0.0237511912320129	0.184377434647694	0.357234823888491	-0.216649174305956	0.277731429581266	-0.173957937998875	0.385512649421241	-0.103998420205613	0.605697636743463	0.272668523910933
188	Glyma.01G025000	30543834	PF04770	PTHR31948,PTHR31948:SF13					AT4G24660.1	ATHB22,HB22,MEE68	homeobox protein 22	tan	-0.117658429750029	0.558898744548881	0.118316158037398	0.556687690670096	-0.230962499066031	0.246422249565518	0.183054618009393	0.360755198630831	-0.0963527045621974	0.632587866748169	-0.0600064014046639	0.766225066680976	0.348060054404821	0.0752236449759869	0.0921654898256468	0.647512896977334	0.268581719151929	0.175545601502801	-0.0592166879920365	0.769219110884819	-0.0198393653607653	0.921757790474496	-0.116044633301886	0.564340658135856	-0.0880848743782738	0.662187128339853	-0.105381129911759	0.600886382852943	-0.298125610454458	0.130943657029625	-0.3120906303463	0.113008875231695	-0.0886001961912831	0.660327116943769	-0.038521056406086	0.848713336901394	-0.271334078861165
189	Glyma.01G025100	30541541		PTHR36321,PTHR36321:SF1								darkseagreen4	-0.0272729387931511	0.89258546471131	-0.0935690307515778	0.642494874062473	0.0163368155261937	0.935539820820277	0.293064625577377	0.137928702084586	-0.0820853758043671	0.683983398649034	-0.093126689698634	0.644074719260765	-0.107716968215389	0.592795698953292	0.0123322074092743	0.951319396114708	0.0385188755650363	0.848721804810293	-0.124647650560599	0.535610774904839	-0.138639757424417	0.49041608875256	0.604625801370468	0.000836159107889413	-0.0869735199504099	0.66620512251334	0.219722685766897	0.270803562901805	-0.163091086315692	0.41632722391502	0.0414674925068317	0.837288061438071	-0.11926194522015	0.553515315840286	-0.106947242602366	0.595456631153863	0.251476048949488
190	Glyma.01G025200	30544282	PF01554	PTHR11206,PTHR11206:SF80	KOG1347		K03327	GO:0055085,GO:0016020,GO:0015297,GO:0015238,GO:0006855	AT5G65380.1		MATE efflux family protein	purple	-0.308124960887744	0.117905635188247	-0.3598614956415	0.0652217220232637	0.133233160776524	0.50764792371061	0.0616438482423542	0.760027481898998	0.022129758157639	0.912757089981509	-0.32241305940056	0.100969490848754	0.307454796049383	0.118748335605859	0.466239141465724	0.0142342115267006	-0.336012940882592	0.086604729933231	-0.27299913435546	0.168277939820225	0.102429516403348	0.611176273951285	-0.306494799638283	0.119963192617723	-0.197369072216955	0.323748976862108	-0.696454753497345	5.45832899951351e-05	-0.384463363056467	0.0476975412503344	-0.139761190837604	0.486879240049782	0.0978403711805011	0.627318432088695	0.217537051270088	0.275718580838939	-0.16596431279891
191	Glyma.01G025300	30542625	PF03000	PTHR32370,PTHR32370:SF9					AT1G67900.1		Phototropic-responsive NPH3 family protein	black	-0.422778287004035	0.0280158519653538	0.0265077986846284	0.895582530650426	0.860851408112218	8.37759773305234e-09	-0.264926339402265	0.181723449063544	0.260533064268651	0.189346670388309	0.00201996263795901	0.992021801806597	0.573453038507396	0.00176587004760539	-0.548767110475113	0.00303581450044608	0.597663839873253	0.000994637787089755	-0.0387888720218478	0.847673570165051	-0.452866874259263	0.0176888167273079	-0.077165347039972	0.702045194492344	0.152435865816568	0.447821255871508	0.147648765485652	0.462372955015083	0.335257021082074	0.0873600511449434	-0.0357755990768649	0.85938624869117	-0.273109024389801	0.16809989079866	0.139271388339734	0.488422417650326	0.631307450390255
192	Glyma.01G025400	30542974	PF00847	PTHR31677,PTHR31677:SF9				GO:0006355,GO:0003700	AT1G24590.1	DRN-LIKE,DRNL,ESR2,SOB2	DORNROSCHEN-like	tan	-0.0649514310976553	0.747552952689324	0.0709851253363241	0.7249579771088	-0.468416939515074	0.0137284459359866	0.33178964708751	0.0908887302645398	-0.147954849970442	0.461435185800349	-0.118273658603957	0.556830437977254	0.0564295081573869	0.779811733240757	0.183009064041875	0.360876792722221	0.118925987102466	0.554641239590302	0.0530124140805321	0.792850697685752	-0.126376714428847	0.529921275486085	-0.0180779140452931	0.928686337739721	-0.00330867271104342	0.986932158398782	0.0396416834077919	0.844364282623412	-0.350631641666678	0.0729500106987398	-0.384869705600289	0.0474430330992596	-0.154651629157832	0.441169529627062	-0.112804483227636	0.575338486819576	-0.28285944525339
193	Glyma.01G025500	30542895	PF14226,PF03171	PTHR10209,PTHR10209:SF111	KOG0143	1.14.11.9		GO:0055114,GO:0016491	AT4G10500.1		2-oxoglutarate (2OG) and Fe(II)-dependent oxygenase superfamily protein	black	-0.457806558313807	0.0163402319701386	-0.0384766131618548	0.848885907202627	0.896852557181654	2.43065305410618e-10	-0.222874725491441	0.263815168016776	0.241816646400159	0.224291851987549	-1.5044695874664e-05	0.999940577394616	0.730926840481639	1.49112360647351e-05	-0.517960140762873	0.00565056485677403	0.626499526234039	0.000471839141910661	-0.0648991853081364	0.747749524962305	-0.418052881690399	0.0300095823090752	-0.163949701266532	0.413844066823484	-0.0117504252371022	0.953613453831256	0.0438634781605163	0.828020821582848	0.46638172691185	0.0142006329832843	0.114073071161354	0.571021291359863	-0.224893208814063	0.259401872661089	0.209614268980905	0.294010945264574	0.54618939919795
194	Glyma.01G025600	30542351	PF13855	PTHR23155,PTHR23155:SF516	KOG0617			GO:0005515	AT1G12970.1	PIRL3	plant intracellular ras group-related LRR 3	darkturquoise	0.605396848847106	0.000820038726758871	-0.00410672240256347	0.983780571491867	-0.147823059234483	0.46183883861206	-0.0841422290292645	0.676481872875569	-0.011784244392953	0.953480089583976	0.115341470565793	0.5667192683626	-0.494263477490522	0.00877877841546516	0.150835362607158	0.452659031284613	-0.272846095776061	0.168526121406924	0.0536742550274842	0.79032087608685	0.0195109275922713	0.923049270123131	-0.0464495199787237	0.818043668104379	-0.193318963208092	0.33397531404995	0.622436709911258	0.000526434086476023	-0.181961363277126	0.363680003555766	-0.1204034130125	0.549697694133941	-0.000249016418192667	0.999016450650039	0.147323586760903	0.463370316601608	0.489841672746444
195	Glyma.01G025700	30542685										black	-0.0973406288123221	0.629086587120943	-0.258322961524058	0.193264081048475	0.399772819234208	0.0388249940343102	-0.204575359096	0.306032886621284	0.13737593694622	0.494417487271555	-0.0610066363695455	0.762437574649159	-0.148720790693462	0.45909290395451	0.0919288003234162	0.648360614474377	-0.496484178326656	0.00843454821297316	-0.09303560464553	0.644400222249053	0.00542088260594853	0.978591346191708	-0.194558427576212	0.330825184858207	-0.329163161967127	0.0936324423313412	-0.327757627118233	0.0951260760266634	-0.056912377363368	0.7779737906858	0.216545715773814	0.277966582975484	-0.00191085696055342	0.9924527214874	0.405620192098103	0.0358056891219079	0.26643699816433
196	Glyma.01G025900	30542130	PF14009	PTHR33052,PTHR33052:SF29								darkred	0.498174039399571	0.00818025185202644	-0.0271341621252634	0.893128949439131	-0.199232000982708	0.319110196588332	-0.000700987499444974	0.997231288323813	-0.0512767491634667	0.799494771629967	-0.0416886232318971	0.836431860093804	-0.178408869919182	0.373279714697995	0.0793191803496298	0.694118177135123	-0.279398999571156	0.158128674387989	-0.0283856668789896	0.88822947025917	0.847316123164116	2.47538308758214e-08	-0.0423354290345528	0.833928524445453	-0.058370889309537	0.772429376394733	-0.207153366189638	0.299844558086156	-0.162194023693292	0.418930364070891	0.139857412820255	0.486576372759486	-0.0195605039557066	0.9228543141704	-0.033349255268675	0.868838789422456	-0.257565895605584
197	Glyma.01G026000	30544169	PF00005,PF00664	PTHR24221,PTHR24221:SF220		3.6.3.43		GO:0016887,GO:0005524,GO:0055085,GO:0042626,GO:0016021,GO:0006810	AT1G70610.1	ATTAP1,TAP1	transporter associated with antigen processing protein 1	darkturquoise	-0.300882966645904	0.127248170350277	-0.154088333443072	0.442855488372382	0.207427529062577	0.299191090182199	0.0493091881430117	0.807043020998788	-0.0033797539618188	0.986651442196586	-0.213690601974818	0.284506223572094	0.369314523174702	0.0579792074384399	-0.343829403180639	0.0790817182415257	0.042741846005839	0.832356373148457	-0.282461151496474	0.153429639263555	0.154506846395321	0.441602538342862	0.0105674022371439	0.95827939154984	0.15156436084734	0.450452090902554	-0.589672431471122	0.0012081021468328	0.121360418668782	0.546506421613083	-0.0500119930662915	0.804344842754777	0.0922289225818728	0.647285781628841	0.0604751632278523	0.764449393348	-0.387202762721624
198	Glyma.01G026100	30543881	PF00828	PTHR11721,PTHR11721:SF6	KOG1742		K02900		AT1G70600.1		Ribosomal protein L18e/L15 superfamily protein	darkturquoise	0.503277368623991	0.00745100404645422	0.390312814332219	0.0441360010306222	-0.339457476889251	0.0832254086532117	-0.0714768060113114	0.72312631209857	-0.0659777566570327	0.743694590288772	0.230708853424972	0.246955973375917	-0.275331397818095	0.164527536549286	-0.029511312450084	0.883826129456811	0.195395598838217	0.328707737545658	0.0179125233436747	0.929337159059975	-0.160498544119565	0.423874848555116	0.279230824046222	0.158389677423286	0.0614715865900925	0.760678803428337	0.858227690308278	1.04247950268689e-08	-0.0329129390667943	0.870540494686168	-0.159051065480282	0.428121315947345	-0.107532056689304	0.593434468850508	-0.0884452072765793	0.660886330124668	0.284455465417628
199	Glyma.01G026200	30541869	PF01554	PTHR11206,PTHR11206:SF79	KOG1347		K03327	GO:0055085,GO:0016020,GO:0015297,GO:0015238,GO:0006855	AT3G26590.1		MATE efflux family protein	yellowgreen	-0.339350777432303	0.0833285604072206	0.198235592647034	0.321586196817216	0.0899441727839007	0.655485426478161	-0.160632509136897	0.423483008304452	0.0777726684950126	0.699806870679073	-0.0174785557228807	0.93104505489091	0.335497232155985	0.0871194917410011	0.103184901416014	0.60853588303604	0.303810907498811	0.123408037704352	0.22473639235992	0.259743012730239	-0.241879192667955	0.224168327162745	-0.161114297571645	0.422075449320182	0.0185407149720829	0.926865430366472	-0.114447188446736	0.569750883891325	0.587809530877135	0.00126321063621227	0.0976231706601348	0.628086670400073	-0.0303917227817565	0.880384448186807	-0.0030721300796088	0.987866330388091	-0.139744340415023
200	Glyma.01G026400	30542987		PTHR23315,PTHR23315:SF102					AT3G26600.1	ARO4	armadillo repeat only 4	darkolivegreen	0.0782605826102897	0.698010401046816	-0.0172574466475581	0.931915353027685	-0.232488392372806	0.243227463269228	0.215043761824717	0.281394734816843	0.166375752923532	0.406872441361056	-0.146814416852492	0.464934258193114	-0.0771855890668171	0.701970551936319	0.627741368924653	0.000456171150459398	-0.0384051580663648	0.849163377057561	-0.231755158145206	0.24475922029686	0.000520970694871776	0.99794230444441	-0.0699208790861958	0.728927679855164	0.204522011357528	0.306161777104664	0.132174669702075	0.511056074000947	-0.00709999670203541	0.971962292103417	-0.302651920025748	0.124917818467553	-0.0251942577978444	0.900730932307306	0.095729650275206	0.634800006171442	0.121434769512752
201	Glyma.01G026500	30542317	PF12937,PF08238	PTHR11102				GO:0005515	AT1G70590.1		F-box family protein	black	-0.261782054407227	0.187157289868726	-0.163930600611057	0.41389921723341	0.699617187685507	4.8820699457979e-05	-0.106663803539888	0.596437763152305	0.259737070756691	0.190751189566234	-0.0693942807706216	0.730894456306811	0.241616385205694	0.224687661941517	-0.171997279714775	0.390973370420381	-0.0487453441559251	0.809209267040379	-0.183916922168433	0.358458061866782	-0.160887286945694	0.4227383465771	-0.122336778825321	0.543259513431228	-0.177455880814542	0.375879736428451	-0.176775778225653	0.377741645997651	-0.199802015129273	0.317699034625557	0.07359132583006	0.715266130357481	-0.114642904418688	0.569086786674872	0.133733425543669	0.506041068067484	0.516037424477246
202	Glyma.01G026600	30542030		PTHR33142,PTHR33142:SF2					AT5G40460.1			darkorange	-0.289297360698986	0.14330036860696	0.134008278997746	0.505159306271405	0.470352478922705	0.0132915219885597	0.0404382779480601	0.841275467459155	0.123656987400346	0.53888351924682	0.0282518256266513	0.88875325325956	0.834482261163509	6.30836401010419e-08	-0.373232375869347	0.0551681395830293	0.813579974966534	2.47291266465848e-07	-0.00218682859237691	0.991362758572886	-0.312540622201819	0.112462880069499	-0.0761469318303222	0.705804073742623	-0.0294468679784581	0.884078136019059	0.170311421683991	0.395703777430515	0.117123685345556	0.560699313926622	-0.146119212294365	0.467074055419009	-0.281880976899152	0.154312204533576	-0.0447725653575493	0.824510439153032	0.299746234620224
203	Glyma.01G026700	30544826	PF00155	PTHR11751,PTHR11751:SF373		2.3.2.2,2.6.1.4,2.6.1.2,2.6.1.44	K14272	GO:0030170,GO:0009058	AT1G70580.1	AOAT2,GGT2	alanine-2-oxoglutarate aminotransferase 2	darkturquoise	-0.155857033724564	0.437573345076444	-0.397342732151934	0.040137960205081	0.0616555262255686	0.75998333320359	0.069160124321346	0.731769534704798	0.0286578986918727	0.88716424225701	-0.189274998427444	0.344378800998714	-0.130535430996355	0.516356170482608	0.348040931891767	0.0752407527944127	-0.675159282247687	0.00011175237606678	-0.214647275311666	0.282304171880721	0.23091689063407	0.246518163323105	-0.235900618794122	0.236182459407649	-0.316596490801914	0.107629448124592	-0.711323494402028	3.18997446481582e-05	-0.574595530716726	0.00172037268998676	0.0461942296049306	0.819027395216194	0.134911362754974	0.502267467039341	0.0500542238134097	0.804182781626382	-0.183346608413726
204	Glyma.01G026800	30545107	PF13793,PF00156	PTHR10210,PTHR10210:SF45	KOG1448	2.7.6.1		GO:0009116	AT1G10700.1	PRS3	phosphoribosyl pyrophosphate (PRPP) synthase 3	black	-0.20484075988255	0.305392168441553	-0.0780069088649245	0.698944214621762	0.617450655297938	0.000600912310466628	-0.103645773662455	0.606927285264158	0.27781559815345	0.160598195770509	-0.137770683027424	0.493165919813826	0.66987161214165	0.000132341160065633	-0.244373679360648	0.219279049611225	0.378169575819531	0.051778761519358	-0.283528697505802	0.151815103236629	-0.147217882292585	0.463694766827664	0.0540145249452013	0.789021032966795	-0.108290837161342	0.590815176790463	-0.0546399133313546	0.786633466482856	-0.197565080746267	0.323258975483279	-0.297272019275805	0.132103335511744	-0.283439713481728	0.151949215266285	0.283440389583165	0.15194819596284	0.486920304651665
205	Glyma.01G026900	30545160							AT1G24095.1		Putative thiol-disulphide oxidoreductase DCC	plum2	-0.206027166102156	0.302538220882311	-0.0963035850745471	0.632762152659722	0.446572746861165	0.0195384030676833	0.165661916074024	0.408916898202471	0.412223146748468	0.0326252039866765	0.0779090863222465	0.69930442936069	0.315590744913169	0.108813352761092	-0.185915386110586	0.353167545353973	0.185771260262098	0.353547530061586	-0.109770657659406	0.585721291990829	-0.290943198585874	0.140935382191087	-0.167266681882414	0.404328833305489	-0.0524876110151788	0.794858162590822	0.0793474074281158	0.694014495617634	0.0467446896571528	0.816906606664771	0.053480968431956	0.791059481852781	-0.120658981605803	0.548844621058317	0.249920076355662	0.208666869625195	0.381282838263846
206	Glyma.01G027000	30541806	PF00141	PTHR31235,PTHR31235:SF64		1.11.1.7		GO:0055114,GO:0020037,GO:0006979,GO:0004601	AT4G08770.1		Peroxidase superfamily protein	darkseagreen4	0.0443089429971573	0.826300280208879	-0.0293832412203526	0.884326955758074	-0.0903897616878628	0.653883170711826	-0.0683081052511541	0.734956417073769	-0.0300604264938341	0.881679299098098	-0.0342559492874877	0.865304364465864	-0.158823061654286	0.428792321933384	-0.143932096363822	0.4738391585611	0.0550683773157958	0.784998789766229	-0.0432773151184217	0.830285968210635	-0.0832193433539661	0.679844043833481	0.997712807499207	8.86127208149817e-31	-0.0407144597834042	0.840205098232633	0.263281039941345	0.184552926003244	0.000215589913962415	0.999148476498464	0.114760359664646	0.568688407940016	-0.0582716677673325	0.772806216854838	-0.0733795207234677	0.716052200641354	0.0403485991706094
207	Glyma.01G027100	30542253	PF01476,PF00069	PTHR27001,PTHR27001:SF53	KOG1187	2.7.11.1		GO:0006468,GO:0005524,GO:0004672	AT1G51940.1		protein kinase family protein / peptidoglycan-binding LysM domain-containing protein	maroon	0.409789289957839	0.0337700018859412	-0.0272175598454482	0.892802337092021	-0.178522035052926	0.372971664272318	-0.0292432888458859	0.8848742932291	-0.0485657627551704	0.809899494250711	-0.0259369440781452	0.897819490905594	-0.0209810225881713	0.917270104142357	-0.0389458521185156	0.847064226535091	-0.117443899308582	0.559620785969337	-0.0553978449915035	0.783742408648869	0.419555745500261	0.0293634700155811	-0.053706105845703	0.790199181549623	-0.0366423039279696	0.856014254463824	-0.127173379665591	0.527309579709217	-0.0646029986900449	0.748864203583508	-0.221291889825361	0.267309740749945	-0.0319274853623648	0.874385986545143	-0.0124095948400995	0.951014273562877	-0.219467568348404
208	Glyma.01G027200	30544224										darkorange	-0.116306278414448	0.563456736152073	-0.169685891044376	0.397467192805381	-0.392809015996642	0.0426817854741676	-0.0389747571371843	0.846952036375622	-0.107318961713195	0.594170964022038	-0.163111243042334	0.416268835255505	-0.376795033097598	0.0527055117285177	0.537564626965481	0.00383092511667757	-0.569247466011812	0.0019423977104789	0.244826450780248	0.218399368877478	0.0611254451055453	0.761988045911279	-0.175894111429634	0.380163296742844	-0.178062949043202	0.374222273160414	-0.427613111985913	0.0260881979737307	-0.0375628862121575	0.852435346541796	0.0454138124063464	0.822036280249111	0.316632938423164	0.107586724583893	-0.0444102577419563	0.825909076088158	-0.44968695118009
209	Glyma.01G027300	30545127	PF01217,PF00928	PTHR10529			K12393		AT1G60780.1	HAP13	Clathrin adaptor complexes medium subunit family protein	black	-0.308025293627734	0.118030682554663	-0.0635504531506655	0.752829361152302	0.875945783520917	2.17165148310098e-09	-0.268744911770928	0.1752732675348	0.222147938972516	0.265416071746378	-0.0513936426850865	0.799046873114917	0.479265809126678	0.0114254185949322	-0.358360965375271	0.0664330128388478	0.449485872934929	0.0186635800622212	0.0540809186745005	0.788767470712218	-0.451806562000448	0.0179898992053533	-0.0845118968027719	0.675136825466359	0.0538084659118687	0.789808120169176	0.238529565925207	0.230847945443149	0.157430564324079	0.432902819552729	-0.0245151894413228	0.903394080347312	-0.273734752710871	0.167088585337292	0.239673255698249	0.228552518785299	0.796370926105595
210	Glyma.01G027500	30544929		PTHR34043,PTHR34043:SF1		3.1.1.32,3.1.1.3			AT1G10740.4		alpha/beta-Hydrolases superfamily protein	turquoise	0.395974417675949	0.0408926543202763	-0.14112476723113	0.482596197625362	-0.695455355997758	5.65258349749698e-05	0.30732871716828	0.118907367676824	-0.100271377068999	0.618745980059624	-0.183023487048594	0.360838291766261	-0.385963813910319	0.0467630730818197	0.666661631260225	0.000146412081728769	-0.738968126231832	1.07099004472826e-05	-0.199448528760549	0.318573694365389	0.578417711103537	0.00157542762805357	-0.201209916132496	0.314230028098216	-0.25410591196335	0.200893004923292	-0.452121494735615	0.0179000357905306	-0.539550644181332	0.00367826415250933	-0.165657597708938	0.408929283603498	0.290594604542149	0.141433928292234	-0.0457041116317929	0.820916747239431	-0.58771004685436
211	Glyma.01G027600	30543790	PF07534	PTHR23354,PTHR23354:SF76					AT4G39870.2		TLD-domain containing nucleolar protein	black	-0.215865037509575	0.279516883715708	0.190605059937983	0.340935890985331	0.571624994839513	0.0018408249302434	-0.0626367956092319	0.756276271927614	0.0339815765484032	0.866373645597142	-0.0805732363772938	0.689517083231811	0.674025146711993	0.000115912680043019	-0.443655810683283	0.0204477502576346	0.524843799516784	0.00494254737954895	-0.01710442829062	0.932517686943567	-0.036682099027129	0.855859486769769	-0.0798224363513756	0.692270463814751	0.240143105835167	0.227613948338663	-0.0837099669178611	0.678055901021855	0.31213672137439	0.112952861016738	0.065896007683107	0.74400169698652	0.0248146312670754	0.902219611765338	0.224009778286333	0.261327499171637	0.165237879975697
212	Glyma.01G027700	30543234	PF15375	PTHR28096					AT2G44820.2			lightgreen	0.121867277324505	0.544819725806544	0.236258068534157	0.235452378143666	0.571416777279483	0.0018495337387969	-0.287483332256287	0.145939983631756	0.30306310688928	0.124380638220797	0.00161245956054327	0.993631270843111	0.285756414134917	0.148485118058089	-0.40785539509931	0.0347024204999073	0.417437944264722	0.0302772391246112	0.0829885769050825	0.680685688340311	-0.334698845911698	0.0879209772849311	0.173661240761907	0.386336173877556	-0.076147010463561	0.705803783252815	0.60903095624314	0.000747644043207309	0.281491345051541	0.154906942906034	0.0592009334211047	0.769278874293136	-0.0985416489991269	0.624840603111827	0.224611319061806	0.260015307279155	0.797128551376373
213	Glyma.01G027800	30541713	PF14365,PF03080	PTHR31589,PTHR31589:SF19					AT1G70550.2		Protein of Unknown Function (DUF239)	darkturquoise	-0.227112340796372	0.254605570395761	-0.134955759443813	0.502125513007334	-0.199231836613912	0.319110604064187	0.250212977237343	0.208116339083311	-0.0140564122682844	0.94452287984204	-0.263804144836714	0.183650028149747	0.455243601472187	0.017028957479008	0.221277540891141	0.267341556162758	0.0227535486899771	0.910307513803134	-0.263933722064793	0.183426848497557	0.172781464169201	0.388784033359079	-0.279731242494566	0.157613942611621	-0.00691691422566088	0.972685011513115	-0.613034191344941	0.000674394693381752	-0.298008262521847	0.131102643725819	-0.296585504512142	0.133041428942198	-0.0521161429923108	0.796279865527171	-0.137512250554561	0.49398511624031	-0.585798282098109
214	Glyma.01G027900	30543930	PF00295	PTHR31375,PTHR31375:SF12		3.2.1.15	K01213	GO:0005975,GO:0004650	AT3G26610.1		Pectin lyase-like superfamily protein	skyblue3	-0.0203611989683923	0.919706241147498	-0.0772036172639082	0.701904075158249	-0.177284284018454	0.37634901276043	-0.0416730740257881	0.836492059504221	-0.0780009705002844	0.69896607981863	-0.0477013648672226	0.813223770127653	-0.124367421166421	0.536535583676546	0.455396225943076	0.0169872856892215	-0.259677137065746	0.190857232234271	-0.0780522887471152	0.698777132579374	-0.0131383096184655	0.948141439021038	-0.0915743629561968	0.649630852927262	-0.0670211043183186	0.7397784171435	-0.112536681719841	0.576251702501364	-0.175054995309458	0.382476368671066	-0.374212598899071	0.0544817806463777	-0.0541272128279366	0.788590682556441	-0.0511213436506493	0.800090331603387	-0.0122173454356275
215	Glyma.01G028100	30542100	PF01657,PF07714	PTHR27002,PTHR27002:SF155	KOG1187	2.7.11.1		GO:0006468,GO:0004672	AT1G70520.1	CRK2	cysteine-rich RLK (RECEPTOR-like protein kinase) 2	turquoise	0.430243185149733	0.0250856331658595	-0.127664698565371	0.525701974885527	-0.810786102914255	2.930451147168e-07	0.358455837127857	0.0663559173398208	-0.183243292018692	0.36025184092018	-0.158728035358157	0.429072149820906	-0.452399258615497	0.0178210846031769	0.679783311624396	9.61232300161542e-05	-0.688158460215681	7.26686827880945e-05	-0.0968050415503061	0.630983784418487	0.560379879538154	0.00236495326447268	-0.14452120911207	0.472011979956953	-0.0691918328079488	0.73165101605205	-0.357898786425203	0.0668095830796921	-0.436766394154355	0.0227335063759023	-0.162148181315443	0.419063632600048	0.355482457394601	0.0688052506540611	-0.136398828613169	0.497522313076604	-0.679918404183906
216	Glyma.01G028200	30543565	PF13847	PTHR10108,PTHR10108:SF711	KOG1540		K03183		AT1G23360.1	MENG	S-adenosyl-L-methionine-dependent methyltransferases superfamily protein	black	-0.466368211424384	0.0142038130347934	0.0931788884601712	0.643888209808614	0.876146362040035	2.13056951792867e-09	-0.241716855416195	0.224489027227877	0.184423058541705	0.357113769723016	-0.046832689900649	0.81656767937113	0.770322422970289	2.60706771414972e-06	-0.63474333024102	0.000376056796711728	0.772714377983558	2.31981681762863e-06	0.0297305318912326	0.882968966626707	-0.421895152991322	0.0283800888403669	0.0016084583739971	0.993647074009887	0.125860137671493	0.531618051448758	0.130655003061348	0.5159686600086	0.333035351766857	0.0896088367704527	0.084940809015454	0.67357743511648	-0.297270058403238	0.132106008095101	0.129042824432568	0.521205311625069	0.521784339842269
217	Glyma.01G028300	30543774	PF03789,PF05920,PF03790,PF03791	PTHR11850,PTHR11850:SF101	KOG0773			GO:0003677,GO:0006355,GO:0005634	AT1G23380.1	KNAT6,KNAT6L,KNAT6S	KNOTTED1-like homeobox gene 6	navajowhite2	-0.193535587863023	0.333423452289008	-0.00290841236403487	0.98851290594604	-0.254687540525507	0.199828726324754	0.228660838250862	0.251293256577434	0.17583169571889	0.380335070949491	0.259022406128161	0.192018322060835	-0.0230491694586707	0.909146912433936	0.255257544306342	0.198789474343858	-0.0995782115664292	0.621185394819043	0.161981970422582	0.41954702105712	-0.12202031957091	0.544310917846931	-0.21151989679833	0.289543045955644	0.0527339300806556	0.793915788828628	-0.19664371018912	0.325566255305218	0.103534300588055	0.607316199982694	0.123886534683287	0.538124352705294	0.0345072739468959	0.86432510896175	-0.149626493691574	0.456331310748144	-0.361518146768636
218	Glyma.01G028500	30541591										darkturquoise	-0.525177288147632	0.00491025105236883	-0.178387378504679	0.373338233863002	0.455384235052868	0.0169905565786143	0.0036345352965791	0.98564526510141	0.261562236949867	0.187541334591928	-0.221522571987449	0.266798592239885	0.256745259090368	0.196094502712454	0.133300691171789	0.507430868718966	-0.0925581473914746	0.646107516925963	-0.00107715407223461	0.995745542663095	-0.101506719475468	0.614408287449369	-0.266394910873993	0.179223530198079	-0.0743138879073953	0.712586628615697	-0.547865385549288	0.00309410916967202	0.353095233338515	0.0708216995075685	0.502678628256014	0.00753362358491218	0.016370697836661	0.935406405596215	-0.0730957774617277	0.717105697015001	-0.0917431493415426
219	Glyma.01G028600	30542369	PF14416,PF13839	PTHR32285,PTHR32285:SF4					AT1G60790.1	TBL2	Plant protein of unknown function (DUF828)	tan	0.264227795554476	0.182921045462778	0.176038147651984	0.379767065630821	-0.508267645456236	0.00679156972101041	0.00494283585000852	0.980478922196326	-0.182131611287725	0.363223623273548	-0.0833835290850495	0.679245458348187	0.0630528476347497	0.754706084091876	-0.0363780741416997	0.857042005904289	0.344689845053473	0.0782850750142686	0.0467375021287975	0.816934290389675	0.0532521358751018	0.791934146994501	0.175054938299461	0.382476526096909	0.101448482012463	0.614612495740298	0.300681749487503	0.127515242737157	-0.193990087784893	0.332267387832146	-0.564266581528858	0.00217092720851953	-0.155346231592284	0.439095327157601	-0.0442978765241361	0.82634301336119	-0.247399907931453
220	Glyma.01G028700	30544844	PF08263,PF00069	PTHR27001,PTHR27001:SF49	KOG1187	2.7.11.1		GO:0006468,GO:0005524,GO:0004672	AT1G60800.1	NIK3	NSP-interacting kinase 3	darkturquoise	-0.186331137208629	0.352072785297658	0.103125827346072	0.608742200016267	0.368921843335701	0.0582670002641358	-0.295579724011949	0.134424508909516	0.0157890129706547	0.937697085349325	0.419287520049164	0.0294779552524571	0.0999824768808146	0.61976221158604	-0.405764255408405	0.0357337457591401	0.62129104158516	0.000542793119699441	0.2198926789599	0.270423662547901	-0.398041463766785	0.0397568722731736	0.0830970713632674	0.680289944030002	0.175160460228068	0.382185204557347	0.517480303285296	0.00570296195153608	0.575820817846495	0.00167270466573846	0.0216379995500551	0.914688736885162	-0.230687899616056	0.247000098550575	0.0622227349173397	0.757839882805114	0.486809716967176
221	Glyma.01G028800	30543606	PF00646	PTHR24414,PTHR24414:SF35				GO:0005515	AT1G23390.1		Kelch repeat-containing F-box family protein	black	0.275216920343659	0.164710231836975	-0.0521808937780621	0.796032001933293	-0.9175772789944	1.65200242849004e-11	0.217575319379765	0.275632036178788	-0.302287391773923	0.125395460798957	-0.0670857624663199	0.73953593189316	-0.489155337531062	0.0096154790545452	0.432261142801486	0.0243378059986725	-0.489953127318794	0.00948057442056624	0.0173849938323458	0.931413310527733	0.359183927569775	0.0657665494832041	-0.0353917014821045	0.860880610390982	0.0653748013108963	0.745960611855999	-0.236774783018953	0.234399654924689	-0.345727307533366	0.0773327029953892	-0.196417530389292	0.32613418331064	0.323083539038576	0.100222064666885	-0.256349178169817	0.196809529934285	-0.806701286238157
222	Glyma.01G028900	30543928	PF08442,PF16114	PTHR23118,PTHR23118:SF9		2.3.3.8	K01648		AT1G10670.1	ACLA-1	ATP-citrate lyase A-1	darkturquoise	0.249106718918769	0.210200830326273	0.340533924353328	0.0821901734848171	0.28423341318486	0.150755979099448	-0.249198915260124	0.210026567830043	0.156046237098026	0.437010320173213	0.177804277451031	0.37492799835118	0.0739529972740517	0.713924517826592	-0.22461993311441	0.259996547856371	0.491901461077698	0.00915775427438484	0.0207635925856331	0.918124602896076	-0.3483252940355	0.0749866574118147	0.0702156664706626	0.72782741689245	0.124516098622037	0.536044826727165	0.87501886960223	2.37102495572814e-09	0.13211177751248	0.511258927937296	-0.180454445867089	0.367734223307352	-0.275442537867764	0.164350304525803	0.0699818188745851	0.728700185438643	0.779719422375685
223	Glyma.01G029000	30543252	PF00025	PTHR11485,PTHR11485:SF32	KOG0090		K12272	GO:0005525	AT5G05670.2		signal recognition particle binding	lightgreen	-0.217543079031249	0.275704947693347	0.0350257748036177	0.862305453800609	0.812272876237308	2.67825359899413e-07	-0.30338508078654	0.123961188812425	0.302636958649858	0.124937396165813	-0.0114470684059287	0.954809781295908	0.411162419792559	0.0331202368091691	-0.250619765952163	0.207353387889718	0.429971390417208	0.0251877669139499	0.0527505275391967	0.793852299985795	-0.47107432347621	0.0131315546764801	0.0203975136863658	0.91956349109989	-0.0760381086221767	0.70620613099354	0.376714344800464	0.0527603151977648	0.136005497781683	0.498774891863527	0.00659848878398258	0.973942048084998	-0.266349420775641	0.179300605006765	0.204135297839777	0.307097103322712	0.934460355761429
224	Glyma.01G029100	30542880		PTHR12242,PTHR12242:SF10					AT1G10660.4			black	-0.111353182051271	0.580295156608284	-0.0515960226301159	0.798271564802332	0.773839714435449	2.1947853705616e-06	-0.251174548004358	0.206315941127023	0.304321154050202	0.122747608767767	-0.0120489736191796	0.952436184874163	0.177167411148126	0.376668826352351	-0.272370669186234	0.169298761314218	0.0397576890090306	0.843914327145922	-0.0211936517251183	0.9164345595016	-0.261603394237299	0.187469386884841	-0.0881328442338485	0.662013902319379	-0.194014689118473	0.332204881378994	0.158408070580683	0.430015095570711	0.0307769534547098	0.878879175673191	0.13682854284706	0.496155668935159	-0.165980863386681	0.408002712345903	0.330576303184793	0.0921485883733441	0.784556291172405
225	Glyma.01G029200	30542787	PF11976,PF01599	PTHR10666	KOG0004		K08770,K02977	GO:0006412,GO:0005840,GO:0003735	AT1G23410.1		Ribosomal protein S27a / Ubiquitin family protein	darkturquoise	0.445635797304829	0.0198268089367623	0.444745844013322	0.0201039678086447	-0.300891056897467	0.127237440832397	-0.0248848697074736	0.901944152047751	-0.0418132785720438	0.835949284184518	0.233611541552571	0.240893441410448	-0.253483426040259	0.202036337824216	0.0790569329297998	0.695081700670023	0.188781841996671	0.345660625179218	-0.0163445212693481	0.935509478482435	-0.167961536213888	0.402351233202006	0.195404430087896	0.328685444822236	0.0502123775353178	0.803575934566447	0.791911467639719	8.61766134624798e-07	0.0158965370063155	0.937273617822656	-0.0932334391357401	0.643693319309859	-0.0953123339717031	0.636283392659468	0.0196545033542471	0.922484679358523	0.296539374226229
226	Glyma.01G029300	30541743	PF09011	PTHR31675,PTHR31675:SF8	KOG0381			GO:0007275	AT1G23420.1	INO	Plant-specific transcription factor YABBY family protein	lightsteelblue1	-0.0347421044579647	0.863410297557431	0.3102558357856	0.115255412839857	-0.401586016702546	0.0378678118573878	0.463444472672686	0.0149057283295805	-0.147958054960686	0.461425371759738	-0.0929870094142249	0.644573909122443	0.134536193265481	0.503467829455857	0.324653820279754	0.0984877777199085	0.0647642994411615	0.748257097711113	0.0235057159347462	0.907354878217993	0.170575001514847	0.394962057701494	-0.158063176366343	0.431032772573994	-0.0972487939358013	0.629411728735954	-0.213780811610782	0.284298116398807	-0.0418438945666259	0.835830769909615	-0.0690176357749696	0.732302196532542	-0.0762798811137887	0.705312985110209	-0.165932125353804	0.40814233418603	-0.485923263096603
227	Glyma.01G029400	30544192	PF01194	PTHR23431,PTHR23431:SF2	KOG3497	2.7.7.6	K03007	GO:0006351,GO:0003899,GO:0003677	AT1G61700.1		RNA polymerases N / 8 kDa subunit	lightgreen	-0.00315800021299652	0.987527203716516	0.0678755270994687	0.736576071968015	0.565786151588607	0.00209887881636926	-0.309011511586741	0.116797614545105	0.204090464520159	0.30720565435874	0.233299402139727	0.24154060910296	-0.041164708503303	0.838460711318809	-0.361126043889441	0.064214255340276	0.237938754609407	0.232039725956014	0.34446166988092	0.0784957321385557	-0.342605524520282	0.0802254891955682	0.0495926329715999	0.805954570733036	-0.00946560299191931	0.962626186257657	0.523830913134634	0.00504174578656687	0.437250397448406	0.022566408416746	0.193495484454955	0.333525575980111	-0.153198859755128	0.445524731139008	0.226036760149646	0.25692298647729	0.819979993832093
228	Glyma.01G029500	30544378	PF13920	PTHR10044,PTHR10044:SF108	KOG1100		K19042		AT1G10650.1		SBP (S-ribonuclease binding protein) family protein	black	-0.384154489516205	0.0478917199936906	-0.122563126780869	0.54250807750039	0.696218236011929	5.50375822700732e-05	-0.0208806902917086	0.917664398444806	0.179671039067435	0.369852298204431	-0.148424943679259	0.459996875774133	0.226572217932772	0.255767592569926	-0.147920412008282	0.461540645619018	-0.143028657641685	0.476648316567136	-0.0974545892752022	0.628683203645374	-0.0831909156448621	0.679947704331294	-0.120655443024756	0.548856428447614	-0.204467903656506	0.306292538177107	-0.416327598234334	0.0307653981911443	0.154150614030937	0.442668911146436	0.552508941995635	0.00280383577121927	0.0771781539640172	0.701997968594524	0.0564820438392768	0.779611710743211	0.239917309333065
229	Glyma.01G029600	30542033	PF00400	PTHR19877			K03246	GO:0005515	AT2G46290.1		Transducin/WD40 repeat-like superfamily protein	lightgreen	0.0696151526402878	0.730069325525027	0.260179065836435	0.18997040973258	0.453711303321339	0.0174520093214497	-0.274386045129823	0.166040527508324	0.192341893473347	0.336471310162675	0.226386224947778	0.256168537665342	-0.0562119393294083	0.780640242636199	-0.0987492232482578	0.624107940979978	0.268494624108448	0.175691065863913	0.0678705726925815	0.736594628588843	-0.47225850081152	0.0128725896172061	0.154348414209481	0.442076630630168	-0.01892495176694	0.925353909197489	0.729243561122666	1.59575587615691e-05	0.207247676263075	0.299619669084053	0.0596077444819365	0.767736089937309	-0.211173089466322	0.290352952178685	0.160060609631023	0.425157170495127	0.902150729888417
230	Glyma.01G029700	30541511										black	-0.349834618936389	0.073648970646715	-0.000812589624295435	0.996790492090501	0.879185224541986	1.58875416962294e-09	-0.180119526091175	0.368638867322987	0.289850770219187	0.142501981242475	0.0722296196748669	0.720324730181229	0.334468148011041	0.0881536064251325	-0.375046295134444	0.0539032954533729	0.204964681472298	0.305093288922824	0.0240024268628732	0.905405693566689	-0.31995123116822	0.103749610344457	-0.141933609714677	0.480064706286726	-0.000831937339071788	0.996714074282445	0.0138682389702788	0.945264450479504	0.29502291177925	0.135194669432911	0.313087886668753	0.111801492387942	-0.108113580336464	0.591426616128403	0.356980939836602	0.0675623049881808	0.646745356189389
231	Glyma.01G029800	30543389	PF09439	PTHR11711,PTHR11711:SF181	KOG0070		K07937,K07977		AT5G14670.1	ARFA1B,ATARFA1B	ADP-ribosylation factor A1B	darkturquoise	0.344352954910299	0.078596252665984	0.302410521701323	0.125233974204992	0.0105168396068236	0.958478845593562	-0.138557528733785	0.490675935990474	-0.010400895094139	0.958936220270279	0.14513561818874	0.470110232127324	-0.169896128618751	0.396874022656434	-0.103963992755768	0.605817636211522	0.350029826532552	0.0734773075415564	0.127275861361116	0.526974063482015	-0.307849261277391	0.118251779677132	0.254662643010214	0.199874205100815	0.139437572376965	0.487898559014464	0.935771404812445	8.0813288968387e-13	0.0722181774624407	0.720367285899179	-0.158212064617829	0.430593288311206	-0.229979390047863	0.248495150103426	-0.0125616708266273	0.950414689239949	0.62986138191852
232	Glyma.01G029900	30543111		PTHR36722,PTHR36722:SF1					AT1G60460.1			darkturquoise	0.278426038593205	0.159642915954422	0.430274419262139	0.0250739177323683	-0.064581525870317	0.748945034291648	-0.205939293955825	0.302749028045376	-0.101493424765837	0.614454902564703	0.059678281341638	0.767468674641738	-0.0996191877324297	0.62104108083884	-0.218380540691255	0.273815033865372	0.316206098587868	0.108087852906972	0.0827650722386747	0.681501203835352	-0.02446140559343	0.903605052060728	0.30566797795945	0.121016818498979	0.00121089868174758	0.995217294470335	0.552322466717515	0.00281502609591588	0.092805464971671	0.645222938066297	0.0193461546431568	0.923697260568813	-0.212741185691025	0.286702323767121	0.176729116257501	0.377869587148425	0.258438174269097
233	Glyma.01G030000	30544395		PTHR33429,PTHR33429:SF7					AT1G23530.1			darkorange	-0.0190979942040408	0.924673272423789	0.303119465722602	0.124307142216341	0.0664104638988501	0.742069675540079	-0.038454851736144	0.848970407919272	0.0216444565010723	0.91466337064289	-0.00856742844596048	0.966170422293077	0.332178654020645	0.0904875748055903	-0.274454979988919	0.165929869897209	0.70974844564337	3.38195766194749e-05	0.071350828760807	0.723595475564756	-0.264058496558779	0.183212119180968	0.0101143991923612	0.960066435416623	0.155189171807898	0.439563874178479	0.506888694743828	0.00696867063785916	0.00171784865082837	0.993215024836633	-0.250814741384467	0.206988378347573	-0.26950460551737	0.174009392856263	-0.0832848842538432	0.679605073222928	0.282157287814036
234	Glyma.01G030200	30544626	PF07714	PTHR27001,PTHR27001:SF36	KOG1187	2.7.11.1		GO:0006468,GO:0004672	AT1G23540.1	AtPERK12,IGI1	Protein kinase superfamily protein	lightgreen	0.016443646715045	0.935119167362726	-0.122865873958277	0.541503770229831	0.26305536119699	0.18494340592546	-0.156941699080726	0.434350953268178	0.300249479942857	0.128090370488637	0.0917836943645943	0.648880531742394	0.112679365551588	0.575765064058853	0.0964901221401667	0.632100383035565	0.207173538271107	0.299796447460728	-0.147926397351524	0.461522315717622	-0.20473315310873	0.305651846966497	-0.11468433040461	0.568946265842408	-0.111261194103564	0.580609957387743	0.313723245458755	0.111037256260855	-0.139937058269519	0.486325753901218	-0.263788360885909	0.183677226808956	-0.137227315221949	0.494889114555683	0.155197395640361	0.439539333832455	0.599176652097605
235	Glyma.01G030300	30542203	PF07816	PTHR33095,PTHR33095:SF3					AT1G70420.1		Protein of unknown function (DUF1645)	tan	-0.216638936691098	0.277754693234	-0.0668979309748465	0.74024041709982	-0.0950874048901048	0.637083490882802	-0.101640396823992	0.613939657094861	-0.10518683571742	0.601561466531072	0.26273823863899	0.185493074959798	0.124945783450549	0.53462770955069	-0.218730729684796	0.273027226254165	0.239935889400219	0.228027564677402	0.28601171525518	0.148106865199995	-0.139430621273084	0.487920465138135	-0.0754525384173168	0.708370892422772	-0.0769874025828132	0.702701481424902	-0.0691136323916605	0.731943321151403	0.001482634924125	0.994144029998867	0.0579331921943464	0.774092114879877	-0.0906750307316503	0.652858180648193	-0.091358298131051	0.650405659119052	-0.194436865573213
236	Glyma.01G030400	30542897	PF01398	PTHR12947,PTHR12947:SF9		3.4.25.1	K11866	GO:0005515	AT1G10600.1	AMSH2	associated molecule with the SH3 domain of STAM 2	black	-0.374609592273715	0.0542057119560826	-0.13379595597636	0.505840396416986	0.85908491202614	9.71079602842321e-09	-0.221631750406061	0.266556893420752	0.292861507543327	0.138214554133965	0.0660006412210918	0.74360862660809	0.230585027199768	0.247216805615276	-0.245103028123206	0.217863184485148	0.0449918160936209	0.823664306561767	0.00332079273594687	0.986884293525539	-0.300903601838524	0.1272208046869	-0.106565774939347	0.596777252543878	-0.210974498976692	0.290817368096816	-0.099164542146728	0.622643062757107	0.242063652225087	0.223804297282766	0.313076906526421	0.111814733895609	-0.134764702075582	0.502736541657859	0.279446885122588	0.15805441347835	0.665989538927073
237	Glyma.01G030500	30543015	PF00484	PTHR11002,PTHR11002:SF15	KOG1578	4.2.1.1	K01673	GO:0008270,GO:0004089	AT5G14740.1	BETA CA2,CA18,CA2	carbonic anhydrase 2	black	-0.407188549897762	0.0350286772325526	-0.243807198389324	0.220383011920637	0.766814126149877	3.08629949475202e-06	-0.064752232130662	0.748302511747129	0.313444750414212	0.111371763988273	-0.173627431670052	0.386430079632524	0.408610726131336	0.0343358169114587	-0.184476651613708	0.356971601860221	-0.0645708875436527	0.74898508138762	-0.156698614945303	0.435072001983456	-0.0823903100777056	0.682869405815826	-0.154278737839609	0.44228521663125	-0.210319838559146	0.292351649833556	-0.468784019019585	0.0136446806178386	-0.0619017578622473	0.759052623892689	0.224220857454047	0.260866565938598	-0.0209085439889365	0.917554934731487	0.219413139712754	0.271496216788404	0.355145337773099
238	Glyma.01G030800	30543367		PTHR31472			K07466		AT1G23750.1		Nucleic acid-binding, OB-fold-like protein	black	-0.269968058502199	0.173241507665425	-0.00558593166790707	0.977939672698789	0.741464444217727	9.64088818343166e-06	-0.180084534531096	0.368733457125867	-0.0303206708895109	0.880662124913333	0.245737340667983	0.216636835417859	0.262049136999872	0.186691401629148	-0.495571232448462	0.0085746676669072	0.325363080765332	0.0977118527957414	0.166438015518306	0.406694390647644	-0.260344455700603	0.18967881901265	-0.0423448755634136	0.833891975140846	-0.000139884462055186	0.999447493080551	0.135042788140635	0.501847305146951	0.398239667673225	0.0396492979805435	0.451802483213489	0.0179910654794274	-0.143703844961924	0.47454807735395	-0.00489273725350858	0.980676743493994	0.476848306939997
239	Glyma.01G030900	30542713	PF03181	PTHR31458,PTHR31458:SF2					AT1G70370.1	PG2	polygalacturonase 2	black	-0.436958741876608	0.0226669796559592	-0.0458898534551827	0.820200617148232	0.752325646337129	6.01598229695306e-06	-0.412428160160109	0.0325302148810907	0.139889607371733	0.486475058873379	0.0138996459073238	0.945140676022301	0.700365006227668	4.75396899846729e-05	-0.576157401122076	0.00165981151547183	0.790521924240049	9.28942819544148e-07	-0.0242062306256045	0.904606084366133	-0.500962712641946	0.00777467940818904	0.143316684471891	0.475751795799945	0.201094676176098	0.314513092419728	0.219637751897055	0.270993501423096	0.251742702168253	0.205257160334762	-0.197450379278793	0.323545662389343	-0.269086947085419	0.174703442899805	0.172717736560166	0.388961690272501	0.565146491899719
240	Glyma.01G031200	30544716		PTHR33156,PTHR33156:SF11					AT1G70350.1			lightgreen	0.0375537406636409	0.852470887394644	0.0991615690349118	0.622653544297262	0.288630045481544	0.14426736035693	0.0094598715750274	0.962648800552067	0.0904272220210503	0.653748538318091	-0.0492893596490788	0.807119177113933	-0.0572293141904032	0.776768068449038	0.0707163057155186	0.725960040360989	-0.050979856712114	0.800632646380735	-0.00550353788709113	0.978264991494357	-0.345809339719149	0.0772577784585797	0.125457430571168	0.532942595028689	-0.0462211307504186	0.818923722641022	0.381782327487114	0.0494038734761577	-0.194669022009588	0.330544985991342	0.0549344441869336	0.785509676459217	-0.100366526433929	0.618411433498261	-0.103885936906089	0.606089742737656	0.596898627577475
241	Glyma.01G031300	30541556	PF06075	PTHR31928,PTHR31928:SF6					AT1G70340.1		Plant protein of unknown function (DUF936)	tan	-0.129165382382027	0.520806321263953	0.197085935549331	0.32445759104873	-0.0119028601388248	0.953012343667422	-0.0969033779325736	0.630635278356662	0.0561259189233243	0.780967875773816	-0.0449109950288552	0.823976188935343	0.432490429234516	0.024253994731453	-0.159630337228568	0.426419125072283	0.578313032739539	0.00157925216754779	-0.0199126258554798	0.921469742600926	-0.186538501412995	0.351527506278311	-0.0661531354930055	0.743035873059798	0.000417162161003017	0.998352319902913	0.192450284205353	0.33619386419106	-0.221567406144998	0.266699321417694	-0.278156903535023	0.160063587811231	-0.103362788433917	0.607914786856297	-0.063204856256915	0.754132637685908	0.0556462121609429
242	Glyma.01G031400	30544641	PF00076,PF01480	PTHR18806,PTHR18806:SF4	KOG2253		K12822	GO:0003676,GO:0006397	AT1G60200.1		splicing factor PWI domain-containing protein / RNA recognition motif (RRM)-containing protein	black	-0.269962408003195	0.173250855518812	0.0354135654129442	0.860795490139332	0.263755742995927	0.183733442321664	-0.097595523488535	0.628184485614585	-0.143079121012117	0.476491180082216	-0.00561365225828807	0.977830223109236	0.284658797282659	0.150119228573447	-0.348405016831808	0.0749155382325675	0.267320609026125	0.177660119655184	0.0515321722124991	0.798516152707136	-0.0770113069176808	0.702613306400257	0.0882260541359407	0.661677356554732	0.107058232009355	0.595072626699829	-0.141627993665117	0.481020414839611	0.633674072369758	0.000387429963494472	0.304019550495596	0.123137670352899	-0.0411926803839121	0.838352365077815	0.00609582149726669	0.975926532006487	-0.244705272341159
243	Glyma.01G031500	30542292	PF00171	PTHR11699,PTHR11699:SF180			K00128	GO:0055114,GO:0016491,GO:0008152	AT1G23800.1	ALDH2B,ALDH2B7	aldehyde dehydrogenase 2B7	darkturquoise	0.539547741862227	0.00367848340611271	0.262467026709569	0.185964065545423	-0.123798893856976	0.538414141952464	-0.123592658868047	0.539096359092901	-0.00137840837021297	0.994555687876496	0.40753975004777	0.0348565463461427	-0.307203580616956	0.119065365958736	-0.13419730917533	0.504553316721926	0.0458069396445819	0.820520275107114	0.00206577102605645	0.99184087936376	-0.118898937621291	0.554731938416294	0.0699699390044979	0.72874453244069	-0.0453396658790896	0.822322279439742	0.808842892892578	3.29235901503491e-07	0.0639206165661998	0.75143417515209	-0.0556466857654806	0.78279383793742	-0.0852691809891652	0.672384466435547	0.0208396087522188	0.917825849625994	0.435828040864069
244	Glyma.01G031700	30541734	PF01564	PTHR11558,PTHR11558:SF25	KOG1562	2.5.1.16	K00797		AT1G23820.1	SPDS1	spermidine synthase 1	darkturquoise	0.516938072042304	0.00576266619875287	0.406846187446909	0.0351971311249771	-0.33078768503998	0.0919281617303974	-0.14316076331969	0.476237012785081	-0.113157247275623	0.574136525616967	0.397798461991218	0.0398890772966853	-0.406870099144751	0.0351853447345235	-0.0563840057377598	0.779984988602216	0.16251004472279	0.418012295223503	0.12393528741898	0.537963180890963	-0.134458253578483	0.503717377295587	0.366394743003264	0.060145824813195	-0.00662607499252854	0.97383314456409	0.899401388704774	1.80325853646065e-10	0.0696809387127703	0.72982361924225	-0.0964792196826648	0.632139053617841	-0.134435216245555	0.503791150122053	-0.0553468749317135	0.783936741675667	0.339534929091737
245	Glyma.01G032300	30543705										grey	0.306441899519779	0.120030401160181	0.0528021648144755	0.793654784520562	-0.416082325515405	0.0308740814126836	0.414794416730564	0.0314498537543222	-0.084182548546142	0.676335121921894	-0.0967261216046367	0.631263533973105	-0.252784427481828	0.203325498889514	0.362550855102456	0.0630935942260772	-0.282413023373134	0.153502714766974	-0.104882768650181	0.602618604864718	0.422524203889298	0.0281202557008851	-0.138352558561	0.491323955343745	0.247762624972431	0.212752489271097	-0.148160893186555	0.460804480976817	0.0700522029018784	0.72843746262561	-0.162002023323413	0.419488685215354	0.146014646065704	0.467396346716036	-0.0269365641662683	0.893902874534238	-0.293636201919572
246	Glyma.01G032400	30544136	PF07725,PF13676,PF00931	PTHR11017,PTHR11017:SF162				GO:0007165,GO:0005515,GO:0043531	AT5G17680.1		disease resistance protein (TIR-NBS-LRR class), putative	yellow4	-0.190927671521172	0.340103928406367	0.247283591835181	0.213666948157911	0.256788066701388	0.196017331139403	0.287142721114156	0.146439479038408	0.0286600647496293	0.887155767357674	-0.10467941284462	0.603326041996514	0.26073576069164	0.188990161080538	-0.00440899402228333	0.98258692681328	0.0726209311896382	0.718869860009621	-0.130357858525737	0.516931910485672	0.0691288542438916	0.731886420572952	-0.140155349032106	0.485639198343128	-0.19173639756517	0.338023729656189	-0.282059985650041	0.15403951009767	0.394972461900583	0.0414524033123609	0.559709666322834	0.00239987190828832	-0.0864059805525946	0.668260487981535	0.0355281319455686	0.86034948666518	-0.157677711588924
247	Glyma.01G032500	30542054	PF07973,PF02824,PF03129,PF00587	PTHR11451,PTHR11451:SF5		6.1.1.3	K01868	GO:0043039,GO:0016876,GO:0005524,GO:0006418,GO:0004812,GO:0000166	AT5G26830.1		Threonyl-tRNA synthetase	darkturquoise	0.164072018929309	0.413490988846534	0.372085277003886	0.0559799118941782	0.228293139952281	0.252077214704279	-0.281744191937886	0.154520808872911	0.0843820617647849	0.675609123510732	0.257068027270727	0.195513146098197	0.12684733599107	0.528377698383204	-0.25417354087504	0.200769056847754	0.591608163992647	0.00115305631149966	0.0577873575285033	0.774646333004597	-0.366502868943201	0.0600644834218787	0.320555860250682	0.103061581063571	0.106826363332022	0.595874973511113	0.829265035462511	9.02364377404422e-08	0.28935058792402	0.143223439636565	-0.230610171541859	0.247163825980499	-0.272884733778077	0.168463438121369	0.182071057685967	0.363385909491658	0.708200073307705
248	Glyma.01G032600	30543614	PF14215	PTHR13902,PTHR13902:SF23					AT1G60060.1		Serine/threonine-protein kinase WNK (With No Lysine)-related	lightsteelblue1	-0.0404302239577454	0.841306685614112	0.0961792118787264	0.633203539574378	-0.210247924281334	0.292520500700526	0.23970620265387	0.228486619916093	-0.0898117500104322	0.655961881840867	0.00811240536977996	0.967966206799693	0.371417557883084	0.0564567185976876	0.173117890328606	0.387846928593495	0.213213273547554	0.285608995733169	0.0397605822864977	0.843903105487521	0.16140260883427	0.421234372077921	-0.171972314461234	0.391043185233504	-0.0643169496875277	0.749941197705941	-0.196482066065839	0.325972075351029	-0.136200682979719	0.498153119728016	-0.262499445213013	0.185907723491029	-0.185780789550634	0.353522398811373	-0.157331066500937	0.433197342751355	-0.341495300524201
249	Glyma.01G032700	30542868										tan	-0.137598476181547	0.493711716580587	0.000830125385775857	0.996721230966206	-0.182626646606773	0.361898504644329	-0.00610604845770278	0.975886155480332	-0.0406715711496621	0.840371299113266	-0.0135969139926336	0.946333791122963	0.288951822110792	0.143800496753675	-0.031355689302958	0.87661856364981	0.288485632448449	0.144477242314858	-0.0289625121413419	0.88597253355169	-0.0770431326752073	0.702495917749331	-0.0194614575300184	0.923243812378139	-0.0092117625036944	0.963627784514693	-0.0511174560405495	0.800105231477528	-0.201351428298128	0.313882646416874	-0.288759181798349	0.144079866539162	-0.0208957432651437	0.917605240788794	-0.0152531578012286	0.939807716140525	-0.196802316348549
250	Glyma.01G032800	30541761										darkorange2	0.351028251858324	0.0726041011101458	-0.0315005945762109	0.876052693318117	-0.152698659934261	0.447029563704045	-0.0355590033560589	0.860229312496708	-0.0642972348696742	0.750015442229569	-0.0503999587042263	0.802856316374423	-0.238267341026727	0.23137639887281	-0.00850571643442923	0.966413964371732	-0.177943562314979	0.374547896172573	0.661507510970257	0.000171774586125689	0.577610077439098	0.00160514358937433	-0.0587012981969595	0.771174856848835	-0.0754712066918586	0.708301844492537	-0.0870693517549583	0.665858295540137	0.0539068160172317	0.789432425436352	0.223644368210811	0.262126692937463	-0.0405543428180917	0.840825613250907	-0.058651444186258	0.771364110145552	-0.162280849628345
251	Glyma.01G032900	30544065	PF07725,PF13676,PF00931	PTHR11017,PTHR11017:SF155				GO:0007165,GO:0005515,GO:0043531	AT5G17680.1		disease resistance protein (TIR-NBS-LRR class), putative	black	-0.490663369183874	0.00936180933719424	0.0609407823173192	0.762686774673583	0.545893427203389	0.00322493465834095	-0.026086622235101	0.897232885197474	0.261703154785338	0.18729507323845	-0.0386418581970209	0.848244305610745	0.600317290001627	0.000931406212918545	-0.0645260074469564	0.749154035772218	0.549107077367612	0.00301408144749537	0.00836122676092131	0.966984194089964	-0.404369973837058	0.036434910068897	-0.171796986620197	0.391533686024234	0.0642428744120061	0.750220170888932	-0.00848275959392132	0.966504562666873	0.594652550000057	0.00107087827149574	0.0838493953947177	0.677548045274555	-0.02693646135565	0.893903277233772	0.0936953387576926	0.642044036212157	0.29239197443085
252	Glyma.01G033500	30542389	PF00892	PTHR31218,PTHR31218:SF42				GO:0016021,GO:0016020,GO:0022857	AT5G40240.1		nodulin MtN21 /EamA-like transporter family protein	darkturquoise	0.275220821199796	0.164704004079319	0.0471364534963367	0.815398001106382	0.213679517014798	0.284531802453145	-0.244220214358513	0.219577754665948	-0.0843211510975509	0.675830738218749	0.191587219367385	0.338406866575287	-0.0997097322467204	0.620722240600714	-0.324804160730442	0.0983229222673912	0.253869111748927	0.201327417543421	0.476347951943006	0.0120106367370515	0.0122665824095162	0.951578147096529	0.0102562312876985	0.959506903789527	0.00140721514000517	0.994441911224556	0.529310280914482	0.00452461534454823	0.243018948711721	0.221925373432427	0.17840198350219	0.373298465204177	-0.237599810478907	0.232725288531424	-0.0904160331581197	0.653788749970935	0.472208187080473
253	Glyma.01G033700	30542535	PF00892	PTHR31218,PTHR31218:SF42				GO:0016021,GO:0016020,GO:0022857	AT5G40210.1		nodulin MtN21 /EamA-like transporter family protein	darkorange	-0.337636231030121	0.0849994558536288	0.148025097496971	0.461220105061884	0.358857725667552	0.0660300977891727	-0.142370561785813	0.478699979370794	-0.0257084709731087	0.898715003938149	-0.151559387807282	0.45046712668222	0.853554524525844	1.5226496555916e-08	-0.396976847682261	0.0403386696408178	0.805719357687148	3.95929716886884e-07	0.0149858070632366	0.940860908727289	-0.312122147830085	0.112970569958452	-0.0611063764726035	0.762060189560082	0.127596070989061	0.525926384206135	0.0850567819033241	0.673156019772055	-0.000576714069768223	0.997722133487467	-0.257647940052759	0.194471612401834	-0.16773962946369	0.402982201626189	-0.0682907796995278	0.735021266024656	0.0923190545820008
254	Glyma.01G033800	30543736	PF00892	PTHR31218,PTHR31218:SF64				GO:0016021,GO:0016020,GO:0022857	AT5G40240.2		nodulin MtN21 /EamA-like transporter family protein	turquoise	0.0365285762902599	0.856456582893451	-0.226631363238034	0.255640178832381	-0.611280083692275	0.000705682473279409	0.345987147991142	0.0770955668263879	-0.141260839563871	0.48216984676417	-0.262292825008591	0.186267023918069	-0.204443517672038	0.306351482684538	0.493572243276505	0.00888829853752645	-0.626164188378827	0.000476149835129884	-0.142914579782914	0.477003638583607	0.439360138433769	0.021849691053022	-0.201060377191771	0.314597371510744	-0.136075185730712	0.498552853016491	-0.711282394388213	3.19485825135699e-05	-0.464424961378787	0.0146672129929727	-0.0850417027707281	0.673210807978331	0.395954079515482	0.0409039563061076	-0.151470108125841	0.450737105466029	-0.817004722609013
255	Glyma.01G033900	30541856	PF00892	PTHR31218,PTHR31218:SF64				GO:0016021,GO:0016020,GO:0022857	AT5G40240.1		nodulin MtN21 /EamA-like transporter family protein	black	-0.610196256106851	0.000725639934741246	-0.045837292754045	0.820403251388384	0.819937160411141	1.66270592259177e-07	-0.110012955941013	0.584889071893422	0.212486135909272	0.287294106178856	-0.151867120466242	0.449537212487505	0.745314044302718	8.17863135370428e-06	-0.434562483824281	0.0235071859439258	0.503492366524473	0.00742152325948455	-0.0543225033688968	0.787845019429767	-0.307997016627952	0.118066178016485	-0.167789062987739	0.40284159446827	-0.0505255299889814	0.80237467449847	-0.290283776205405	0.141879534585162	0.229905228371591	0.248651983973463	0.196578833472531	0.325729096248856	-0.145801542245495	0.468053527753157	0.0175261942308378	0.930857557060651	0.277829202935209
256	Glyma.01G034000	30543361	PF10604	PTHR31907,PTHR31907:SF1					AT1G24020.2	MLP423	MLP-like protein 423	darkorange	-0.51299222973117	0.00621326004236942	-0.0252216271558783	0.900623617847467	0.2453989977605	0.217290389721096	-0.0734673678328813	0.715726140161392	0.128110106747177	0.52424662663009	-0.126402816028079	0.529835609365993	0.605788373855591	0.000811957011491685	-0.256769740898517	0.196050365488908	0.608119398444624	0.000765259364687283	0.0211651034635693	0.916546737355907	-0.233654737440964	0.240803972480377	-0.23261265772521	0.242968495709784	0.214347246377047	0.282993601943659	-0.230957983525685	0.246431744575418	0.533660846932138	0.00414677659735182	0.0655742620263367	0.745210770994316	-0.0426083260999161	0.832872801888314	-0.128976607153086	0.521420945006205	-0.240663713913377
257	Glyma.01G034100	30544574	PF00069	PTHR27001,PTHR27001:SF150	KOG1187	2.7.11.1	K04733	GO:0006468,GO:0005524,GO:0004672	AT1G24030.2		Protein kinase superfamily protein	darkturquoise	-0.404824683465898	0.0362050450723465	-0.23620054324566	0.235569770649268	0.344612146653696	0.0783567596207802	-0.0614989784112267	0.760575224258521	-0.103612117888744	0.60704469477489	-0.212927975074766	0.28626941376895	0.481414280619062	0.0110098529833268	-0.19159788652259	0.338379461255175	0.0823281398433731	0.683096475015502	-0.103202013256085	0.608476125165518	0.121887638251561	0.544752020591191	-0.164757899095763	0.411514254028606	0.169731137081402	0.397339492030451	-0.628663920215314	0.000444827943060243	0.237545324042731	0.232835620748098	0.163904237078139	0.413975344867478	-0.0179489681547214	0.929193742940373	-0.00427606628609556	0.983111842673753	-0.386629798264425
258	Glyma.01G034300	30543966	PF14416,PF13839	PTHR32285,PTHR32285:SF57					AT1G70230.1	TBL27	TRICHOME BIREFRINGENCE-LIKE 27	lightgreen	-0.0276990517251018	0.890916994979819	0.15179783042036	0.449746505703764	0.296464949103241	0.133206660968278	-0.473979484419242	0.0125037969092404	-0.0711376975163402	0.724389439167709	0.100005362674944	0.619681683915535	0.0445593365427705	0.825333515577518	0.0742771403160312	0.712722820947667	0.271276923818264	0.171085719123625	0.0792988893304307	0.694192711854158	-0.351481999551867	0.0722099045970355	-0.109199340935982	0.587685628396951	0.04577707441586	0.820635421505248	0.43597593822987	0.0230085716914428	0.331673288445866	0.0910089830574713	0.0938120058016464	0.641627720327925	-0.171647623594429	0.391951823416515	0.102369829230978	0.611385108898307	0.535235105251462
259	Glyma.01G034400	30542279	PF14416,PF13839	PTHR32285,PTHR32285:SF57					AT1G70230.1	TBL27	TRICHOME BIREFRINGENCE-LIKE 27	black	-0.542706984426981	0.00344631698155395	-0.0343133861920769	0.865080551493282	0.775000947385504	2.07214607942621e-06	-0.204901271450792	0.305246201228031	0.187987813637292	0.347730469432333	-0.0952736160608016	0.636421088314908	0.692928869043105	6.17127693105616e-05	-0.557053911723549	0.00254262389991731	0.545631355220123	0.00324267190428904	0.0275165938662656	0.891631364152378	-0.281881983370267	0.154310670356126	-0.0414158581897987	0.837488011672307	0.0621556496824692	0.758093303456693	-0.211708977403478	0.289102084187595	0.456940053702816	0.0165704654905468	0.33406342169745	0.0885628453716335	-0.108296997807364	0.590793930831455	0.0138779924248782	0.945226012069508	0.148409179904806
260	Glyma.01G034500	30542200										skyblue3	-0.25552424495445	0.198304491351924	0.416436210319536	0.030717369437729	-0.0706703455118777	0.726131407665389	0.145281602188247	0.469658960446996	0.0905482665548063	0.653313576719072	0.0655507960051491	0.745298976027133	-0.0863054159824642	0.668624930497574	-0.123698743906258	0.538745383234907	0.146516589362281	0.465850325981872	0.165861763092471	0.408343950950952	-0.222740240864268	0.264110927003589	-0.137145149710919	0.495149950488919	0.348841610598272	0.0745269773959462	0.0360331166307336	0.858384099092762	0.408372082076474	0.0344513069405043	0.0882703186446265	0.661517556587667	-0.143529322606607	0.475090489375568	-0.154585104081607	0.441368460990466	-0.191468238228317
261	Glyma.01G034900	30542463	PF14416,PF13839	PTHR32285,PTHR32285:SF6				GO:0016413,GO:0010411,GO:0005794	AT1G70230.1	TBL27	TRICHOME BIREFRINGENCE-LIKE 27	tan	-0.109313490574281	0.587292923503398	-0.0759812256937704	0.706416320789927	-0.351323483433156	0.0723474292727265	0.156771000389582	0.434857220779377	-0.0101345025590883	0.959987125937327	-0.185298266329651	0.354796271566187	0.325930696682283	0.0970941947203102	0.0339796124193322	0.866381300999935	0.242130445812794	0.22367257840517	-0.00495363597130814	0.980436276557857	0.0544863845068864	0.787219425228649	-0.0775459688023068	0.700642102436879	0.0898327402330163	0.655886350533533	-0.244123793523769	0.219765568791925	-0.219030602127164	0.272353771447293	-0.441134901981324	0.0212612584493688	-0.0283021793259892	0.88855619047965	-0.0594383826730916	0.768378270625474	-0.480420838768582
262	Glyma.01G035000	30545226	PF00860	PTHR11119,PTHR11119:SF50			K14611	GO:0055085,GO:0016020,GO:0006810,GO:0005215	AT1G60030.1	ATNAT7,NAT7	nucleobase-ascorbate transporter 7	tan	-0.226325340605708	0.256299875004801	0.0815759233616303	0.685845981797796	-0.140787897531706	0.483652526698082	0.047276565595254	0.814858612553864	-0.0822325521622335	0.683445649862767	-0.102550482643695	0.610753125321216	0.450928594069336	0.0182423785672786	-0.0993032265666161	0.622154218353503	0.554067152983428	0.00271180741420681	-0.00538989094871529	0.978713713990404	-0.178098003475368	0.374126694673555	0.0573184267162463	0.77642914857951	0.116007072751734	0.56446760124731	0.0357558127017229	0.859463257725589	-0.0464793884943765	0.817928591337357	-0.346143307342277	0.0769533200395423	-0.0664494463808693	0.741923340252034	-0.0584340691925327	0.772189447323375	-0.207476634559232
263	Glyma.01G035100	30543280	PF04116	PTHR11863,PTHR11863:SF27	KOG0873	1.14.13.72	K14424	GO:0055114,GO:0016491,GO:0006633,GO:0005506	AT1G07420.1	ATSMO2,SMO2-1	sterol 4-alpha-methyl-oxidase 2-1	darkmagenta	-0.187671216091451	0.348557822602581	0.0583472146356951	0.77251928752828	0.627468493604698	0.000459574383924494	-0.107212960058608	0.594537471144126	0.0507136975965304	0.80165306978803	-0.11869421280979	0.555418615806183	0.804198253575709	4.32628958496032e-07	-0.401525129538038	0.0378996455304677	0.481841632252075	0.0109287134265006	-0.177916063468805	0.374622921575993	-0.152390492493222	0.447958022959163	-0.110000549252486	0.58493167251913	0.016015845282797	0.936803759298641	0.00191573002175072	0.992433474983175	-0.0193663625212393	0.923617787969342	-0.0506664080281526	0.801834405827945	-0.162077859655557	0.419268110412573	0.0810647937112303	0.687716498908715	0.301781800448847
264	Glyma.01G035200	30541684	PF04116	PTHR11863,PTHR11863:SF27	KOG0873	1.14.13.72		GO:0055114,GO:0016491,GO:0006633,GO:0005506	AT1G07420.1	ATSMO2,SMO2-1	sterol 4-alpha-methyl-oxidase 2-1	darkturquoise	0.373658076964461	0.0548692349065347	0.484116137277792	0.0105051995373647	-0.185251417284523	0.35492009882143	-0.194753755688881	0.330330404731662	0.0573425720150106	0.776337324127902	0.165264828576827	0.410056651422878	-0.272918466887045	0.168408725579619	-0.26516084888708	0.181322628472037	0.231160602329927	0.246005926591727	0.409093842141247	0.0341029664736253	0.0408025965642715	0.839863573943599	0.271168473304713	0.171263624622983	0.27624586015705	0.163073279624967	0.609141244225023	0.000745536914251163	0.500478183686477	0.00784390871235736	0.183259889532396	0.360207580722728	-0.0734888103808051	0.715646559641797	-0.086983835584309	0.666167785758796	0.0864127878148733
265	Glyma.01G035300	30544431	PF14009	PTHR33413,PTHR33413:SF4					AT1G60010.1			black	-0.396902516978158	0.040379541858849	0.118346730218268	0.556585015031375	0.784497832492288	1.2781112384915e-06	-0.27516226888566	0.164797500957112	0.323696412568288	0.0995424832702867	0.118923946675584	0.554648081048795	0.383642092745005	0.0482152210793312	-0.562863778838531	0.0022393155857557	0.597849617336843	0.000990092564651201	0.219512709627198	0.271273290648766	-0.573244371893645	0.00177429076570478	0.167423448624418	0.403882189008069	0.105057966765298	0.602009404407288	0.365032581544973	0.0611779122464753	0.622986336631892	0.000518739956022046	0.311975170661211	0.11314928301951	-0.214629532021124	0.282344914048637	0.241236275115346	0.225440225068036	0.670273875053035
266	Glyma.01G035400	30545067	PF00931	PTHR23155,PTHR23155:SF505	KOG4658			GO:0043531	AT3G14470.1		NB-ARC domain-containing disease resistance protein	darkorange	-0.321445137445536	0.102055833535359	-0.180357237090529	0.367996657914009	0.345325717953557	0.0777002987660704	-0.0863513150444257	0.668458584790371	0.0933559574067067	0.643255688187711	-0.0742220296858596	0.712927085693389	0.511701498020907	0.00636696161367878	-0.431275150485065	0.0247009039725814	0.585156375339144	0.0013454457328888	0.0584131066873969	0.77226905132147	-0.301552830596417	0.126362013051534	-0.122591333607425	0.542414469817856	0.343148851939301	0.0797161784814321	0.0240036868248559	0.905400749920408	0.495642556452338	0.00856365100782796	-0.372716177821847	0.0555322928110757	-0.190973542715414	0.339985733334752	0.156324824453107	0.436182022597351	0.114858297651529
267	Glyma.01G035500	30541834										darkorange	-0.327706628190187	0.0951806061861744	0.19615640876221	0.326790599835692	0.307756321280416	0.118368635437963	-0.0376362501886829	0.852150254272741	-0.0172586792862996	0.93191050107746	-0.12504334424815	0.53430619759329	0.692446704885617	6.27492672579378e-05	-0.485210062429487	0.0103064392034977	0.806190305302223	3.85151110225879e-07	-0.0896248426010572	0.656634595787355	-0.362174160754808	0.0633883909170094	0.159418204101097	0.427042048257763	0.251413352220592	0.205870466286601	0.223995768477388	0.261358111055407	0.292463974533335	0.138775249356397	-0.072650356465373	0.718760497367448	-0.301274985164012	0.126729023504425	-0.132581295896634	0.509745485459208	0.0186384117753086
268	Glyma.01G035700	30541772		PTHR37200,PTHR37200:SF1					AT1G70200.1		RNA-binding (RRM/RBD/RNP motifs) family protein	black	-0.258459767696728	0.19301998271695	0.235032634864881	0.23796154114305	0.494739204499717	0.00870406227103874	-0.185916394695061	0.353164887096979	0.184881140824064	0.355899681397299	0.0331351404033743	0.869673801988415	0.451396558182678	0.0181074453493607	-0.410662864986169	0.0333554544241216	0.606684962282316	0.000793710383609841	-0.0532562498814534	0.791918419882253	-0.294582089141553	0.135806662673505	0.196203557789415	0.326672015449586	0.0901222356485427	0.654844966110698	0.211623319335587	0.289301797853157	0.310887059711194	0.114478850036898	-0.112262142573603	0.577188559594026	-0.213387437772294	0.285206310287328	0.285442865246253	0.148950617067619	0.446462571734563
269	Glyma.01G035800	30542027	PF00931	PTHR23155,PTHR23155:SF505				GO:0043531	AT3G14470.1		NB-ARC domain-containing disease resistance protein	black	-0.207411887274467	0.299228348415993	-0.197623909411105	0.323111998371168	0.570608637020141	0.00188367158845155	0.0955056499287145	0.635596063925264	0.137933723802368	0.492649453926318	-0.268502824301068	0.175677366473534	0.427663740208201	0.026068596849191	-0.147356674921228	0.463268779915728	-0.0406212344540943	0.84056637104212	-0.0477420707162817	0.813067153418185	0.132638344831106	0.509561744369979	-0.139997146018098	0.486136720257021	-0.233210980712795	0.241724144339731	-0.432525433456832	0.0242412202796159	-0.241526617336893	0.224865237239256	0.258434052435291	0.193065849303302	-0.0358745165222349	0.859001278521472	0.0283692815398915	0.888293591247152	0.15797745371457
270	Glyma.01G035900	30542028		PTHR23155,PTHR23155:SF505					AT3G14460.1		LRR and NB-ARC domains-containing disease resistance protein	brown4	0.143221875947733	0.476046803742928	0.271782053597512	0.17025879993067	-0.0755121093326839	0.708150566675406	0.494587570227154	0.00872781937929857	0.42748605276981	0.026137442603225	-0.145962590194619	0.467556835087412	-0.0480103115842572	0.812035266106152	0.112487418779221	0.576419761309305	-0.203640926283939	0.308295400250179	-0.148942789567136	0.458415191928419	0.214256435658763	0.283202484830536	-0.117660317104129	0.558892394198491	-0.149687819158625	0.456144639756662	-0.156730268212847	0.434978073726413	-0.161772916986869	0.420155444370851	0.10490765348272	0.602532059228279	-0.123067022256404	0.540836980352134	0.0989029371973497	0.623565610963096	-0.0461520701742452
271	Glyma.01G036000	30543285	PF00201	PTHR11926,PTHR11926:SF214	KOG1192	2.4.1.195	K11820	GO:0016758,GO:0008152	AT1G24100.1	UGT74B1	UDP-glucosyl transferase 74B1	darkturquoise	0.568714992027278	0.00196579569604936	0.585306376201381	0.00134067598346572	-0.203314258068828	0.309088794823107	-0.0967071816977284	0.631330678125702	-0.0803615238565381	0.690293099818673	0.0252490122725264	0.900516243304924	-0.24917232255169	0.210076821267019	-0.168714520112064	0.400214351549586	0.201097301607675	0.314506641811867	0.0360339622953328	0.858380808475112	-0.0901555486968292	0.654725171464874	0.176942702569131	0.377284165923978	-0.0353597781874631	0.861004896295905	0.865292593616835	5.72722281116606e-09	-0.0198927716583371	0.921547804992268	-0.0883042266516424	0.661395154572031	-0.107751158955917	0.592677620742877	-0.0174843506280893	0.931022246844428	0.376086189390819
272	Glyma.01G036100	30543605	PF00931	PTHR23155,PTHR23155:SF505				GO:0043531	AT3G14470.1		NB-ARC domain-containing disease resistance protein	maroon	0.427976158054357	0.0259479057878203	-0.0740425298904621	0.713592526456458	-0.189411733092743	0.344023901687394	-0.05830270118458	0.772688347452861	-0.119280901812097	0.553451816409745	-0.082454227171614	0.682635984503016	0.0632016797310833	0.754144619701266	-0.082911592868542	0.680966545320858	-0.0482205383215492	0.81122676553733	0.0397704082162674	0.843864995563297	0.62067497517076	0.000551772080638845	-0.0969894276203469	0.630330379828132	-0.0862459429658939	0.668840493147294	-0.233025448831525	0.242109549821139	-0.0216375555095715	0.914690481308778	-0.176462092889503	0.378602212877697	0.0737429392746853	0.714703622745945	0.0578230172871489	0.774510804611083	-0.348868277144601
273	Glyma.01G036200	30545020	PF13516	PTHR24106	KOG4308				AT1G10510.1	emb2004	RNI-like superfamily protein	darkorange	-0.387608203679931	0.0457556220742877	0.159796964661565	0.425930177080797	0.261712690987311	0.187278416320148	-0.114867656316855	0.56832459397346	-0.0965887004326316	0.63175077264703	0.0445642184214857	0.825314669204208	0.592917419736976	0.00111706914226435	-0.540739568459133	0.00358937944769591	0.71153890377245	3.16448650363172e-05	-0.0491365014571893	0.807706323439098	-0.158172006300045	0.430711507353211	0.0602410567298531	0.765336045849005	0.248011643297309	0.212278170477975	-0.0743101230749574	0.712600581279255	0.382490808749741	0.0489483644854679	-0.0849202084741079	0.673652302195057	0.0145310060489544	0.942652758793688	0.01876488174188	0.925983566585271	-0.155263716938958
274	Glyma.01G036500	30543411	PF00226	PTHR24078,PTHR24078:SF242	KOG0713				AT1G24120.1	ARL1	ARG1-like 1	lightgreen	-0.147954068834726	0.461437577742359	0.109186382731388	0.587730215246415	0.716950850319195	2.58075909032985e-05	-0.323338052816475	0.0999394284025125	0.0912985728717645	0.650619895894186	0.0912128642958449	0.650927383152367	0.479995398788504	0.0112828589619877	-0.4308408941173	0.0248622115897525	0.562499634891398	0.00225736761640257	0.0802738043166897	0.690614718914525	-0.500653352954505	0.0078188210778168	0.0760796638031548	0.70605259250428	-0.0544249767774892	0.787453825900458	0.504257318565036	0.00731742622742093	0.0874994473429392	0.664302553993281	-0.0624405593897102	0.757017199328531	-0.294835778892702	0.135454220968069	0.17485943608139	0.383016599794922	0.792200851082328
275	Glyma.01G036600	30543102	PF13912						AT1G68360.1		C2H2 and C2HC zinc fingers superfamily protein	brown4	0.11271829940832	0.575632307623045	-0.0692675122426391	0.731368168923198	-0.182008000141828	0.363554951626614	0.675576926373574	0.000110253922371268	-0.0856286279248222	0.671079490074485	-0.0597759500343484	0.767098441598685	-0.110626803218542	0.582783008117775	0.275593148976909	0.164110344467235	-0.235448915360132	0.2371071980589	-0.0901481778205157	0.65475167662194	0.130067853254626	0.517872859863546	-0.0644357099646893	0.749494001438775	-0.0510757328005342	0.800265146622638	-0.112071016180708	0.577841170336233	-0.263253038156113	0.184601344861685	-0.210662163253955	0.291548732234494	-0.0603985079283952	0.764739684975144	-0.0569912432214371	0.777673714422674	-0.0289347897933008
276	Glyma.01G036700	30542668	PF00536	PTHR23509,PTHR23509:SF11				GO:0005515	AT1G70180.2		Sterile alpha motif (SAM) domain-containing protein	lightgreen	-0.0222812015128931	0.912162311518517	0.135389328058214	0.500740268108607	0.639482246646574	0.000329096012899639	-0.218182460609396	0.274261292400815	0.197442544543683	0.323565250338176	0.181950484824426	0.363709176632859	0.196729655191283	0.325350609364217	-0.351577688407908	0.0721269845696862	0.448614493118941	0.0189218211678963	0.0556437498802768	0.782805027646243	-0.439894578957447	0.0216711126531131	0.165167161911125	0.410337253601225	-0.0409492452035406	0.839295382746106	0.645950045261083	0.000273331688899461	0.210286224401295	0.292430566425052	0.0575871656514666	0.775407301323615	-0.310264680601581	0.115244504730246	0.107531472605018	0.593436487016217	0.885497556393453
277	Glyma.01G037000	30544173	PF01471	PTHR10201,PTHR10201:SF140					AT1G59970.1		Matrixin family protein	black	-0.198690849051576	0.320453462038293	-0.107642480113123	0.593052979714186	0.51532072070502	0.00594389858538538	-0.114631391473763	0.56912584242696	0.26681964552371	0.178505008926289	-0.0806021195863869	0.689411237700951	-0.0327388038969163	0.871219808140887	-0.0465651269272082	0.817598280633414	-0.156026903107227	0.437067835633362	-0.0964445079595323	0.632262181005762	-0.157298511995112	0.433293730857396	-0.0957864302654655	0.634598282998408	-0.105079489809465	0.601934582260395	-0.0958027774357823	0.634540210867578	-0.00790616152651995	0.968780215147914	0.201132326938324	0.314420593417551	-0.095821858656742	0.634472428891444	-0.0767629636749029	0.703529543795296	0.494693008339259
278	Glyma.01G037100	30542259	PF01471,PF00413	PTHR10201,PTHR10201:SF140		3.4.24.65		GO:0031012,GO:0008270,GO:0006508,GO:0004222	AT1G59970.1		Matrixin family protein	darkturquoise	0.557125477118642	0.00253868377801513	0.355257333169962	0.0689934973535278	-0.357694917828002	0.0669762125328228	-0.113020463315837	0.574602452564483	-0.126950177948424	0.528040676631951	-0.0957204402296794	0.634832729245979	-0.196615981390293	0.325635848673919	0.0590358172881139	0.769905303370525	-0.120510645217324	0.549339684604214	-0.112425458395683	0.576631167805417	0.144788018572628	0.471185650456208	-0.140335035665039	0.485074427897516	-0.0807210451412554	0.688975482724977	0.343831889670862	0.0790794072380581	-0.0625282006133435	0.756686267172393	-0.186549301684155	0.351499119955196	0.145884578622537	0.467797398601213	-0.114979806374131	0.567944435114723	-0.084144378618464
279	Glyma.01G037300	30543495		PTHR31354,PTHR31354:SF2					AT1G70160.1			lightgreen	-0.380788916529989	0.0500481851579772	-0.0561914596870412	0.780718241855143	0.495933740982916	0.00851879785991549	-0.15202707842687	0.449054251396943	0.308413213458522	0.117544528486817	-0.0713217336505452	0.723703845206114	0.239529367732358	0.228840465211864	0.276955735873299	0.16195066204403	0.0557789714766354	0.782289693563263	0.0166425623973862	0.934335971721022	-0.323773288738565	0.0994574836206376	-0.366453128493115	0.0601018917211395	-0.01961335406585	0.922646489203739	-0.107671549575707	0.592952568523795	0.165165318828655	0.410342549916731	-0.122621282484673	0.542315089207241	-0.196096122006955	0.326942265106732	0.217538874540953	0.27571445705385	0.524565073818984
280	Glyma.01G037400	30543798	PF01753	PTHR12197,PTHR12197:SF166					AT1G70150.1		zinc ion binding	black	-0.318920864939845	0.104929983635247	-0.167900175497833	0.402525650283541	0.820845162424747	1.5690872956e-07	-0.042236608128306	0.83431088986808	0.198586734331698	0.320712296334468	0.0162091937495168	0.936042360448866	0.355659250729201	0.0686576955427502	-0.385249175192667	0.0472063249145965	0.0692294993721559	0.731510235355673	-0.149437974733053	0.456905403329375	-0.177790840590465	0.374964678773054	-0.0108471100042426	0.957176074943852	-0.199945139091914	0.317345312030166	-0.189161016466352	0.344674812421113	0.106845041275355	0.595810324149172	0.274051316348493	0.166578591011742	-0.130009864661959	0.518061109009596	0.295547146025693	0.134469481624091	0.450704402953995
281	Glyma.01G037500	30544588	PF00072	PTHR26402,PTHR26402:SF526			K14492	GO:0000160	AT1G59940.1	ARR3	response regulator 3	tan	-0.0419991700254393	0.835229753738252	0.079121966193982	0.694842718709536	-0.535348956347655	0.00400757629907004	0.0205348979822888	0.919023467242576	-0.168252335850051	0.401525217427914	-0.22228536951503	0.265112871072503	-0.0917345914453275	0.649056504775568	0.496253635514246	0.00846974953316687	0.0183345563618241	0.927676525180905	-0.0146482055868794	0.94219098320637	-0.0410693218660747	0.838830203379991	-0.116721480237804	0.562055337042779	0.17007642358172	0.396365732926592	-0.0373649591845359	0.85320458075311	-0.0911811825973936	0.651041058224155	-0.381395017699869	0.0496542959115047	0.390174767874171	0.0442175533502439	-0.0125527318440804	0.950449931907467	-0.356027028346883
282	Glyma.01G037600	30544639	PF02181	PTHR23213,PTHR23213:SF239					AT1G70140.1	ATFH8,FH8	formin 8	lightgreen	0.190534998587207	0.341116729274174	0.139126959751086	0.488877928062129	0.340559628339805	0.0821655739215945	-0.219666630562271	0.270928910145892	0.478108408237201	0.0116546454622269	0.165886849642962	0.408272061300097	-0.119769276605372	0.551817049525027	0.049310410166145	0.807038327580251	-0.0333924962507858	0.868670173376543	0.0155655291673409	0.938577296071522	-0.0871468020356862	0.665578042538776	0.0977411977787608	0.627669161461706	-0.17174976015124	0.391665867656032	0.375781248251088	0.0533973252547432	0.198393261795175	0.321193618922072	0.198512364440599	0.320897262005137	-0.0964572075184929	0.632217132764947	0.22474064665239	0.259733754055472	0.707925523150158
283	Glyma.01G037700	30544206		PTHR31358,PTHR31358:SF6					AT1G70100.3			black	-0.426093846209242	0.0266819762465131	-0.00703599232601831	0.972214947416034	0.958809583609482	3.55099128646094e-15	-0.309846977152835	0.11576048085314	0.28365664320426	0.151622418490017	0.0445359017423139	0.825423986366372	0.615512621526928	0.000632249809558074	-0.522683097732171	0.00515619342789359	0.610473991187433	0.000720479501558719	0.0672694062582433	0.738847351426422	-0.48832871659892	0.00975694812569393	-0.0501329497537117	0.803880690736115	0.0149822165889043	0.940875053586681	0.189888114790864	0.342789149809568	0.45928972681422	0.0159522681904638	0.141639001969011	0.480985973302452	-0.281855482101592	0.15435107022301	0.252550146446606	0.20375883742103	0.735488344426907
284	Glyma.01G037800	30544086	PF07883	PTHR31238,PTHR31238:SF5					AT1G10460.1	GLP7	germin-like protein 7	skyblue2	-0.0658404953702665	0.744210262105165	-0.136164883029315	0.498267133257302	-0.0785031157868431	0.697117998745639	0.100185239770248	0.619048904027358	-0.139475888847721	0.487777815140783	-0.122316336037259	0.543327403878211	0.0297252886487592	0.88298946656176	0.185833288226992	0.353383964942656	0.0163586399049208	0.935453884798115	0.19103113755463	0.339837365257448	-0.0830112989237729	0.68060280068538	0.00482409546651878	0.980947786974941	-0.0417699028274142	0.836117197335732	-0.072151596881023	0.720614927601692	0.124475803525836	0.536177812476589	-0.211311823227506	0.290028792894149	0.160508187931693	0.423846634292816	-0.0941332971303942	0.640481767801494	-0.0138237750250767
285	Glyma.01G037900	30544029	PF01501	PTHR13778,PTHR13778:SF9		2.4.1.43		GO:0016757	AT1G70090.2	GATL9,LGT8	glucosyl transferase family 8	maroon	0.306009756110428	0.120580467170587	0.0522440019745594	0.795790444694603	0.094996116655746	0.637408326853429	0.0398512161861521	0.843551594414485	-0.0721190390753235	0.720736034042841	-0.183533708225262	0.359477857368824	0.218534785447351	0.273467855508965	-0.170856496391019	0.394170796518727	0.0262768560885643	0.89648741321802	-0.178241193506236	0.373736423721834	0.611013695453724	0.000710542874060373	-0.242034063601987	0.223862663531996	0.0289105548119726	0.886175783961293	-0.293003399650928	0.138014821492996	0.034706291303771	0.863549801067266	-0.0532407384553137	0.791977717711828	-0.326952495500388	0.0959897005980234	-0.0172134976573267	0.93208834793442	-0.219714044975165
286	Glyma.01G038100	30541530	PF00271,PF00270,PF08148	PTHR24031,PTHR24031:SF122		3.6.4.13		GO:0005524,GO:0003676	AT1G70070.1	EMB25,ISE2,PDE317	DEAD/DEAH box helicase, putative	turquoise	-0.443773912005157	0.0204102719267699	0.0922991118286716	0.647034511186022	0.727995609735967	1.67750697599481e-05	-0.287305087330433	0.14620122129858	0.162056690928677	0.419329674561665	0.192564016135473	0.335902895022812	0.477489559260977	0.0117787719328576	-0.525942852168593	0.00483678724460872	0.747983763478959	7.28454160130319e-06	0.107986053535054	0.591866682740259	-0.495507549147093	0.00858451418532096	0.13426422567256	0.504338883262872	0.217416024634392	0.275992401285163	0.305473806506362	0.12126523474504	0.593344801835191	0.00110553448099992	0.0305560637952458	0.879742242726202	-0.247621770217322	0.213021100759822	0.215515527239157	0.280315061146358	0.585087054059839
287	Glyma.01G038300	30542909	PF08295,PF02671,PF16879	PTHR12346,PTHR12346:SF8	KOG4204			GO:0006355	AT1G24190.2	ATSIN3,SIN3,SNL3	SIN3-like 3	black	-0.304177554315719	0.122933212105576	-0.149229172138184	0.457541709444083	0.716379338021603	2.6375050362499e-05	-0.246231445627642	0.215684792972831	0.149947893036888	0.455353438771459	-0.048116876564493	0.81162540957848	0.342892500457398	0.0799561721433376	-0.117031274575224	0.561010742609553	0.255658362152142	0.19806091241657	-0.12966667349505	0.519175894579724	-0.294207039996156	0.136328921032515	0.0145547158355296	0.942559338866851	0.0186955641824285	0.926256250232467	0.0593581508467419	0.768682543214153	0.0254469151740883	0.89974033499784	-0.218862621018534	0.272730892590255	-0.215543453552979	0.280251232403388	0.262541750593632	0.185834216252582	0.711467841651067
288	Glyma.01G038400	30541816	PF02985	PTHR31355,PTHR31355:SF3				GO:0005515	AT1G27210.1		ARM repeat superfamily protein	skyblue1	-0.464448311424572	0.014661571518325	0.0287943333167516	0.886630452971037	0.337045634524327	0.0855808634142753	-0.125858625933878	0.531623020773677	0.0304648113025534	0.880098826548845	0.0337219823277273	0.867385543521669	0.44910344180135	0.0187765585164085	-0.332426480578577	0.0902327065560689	0.615262882737664	0.000636389840376857	0.123109071764205	0.540697638417742	-0.318237083390727	0.105718816922497	-0.0241376533145218	0.904875132349092	0.282457804170242	0.153434720884679	-0.00907311800596122	0.964174867790082	0.731845085495933	1.43666654757894e-05	0.12634088311784	0.530038885527536	-0.222870465648223	0.263824532987291	-0.12846731184621	0.523080879391714	-0.0468914818318133
289	Glyma.01G038600	30543596	PF00249	PTHR12374,PTHR12374:SF26					AT1G70000.2		myb-like transcription factor family protein	turquoise	0.137499241655093	0.494026370770381	-0.161181079826707	0.421880546338771	-0.718953154377316	2.39042642629215e-05	0.382203547061615	0.0491326554458753	-0.186230134571799	0.352338560862413	-0.184897982682612	0.355855090822791	-0.250045825957522	0.208430392036799	0.525081120018407	0.00491954592879792	-0.611260729207038	0.000706034628642032	-0.162738341349118	0.417349765966015	0.4944061178023	0.00875631959879993	-0.161460978291016	0.421064205952158	-0.171591646147256	0.392108596102269	-0.631611786912596	0.000410218741281856	-0.502876329400247	0.00750625826753797	-0.0703233831358239	0.727425506929503	0.262118571553186	0.186570414548566	-0.174734641722708	0.383361572606711	-0.853986521997932
290	Glyma.01G038700	30541977		PTHR36336,PTHR36336:SF1					AT1G69980.1			lightgreen	0.235996199451521	0.235987091554767	-0.0338327907354175	0.86695358745461	-0.664037984389995	0.000158876286844342	0.132260740041229	0.510778524692178	-0.345586782909059	0.077461180963707	-0.0325931094876502	0.871788240739578	-0.500127827532187	0.00789428941002992	0.433134989325481	0.0240196444177684	-0.532433418918297	0.00425055311639178	0.0411881892978384	0.838369760650198	0.471575500273166	0.013021431075637	-0.0514140172898938	0.798968810504806	-0.0433046267013668	0.830180396794739	-0.348038814400005	0.0752426473764051	0.126707640750921	0.528835656074811	0.232646873254598	0.242897222889674	0.380521632682356	0.0502226647459557	-0.208630672751748	0.296333947859192	-0.771824168994081
291	Glyma.01G038800	30541727	PF00149	PTHR11668,PTHR11668:SF257		3.1.3.16	K04382	GO:0016787	AT1G10430.1	PP2A-2	protein phosphatase 2A-2	lightgreen	0.213458253160149	0.285042680970591	0.190086612438777	0.342275441854781	0.322553878103125	0.100812166720181	-0.208181298924025	0.297399078297557	0.13260207647128	0.509678552388164	-0.04501161004559	0.823587927181435	0.0929854610294816	0.644579443588412	0.0857484777232073	0.670644580605856	0.272857229937323	0.16850805652638	-0.128015721864961	0.524554862470119	-0.300619658128203	0.127597738169772	0.0412084657913607	0.838291223173367	0.00266773790462568	0.989463421952049	0.672274264011065	0.000122604217831924	-0.0437254198880397	0.82855420867759	-0.218822233882572	0.272821612530502	-0.257321904034387	0.19505670770332	0.0666739859264349	0.741080617936272	0.794260374165603
292	Glyma.01G038900	30543254		PTHR34277,PTHR34277:SF2					AT1G69970.2	CLE26	CLAVATA3/ESR-RELATED 26	lightgreen	-0.0733393053533572	0.716201483504131	-0.159968059457473	0.425428439807203	-0.359501087009843	0.0655110874840023	0.203077300019928	0.309665097830175	-0.184241054894348	0.357596825714208	0.0219111680834683	0.913615661199142	-0.256242903836041	0.197001686683466	0.0517026135911362	0.797863294714641	-0.345200397122158	0.0778152843174753	-0.162343436705899	0.418496167471553	0.325477541414773	0.0975870645618207	-0.0582974674498832	0.772708225588375	0.155436664999086	0.438825664796354	-0.50894132687115	0.00670643628726472	0.0435211607690291	0.829343498285817	0.105449306976476	0.600649574812984	0.0778404567327954	0.699557183981496	-0.245830146600362	0.216457800672573	-0.714858892731316
293	Glyma.01G039000	30545049	PF05729,PF13676	PTHR11017,PTHR11017:SF151	KOG4658			GO:0007165,GO:0005515	AT1G27170.1		transmembrane receptors;ATP binding	black	-0.524219458961579	0.00500349534322107	-0.225076674701258	0.259003128947462	0.912576825060842	3.35545249983874e-11	-0.268842288658296	0.175110907085208	0.229165178820407	0.250220566766782	-0.15941778779761	0.427043271210754	0.646865910828547	0.000266147669089355	-0.340981112801328	0.0817629978997683	0.370600025796816	0.0570448159349734	-0.10899330884757	0.588394721596085	-0.340281223128809	0.0824323153085447	-0.133112515994333	0.508035811842674	0.0197428621059199	0.922137239646122	-0.208531004636472	0.296569979689757	0.31072450286011	0.11467846508129	0.0571559420120714	0.777047153316551	-0.170825973950442	0.394256549285728	0.309571732958417	0.116101411495384	0.457264718269064
294	Glyma.01G039100	30545274		PTHR35474,PTHR35474:SF2					AT1G69935.1	SHW1	short hypocotyl in white light1	black	-0.346094837054665	0.0769974505117026	-0.0844884240504085	0.675222202893803	0.856360318346407	1.21479546216266e-08	-0.215649022690033	0.280010025949682	0.217191147991102	0.276501642387698	-0.0367391214782832	0.855637729003437	0.359125481304036	0.0658137100613466	-0.229161073195962	0.250229286948848	0.146137490891207	0.467017729485394	-0.0743594671927905	0.712417716592799	-0.283939974392318	0.151196347155385	-0.156589854175159	0.435394823615333	-0.123941583247164	0.537942369152005	-0.0669754361527668	0.739949699540557	-0.0265738662222241	0.895323687288923	0.150427985812931	0.45389479935844	-0.212449118681812	0.287380060098264	0.20492038198061	0.305200111452949	0.67780242967355
295	Glyma.01G039200	30544653	PF00010	PTHR12565,PTHR12565:SF101				GO:0046983	AT1G59640.1	BPE,BPEp,BPEub,ZCW32	BIG PETAL P	darkturquoise	-0.127658197811424	0.525723230110031	0.358912871388907	0.0659854866548793	0.39374094035657	0.0421487198116653	-0.144264351982502	0.47280819377224	0.247970413365008	0.212356653818154	0.0805842946679532	0.689476558299035	0.428026930788458	0.025928334497213	-0.282494823081206	0.153378528655837	0.71913471979243	2.37380210414326e-05	0.159373540735159	0.427173264413132	-0.528710425872113	0.00457893620320621	0.0135214044008163	0.946631404255305	0.210515118553615	0.291893452853396	0.638203016264595	0.000341236063060636	0.467529842282493	0.0139326358240078	-0.216699910330741	0.277616156917818	-0.431777893848316	0.0245152195011748	0.0938801686254848	0.641384536322128	0.600152636737988
296	Glyma.01G039400	30544813							AT1G10417.1			skyblue3	-0.18239940287677	0.362506440965456	0.0663907499748389	0.742143682440309	-0.222753188090652	0.264082444095007	0.0949215497818394	0.637673710803747	-0.21575591730047	0.279765925955517	-0.202932061933245	0.310018658791216	0.213278378462675	0.285458424342491	0.0756812454747325	0.707525133939281	0.237239463349613	0.233455619142637	-0.0538627722651323	0.789600665698186	-0.0850562165815493	0.673158073771045	-0.22559950823562	0.257868992546211	0.308452446629977	0.117495442400893	-0.117469176068882	0.559535690344928	0.109975945597551	0.585016157655105	-0.40462653402908	0.0363050706858167	-0.204282606772418	0.306740604814294	-0.203470044470866	0.308710271178107	-0.368236572584051
297	Glyma.01G039500	30542175	PF07059	PTHR31558,PTHR31558:SF3					AT1G59650.1	CW14	Protein of unknown function (DUF1336)	lightgreen	0.214545329031797	0.282538312070758	0.184777448695468	0.356174289952153	0.389748529168807	0.0444701112194322	-0.15185072841145	0.449586720630618	0.0845392029153269	0.675037509897102	0.166855935453266	0.405500405836317	0.348776153532059	0.0745851343964897	-0.271383467425192	0.170911068263149	0.405830676031237	0.0357006151310528	-0.132745427672481	0.509216943822349	-0.277104620240732	0.161715908218907	-0.0443769721441659	0.826037596474768	-0.0847381207918326	0.674314182346595	0.612746987227131	0.000679433224053018	0.0335853795123928	0.867918103124719	-0.233721367487802	0.240666008922816	-0.161304930980957	0.421519219774839	0.325954676566656	0.0970681653596416	0.674965191004036
298	Glyma.01G039600	30542636	PF08263,PF00560,PF13855	PTHR27000,PTHR27000:SF29	KOG0472	2.7.11.1		GO:0005515	AT4G08850.1		Leucine-rich repeat receptor-like protein kinase family protein	darkorange	-0.244034959087346	0.219938701413998	0.12274443467028	0.541906517750676	0.458104379329906	0.0162617111305684	-0.213137602501108	0.285784067239957	0.184608919902867	0.35662087322832	0.222234479567179	0.265225118878404	0.721059559247736	2.20379166429812e-05	-0.406733664435228	0.0352526376410778	0.779975479612357	1.61351140111144e-06	0.0103457930225799	0.959153589840087	-0.313789167629666	0.11095818444728	-0.169372898876809	0.398351206329407	0.253021267662673	0.202888067280938	0.232988344522622	0.242186675272255	0.419190257759925	0.0295195580590041	-0.145034550087711	0.470422789593733	-0.221506861270878	0.266833384211735	-0.0535251645095179	0.79089057989658	0.237080326943206
299	Glyma.01G039700	30543537	PF08700,PF16528	PTHR21426,PTHR21426:SF15	KOG2215				AT1G10385.1		Vps51/Vps67 family (components of vesicular transport) protein	darkred	0.600042013232973	0.000937799514548786	-0.0504050698338538	0.802836710725464	-0.252170082485848	0.204463164569624	-0.0410909569232084	0.838746394355198	-0.0906109791182909	0.653088268768222	-0.0648754696083689	0.747838759224247	-0.160889134629827	0.42273294881701	0.126883111039064	0.528260448877543	-0.128035978293527	0.524488703037616	-0.0898778252141592	0.655724127708136	0.67313443083628	0.000119275373216223	-0.0842066792140509	0.676247299043636	-0.0762380642109732	0.705467436154074	0.0291547135440893	0.885220727602009	-0.346732757449773	0.0764181931570463	-0.31150491737592	0.113722479416999	-0.0667231442240899	0.740896160137465	-0.0317993591622434	0.874886174180254	-0.0211799998584019
300	Glyma.01G039800	30541655	PF01762,PF00337	PTHR11214,PTHR11214:SF103	KOG2287	2.4.1.134		GO:0016020,GO:0008378,GO:0006486,GO:0030246	AT5G62620.1		Galactosyltransferase family protein	lightgreen	-0.0413500008804671	0.837743053730913	0.0511304303682404	0.80005550560244	0.308069564146995	0.117975126574897	0.00144581126499729	0.99428947021468	0.10587211208836	0.599181877135252	-0.0165091239947841	0.934861355505835	0.142256517837973	0.479055979471929	-0.195942843109602	0.32732806677433	0.379304139703547	0.0510234884238334	-0.0268025795825545	0.894427701307499	-0.401991800958399	0.0376561999305886	0.0666179517389872	0.741290893327326	0.164522531937948	0.412191997919646	0.517545515981482	0.00569581684830977	-0.112888655537934	0.575051587948119	-0.551238576614841	0.00288082990591109	-0.275246834240746	0.164662478241275	0.295703525819519	0.134253704577254	0.705024323236441
301	Glyma.01G039900	30545234	PF14380,PF13947	PTHR33355,PTHR33355:SF2				GO:0030247	AT1G10380.1		Putative membrane lipoprotein	darkmagenta	-0.312487439599921	0.112527307007088	-0.0500645183906642	0.804143277228224	0.604534545490288	0.000838085113818345	-0.197807651651915	0.322653201411357	0.0633703117955736	0.753508607928638	-0.0907167672167248	0.652708270272587	0.817413050691368	1.95008553760872e-07	-0.317456504209576	0.106624704675461	0.624056801156063	0.000504036173541417	-0.208166841659933	0.297433385518323	-0.289857628245829	0.142492107515483	-0.208103050354445	0.297584792514938	0.0917934866396563	0.64884544078736	0.00708984535179338	0.972002364071766	-0.140029823604152	0.486033933541706	-0.417044768315974	0.0304493782953167	-0.262525753441638	0.185862009553125	0.199806225450944	0.317688625598376	0.386875142088401
302	Glyma.01G040000	30544714	PF00043,PF13417	PTHR11260,PTHR11260:SF193	KOG0406	2.5.1.18	K00799	GO:0005515	AT1G10360.1	ATGSTU18,GST29,GSTU18	glutathione S-transferase TAU 18	lightgreen	0.113653935561599	0.572446070836248	-0.128247242496659	0.523798933160646	-0.815891949870281	2.14423390864447e-07	0.443258180666228	0.0205743484259032	-0.223984018549372	0.261383786820238	-0.135314808355795	0.500978221996609	-0.428396775788938	0.0257861318201298	0.554733330040664	0.00267325958835521	-0.569850870971613	0.00191617294175637	-0.00848005501819706	0.966515236198518	0.416171089885016	0.0308347132374692	-0.123887977020678	0.538119584151356	0.0051069385772322	0.979830947633952	-0.497997807204031	0.00820646769170868	-0.250031902953483	0.208456565872587	0.0322692192346246	0.873052133861792	0.244513373253369	0.219007386842002	-0.291083895936353	0.140734521629467	-0.875238315974483
303	Glyma.01G040100	30544477		PTHR11260,PTHR11260:SF193		2.5.1.18			AT1G10360.1	ATGSTU18,GST29,GSTU18	glutathione S-transferase TAU 18	darkred	0.24553921542672	0.217019379388348	-0.227714205205527	0.253314783255223	-0.205114347521016	0.304732560705037	0.0215855320024553	0.914894859562926	0.0175734559910765	0.930671545610379	-0.111783523770386	0.578823440985912	-0.255838286927825	0.197734462035399	0.0729401435682324	0.7176837571597	-0.370339341415963	0.057233342827839	0.495921954155596	0.00852060963277662	0.511732363330916	0.00636324905294391	-0.250366779931191	0.207827650736973	0.0138203771084906	0.94545307603167	-0.323238507440706	0.100049901940243	0.118391495471959	0.556434688069971	0.235468943755621	0.237066144627333	0.00558061026133529	0.97796068332645	-0.239016971358434	0.229867832750888	-0.34810467576279
304	Glyma.01G040200	30541597	PF00043,PF02798	PTHR11260,PTHR11260:SF193	KOG0406	2.5.1.18	K00799	GO:0005515	AT1G10360.1	ATGSTU18,GST29,GSTU18	glutathione S-transferase TAU 18	darkturquoise	0.0673233334529453	0.738645186343998	-0.165791533983225	0.408545241679034	-0.570686295117339	0.00188036772825379	0.441116085070663	0.0212674286850643	-0.128533328643908	0.522865568850477	-0.286351196710491	0.147604961750269	-0.12982263299844	0.5186691483168	0.396563606983598	0.0405663159386654	-0.563550291846972	0.0022056195257648	-0.269633327635801	0.173795877125571	0.484541371425717	0.0104275602342287	-0.146770922519353	0.465067980864957	-0.127101706266257	0.527544292994514	-0.686664359971422	7.6437556381422e-05	-0.55794568779565	0.00249389853758876	-0.0481523301828776	0.811489063163985	0.300152511599773	0.12821964476724	-0.114381103458793	0.569975199704481	-0.791107558773874
305	Glyma.01G040300	30543585		PTHR16263,PTHR16263:SF4	KOG2610				AT1G27150.1		Tetratricopeptide repeat (TPR)-like superfamily protein	darkorange	-0.280984671380184	0.155682775916975	0.0625035720366535	0.756779260139925	0.192918834385949	0.334996114109417	-0.129380323746222	0.520106931206578	-0.198841290987239	0.320079682440374	-0.127471595223522	0.526333532025216	0.417526352913597	0.0302386405140728	-0.49289431073937	0.00899682042024883	0.615499178197625	0.000632472066197824	0.195288848508551	0.328977280164699	-0.066466748097454	0.741858394610209	0.0868710483852383	0.666576053711785	0.18484050688761	0.356007277588248	-0.0343683886394648	0.864866234330401	0.459636739413109	0.0158626026863866	0.208694858238354	0.296182007666425	0.0376360444475414	0.852151053757079	-0.196342899186898	0.32632171165	-0.219230089556128
306	Glyma.01G040400	30543609	PF04601	PTHR31205,PTHR31205:SF2					AT1G27100.1		Actin cross-linking protein	darkred	0.736815001337416	1.17157472411422e-05	0.0867298898721642	0.667087150979791	-0.344024379296886	0.078900659140916	-0.105259716827776	0.601308200284407	-0.0311246207949839	0.877521032825236	-0.116648557245405	0.562301354001846	-0.0930270379541901	0.644430839606535	0.0757754827144778	0.707176743158172	-0.192416203449925	0.33628108524513	-0.0842602394175995	0.676052382980283	0.648292642992963	0.000255286648805626	-0.139036969236393	0.489161855915415	-0.0969582389602467	0.630440883301784	0.037945526435066	0.850948607106799	-0.108396331438013	0.590451408698192	-0.178315192242374	0.373534829498602	-0.0913737661861002	0.650350179036952	-0.0358246781079046	0.859195237375814	-0.236823279890618
307	Glyma.01G040500	30543985	PF06695	PTHR36007,PTHR36007:SF1					AT2G02590.1			black	-0.5850442766282	0.00134901983730992	0.0193912608395727	0.92351987000955	0.812954475788215	2.56933140014314e-07	-0.222455493197991	0.264737852760071	0.350263475795217	0.0732722431529075	0.0602543229183502	0.765285793899527	0.770057827062361	2.64072835842873e-06	-0.587303044759106	0.00127856445426313	0.71164753964627	3.15170120177716e-05	-0.0143128857366912	0.943512218389542	-0.431386938133133	0.0246595175728761	-0.10346345099434	0.607563439037889	0.158890811491167	0.428592877006697	-0.0498228358371674	0.805070833228406	0.419558535429319	0.0293622810932618	0.106621153031599	0.596585458830886	-0.257946075760257	0.193937644982416	0.160057045668418	0.425167614896998	0.366385681856802
308	Glyma.01G040600	30545152	PF00226,PF01556	PTHR24078,PTHR24078:SF317	KOG0712		K09510		AT1G10350.1		DNAJ heat shock family protein	black	-0.193759877709649	0.332852645330365	-0.12944425940879	0.519898980970037	0.747088404834013	7.57412757822064e-06	-0.196599386134452	0.325677503567622	0.151639274470648	0.450225624961707	-0.149350505132026	0.457171901836955	0.739563665928998	1.04456773039253e-05	-0.404123471502365	0.0365600087662367	0.361710936831489	0.0637523671837006	-0.153852265568187	0.443563072243049	0.0034326128714924	0.986442691212854	-0.156677355529882	0.435135093575545	-0.111046979911509	0.581343331090434	-0.234497923743686	0.239061931799224	0.129267212800515	0.52047492222506	0.0637394494439374	0.7521169186767	-0.216382587455374	0.278337619598163	0.0846363359907946	0.6746842684407	0.269494808555892
309	Glyma.01G040800	30544794										navajowhite2	0.0190925592200518	0.924694649342842	-0.104126992044421	0.605249578256368	-0.00378807053362562	0.985038937220518	-0.0936836734133646	0.642085668756831	-0.0981685946221711	0.626158225044376	-0.121370691164934	0.546472213290015	-0.0422665837337512	0.834194902069227	0.00119866580329115	0.995265610327441	-0.104276354570717	0.604729241662153	-0.12431728643423	0.536701117024383	0.0543706715216452	0.787661130636837	-0.0980245508715117	0.62666728540926	-0.102268976066398	0.611738043826391	-0.151130925736965	0.451763565101241	-0.399217117390402	0.0391221760204537	-0.0578407381702287	0.77444345706359	-0.107083409841614	0.594985530454347	-0.0771075232278279	0.702258434891965	-0.0600827165447869
310	Glyma.01G041000	30543529										darkolivegreen	0.242723517819212	0.222505305142448	-0.0300793521090263	0.881605321483427	0.190572823458857	0.341019090755266	-0.117147697658275	0.560618404155661	0.272364432766578	0.169308912972839	0.0122847900631519	0.951506356165295	0.205711354364675	0.303296287207994	-0.53155574435858	0.00432610552545213	0.363980610248093	0.0619843488679104	-0.098855393244207	0.623733334002645	-0.0883672249316017	0.661167764280389	0.369436348741524	0.0578901477802174	0.1864292867536	0.351814631433491	0.503648999323339	0.00740010739163689	-0.0673402035591742	0.738581946290771	-0.282372025365275	0.153564983818314	-0.229090064863158	0.250380137317294	0.263415613296956	0.184320353595642	0.376261441688192
311	Glyma.01G041100	30544613	PF13098	PTHR10438,PTHR10438:SF278	KOG0907	1.6.5.4	K03671	GO:0045454,GO:0015035,GO:0006662	AT5G39950.1	ATH2,ATTRX2,ATTRXH2,TRX2,TRXH2	thioredoxin 2	palevioletred3	0.206228357185422	0.30205590430871	-0.0744977383903765	0.7119053791579	0.213969685582666	0.283862710864676	-0.0848903603406237	0.673760782521409	0.213237646213778	0.285552621951261	-0.0715195586784748	0.722967115144341	0.104330779644979	0.604539686994818	-0.0969077593298371	0.630619752392687	-0.0468056481295956	0.81667182559394	-0.0690871954430427	0.732042148001833	0.405951504189277	0.0356404090287209	-0.0618105916207241	0.759397177038215	-0.0960873764469361	0.633529532196061	-0.130786262701488	0.515543435390383	-0.0735648721866008	0.715364292047001	0.292548984287814	0.138655210515541	-0.0828355758391259	0.68124391515911	-0.0511933634524787	0.799814316796686	0.102313681228081
312	Glyma.01G041200	30544244	PF13098	PTHR10438,PTHR10438:SF278	KOG0907	1.6.5.4	K03671	GO:0045454,GO:0015035,GO:0006662	AT5G39950.1	ATH2,ATTRX2,ATTRXH2,TRX2,TRXH2	thioredoxin 2	sienna3	0.00733552645733169	0.971032568535997	-0.0353673085766428	0.860975578190029	-0.108359547678539	0.590578236420583	-0.0289159703088801	0.88615459890356	-0.0489028993426281	0.808603813022018	-0.0607311252642014	0.763480297010661	0.0195753098943625	0.922796091584436	-0.0642984707454963	0.750010787950162	0.325499370437465	0.0975632795188547	-0.0440574390013906	0.827271581125177	-0.0977325225479913	0.627699845402469	-0.0539790789877786	0.789156412125712	0.671275165847824	0.000126573493866766	0.271343550255491	0.170976487519398	-0.0273495277184163	0.892285543259585	-0.408137675153183	0.0345650492992939	-0.0613100722493866	0.761289634024615	-0.0235812017640435	0.907058623976493	0.0666833876187214
313	Glyma.01G041300	30543647		PTHR37736,PTHR37736:SF1					AT1G27090.1		glycine-rich protein	darkturquoise	0.306479072681237	0.119983170513036	0.232083057563288	0.244073441289277	0.169196064090271	0.398851148570213	-0.164465088688844	0.41235750101388	0.195499649401243	0.328445141143262	0.125485408737277	0.532850521450887	-0.138057138158596	0.492258694065541	-0.0457373333170422	0.820788650280221	0.128698471051909	0.522327152139216	-0.117752185773029	0.558583324917413	-0.279612798503455	0.157797306723612	0.233750159621627	0.240606408368158	-0.107158633846029	0.594725344876848	0.74080361115481	9.91416476076964e-06	-0.160465979462366	0.423970128433949	-0.118603246745596	0.555723854451809	-0.268490005505826	0.175698782114279	0.0828709142892187	0.681114967699725	0.743637825180343
314	Glyma.01G041400	30543857	PF00854	PTHR11654,PTHR11654:SF20				GO:0016020,GO:0006810,GO:0005215	AT1G69870.1	NRT1.7	nitrate transporter 1.7	darkturquoise	0.616335389603982	0.000618776037634481	0.17430682010086	0.384545567537776	-0.217925093659805	0.274841815582703	-0.145029431276051	0.470438622604555	-0.017211625711773	0.932095716476574	0.232355629203295	0.24350434124763	-0.591339056694653	0.00116057633403553	0.2041248680657	0.307122353903935	-0.22152381645945	0.266795836435081	0.0918332817224683	0.648702841266033	0.064077549280351	0.75084290858305	0.161181804014742	0.421878433078629	-0.131719669224059	0.512524532582773	0.698447828885136	5.08852806912521e-05	-0.0299978141324682	0.881924049068628	-0.0887458216149041	0.659801850214619	-0.0427478896313469	0.832332999198305	0.167969155705263	0.402329577860406	0.525053982959015
315	Glyma.01G041500	30543345	PF16561	PTHR10343,PTHR10343:SF47					AT1G27070.1		5\'-AMP-activated protein kinase-related	black	-0.362494871917998	0.0631373386411453	-0.197168193473984	0.32425162421022	0.864834695771758	5.95993463530479e-09	-0.181443470427831	0.365070376056872	0.317990367602482	0.106004517300806	-0.104739643625321	0.60311647374731	0.47645723878255	0.0119882772180827	-0.300694339359701	0.127498520408104	0.127558405658457	0.526049567801651	-0.117902006642604	0.558079457154991	-0.194772810268611	0.330282162190295	-0.127854661763391	0.525081042886877	-0.191073637018306	0.339727908838614	-0.227396969574381	0.25399460786787	-0.0140955184267848	0.944368772339406	0.0768133726461649	0.703343532236913	-0.171988981630817	0.39099657505158	0.276592000076137	0.162525198327333	0.574280985774365
316	Glyma.01G041700	30541678	PF00046,PF02183	PTHR24326,PTHR24326:SF190	KOG0483		K09338	GO:0003677,GO:0043565,GO:0006355,GO:0003700	AT3G01470.1	ATHB-1,ATHB1,HAT5,HB-1,HD-ZIP-1	homeobox 1	darkturquoise	0.589582659645455	0.00121070922813311	0.22962418228333	0.249246917423623	-0.306773302229671	0.119609816579726	0.0215560693940393	0.915010607975628	-0.108127209402441	0.591379593602718	0.0652005344101723	0.746615925487532	-0.231412205775597	0.245477837983274	0.148393876118884	0.460091858096761	-0.0265959111792759	0.895237320559937	-0.0767386044599524	0.703619436453374	0.0938140791741531	0.64162032263982	0.0508047592774209	0.80130391395871	-0.161504600057649	0.420937058908929	0.595437961548185	0.00105052032358642	-0.348350220856292	0.0749644151166643	-0.41404102450652	0.0317906501046858	-0.211951593047348	0.288536893697608	-0.100387431694209	0.618337940239844	0.298087734045098
317	Glyma.01G042400	30542348	PF07714	PTHR27001,PTHR27001:SF40	KOG1187	2.7.11.1		GO:0006468,GO:0004672	AT5G15080.1		Protein kinase superfamily protein	black	-0.182915715964531	0.361126035733665	-0.307964537280288	0.118106958282459	0.595499392007921	0.00104894228689304	-0.166488969852506	0.406548710342676	0.364867789346855	0.0613036998374614	-0.145860803928573	0.467870725184177	0.265717591159466	0.180373518867727	0.100921908982814	0.616460183068972	-0.0610239898905641	0.762371910587539	-0.179163899174881	0.371227223131115	-0.268109921892913	0.176334596886997	-0.168442399404436	0.400985858896062	-0.277239055363773	0.1615041444715	-0.056748894630414	0.778595924168044	-0.215095404334949	0.28127641781283	-0.151876004483483	0.449510381725341	-0.0946987696614418	0.638466846191043	0.230405540821114	0.247595203785221	0.627266742372704
318	Glyma.01G042500	30542041	PF07063	PTHR31136,PTHR31136:SF1					AT1G07040.1			yellowgreen	-0.186969698111405	0.350395252307945	-0.0289335462240625	0.886085843637941	0.117867092611392	0.558196859202952	-0.00692321188326512	0.97266015111103	-0.0618650508151541	0.759191348890751	-0.0528209766239157	0.793582831383675	0.129986005266258	0.518138573728524	-0.122058661855544	0.544183478895038	0.27319480827147	0.167960991974831	-0.0235469648533232	0.907192989813979	-0.0969761682693803	0.630377357632269	-0.015620375442336	0.938361272605993	-0.0118449556068879	0.953240680842758	0.0121203887013629	0.952154587381183	0.512315694852417	0.00629342710582728	0.205690516733088	0.303346346948594	-0.0420672872086204	0.834966124783656	-0.0505687340451297	0.802208977077829	-0.11117637156236
319	Glyma.01G042600	30544659	PF01145	PTHR10264,PTHR10264:SF93	KOG2620			GO:0016020	AT5G62740.1	ATHIR1,HIR1	SPFH/Band 7/PHB domain-containing membrane-associated protein family	plum2	-0.188483284931944	0.346438026713119	-0.0869171254433938	0.666409252422322	0.299891492822957	0.128568097292162	-0.108826204940479	0.5889701093883	-0.0704953485559059	0.726784019353976	-0.0988103539542142	0.623892238113483	0.191764087242747	0.337952642565073	-0.208999192290423	0.295462252724049	0.321819434304533	0.101634713056007	0.204259264257102	0.306797078265716	-0.212643705934277	0.286928411113867	0.168325403535987	0.40131781908386	-0.103915980943945	0.605985001670659	0.172805429401172	0.388717236179077	0.303807352201816	0.123412648555368	0.234716993625309	0.238610697753933	-0.117295023470553	0.560122104298707	-0.126471602531455	0.529609881938757	0.235614212028285
320	Glyma.01G042800	30543314	PF07889	PTHR31903,PTHR31903:SF3					AT1G27000.1		Protein of unknown function (DUF1664)	lightgreen	0.115630848346964	0.565739835090669	0.045323380670932	0.822385097978744	0.55275178666358	0.00278931984338511	-0.201774515241763	0.312845474475717	0.196460329401664	0.32602667045381	0.180271315505963	0.368228711568771	-0.142346022394951	0.478776570190378	-0.133899714023587	0.505507504520491	-0.037702034087816	0.851894633585752	0.0575695908282024	0.775474116327436	-0.236638074913838	0.234677870927275	-0.0285606542351589	0.887544732561391	-0.184341107417612	0.357331228496865	0.444919883452798	0.0200495185876208	0.0940050683305407	0.640939026275546	0.199574294418985	0.318262332852053	-0.0875756523348251	0.664027046628935	0.240045729574115	0.227808254614528	0.867871783663285
321	Glyma.01G042900	30543548		PTHR11618,PTHR11618:SF23	KOG1598		K15196	GO:0008270,GO:0006355,GO:0006352	AT4G35540.1		zinc ion binding;transcription regulators	darkslateblue	0.14497739978779	0.47059957701713	-0.152503493446712	0.44761744980976	-0.37538155386225	0.0536720267118734	0.350968258519373	0.0726563441955178	-0.157446182133413	0.432856599200733	-0.164440385969878	0.412428684824613	-0.181224885547038	0.365658138483715	0.226390622801307	0.256159052485624	-0.150789347260038	0.452798528352742	-0.132510034409875	0.509975047516329	0.246065469998605	0.216004279201083	0.248581438763272	0.211195548219122	0.433183538338412	0.0240020677300948	-0.0373748850500671	0.85316600121059	-0.023935547102664	0.90566811108325	0.0494249706078624	0.806598364806968	-0.139668899921566	0.487169823740893	-0.183858092955573	0.358614505050672	-0.367110490143128
322	Glyma.01G043000	30541551	PF08536	PTHR31745,PTHR31745:SF2					AT1G14410.1	ATWHY1,PTAC1,WHY1	ssDNA-binding transcriptional regulator	black	-0.443259020370909	0.0205740804053695	0.0183429917721205	0.927643336152371	0.826886092979201	1.05817718441731e-07	-0.227250994906509	0.254307826283293	0.24198923456123	0.223951112348971	0.011950522402178	0.952824397940539	0.742239340819011	9.32903676771022e-06	-0.576035784411894	0.00166446023769513	0.672747802948761	0.000120761614320105	-0.00833455761695309	0.967089445832571	-0.419254280929043	0.029492167573112	0.00353007732824559	0.986057785809104	0.10523158522849	0.601405953932714	0.105476077048335	0.600556601753924	0.214465888715823	0.282720848390647	0.0642053689773187	0.750361430934358	-0.237072515454118	0.233794495726658	0.12607865181541	0.530899992798013	0.529422701595418
323	Glyma.01G043100	30542602	PF07714	PTHR24361,PTHR24361:SF334	KOG0198	2.7.11.25		GO:0006468,GO:0004672	AT4G36950.1	MAPKKK21	mitogen-activated protein kinase kinase kinase 21	antiquewhite4	0.905263029489288	8.79640453989062e-11	0.10456493995447	0.60372442607544	-0.669904708239943	0.000132202531514877	0.0966506752566468	0.631531016936608	-0.202411205495436	0.311288664154531	0.138571769322974	0.490630929964369	-0.504621862757816	0.00726825177626744	0.222439413910926	0.264773283030741	-0.377831372684869	0.0520055909387969	-0.1065332404706	0.596889943075176	0.631910484064236	0.00040684709855971	0.0340289479104611	0.866189014220357	-0.0924391116484027	0.646533438706269	0.333728569709331	0.0889025155325948	-0.329915300850301	0.0928404448610684	-0.174909888114651	0.382877184399264	-0.0419176938841512	0.835545107713883	-0.13916295724807	0.488764376187968	-0.232585359683758
324	Glyma.01G043200	30544486	PF03754	PTHR31541,PTHR31541:SF22					AT2G24670.1		Domain of unknown function (DUF313)	darkseagreen4	0.0443089429971573	0.826300280208879	-0.0293832412203526	0.884326955758074	-0.0903897616878628	0.653883170711826	-0.0683081052511541	0.734956417073769	-0.0300604264938341	0.881679299098098	-0.0342559492874877	0.865304364465864	-0.158823061654286	0.428792321933384	-0.143932096363822	0.4738391585611	0.0550683773157958	0.784998789766229	-0.0432773151184217	0.830285968210635	-0.0832193433539661	0.679844043833481	0.997712807499207	8.86127208149817e-31	-0.0407144597834042	0.840205098232633	0.263281039941345	0.184552926003244	0.000215589913962415	0.999148476498464	0.114760359664646	0.568688407940016	-0.0582716677673325	0.772806216854838	-0.0733795207234677	0.716052200641354	0.0403485991706094
325	Glyma.01G043400	30545287	PF00571	PTHR13780,PTHR13780:SF47	KOG1764				AT1G69800.2		Cystathionine beta-synthase (CBS) protein	skyblue2	-0.0413619817466515	0.83769665488355	-0.084467714617677	0.675297532557461	-0.133261497422431	0.507556838999154	0.115237985217013	0.567069711871051	-0.110166902850849	0.584360579775747	-0.0756923795436392	0.707483968798117	0.0697597271623453	0.729529384267683	0.2990258388676	0.129728662805567	0.0169444190197145	0.933147578337579	0.0715862028659258	0.722718976424888	0.0475018631692884	0.813991458862533	-0.099126057016773	0.622778745488312	-0.0880063137484472	0.66247085867275	-0.0784678896050686	0.697247589318212	-0.141441978114664	0.481602589810566	-0.273569079435549	0.167355928789371	-0.0895204916022902	0.657010287825898	-0.080984362439843	0.688011006876805	0.0164684237195008
326	Glyma.01G043600	30542097	PF00179	PTHR24067,PTHR24067:SF120	KOG0419	6.3.2.19	K10573		AT2G02760.1	ATUBC2,UBC2	ubiquiting-conjugating enzyme 2	turquoise	0.287880398840236	0.145359244145737	-0.165916022472341	0.408188470640565	-0.686696776481525	7.63539832788366e-05	0.222702254699344	0.264194505135659	-0.192898145037648	0.335048947567183	-0.103722269026749	0.606660463549765	-0.568567304023825	0.00197232820888626	0.529324037135408	0.00452337607554872	-0.819290082972378	1.73247297648616e-07	-0.0654533367158469	0.745665343486544	0.628812663813304	0.000443022355297497	-0.11535391428844	0.566677135418316	-0.183456432850081	0.359683706926917	-0.566298199615898	0.00207506841908466	-0.359347572883053	0.0656346422899164	0.192998074711607	0.334793808250009	0.437807330065518	0.0223753725413693	-0.15042114343156	0.453915570799392	-0.760538763541603
327	Glyma.01G043700	30541823	PF07714	PTHR27003,PTHR27003:SF43	KOG1187	2.7.11.1		GO:0006468,GO:0004672	AT1G14390.1		Leucine-rich repeat protein kinase family protein	tan	-0.0261480832169672	0.896992027874297	0.237377618580645	0.233175434136178	-0.362984380576044	0.0627556391427677	-0.014200951721798	0.94395329608047	-0.105427346679522	0.600725847973963	-0.291732900524301	0.139810671109426	0.227599111170671	0.253561288062983	-0.0688968045198124	0.732753992256455	0.308326909495753	0.117652559739887	-0.147451184690875	0.462978824607195	0.0751480025775098	0.709497589682961	0.157932952062855	0.431417365184368	0.234912822074203	0.238207813537255	-0.0399696438961504	0.843092332967782	-0.174959766346116	0.382739383295145	-0.42826369053868	0.0258372290732839	-0.0928432567616581	0.645087809916944	-0.106441427384914	0.597208007575446	-0.417058704638665
328	Glyma.01G043800	30544500	PF00612,PF13178	PTHR32295,PTHR32295:SF14				GO:0005515	AT1G14380.3	IQD28	IQ-domain 28	lightgreen	-0.245590515639031	0.216920284244949	0.0261439322721281	0.897008294588648	0.791292699488574	8.91119814630183e-07	-0.393774544335503	0.0421295973318515	0.200956589045864	0.31485248347573	0.160396847077922	0.424172439609269	0.332601143827802	0.0900534063179055	-0.472522399906424	0.0128154593544916	0.498094872781366	0.00819201976297676	0.180217413019003	0.368374332922294	-0.514085499606094	0.00608553386428027	0.0664778688135526	0.741816651568053	0.056980137461444	0.777715968785187	0.419086931601439	0.0295638064926874	0.502249491040123	0.00759331246205865	0.00226729208302159	0.991044967003238	-0.317516701554602	0.106554638956625	0.372183466322005	0.0559100627509571	0.811621102053948
329	Glyma.01G043900	30543721										salmon4	-0.0503229149603421	0.80315186056584	0.0930255557573947	0.644436137035785	0.0605327810273866	0.764231216685806	-0.189924407467531	0.342695190553983	0.182581013959484	0.362020535752757	-0.310539016405512	0.114906550764339	-0.0844683443794177	0.675295241781428	0.192171525391955	0.336907677818489	-0.208268211126596	0.297192887159395	0.127849649096156	0.525097423246686	0.111694628643566	0.579127316460251	-0.155779702058979	0.437803578715679	0.0363983542863975	0.856963115920623	-0.233220777012158	0.241703805749735	-0.0828573194876245	0.681164573116826	0.194618663471512	0.330672555053778	0.00455544796158552	0.982008605782238	-0.0662212956927055	0.742779913167355	-0.110128419409584
330	Glyma.01G044000	30542557	PF04832	PTHR11220,PTHR11220:SF25					AT1G17100.1		SOUL heme-binding family protein	turquoise	0.0863154972710209	0.668588392950186	-0.237214216117091	0.233506845859125	-0.537710773748787	0.00381951009816161	0.354311390845518	0.0697888266578484	-0.120614879190837	0.548991788557209	-0.217814392980197	0.275091756716225	-0.326449949903779	0.0965317325784501	0.508328832822451	0.00678380003609552	-0.75188416608114	6.13524562169312e-06	-0.181645689988631	0.364527112515812	0.544596542600409	0.00331352535663885	-0.228551776448684	0.251525617142641	-0.132821032410055	0.508973570041616	-0.762202345075644	3.83608643582774e-06	-0.38474759486217	0.0475194029626186	0.105509446122555	0.600440718760828	0.454267988192689	0.0172973259494849	-0.0959876951944037	0.633883451089292	-0.770027871734814
331	Glyma.01G044100	30543004	PF07714	PTHR27001,PTHR27001:SF160	KOG1187	2.7.11.1	K04733	GO:0006468,GO:0004672	AT2G02800.1	APK2B	protein kinase 2B	lightgreen	0.932488525341493	1.48007222939706e-12	0.134432905262581	0.503798550915845	-0.321205861441074	0.10232572426508	-0.108140251917994	0.591334596282765	-0.0489840638744088	0.808291955420531	0.0492137552805804	0.807409569673316	-0.450624659622234	0.0183304567541857	0.00502844141449323	0.980140899295648	-0.219382539244764	0.271564751533591	-0.0684017233233163	0.734606038503061	0.496132692103736	0.00848826545512174	0.100743720728884	0.617085943681226	-0.10256099335467	0.61071636385552	0.583847151310074	0.00138770334533559	-0.230572555181714	0.247243087176945	-0.145117397957919	0.470166571021242	-0.0586777301683884	0.771264323025253	0.0663200086293346	0.742409266845596	0.235005661982599
332	Glyma.01G044200	30545147	PF08449	PTHR10778,PTHR10778:SF10	KOG1581		K15275	GO:0055085	AT1G14360.1	ATUTR3,UTR3	UDP-galactose transporter 3	lightgreen	0.0397498219461629	0.843944839921874	-0.0077468915814799	0.969408846675745	0.593440648160463	0.00110296189137189	-0.203407672921355	0.308861784563008	0.272949081307722	0.168359082147462	-0.0452520843663919	0.822660128818849	0.28756208094261	0.145824675553649	-0.133912138054237	0.50546765116897	0.184176190659849	0.357769075172368	-0.162466488020114	0.41813876515175	-0.190506533972723	0.341190216945356	-0.00854846721631131	0.966245251127482	-0.136354213568612	0.497664312498227	0.276394607326887	0.16283759189917	-0.0817050132534663	0.685373852816291	-0.197296085886974	0.323931551233064	-0.210912365152616	0.290962768062737	0.550650329137422	0.00291709072364775	0.805058216409152
333	Glyma.01G044400	30544084										black	-0.428884793528581	0.0255994613741128	-0.104088158760811	0.605384893215794	0.871672765035327	3.2372762933112e-09	-0.206777295562125	0.300742375108097	0.322376640683005	0.101010208073622	0.0158999782938952	0.937260065094407	0.77023078533413	2.61868154559675e-06	-0.406402943385348	0.0354161849081308	0.641315506429213	0.000312358715956168	-0.095037965505541	0.63725940565788	-0.453876918576661	0.0174058722058074	0.000885041131254314	0.996504330000293	0.160793838583416	0.423011392777859	0.14193564163884	0.480058355399662	0.25700038739106	0.19563487792077	-0.145094133903452	0.470238511042362	-0.304977746638053	0.121901575743165	0.19107523020813	0.339723806026398	0.671213057327018
334	Glyma.01G044500	30542916	PF03703	PTHR35688,PTHR35688:SF2					AT1G14345.1		NAD(P)-linked oxidoreductase superfamily protein	mediumpurple3	-0.181010212741492	0.36623592073462	-0.0502123047743372	0.803576213729973	0.301315191517682	0.12667586616766	-0.0305056719308612	0.879939154232497	-0.0395600598879028	0.844680907551001	-0.0506055973851895	0.802067604350656	0.551400315185308	0.00287092786832083	-0.11704021660147	0.560980604123177	0.35429294548959	0.0698044050161536	-0.0437853044528002	0.828322835987239	-0.0984705282505813	0.625091713775768	-0.0366750203049758	0.855887016349888	-0.0134789832010084	0.946798606031906	-0.0718392244446441	0.721777141384028	-0.0399943770391974	0.842996424408873	-0.274070269222099	0.166548092195061	-0.057381524770057	0.776189193178017	-0.0166788622016473	0.934193054017659	0.10371942554163
335	Glyma.01G044600	30543407	PF00046,PF02183	PTHR24326,PTHR24326:SF176	KOG0483		K09338	GO:0003677,GO:0043565,GO:0006355,GO:0003700	AT1G69780.1	ATHB13	Homeobox-leucine zipper protein family	darkorange	-0.567440204415691	0.00202280002318829	0.142935174624257	0.476939481096671	0.603072781618578	0.000869466347646755	-0.072050507746162	0.72099097397494	0.185319732270208	0.354739543241547	-0.0727517761719768	0.718383600038941	0.805077818719211	4.11050671632851e-07	-0.36933565808766	0.0579637492671857	0.754501498509995	5.45798208520067e-06	0.0266619255616515	0.894978699392788	-0.403602806729181	0.0368253718370158	-0.0717212994797201	0.72221605029471	0.270721318151773	0.171998524123973	-0.035784552751507	0.859351401192768	0.546606024700235	0.00317712395611418	0.0641875036732553	0.750428721376406	-0.265375157234422	0.180956874220518	-0.108647776621977	0.589584759365784	0.14681065390681
336	Glyma.01G044800	30542801	PF00010	PTHR12565,PTHR12565:SF148				GO:0046983	AT1G26945.1	KDR	basic helix-loop-helix (bHLH) DNA-binding superfamily protein	turquoise	0.227844355010702	0.253036221219184	-0.0197081379299637	0.922273778594595	-0.541067119950974	0.00356521577726735	0.0793703616281082	0.693930185991293	-0.14343828600622	0.475373556005564	-0.0660451736407039	0.743441353422153	-0.241607972431059	0.22470429977	0.285947091441981	0.148202546157425	-0.385067919451997	0.0473192733688024	-0.111223023709031	0.580740605988447	0.497438158445755	0.00829018747544899	0.00890419829577836	0.964841436694776	-0.185126340125411	0.355250817111109	-0.387647009945306	0.0457320559435036	-0.334061278094631	0.0885650166930243	0.0562976946111073	0.780313655681931	-0.128198885680487	0.523956777853671	-0.166155101807347	0.407503782865497	-0.602745167494354
337	Glyma.01G044900	30544150	PF00160	PTHR11071,PTHR11071:SF17	KOG0881,KOG0880,KOG0884	5.2.1.8		GO:0006457,GO:0003755,GO:0000413	AT1G26940.1		Cyclophilin-like peptidyl-prolyl cis-trans isomerase family protein	black	-0.0902709271688418	0.654310331779069	-0.0616643407767865	0.759950010218455	0.51398236862455	0.00609748709582769	-0.259837884436503	0.190572908398803	-0.0199254527333788	0.921419310480227	0.167085402870668	0.404845661149355	0.0859131467013206	0.670047200749691	-0.283286453732671	0.15218039867506	0.204043417659457	0.307319590485045	0.0327722888179494	0.871089174186783	-0.128889716684178	0.521703964981554	0.0480441771768341	0.811905011372234	0.0253268537298365	0.900211043393882	0.172452017780945	0.389702948557328	0.731602259669586	1.45089197286492e-05	0.373614916981247	0.0548994817181188	0.016379911190541	0.93537012732343	0.199653545221177	0.318066225572919	0.357805207191962
338	Glyma.01G045100	30542232	PF01344	PTHR24413,PTHR24413:SF138				GO:0005515	AT2G02870.3		Galactose oxidase/kelch repeat superfamily protein	darkslateblue	0.0358049484527826	0.85927202254658	-0.123950143591181	0.537914072348379	0.0917451885976333	0.649018525578522	0.0942580577978446	0.640036999453807	-0.102525958067186	0.610838904202018	0.288167371022317	0.144940560948024	-0.061865097859873	0.759191171092482	-0.135277920151808	0.501096033013897	0.0929001752597559	0.644884313157946	-0.118126141887898	0.557326047706575	-0.108332911011157	0.590670085053817	-0.132158881353563	0.511106994398685	0.670592743180506	0.00012934946232714	0.222692076326309	0.264216902759358	0.226851272168793	0.255166803281539	-0.247833083806096	0.212618209696962	-0.134323108497014	0.504150230972772	-0.108326216601907	0.590693169705093	0.194355580256218
339	Glyma.01G045200	30543481							AT1G26920.1			darkred	0.473615162819948	0.0125811268975639	-0.0039110999756079	0.98455308598562	-0.432558758240648	0.0242290638061062	0.0313314723666988	0.876713139113245	-0.0621570882293948	0.758087868957146	-0.203961177335282	0.307518819727603	-0.345080892245062	0.077925054613082	0.200044916663855	0.317098860945186	-0.450194048100415	0.0184558425887468	0.0035726727403627	0.985889569496139	0.787700897164392	1.08002432705498e-06	-0.219347883150371	0.271642382942308	-0.0616087154866185	0.760160305946192	-0.327402020084747	0.0955067950479041	-0.125285935687332	0.533507133942068	0.068797188312299	0.733126528951896	0.353320709231692	0.0706293219913522	-0.0246312926788143	0.902938677376649	-0.439240368907369
340	Glyma.01G045300	30544330		PTHR35476,PTHR35476:SF2					AT2G02880.1		mucin-related	purple	0.540662809175202	0.00359506218023996	0.320767688411578	0.102821341187762	-0.659480794995298	0.000182761618782212	0.155025972951055	0.440051020742073	-0.224706590265136	0.259807877448338	0.308602859699869	0.117307394857789	-0.501502354548995	0.00769818055881454	0.0336570714172384	0.867638598104549	-0.0405603105156194	0.84080248445278	0.0400681243522221	0.842710464897094	0.309628188676433	0.116031422459228	0.230048174006416	0.248349746847452	0.177217929491759	0.376530567501676	0.432147547352806	0.0243794157699168	0.12197018253235	0.54447758024103	-0.0765201131771048	0.704425907163242	0.0996468377039174	0.62094370812208	-0.287373064769168	0.1461015532603	-0.267870320035266
341	Glyma.01G045400	30542822	PF03134	PTHR12300,PTHR12300:SF51	KOG1725		K17279		AT1G69700.1	ATHVA22C,HVA22C	HVA22 homologue C	black	-0.298489230964394	0.130451903396247	0.0437032647419258	0.828639811832911	0.708451865128721	3.547638690608e-05	-0.166525997123715	0.406442866359162	0.127084912272212	0.527599296548648	-0.0821967306711742	0.683576519541143	0.861625213880041	7.84783620543727e-09	-0.398246215532916	0.0396457481168913	0.560073186818048	0.00238087770133476	-0.132051817173315	0.511452362157056	-0.258503915421717	0.192941256902276	-0.100851450172804	0.616707588733943	-0.0403282540924303	0.841701952298146	-0.00433809903404087	0.982866881844316	0.0587763259745646	0.770890064256316	-0.0228415543366069	0.909961986466204	-0.145780189631661	0.468119402557933	0.100428028157192	0.618195232026386	0.368770451130193
342	Glyma.01G045500	30542520	PF03634	PTHR31072,PTHR31072:SF8					AT1G69690.1		TCP family transcription factor	black	-0.275233859431003	0.164683189614144	0.0659340355256096	0.743858832881512	0.648314940185528	0.000255120048681177	-0.165786489065144	0.408559703561492	0.114830331737374	0.568451139691973	-0.0845660841792733	0.674939744740182	0.534420004306086	0.00408367642028677	-0.429687932153902	0.0252946429077794	0.57260996249614	0.00180010514133154	0.0574710970588465	0.775848593421062	-0.358144932645696	0.0666088254672648	-0.141585907796388	0.481152099968868	0.150068475942699	0.454986845674174	0.207212858305791	0.299702682654067	0.585900334164183	0.00132193250216137	0.147737880216656	0.462099825991521	0.00246339040596915	0.990270479886967	0.23352086131503	0.241081333151088	0.381123349328128
343	Glyma.01G045700	30544963	PF04603	PTHR15837,PTHR15837:SF0	KOG3329				AT1G69680.1		Mog1/PsbP/DUF1795-like photosystem II reaction center PsbP family protein	lightgreen	-0.0593788282006202	0.76860412285279	0.175066120897485	0.382445647490326	0.708649742762218	3.52189567789754e-05	-0.258395867687812	0.193133970736477	0.407478303636146	0.0348866135794826	0.140863481196383	0.483415415079001	0.275624020435634	0.164061189342468	-0.430293783609959	0.0250666566956855	0.405678973455227	0.0357763204876859	0.141984243942164	0.479906459129027	-0.368195129027091	0.0588025406688738	0.0631696314356741	0.75426551059197	-0.135050805391778	0.501821679955376	0.485040264518326	0.0103370831735524	0.278310583727571	0.159823281606715	0.124763895351883	0.535227366929834	-0.213524793149545	0.284888984893547	0.362862781590575	0.0628502896959182	0.883504603646731
344	Glyma.01G045800	30544917	PF00153	PTHR24089,PTHR24089:SF282	KOG0769				AT3G05290.1	PNC1	peroxisomal adenine nucleotide carrier 1	darkturquoise	0.414313890478217	0.031666878032769	0.341688548332618	0.0810906757527841	0.155509617033327	0.438608195037004	-0.286799841704897	0.146943539144966	0.0223202710820644	0.912008877217877	0.0425553028492099	0.833077904187628	0.111445629286695	0.579978859706525	-0.399296584959008	0.0390795671225852	0.607091029278729	0.000785564481595454	0.136008887345944	0.49876409093623	-0.119189947952439	0.553756517634446	0.217475286942853	0.275858299707139	0.209993478916276	0.293118418078612	0.878250044603933	1.74033908812123e-09	0.357473664994335	0.0671574137713009	-0.224616300146895	0.260004459515751	-0.214748751458419	0.282071234094371	0.136838221763825	0.496124908197116	0.575699994726167
345	Glyma.01G045900	30544759		PTHR34576,PTHR34576:SF2					AT5G52900.1			turquoise	0.131101180162653	0.514523935252201	-0.191699604590447	0.338118201382486	-0.600449625981452	0.00092834620383265	0.451447660762772	0.0180927601614675	-0.0290285517575927	0.885714205204642	-0.209596822879485	0.294052048374903	-0.347322044378532	0.0758860648682381	0.611805939902283	0.000696172855418761	-0.610542820493744	0.000719205575603709	-0.153686321466572	0.444060831439201	0.394478421477463	0.0417306334992207	-0.162731499291207	0.417369613543385	-0.0261560600274144	0.896960768479519	-0.444502427375649	0.0201803250365042	-0.243965143035462	0.220074832858645	0.0807817273371588	0.688753174469893	0.241022562529293	0.225864086042903	-0.151553887927039	0.450483755651932	-0.65590009253562
346	Glyma.01G046000	30544552	PF00173,PF00487	PTHR19353,PTHR19353:SF28	KOG4232	1.14.19.4	K13076	GO:0006629	AT2G46210.1		Fatty acid/sphingolipid desaturase	darkturquoise	0.354205022093248	0.0698786991171343	0.422066441882741	0.0283091455205933	-0.275588354774495	0.164117978976827	0.0180353320199824	0.928853896040092	-0.145774897194472	0.468135730965403	-0.0719331017111777	0.721427797858509	0.193740532048458	0.332901855768662	-0.179288949437133	0.370887918787241	0.5220598985912	0.0052192487523606	-0.0715081832564243	0.723009472398306	-0.0610362437178534	0.762325544245574	0.0995820224579445	0.621171972661211	0.139161700110305	0.488768341526362	0.62343690368879	0.000512505984427644	-0.179909166623762	0.369207728192756	-0.379763101501563	0.0507204300292809	-0.0878842870755228	0.66291166155039	-0.165844438126572	0.40839360263028	0.0882235733439301
347	Glyma.01G046100	30543629										darkturquoise	0.121466061438411	0.546154669359339	0.475010849735084	0.0122870192638269	0.0198613793509082	0.921671234174781	0.0573045489559888	0.776481926960257	0.181939027318513	0.363739904059769	0.0630286964403229	0.754797205193149	-0.181257914210652	0.36556929073572	-0.42575013908668	0.02681781503936	0.30903477275726	0.116768646155712	0.112529311951864	0.576276842828074	-0.231093014916003	0.246147912562873	0.462854626785956	0.0150507527576612	0.0788639100462107	0.695791181791551	0.562906022963812	0.00223722942941182	0.468223852402838	0.0137726779005941	0.166939651453266	0.405261468271274	-0.160727367942257	0.423205671908799	0.0539169016688856	0.789393901116735	0.235144264697707
348	Glyma.01G046200	30543679	PF13419	PTHR12725,PTHR12725:SF55	KOG3085				AT1G14310.1		Haloacid dehalogenase-like hydrolase (HAD) superfamily protein	darkturquoise	-0.202248362618659	0.311686384065316	-0.218784753841844	0.272905819712328	0.115898856744483	0.564833410171778	0.202068162158606	0.31212686360745	0.0936349255322283	0.642259656899223	-0.239283502868683	0.229333046915459	-0.045283610200829	0.822538513024845	0.237148231016838	0.233640765151777	-0.437425509844494	0.0225061995918631	0.0456526602481432	0.821115143547142	0.257459372934222	0.194809862253991	-0.279117335063371	0.158565981563494	-0.15848783877208	0.429779910715917	-0.61125894313188	0.000706067134037094	-0.103490991078309	0.607467329254184	0.497968411068769	0.0082108474369211	0.0389410882066287	0.847082717168633	-0.27353671439367	0.167408190758602	-0.284094215035966
349	Glyma.01G046300	30543717	PF00201	PTHR11926,PTHR11926:SF384	KOG1192	2.4.1.272		GO:0016758,GO:0008152	AT2G15480.2	UGT73B5	UDP-glucosyl transferase 73B5	tan	-0.0588713693508686	0.770529337497997	-0.111902022635663	0.578418478655923	-0.228436440703853	0.25177149755838	-0.0298108787071543	0.882654837300382	-0.0322345202255009	0.873187555345982	-0.0504269809252468	0.80275266386091	0.140769251938811	0.483711028426091	0.182597242840946	0.361977133605111	0.0266906795771303	0.894866054531999	0.0906513691351586	0.652943174934015	0.0235420140010341	0.907212420085757	-0.122056404123245	0.544190982575338	-0.12514680650971	0.533965337454335	-0.195449055955042	0.328572809815697	-0.196113973845082	0.326897350210296	-0.407365304088412	0.0349419612492253	0.178601232281113	0.372756166886442	0.437104338322063	0.0226167282422186	-0.215459234395318
350	Glyma.01G046400	30543676	PF05460	PTHR13394,PTHR13394:SF0	KOG4557		K02608	GO:0006260,GO:0005664,GO:0003677	AT1G26840.1	ATORC6,ORC6	origin recognition complex protein 6	tan	-0.221126304425016	0.267677036309488	0.0790057266075037	0.695269891882115	0.187737060939972	0.348385655984625	-0.393696991997481	0.0421737391983187	0.111334906682311	0.580357692525899	0.111388327190004	0.580174902879588	0.353565347875339	0.0704210497725746	-0.331900193688672	0.0907745951152222	0.622748493780963	0.000522057337991616	0.0767408074676496	0.703611306547973	-0.405932597120119	0.0356498246538963	0.201837641593215	0.312690905863119	0.196763068819517	0.325266794256016	0.33750859326953	0.0851248531503213	0.265277415013399	0.181123624413939	-0.146095382182201	0.467147493789431	-0.103545175280987	0.607278255030941	0.0776127643758368	0.700395971541105	0.218550663993066
351	Glyma.01G046500	30544754	PF04116	PTHR11863,PTHR11863:SF52	KOG0874	1.14.13.169	K04713	GO:0055114,GO:0016491,GO:0006633,GO:0005506	AT1G14290.1	SBH2	sphingoid base hydroxylase 2	turquoise	0.154730102967536	0.440934929700037	-0.0453274389781786	0.822369443370104	-0.668722957199825	0.000137232698471028	0.167529553453748	0.403580042982493	0.0489021629749376	0.808606642490326	-0.153299217736791	0.445223134575333	-0.368561198628636	0.0585322943985154	0.551269231800425	0.00287895087772865	-0.535676985636131	0.0039809939848669	0.203546570363127	0.308524436986948	0.255929200461989	0.197569651686022	-0.126280299763192	0.530237768152006	-0.108122191016227	0.591396907675352	-0.306629891641644	0.119791686406964	-0.335694284008323	0.0869225289242778	-0.0930934581130327	0.644193468762405	0.0414869206229958	0.837212829987996	-0.300962601028488	0.127142585750324	-0.584356606592744
352	Glyma.01G046600	30544469		PTHR33781,PTHR33781:SF4					AT2G02950.1	PKS1	phytochrome kinase substrate 1	darkmagenta	-0.496083142690058	0.0084958610544301	-0.0112751770450336	0.955487700008693	0.612729875672515	0.000679734450850592	0.0403569251739644	0.841590810544795	0.233721331699012	0.240666083012725	-0.1227855726144	0.541770070041531	0.868393323334937	4.35645367058446e-09	-0.236346818777666	0.235271340740959	0.553129485210668	0.00276687095320991	-0.133366585825911	0.507219115396226	-0.273972084722464	0.166706132589188	-0.223861383113248	0.261651865585461	0.0669700155346901	0.739970030840344	-0.219878456570024	0.270455433558026	0.109783949449195	0.585675625409085	-0.118839975338366	0.554929666710887	-0.213908321660892	0.284004124791998	0.146097140243915	0.467142075683167	0.194711925730989
353	Glyma.01G046700	30543257	PF03141	PTHR10108,PTHR10108:SF776				GO:0008168	AT1G26850.1		S-adenosyl-L-methionine-dependent methyltransferases superfamily protein	black	0.491392075861048	0.00924125275970589	0.0183597413074286	0.927577435641192	-0.818477391590376	1.82384142003947e-07	0.284319460565433	0.150627020598369	-0.243570150700438	0.220846080452171	-0.0437570072672966	0.828432164521248	-0.474499977145771	0.0123940035052633	0.6703156085865	0.000130492049430104	-0.43680571239086	0.0227198945743125	-0.128080793582055	0.524342346278366	0.37927440011229	0.0510431748234137	-0.143152155043447	0.476263808619956	-0.0462667746156477	0.818747825515405	0.0207671503288345	0.918110620267319	-0.48293220265945	0.0107239068695999	-0.350111750083482	0.0734053565266263	0.128819822851434	0.521931677255102	-0.0870557273641501	0.665907599782015	-0.439249988255276
354	Glyma.01G046900	30542080	PF13676,PF00931	PTHR11017,PTHR11017:SF155	KOG4658			GO:0007165,GO:0005515,GO:0043531	AT5G36930.2		Disease resistance protein (TIR-NBS-LRR class) family	black	-0.325039041414775	0.098065778423486	-0.0166887698207247	0.934154046600217	0.888428097786147	6.18723931726735e-10	-0.259037851589465	0.191990875312995	0.196070701891155	0.327006228141519	0.0256897589929885	0.898788351962292	0.326829347673368	0.0961223125764651	-0.425697023349883	0.0268388571417357	0.269458217869707	0.17408638266247	-0.0264386108027855	0.895853610267911	-0.291654900062548	0.139921471743211	-0.0251524549903641	0.900894843190673	-0.00316052132764003	0.987517247117364	0.0526196943114893	0.794352799922774	0.459534515019668	0.015888973421666	0.300492162359947	0.127767252891482	-0.151989764166117	0.449166889632914	0.370377140274889	0.0572059766073489	0.627807937088441
355	Glyma.01G047000	30544144	PF01199	PTHR10759,PTHR10759:SF13	KOG1790		K02915	GO:0006412,GO:0005840,GO:0005622,GO:0003735	AT1G26880.1		Ribosomal protein L34e superfamily protein	darkturquoise	0.190468909682835	0.341287366930575	0.447169167757567	0.0193566135158061	0.191718153278269	0.338070572731965	-0.113215553271677	0.573937969068318	0.0589143433337827	0.770366249725857	0.100258954966562	0.618789661828369	0.030820168925356	0.878710338589195	-0.275370226158446	0.164465602704171	0.359599474360321	0.065431995738972	0.00330607996371694	0.986942397782997	-0.298683520866261	0.130189701108013	0.153097843795488	0.445828415372786	-0.0281353236318625	0.889209216811397	0.670382981649053	0.000130213463197345	0.351869637085721	0.0718744459165464	0.290780483752252	0.141167932834838	0.125282880644259	0.533517193318525	-0.0375988801491807	0.852295471909706	0.466309281405975
356	Glyma.01G047100	30543471	PF01150	PTHR11782,PTHR11782:SF42	KOG1386	3.6.1.5	K01510	GO:0016787	AT2G02970.1		GDA1/CD39 nucleoside phosphatase family protein	darkorange	0.268573132258679	0.17555993940913	-0.325804841746944	0.0972308918973777	-0.233167989697383	0.241813413513234	0.220417923384098	0.269252015120414	-0.147969442756749	0.46139050193255	0.124958486910429	0.53458584006602	-0.315716637023088	0.108664633146065	0.121182918111055	0.547097671382309	-0.484155869994002	0.0104979247700701	-0.172571504893637	0.389369523470521	0.467281586612506	0.013990226842541	0.110561977709427	0.583005262646714	-0.109843760017944	0.585470153528403	-0.237866476038038	0.232185806636113	0.122010369578399	0.544343991093992	0.251651328898782	0.205427187934911	0.267942331980363	0.176615456730192	-0.0333196971826306	0.868954052921957	-0.343712569049605
357	Glyma.01G047300	30544222	PF00067	PTHR37736,PTHR37736:SF1		1.14.13.109		GO:0055114,GO:0020037,GO:0016705,GO:0005506	AT1G27090.1		glycine-rich protein	black	-0.317644565742127	0.106405927136638	0.0623118883928292	0.75750313514337	0.65797648783666	0.000191312178532785	-0.303954253758677	0.123222237588855	0.0144162023370591	0.943105112175866	0.128084587464981	0.524329957202779	0.464233265854484	0.0147135953544089	-0.58683673251573	0.00129284291665509	0.672994366028541	0.000119811921234327	0.0390761018556176	0.846558706238443	-0.416148206962361	0.0308448582476329	0.131414295392085	0.513511245692924	0.255932531523913	0.197563614844867	0.311161344769167	0.114142617887321	0.73262304585977	1.39192610953965e-05	0.0805243412177885	0.689696277638445	-0.194753991005431	0.330329808929186	0.212274293022547	0.28778622494357	0.406886048028334
358	Glyma.01G047500	30544651	PF05699,PF14372	PTHR23272,PTHR23272:SF0	KOG1121			GO:0046983,GO:0003677	AT3G42170.1		BED zinc finger ;hAT family dimerisation domain	palevioletred3	-0.183117455656567	0.360587509990123	-0.0648398889766213	0.747972643212174	0.336057618940144	0.0865602426117913	-0.0940604809463185	0.640741411528674	0.691644127522422	6.45088087698124e-05	-0.0567911226496943	0.778435212682376	0.253407224384621	0.202176604126794	-0.151704242875052	0.450029272720083	0.140758577080099	0.483744523093003	-0.0818029918117104	0.685015586319006	-0.134425717354923	0.503821570132575	-0.0344660425539522	0.864485748621821	-0.0663651048742213	0.742239958575857	-0.0611416333493614	0.761926801357029	-0.0351802016303329	0.86170409587675	0.175200252150359	0.382075381466196	-0.0633488570183134	0.753589517944253	-0.025092479609694	0.901130016561711	0.230386600452261
359	Glyma.01G047600	30543578										purple	-0.0435273921329697	0.829319416912981	0.331358972115468	0.0913344186019773	-0.239201705191422	0.229497082554962	0.119927769638271	0.551286995011029	-0.178145370516618	0.373997567467072	0.0695158145468146	0.730440395491289	-0.060619015944982	0.763904710720017	0.25437983299696	0.200391294873227	0.292845451190432	0.138237168813195	-0.0452794938706687	0.822554392179557	-0.279406723786195	0.15811669399904	0.111982922369651	0.578142080788982	0.257151144956785	0.195363630161526	0.401436141310375	0.0379462097023061	0.4490385412466	0.0187957871169305	-0.00478846465279942	0.981088481968443	-0.288541144886918	0.144396537627392	-0.257787776605986	0.194221036242915	-0.0403781542687458
360	Glyma.01G047700	30541566	PF12906,PF12428	PTHR23012,PTHR23012:SF57	KOG1609	6.3.2.19		GO:0008270	AT2G02960.1		RING/FYVE/PHD zinc finger superfamily protein	turquoise	-0.0278215149760687	0.890437566608938	0.197472806004381	0.323489596404038	0.723243388851258	2.0241151028098e-05	-0.426734409315542	0.0264303025344708	0.161246780337545	0.421688848747524	0.208031213847188	0.297755352444072	0.15922901147746	0.427598026865291	-0.493735080750842	0.00886239584533612	0.420861116058837	0.0288114168494537	0.244902617982141	0.218251619267616	-0.362820450988982	0.0628832650745303	0.0749407193182177	0.710264821003987	-0.0240884205698659	0.90506829250632	0.535983231745349	0.00395631252090652	0.486030349197337	0.0101594652023163	0.201081470965581	0.314545538469907	-0.26514019107586	0.181357911785328	0.231821611275424	0.244620135737115	0.84258237150623
361	Glyma.01G047800	30542727		PTHR36726,PTHR36726:SF1					AT1G69588.1	CLE45	CLAVATA3/ESR-RELATED 45	tan	0.00351171470000188	0.986130303038719	0.648275303107844	0.000255416274988405	0.108967903361696	0.58848218442628	-0.171410433637119	0.39261635188478	-0.0900961849821501	0.654938650840868	-0.049252482245131	0.807260818244719	0.215223506162298	0.280983063373901	-0.317443776687257	0.106639523054392	0.535629808600049	0.00398480777622214	-0.119598179793528	0.552389518945666	-0.147344145662447	0.463307226722693	-0.0711822340410246	0.724223507196042	-0.100492766520793	0.617967686074257	0.347219209361486	0.0759787203861227	-0.00175540223265158	0.993066703175822	0.0336942891600284	0.867493503520689	-0.147546029594993	0.462687936600256	0.00986698221266875	0.961042546442355	0.185080266327974
362	Glyma.01G047900	30542815	PF04770	PTHR31948,PTHR31948:SF8					AT4G24660.1	ATHB22,HB22,MEE68	homeobox protein 22	darkturquoise	0.531413664710208	0.00433844280104424	0.186074691307343	0.352747822762733	-0.195993299627229	0.327201037540646	-0.0582993145754605	0.772701210044348	-0.222075899696523	0.265575095034747	0.154463757146852	0.441731451501157	-0.382973057207927	0.0486402052744827	-0.0502587588522862	0.803397987215892	0.066594277613254	0.741379738935219	-0.0286206702561881	0.887309903812842	0.0490553136111194	0.808018216887245	0.255070925310092	0.199129315936559	0.0226318176803275	0.910785479725602	0.720645824097335	2.23939010925613e-05	-0.200040347036001	0.317110145373526	-0.192296112729704	0.336588535886397	-0.196075789062895	0.326993427001618	-0.0753661165638282	0.708690568310004	0.386643108661896
363	Glyma.01G048000	30543402	PF07891	PTHR10759,PTHR10759:SF9				GO:0006412,GO:0005840,GO:0005622,GO:0003735	AT5G39785.1		Protein of unknown function (DUF1666)	black	0.528140738385288	0.0046310368904247	0.00936115122223371	0.963038323152146	-0.917389686815267	1.69786170923e-11	0.335741158233953	0.0868757255715961	-0.294210095411129	0.136324660479393	0.029040540796406	0.885667308689125	-0.645671976801663	0.000275546279762351	0.571226791309871	0.00185751093526595	-0.490666825798758	0.00936123438761785	-0.0201644522315155	0.92047967784131	0.400004897403701	0.0387014155149596	-0.0249226635940134	0.901795937318904	0.000175177641663976	0.999308094311516	0.101129828010216	0.615730344600558	-0.306461317118254	0.12000572827676	-0.133490257400055	0.50682181283125	0.239076713388468	0.229747890218483	-0.230056230592806	0.248332719585353	-0.518181333743703
364	Glyma.01G048100	30541553	PF14432,PF01535,PF13041	PTHR24015,PTHR24015:SF44					AT2G02980.1	OTP85	Pentatricopeptide repeat (PPR) superfamily protein	black	-0.394509756865816	0.041712942327235	-0.114951692866966	0.568039721698492	0.92665008212545	4.04233513158827e-12	-0.232881780820532	0.242408270002987	0.299321438418377	0.129331503425912	0.061385139364561	0.761005720537342	0.50467429857327	0.00726120148033379	-0.40084616802342	0.0382560759444096	0.299953864227724	0.12848477055113	-0.062564960449727	0.756547474954816	-0.338703440601772	0.0839564577329845	-0.0743963973875711	0.712280866896527	-0.134863771777771	0.502419656614157	-0.0437039551685571	0.828637144130483	0.217734079196342	0.275273181113154	0.159783617437948	0.425969331573831	-0.175994686547402	0.379886598236111	0.326937293925879	0.0960060630062162	0.672041883724809
365	Glyma.01G048400	30543227	PF00445	PTHR11240,PTHR11240:SF19	KOG1642	3.1.27.1	K01166	GO:0033897,GO:0003723	AT1G14220.1		Ribonuclease T2 family protein	violet	0.239848254221581	0.2282026408027	0.00934468976366046	0.963103276221211	-0.0744444155709264	0.712102942203908	-0.0712928267663318	0.723811518916292	-0.0851527585291642	0.672807338465879	-0.04202278599111	0.835138352623262	-0.106207613273195	0.598018327188749	0.178820944944908	0.372158703031818	-0.138924703765421	0.48951618000072	-0.108456484744123	0.590244029842248	0.198587384050961	0.320710680703101	-0.075572009589615	0.707929045958498	0.0166629216423514	0.934255814114626	0.0116204046216514	0.954126195323112	-0.227234200659579	0.254343877934068	-0.377759188068216	0.052054105249618	0.0370950131650097	0.854253924538196	-0.0379401403980582	0.850969530986661	0.177490409845326
366	Glyma.01G048500	30543027	PF01762,PF00337	PTHR11214,PTHR11214:SF129	KOG2287	2.4.1.134	K14413	GO:0016020,GO:0008378,GO:0006486,GO:0030246	AT1G26810.1	GALT1	galactosyltransferase1	darkturquoise	0.595917771588455	0.00103824944516704	0.292099475273406	0.139290795492019	-0.413200818774794	0.0321742129674453	0.00512676998639917	0.979752642346867	-0.204812983823373	0.30545918495364	0.0985688283434089	0.624744650021598	-0.382864347616314	0.0487095374851828	0.116799477986937	0.561792253647352	0.0937076213544853	0.64200020189114	-0.0803794869785905	0.690227245445162	0.151365519969124	0.45105348589746	0.0392757571687877	0.84578392678908	0.164582816641916	0.412018347904183	0.678364532250773	0.000100699061471136	-0.0772513250836366	0.701728168721018	-0.27237898471564	0.169285225942247	-0.0487988696692705	0.809003566834964	-0.128131569888258	0.524176545897963	0.207743005145893
367	Glyma.01G048600	30541781		PTHR12899,PTHR12899:SF8								black	-0.417817511696879	0.0301118028721731	0.149731024997229	0.456013148016441	0.821724705671613	1.48297468985661e-07	-0.230791544917602	0.246781889662751	0.116632619260783	0.562355129749776	-0.0535631016874977	0.790745604616656	0.509495529852809	0.00663707738411156	-0.609426106349823	0.000740118322001931	0.57864403057605	0.00156718610883857	0.0556842972980853	0.782650490663073	-0.395722024437	0.0410330859802375	0.068984899463606	0.732424591083288	0.0550915968045876	0.784910228074246	0.11132512952842	0.580391149882008	0.644000712297479	0.000289191487295569	0.274260281677514	0.166242543323698	-0.175747904412649	0.380565743266615	0.177627685129581	0.375410232427989	0.475165383316342
368	Glyma.01G048700	30542157	PF13639	PTHR22763,PTHR22763:SF77		6.3.2.19		GO:0008270,GO:0005515	AT1G26800.1		RING/U-box superfamily protein	paleturquoise	-0.110412522898084	0.583517810409641	-0.0636917759416402	0.752296610559254	0.0259182761335477	0.897892656384537	-0.0716544432296491	0.722464922962291	-0.0456121420971783	0.821271388918399	0.482714071329254	0.0107646133487243	-0.181708626135177	0.36435813114001	-0.0129860662541904	0.948741581573472	-0.163632374910514	0.41476083051592	-0.0610112700054636	0.76242004125753	-0.0996533623250834	0.620920731788765	-0.0860856634520228	0.669421561059427	-0.0748599312892225	0.710563921819117	-0.0269611481959832	0.893806581936382	0.213160313257386	0.285731516795613	0.0203290939911703	0.91983244508743	-0.0679165018140535	0.736422607614024	-0.0671893556414537	0.73914748059986	0.0571424157914397
369	Glyma.01G049100	30541549	PF00249,PF14379	PTHR31499,PTHR31499:SF11					AT1G69580.1		Homeodomain-like superfamily protein	darkturquoise	0.111471643241784	0.579889869821997	0.173230799451295	0.387532713481934	0.0425924939320125	0.832934042094186	-0.0859856492515563	0.669784240817554	-0.125037745624915	0.534324645398344	0.0869417176766751	0.666320233625134	0.0784021545532561	0.697489438517115	-0.315399462708909	0.109039608450609	0.593616657458774	0.00109825117503157	0.0586076056142415	0.771530538489172	-0.329551489406999	0.0932229035583011	0.237680045594407	0.232562879945979	0.0793678589677805	0.693939377964608	0.736679252870845	1.17819026348986e-05	0.233973182016087	0.240145076042386	-0.119731645924814	0.551942933803579	-0.126656064174175	0.529004785552	-0.0708201344812184	0.725572951629308	0.361176639375392
370	Glyma.01G049200	30541725	PF05097	PTHR33671,PTHR33671:SF2					AT2G30990.2		Protein of unknown function (DUF688)	skyblue1	-0.219110054760393	0.272175515326487	-0.075333189905446	0.708812377246497	0.0832703952380253	0.679657899451081	0.18385406744582	0.358625211469607	-0.148690260100229	0.459186148095689	-0.239623209746378	0.228652642515695	0.367392461515951	0.0593985013074251	-0.249901504688843	0.208701809908021	0.395153372564498	0.0413508887099375	-0.113994639473704	0.571287785869524	-0.102320219041465	0.611558708822831	-0.209134995237836	0.295141431567194	-0.0280181181114619	0.889667968525513	-0.11875375410032	0.555218865309459	0.231199162539714	0.245924944398784	-0.0360477337019681	0.858327222030909	-0.0719246166958158	0.721459370729333	0.136204273250928	0.498141686366873	-0.217208686853683
371	Glyma.01G049400	30541651	PF02701	PTHR31089,PTHR31089:SF4				GO:0006355,GO:0003677	AT3G47500.1	CDF3	cycling DOF factor 3	ivory	-0.410541752049284	0.0334126824249805	-0.232974462687926	0.242215534385025	-0.0507492249750453	0.801516843503579	0.0287844926259104	0.886668952254766	-0.0249752835315734	0.901589585227938	-0.215551408204677	0.280233052844599	-0.00902747780165154	0.964354964906592	0.238563979217748	0.230778653234189	-0.221325829438543	0.267234497302148	0.227017523571917	0.254809310682541	-0.206473538470743	0.301468779316916	-0.221271942841757	0.267353969193269	-0.0460015889704591	0.819769887102152	-0.435545613603134	0.0231594533568785	-0.0432026603748125	0.830574556667027	0.209541400621015	0.294182647507801	0.474431716689384	0.012408356667525	-0.242848303672923	0.222260226076256	-0.291300467124774
372	Glyma.01G049500	30542886	PF13499	PTHR10891,PTHR10891:SF574	KOG0027				AT3G29000.1		Calcium-binding EF-hand family protein	honeydew1	0.0930535730874216	0.644336004871359	-0.116409854147961	0.563106996913209	-0.00841426849132042	0.966774862597165	-0.232376703071372	0.243460377764459	-0.0329103528101309	0.870550583199347	-0.114547003019007	0.569412152901966	0.0661692890827945	0.742975209571417	-0.11390888891655	0.571579211912698	0.197773791818543	0.322737718063336	-0.245569085025537	0.216961677428166	0.0136384875079948	0.946169936472677	0.152985643675969	0.446165852225496	0.609263918211891	0.000743199215463852	0.171404181299961	0.392633877548969	-0.100634691267401	0.617468961559985	-0.597461113286209	0.000999618332891731	-0.0310231884537038	0.877917237755555	0.115128432033134	0.56744080970255	0.188679911453282
373	Glyma.01G049600	30542813	PF00249	PTHR10641,PTHR10641:SF473	KOG0048		K09422		AT1G69560.1	ATMYB105,LOF2,MYB105	myb domain protein 105	tan	-0.0831175032593964	0.680215425902045	-0.128418099732367	0.52324141006789	-0.347428801023829	0.0757899674465888	0.405542938360727	0.0358443163453939	-0.210757745293687	0.291324794609954	-0.216739833659369	0.27752547228843	0.347696649758049	0.0755492724206127	0.175572223541148	0.381049643654071	0.202351739392598	0.311433864987651	-0.158348178285613	0.430191725340166	0.0916389190584617	0.649399424367483	-0.240206573787859	0.227487362969421	0.11691303091262	0.561409343918586	-0.23297189715183	0.242220868157332	-0.307417649023051	0.118795175469588	-0.410390172402264	0.0334844174738073	-0.0880246436874174	0.662404654018806	-0.163398338436354	0.415437688992569	-0.466324589213883
374	Glyma.01G049700	30542892	PF00332	PTHR32227,PTHR32227:SF120		3.2.1.39		GO:0005975,GO:0004553	AT1G11820.2		O-Glycosyl hydrolases family 17 protein	tan	-0.176198437068936	0.379326403660747	0.0269063802470322	0.8940211032125	-0.357526355010787	0.067114227497792	0.130468194800881	0.516574132471624	-0.166483346863738	0.406564785238334	0.135850763426876	0.499268080786406	-0.0175058627356354	0.930937578254421	0.0118747257097286	0.95312328679632	0.28843445788766	0.144551669269549	-0.0968719944288939	0.63074649373412	-0.255436566319371	0.198463841281735	0.282710669589994	0.153051180507585	0.416770299698361	0.0305700120670574	0.182541227168866	0.362126953577992	-0.0890148388561959	0.658831926715451	-0.459570406532299	0.0158797104048184	-0.00607462284793441	0.976010225466448	0.230637698084215	0.2471058355578	-0.170619351206938
375	Glyma.01G049800	30544768							AT5G62410.1	ATCAP-E1,ATSMC4,SMC2,TTN3	structural maintenance of chromosomes 2	plum2	-0.206218522540018	0.302079469793147	0.11878754719543	0.555105510108753	0.252135329127633	0.204527651635652	-0.12608627251332	0.530874958783841	-0.123119263374239	0.540663868414368	-0.140357470045522	0.485003938173149	0.271080107438886	0.171408678723566	0.110426141152131	0.58347109913273	0.202719157484994	0.310537395595251	0.134714967581017	0.502895660134581	-0.169414862153464	0.398232620985744	0.073089858035936	0.717127680346828	-0.155385163775134	0.438979224769792	0.0256114002007817	0.899095514932451	0.281329664671246	0.155154212528109	0.457573199188727	0.0164019754282462	-0.138099907739647	0.49212331158434	-0.159718881497313	0.426159264417154	0.0720235769231604
376	Glyma.01G049900	30543649	PF02536	PTHR13068,PTHR13068:SF36			K15032	GO:0006355,GO:0005739,GO:0003690	AT2G03050.1	EMB93,SOLDAT10	Mitochondrial transcription termination factor family protein	purple	0.063488175123689	0.753064168396737	0.456523130270337	0.0166821919089416	-0.232247772916456	0.243729428782533	-0.146099684452864	0.467134234836335	-0.211917735567584	0.288615725122447	0.16410679313522	0.413390641380641	-0.000208744132997353	0.999175515524974	-0.205683110431587	0.303364140880507	0.548552900901983	0.00304957696597387	0.331028237518701	0.0916778000616694	-0.311665569991523	0.113526417583254	0.139111344899508	0.488927188292179	0.117538273370297	0.559303100496105	0.629556475634623	0.000434089111155977	0.335514596139674	0.0871021220374909	-0.0142072032378741	0.943928661459702	-0.132209965734665	0.510942246644193	-0.120599221407082	0.549044042174754	0.0167714496033339
377	Glyma.01G050100	30544049	PF03330,PF01357	PTHR31867					AT1G69530.2	AT-EXP1,ATEXP1,ATEXPA1,ATHEXP ALPHA 1.2,EXP1,EXPA1	expansin A1	antiquewhite4	-0.614846574472442	0.000643343706966009	-0.289430266860547	0.14310833574601	0.26082073362716	0.188840846051842	0.117790528309948	0.558454354050308	0.236348967822164	0.235266958154128	0.0353735638852718	0.86095122449904	0.0508043404527168	0.801305519763983	0.101448474176437	0.614612523219023	0.019797814927895	0.921921164031877	0.0880271297286492	0.662395675047042	-0.434307614526179	0.0235980233556927	-0.116502257907767	0.562795064516529	0.29418600810685	0.136358251083399	-0.220237515363152	0.269654076798071	0.205082793761928	0.304808590120001	-0.0134328700845695	0.946980361872139	0.0472262211358087	0.815052413794736	0.0408693054577014	0.839605100132619	0.17369581853591
378	Glyma.01G050300	30542461										ivory	0.134140037888668	0.504736877992435	-0.0902515762555214	0.654379900393309	-0.187761283117453	0.348322334250768	-0.0700159411451286	0.728572813330412	-0.102868436182063	0.60964148296709	0.248717019267074	0.210938495498139	-0.252587971488172	0.20368883157063	0.00674112970031461	0.973378942024446	-0.211578852914786	0.289405506667754	-0.079858999109248	0.692136289804948	0.0558784200475338	0.781910748904974	-0.0848348326305511	0.673962609874705	-0.0921111209151229	0.647707584547356	-0.0320659702130665	0.873845413095947	-0.0628038655333361	0.755645633139922	-0.120515703043621	0.549322801018029	0.772547716751292	2.3388680523116e-06	0.313840365306009	0.110896803037874	-0.0958211970261157
379	Glyma.01G050400	30543317		PTHR31150,PTHR31150:SF7					AT1G14180.1		RING/U-box superfamily protein	turquoise	-0.165084241494842	0.410575572948266	0.154359758246839	0.442042675662862	0.755703715947051	5.16998663605672e-06	-0.288212058981033	0.144875440738851	0.178075904721293	0.374186946900439	0.0605814123184672	0.764047082177515	0.671811950073695	0.000124427049594384	-0.486978197419249	0.00999181880382976	0.717290130545068	2.5475883685061e-05	-0.130368959860111	0.516895907687317	-0.449260855776907	0.0187299872640106	-0.0279100556629175	0.890090964259064	0.0756360995173761	0.707692056855534	0.454889968751213	0.017125834861332	0.322421397421276	0.10096017041632	-0.160116013398273	0.424994824586457	-0.330160286860801	0.0925835686456545	0.200847346005828	0.315121141401468	0.731058798911174
380	Glyma.01G050500	30543868	PF04667	PTHR10358,PTHR10358:SF8					AT5G64130.1		cAMP-regulated phosphoprotein 19-related protein	lightgreen	-0.021534552280137	0.915095142353525	0.0880434060866395	0.662336889955556	0.447124713630991	0.0193701151819568	-0.0417066904725707	0.836361913135142	0.232796024189275	0.24258669445132	0.100215475593929	0.618942565055336	-0.0671841758715792	0.739166902098379	-0.0987909970236866	0.62396053677358	0.159766474549976	0.426019623656948	0.0751078495331616	0.7096461892548	-0.302205343306504	0.1255031529998	0.0319145545220388	0.874436464690924	0.201267599265777	0.314088399877655	0.439338604330965	0.0218569115688226	0.539078411552146	0.00371408550202415	0.2076598215592	0.298638118912569	-0.125793428486921	0.531837356301591	0.205708901168533	0.303302180429843	0.669869430702729
381	Glyma.01G050800	30543365	PF04535	PTHR11615,PTHR11615:SF81					AT1G14160.1		Uncharacterised protein family (UPF0497)	darkred	0.30791082537799	0.118174420365791	-0.219310241176799	0.271726719028131	-0.343820661761295	0.0790898431347359	0.27575550174681	0.163851954602691	0.0496274377825681	0.805820941818009	-0.162963337813643	0.416697382697021	-0.310261655330555	0.115248235642209	0.199719706255777	0.317902566034784	-0.662398044982489	0.000167133897699904	-0.00367383083747302	0.985490081846561	0.652181704890031	0.00022763314596036	-0.221218882866925	0.267471642049355	-0.245522019966779	0.217052602200789	-0.580930777386121	0.00148597851487444	-0.361463469066257	0.063947476493647	0.172225496858578	0.390335495294071	0.121248347212826	0.546879694164883	-0.0634488042374889	0.75321261976427	-0.535794142549722
382	Glyma.01G050900	30543530	PF05757	PTHR33399,PTHR33399:SF5			K08901	GO:0019898,GO:0015979,GO:0009654,GO:0009523,GO:0005509	AT1G14150.1	PQL1,PQL2	PsbQ-like 2	black	-0.528713797290226	0.00457862935843656	-0.308923920604977	0.116906743830752	0.721604100118592	2.15770747346222e-05	-0.030363408610878	0.88049510067779	0.246816432175612	0.214561300531099	-0.134025740237049	0.505103314263525	0.405228964227119	0.0360016480324253	-0.139430926043814	0.487919504655025	-0.0893817834066515	0.657509801107359	-0.111230760408233	0.580714123978433	-0.1256059522967	0.532453910050783	-0.258929719531574	0.192183083994117	-0.147893398229712	0.461623379105525	-0.581240274104238	0.00147527187254591	-0.0908921618041943	0.652078426603694	0.233420288826455	0.241289835118176	-0.0492292139649039	0.807350191620566	0.0769559835674016	0.702817381280588	0.205450989066943
383	Glyma.01G051300	30542645	PF02365	PTHR31719,PTHR31719:SF40				GO:0006355,GO:0003677	AT1G69490.1	ANAC029,ATNAP,NAP	NAC-like, activated by AP3/PI	turquoise	0.135833360499486	0.499323564803951	-0.196828435724649	0.325102865323773	-0.529928516443898	0.00446920372280056	0.0617116379068879	0.759771212845861	-0.0962493409453905	0.632954644079378	-0.17999485183197	0.368975953677318	-0.449424044392026	0.0186818076611492	0.59336130388873	0.00110509118286881	-0.819150493425853	1.74786601938897e-07	-0.157465612735657	0.43279909876541	0.446241915720683	0.0196398422549622	-0.195583805512571	0.328232846549563	-0.228560374450098	0.251507293649056	-0.617622735447491	0.000598196469641483	-0.402398784381693	0.0374449116764895	0.117047028895783	0.560957644245885	0.307571565127115	0.118601186242895	-0.102754074850983	0.610041220611955	-0.616148151554112
384	Glyma.01G051400	30543508	PF14443	PTHR14304,PTHR14304:SF11	KOG4246			GO:0006355	AT2G03150.1	emb1579	ATP/GTP-binding protein family	black	-0.194382404818922	0.331271448352536	0.0829592991114603	0.680792496144505	0.646326729823694	0.000270356632768321	-0.374733357250842	0.0541198702358511	0.056386474932167	0.779975586615426	0.175189683440716	0.382104548638814	0.354922654678259	0.0692740856845594	-0.612354830017428	0.000686365927167597	0.578194620303319	0.00158358815182256	0.125311374702405	0.533423374090048	-0.225008468838193	0.259151320617829	0.174890040003257	0.382932027711491	0.0836215082685603	0.67837817493958	0.266804713483131	0.178530235215354	0.754823948349399	5.37936067711953e-06	0.189921272727968	0.342703305570455	-0.239422581008064	0.229054321799578	0.217377315325915	0.27608001707919	0.418143344316938
385	Glyma.01G051500	30542236	PF03372	PTHR23227,PTHR23227:SF41								lavenderblush3	-0.125183521026849	0.533844404941759	-0.075339598638322	0.708788668221234	0.127998922865722	0.524609732650964	-0.0647204428893799	0.74842215108934	-0.0899071336789752	0.655618679434199	-0.058373723694585	0.772418612224357	0.0756530112325358	0.70762952584003	-0.097690653082095	0.627847944505107	0.0661704987920085	0.742970666667455	-0.0581604804900632	0.773228562565489	-0.114342438202652	0.57010646157977	-0.0469827564046192	0.815989782152536	-0.0628111117803279	0.755618284187947	-0.0418184047416551	0.835929440578444	0.111582514871173	0.579510661813225	-0.250888899955897	0.206849662539168	0.234469588793298	0.239120336569737	0.865171858258934	5.7877669824593e-09	0.0786373738886896
386	Glyma.01G051700	30544711	PF00249	PTHR10641,PTHR10641:SF626	KOG0048		K09422		AT3G01140.1	AtMYB106,MYB106,NOK	myb domain protein 106	tan	-0.0169600856212528	0.933085903560671	0.609082583484068	0.000746657024355691	-0.27598915486892	0.163480592956015	0.0890306063820269	0.658775094653131	-0.131993985595597	0.511638962883782	-0.0351880740511206	0.861673441670326	0.175770456298107	0.380503651380739	-0.141655902914119	0.480933097988399	0.467522373384227	0.013934365610902	-0.0762060613387386	0.705585646697912	-0.0654024783145766	0.745856551047545	0.108590105813498	0.58978348313576	0.0833337583403843	0.679426891634706	0.212778147506152	0.286616626789514	0.0826802559991235	0.681810769676276	-0.0780126105559591	0.698923221083178	-0.189171733935227	0.344646972642727	-0.190521628990312	0.341151244648441	-0.2524820740372
387	Glyma.01G051800	30544139	PF00044	PTHR10836,PTHR10836:SF39		1.2.1.13		GO:0055114,GO:0016620	AT1G42970.1	GAPB	glyceraldehyde-3-phosphate dehydrogenase B subunit	maroon	0.409789289957839	0.0337700018859412	-0.0272175598454482	0.892802337092021	-0.178522035052926	0.372971664272318	-0.0292432888458859	0.8848742932291	-0.0485657627551704	0.809899494250711	-0.0259369440781452	0.897819490905594	-0.0209810225881713	0.917270104142357	-0.0389458521185156	0.847064226535091	-0.117443899308582	0.559620785969337	-0.0553978449915035	0.783742408648869	0.419555745500261	0.0293634700155811	-0.053706105845703	0.790199181549623	-0.0366423039279696	0.856014254463824	-0.127173379665591	0.527309579709217	-0.0646029986900449	0.748864203583508	-0.221291889825361	0.267309740749945	-0.0319274853623648	0.874385986545143	-0.0124095948400995	0.951014273562877	-0.219467568348404
388	Glyma.01G052100	30543229	PF13359	PTHR22930,PTHR22930:SF13					AT5G35695.1			mediumpurple3	-0.181010212741492	0.36623592073462	-0.0502123047743372	0.803576213729973	0.301315191517682	0.12667586616766	-0.0305056719308612	0.879939154232497	-0.0395600598879028	0.844680907551001	-0.0506055973851895	0.802067604350656	0.551400315185308	0.00287092786832083	-0.11704021660147	0.560980604123177	0.35429294548959	0.0698044050161536	-0.0437853044528002	0.828322835987239	-0.0984705282505813	0.625091713775768	-0.0366750203049758	0.855887016349888	-0.0134789832010084	0.946798606031906	-0.0718392244446441	0.721777141384028	-0.0399943770391974	0.842996424408873	-0.274070269222099	0.166548092195061	-0.057381524770057	0.776189193178017	-0.0166788622016473	0.934193054017659	0.10371942554163
389	Glyma.01G052300	30542785		PTHR35279,PTHR35279:SF1					AT1G26761.1		Arabinanase/levansucrase/invertase	darkturquoise	0.201194622013765	0.314267586045536	-0.247162301843336	0.213898908419161	-0.556581869791619	0.0025687443334016	0.234427434232233	0.239207244174966	-0.0358956254867379	0.85891913002885	-0.219496527882628	0.271309511793153	-0.242006218491453	0.223917599872025	0.557934213959651	0.00249452032898286	-0.693327972434418	6.08663382750977e-05	-0.190045290460586	0.342382344210369	0.649430982847951	0.000246902282947051	-0.286578392349912	0.147269748348824	-0.162738624180447	0.41734894553452	-0.708673028980877	3.51887719382536e-05	-0.508520484791161	0.00675951216842306	-0.13803487133811	0.492329184696465	0.256115940400728	0.197231420738769	-0.0538717628817937	0.789566322197055	-0.693814489600564
390	Glyma.01G052400	30545308	PF10159	PTHR14580,PTHR14580:SF0	KOG4520				AT3G52220.1			darkturquoise	0.473452132152177	0.0126158597492964	0.132482611612966	0.510063400955704	-0.013381056943634	0.947184587571032	-0.150346892607655	0.454141006633249	0.178913224617683	0.371907933477745	0.10876083853451	0.58919525140431	-0.298266178217574	0.13075339611382	-0.0187325540267508	0.926110737378264	0.0287134009567816	0.886947088385575	0.110531740814403	0.583108942654876	-0.15188175340667	0.449493019764941	0.167001063815264	0.405086238740026	-0.0592610684284742	0.76905076500338	0.77477922765376	2.09507502807444e-06	0.0046274596091231	0.981724247598322	-0.24788915977478	0.212511381863324	-0.0405320130809645	0.840912156981724	0.170762317143811	0.394435427106481	0.671629769784966
391	Glyma.01G052500	30542441	PF10250	PTHR31741,PTHR31741:SF3					AT1G14020.1		O-fucosyltransferase family protein	darkorange	-0.377754020764168	0.0520575794867873	0.0658680470383127	0.744106745626446	0.502615837563268	0.00754233245217976	-0.16761115124486	0.403347770074675	-0.0415397578410154	0.837008235616847	0.138735096718985	0.490114898231927	0.673351939573248	0.000118446365943068	-0.569749291881179	0.00192056624693553	0.892208679165326	4.10711659310514e-10	-0.0417781772195949	0.836085165545742	-0.452870847546248	0.0176876963263593	0.211248291941419	0.29017720895383	0.353826056480769	0.0701996170554045	0.32891876538623	0.0938908817395505	0.454235787533761	0.0173062425567591	-0.0912561701323626	0.65077201258042	-0.308001986823829	0.11805993847585	-0.0773644468454203	0.701311130478364	0.273889304708572
392	Glyma.01G052600	30545005	PF12796,PF07714	PTHR23257,PTHR23257:SF366	KOG0192	2.7.12.1		GO:0006468,GO:0004672	AT1G14000.1	VIK	VH1-interacting kinase	purple	-0.258073106250822	0.193710437798444	-0.293826902987485	0.136859747020924	0.31746029985127	0.106620285788376	0.0282442690834013	0.888782826885591	0.297768519629755	0.131427891486163	-0.164121326212118	0.413348707483086	0.0264260515527932	0.895902818905797	0.391510542353275	0.0434334199463457	-0.434448225830645	0.0235478731256057	-0.366207026949885	0.0602872440235389	0.0839243082664047	0.677275238619892	-0.252148187308609	0.204503790845545	-0.176945987257512	0.377275166982178	-0.534804369737527	0.00405204124822673	-0.158227009454349	0.430549188033811	0.207052630794428	0.300084885365361	0.233323268838902	0.241491085077468	0.0460548922217774	0.819564425982857	0.137794647135514
393	Glyma.01G052700	30542778	PF11360	PTHR37178,PTHR37178:SF1					AT1G13990.1			black	0.431627534870445	0.024570634155884	-0.114325894700967	0.57016262804601	-0.889109404703273	5.75308194575187e-10	0.291591812281167	0.140011135090837	-0.262096467560974	0.186608924018716	-0.0465833798106444	0.817527964600411	-0.6917928142797	6.41795705547418e-05	0.692967801511339	6.16297432200414e-05	-0.758513034173599	4.54939476089754e-06	-0.00685975509212387	0.972910651947592	0.548291012747211	0.00306647511172064	-0.0464487042097194	0.818046811133081	-0.10648020443669	0.597073664919149	-0.271448632840614	0.170804308088686	-0.409108607111093	0.0340958700981298	-0.0221999597469926	0.912481374616222	0.296166234323848	0.133616718476647	-0.198106978780806	0.321906648059572	-0.664670897061897
394	Glyma.01G052800	30542109	PF12352,PF05008	PTHR21230,PTHR21230:SF32	KOG1666		K08493	GO:0016020,GO:0006886	AT1G26670.1	ATVTI12,VTI12,VTI1B	Vesicle transport v-SNARE family protein	black	-0.286682783351987	0.147115908998268	-0.113845108515088	0.57179601469446	0.735583720417803	1.2328133998261e-05	-0.257121720581992	0.195416551089554	0.218315971222707	0.273960452506315	-0.0709050020185287	0.725256601974621	0.298027569859514	0.131076475884833	-0.0669167758692242	0.740169727755961	0.212506858531925	0.287245995404805	0.0223572932291209	0.91186348640954	-0.473927031496154	0.0125149060511885	-0.159458372255835	0.426924057378502	0.0101536420745818	0.959911619277903	0.196182339227527	0.326725378948116	0.0236913168878756	0.906626484206892	0.0320726555102713	0.873819318539327	-0.123235716380949	0.540278070462338	0.0833929698038478	0.679211045306272	0.797923820207772
395	Glyma.01G052900	30543914	PF02714	PTHR13018,PTHR13018:SF45				GO:0016020	AT1G69450.2		Early-responsive to dehydration stress protein (ERD4)	darkred	0.498174039399571	0.00818025185202644	-0.0271341621252634	0.893128949439131	-0.199232000982708	0.319110196588332	-0.000700987499444974	0.997231288323813	-0.0512767491634667	0.799494771629967	-0.0416886232318971	0.836431860093804	-0.178408869919182	0.373279714697995	0.0793191803496298	0.694118177135123	-0.279398999571156	0.158128674387989	-0.0283856668789896	0.88822947025917	0.847316123164116	2.47538308758214e-08	-0.0423354290345528	0.833928524445453	-0.058370889309537	0.772429376394733	-0.207153366189638	0.299844558086156	-0.162194023693292	0.418930364070891	0.139857412820255	0.486576372759486	-0.0195605039557066	0.9228543141704	-0.033349255268675	0.868838789422456	-0.257565895605584
396	Glyma.01G053100	30542185	PF16488,PF08699,PF02170,PF16486,PF02171	PTHR22891,PTHR22891:SF9			K11593	GO:0005515,GO:0003676	AT1G69440.1	AGO7,ZIP	Argonaute family protein	darkturquoise	0.0284799653674523	0.887860463956006	0.244778497993034	0.218492422577646	0.300425637958442	0.12785576704549	-0.315102408956084	0.109391666390224	0.178651541057216	0.372619313214103	0.124012811922583	0.537706939248099	0.237009574666156	0.233922339984097	-0.413635353283964	0.0319753815728638	0.679989010197264	9.5475312696518e-05	0.0372634359079407	0.85359919714573	-0.436437240724011	0.0228477187591925	0.156793593303151	0.434790195128941	0.474708239764128	0.0123502972087529	0.716805889329913	2.59504850587501e-05	0.466978443899056	0.0140608177951774	-0.25090584931453	0.206817967152965	-0.156035368906769	0.437042650761079	0.0514043375159982	0.799005897046255	0.534616772838294
397	Glyma.01G053200	30545196	PF02996	PTHR13345,PTHR13345:SF4	KOG3047				AT1G26660.1		Prefoldin chaperone subunit family protein	darkturquoise	0.189025522916471	0.34502688758892	0.34898031668457	0.0744038553052618	0.138582911326069	0.490595718176744	0.180938947335932	0.366427846482503	-0.0275013684257953	0.891690979384509	0.243520736121461	0.220942693363608	-0.140136211558742	0.485699368730058	-0.36701280852074	0.0596820169830514	0.280808041314939	0.155953886163815	0.192933903797992	0.334957635200748	-0.0076149173901689	0.969929756586298	0.0760832880461002	0.706039202148288	0.209311957716766	0.294723703791104	0.468722607048239	0.0136586648912142	0.658641220273144	0.000187491326652314	0.33033791930105	0.0923976500686856	-0.0888220124064849	0.659527094897427	0.0326426847767132	0.871594813765163	0.245377288914116
398	Glyma.01G053300	30543682	PF01529	PTHR22883,PTHR22883:SF96	KOG1311	2.3.1.225		GO:0008270	AT1G69420.1		DHHC-type zinc finger family protein	darkorange	-0.48045345699151	0.011194114959468	0.0279712501582922	0.889851423129937	0.591065478116665	0.00116826481123786	-0.127061896656519	0.527674681565691	0.0892590357100991	0.657951957523373	-0.0634244387092449	0.753304496408442	0.922071016640998	8.40285622953706e-12	-0.46279440162145	0.0150656255684481	0.874785655522269	2.42374218482983e-09	-0.000369837362922253	0.998539240118083	-0.406563953921005	0.0353364867275468	-0.130570681797923	0.516241914576386	0.180077291868534	0.368753037389159	0.0572443882528249	0.776710734767399	0.249850620351288	0.208797562847946	-0.191873213718468	0.337672572352963	-0.277020693768475	0.161848209846737	0.00744376216107254	0.970605334265595	0.243388856367313
399	Glyma.01G053600	30543351	PF07059	PTHR31558,PTHR31558:SF1					AT1G13970.1		Protein of unknown function (DUF1336)	darkturquoise	0.113221121734048	0.573919007698674	0.115528444164561	0.566086346900777	0.18676116364335	0.350942559345851	-0.0759984574638382	0.706352644945482	-0.173386142212198	0.387100647802135	0.345291792595832	0.0777314134563948	0.0194604210294352	0.923247888488693	-0.265330818864313	0.181032503111843	0.331936735897083	0.0907368904738439	0.165782210806701	0.408571967943311	-0.247157887445047	0.213907353920312	0.189787493206224	0.343049733007931	-0.102264207781375	0.611754732501211	0.557752084665343	0.00250440811941819	0.503713564454637	0.00739129476274502	0.245783968067303	0.216546872588892	-0.277459369662983	0.161157527826234	0.00897573663834389	0.964559138587483	0.290140617778123
400	Glyma.01G053700	30542707	PF15985	PTHR21321	KOG1004		K03681	GO:0003723,GO:0000178	AT4G32175.1		PNAS-3 related	black	-0.264467879805698	0.182508823190078	0.0249242733815556	0.901789624352682	0.380524921620093	0.0502205148656725	-0.231755871281935	0.24475772744505	0.00584037112851876	0.976935080742906	-0.0463376255591473	0.818474805187039	0.127615156035432	0.525863972285129	-0.340571349697971	0.0821543580548319	0.0429213647212381	0.831662137121833	-0.213909659725483	0.284001040728135	0.144307960096617	0.472672967086564	-0.0583491248862299	0.772512032716269	0.220487439969058	0.269097191889328	-0.406969105881823	0.0351365766360245	0.368424501613422	0.0586330958030288	0.342337451608933	0.0804776905195762	0.176550000085787	0.378360933416496	-0.0734735149158654	0.715703325968956	-0.118561599239589
401	Glyma.01G053800	30542209	PF03106	PTHR31221,PTHR31221:SF22				GO:0043565,GO:0006355,GO:0003700	AT2G03340.1	WRKY3	WRKY DNA-binding protein 3	darkolivegreen	0.162330328476874	0.418534250242593	-0.229788236455314	0.248899525407815	-0.375420762556496	0.0536450305451583	0.525761806665985	0.00485407571628758	-0.201752621303489	0.3128990941077	-0.264804438294062	0.181932044353026	-0.176314857701618	0.379006529331478	0.69050366865968	6.70843259433569e-05	-0.491372791381223	0.00924442634784853	-0.287773688777446	0.145515152135761	0.384245385264584	0.0478345121961505	-0.254024214575788	0.201042807108235	0.144530084539912	0.471984480026935	-0.38127292405687	0.0497334445432957	-0.45934406700094	0.0159381995506732	-0.270746151720266	0.171957652182308	0.203743698796721	0.3080460534513	-0.122679161751825	0.542123050167328	-0.292228703262246
402	Glyma.01G054000	30544274	PF01287	PTHR11673,PTHR11673:SF8	KOG3271		K03263	GO:0045905,GO:0045901,GO:0043022,GO:0006452,GO:0003746,GO:0003723	AT1G13950.1	ATELF5A-1,EIF-5A,EIF5A,ELF5A-1	eukaryotic elongation factor 5A-1	lightgreen	0.231710865195011	0.24485195313467	-0.146300803118098	0.466514635905539	-0.431748327925303	0.0245261079631109	0.408231322195109	0.0345195724723852	-0.142734638131597	0.477564385206485	-0.183556921714565	0.359416033820469	-0.297149528411919	0.132270360659879	0.33121049208474	0.091488456126445	-0.495161796401734	0.00863813900175533	-0.182528991032195	0.362159685300112	0.607465851754606	0.000778110001325763	-0.0995565992565578	0.621261516735027	-0.0754232387657146	0.708479266926253	-0.490182437836857	0.00944209266370147	-0.0209682130883241	0.917320442931276	0.291451119907755	0.140211243149827	0.335580470535	0.087036249787313	-0.0193252267218169	0.923779565674308	-0.628087922987579
403	Glyma.01G054300	30542310	PF02582	PTHR16255,PTHR16255:SF9	KOG2861				AT1G69380.1		Protein of unknown function (DUF155)	black	-0.412815066670537	0.0323515544556561	0.0343747231116564	0.864841552643704	0.955522546984339	9.10754800317554e-15	-0.334129779754218	0.0884956491585421	0.209464784865356	0.294363247899174	0.00978692687023697	0.961358393086863	0.609345929991206	0.000741639943908165	-0.523779079065819	0.0050468672869297	0.567214886895003	0.00203302193607384	0.0541211018291941	0.788614018658837	-0.472657563786953	0.0127862799470286	0.0326994926419989	0.871373176445329	0.0773014583111821	0.70154333557662	0.179307265076573	0.370838237334986	0.396644559557425	0.0405216404611657	0.0731227648124785	0.71700547523551	-0.258301066784281	0.193303166786778	0.195160734069265	0.329300944203773	0.721670244670038
404	Glyma.01G054400	30544962	PF04398	PTHR31676,PTHR31676:SF5					AT2G03350.1		Protein of unknown function, DUF538	black	-0.391670305631828	0.043340377480771	-0.0912164219186074	0.65091461874988	0.892315792333325	4.05881852372868e-10	-0.203322543060447	0.309068657032973	0.257077050808186	0.195496910333938	-0.0965638204128234	0.631839002973748	0.788528680087225	1.03354986490107e-06	-0.373411757482002	0.0550420325090602	0.463034572617611	0.0150063867569671	-0.10528981792588	0.601203610339338	-0.329032886206098	0.0937701369177868	-0.0973806859999757	0.628944785679802	-0.10310173032576	0.608826367574072	-0.05377477439767	0.789936831389768	0.082863782577385	0.681140990098345	0.0332097558928839	0.869382798388474	-0.198834710714514	0.320096025819595	0.20327354731858	0.309187759620022	0.560058914641117
405	Glyma.01G054500	30544848		PTHR21145,PTHR21145:SF0	KOG0795	5.4.99.5	K01850	GO:0009073,GO:0004106	AT1G69370.1	cm-3,CM3	chorismate mutase 3	black	-0.421512879657342	0.0285389344650079	-0.318439395240811	0.105484964911565	0.694736299325383	5.7961165134665e-05	-0.158259018569217	0.430454741557781	0.0598052374991681	0.766987431226636	-0.0857309878927251	0.670708041036777	0.39269999391655	0.0427444944636571	-0.19168780057403	0.338148513415048	0.316422617311198	0.107833434423387	-0.0808116913972559	0.688643410917593	-0.267523136464653	0.17731934575012	-0.04197174255348	0.835335909186876	0.264673934947792	0.182155544325786	-0.107264706908165	0.594358541173146	0.368458022194034	0.0586083649688766	-0.078865941879923	0.695783712215298	-0.306039182501852	0.120542952321196	0.24367191529659	0.220647204959962	0.442536424401893
406	Glyma.01G054800	30542767	PF05904	PTHR33167,PTHR33167:SF3					AT1G69360.1		Plant protein of unknown function (DUF863)	black	0.267297143060587	0.177699633190319	-0.232194647984193	0.243840346712428	-0.699391847488423	4.92126676723016e-05	0.224225028780383	0.260857462340612	-0.124120951848165	0.53734960060611	-0.1359740180949	0.498875208209304	-0.56239060387375	0.00226279696096472	0.712341523991771	3.07110546888868e-05	-0.716083025044055	2.66736132524818e-05	-0.112771889052031	0.575449600168151	0.312512546468233	0.112496888421677	-0.209995526749362	0.293113602835666	-0.116256100774344	0.563626203926119	-0.294325157089408	0.136164285555678	-0.560668550564024	0.00235004817015383	-0.306102799915326	0.12046187763206	0.198572945539112	0.320746585560338	-0.0122184155036367	0.95176806609724	-0.427601765455261
407	Glyma.01G054900	30544713	PF13041,PF01535	PTHR24015,PTHR24015:SF843					AT1G69350.1		Tetratricopeptide repeat (TPR)-like superfamily protein	darkturquoise	-0.0713884165240503	0.723455481305739	0.300291004652693	0.128035040509404	0.256574789408096	0.196402024761092	-0.176809963414114	0.377647930482163	0.300175649772413	0.128188789248585	0.364945883468964	0.0612440647625037	0.0736058195734219	0.715212350212976	-0.408857679105731	0.0342166327559795	0.481754327633839	0.0109452489773366	0.0570468591235827	0.777462120495873	-0.293753473055663	0.136962457276443	0.323216975654693	0.100073809514106	-0.0633053210907769	0.753753707950449	0.460509335975646	0.0156389655104087	0.501366616501049	0.00771736278867384	0.17795374095563	0.374520127886727	-0.160501942770839	0.423864905228575	0.077357309621784	0.701337440296723	0.406777828130279
408	Glyma.01G055000	30541992	PF02151,PF08755	PTHR31350				GO:0005515,GO:0003677	AT2G03390.1		uvrB/uvrC motif-containing protein	black	-0.46897056686931	0.013602274056364	-0.0762453812446045	0.705440409813119	0.864667563157209	6.04699276958506e-09	-0.173992465688482	0.385416878448867	0.13156358691187	0.513028744297708	-0.119985151549999	0.551095148360738	0.636169744818055	0.000361340500408977	-0.434858125427713	0.023402173734967	0.362901873546784	0.0628198491232555	-0.0988753231134965	0.623663024235977	-0.214698141404824	0.282187393823591	-0.0943883139417373	0.639572769381714	0.046954631684755	0.816098081640546	-0.242677794272762	0.222595151490606	0.437232318642829	0.0225726319156755	0.208421642605431	0.296829104198589	-0.104948418318341	0.602390296727011	0.262499175871596	0.185908191546785	0.321666884240731
409	Glyma.01G055200	30542615	PF00704	PTHR11177,PTHR11177:SF175		3.2.1.14,3.2.1.17	K01183	GO:0005975,GO:0004553	AT5G24090.1	ATCHIA,CHIA	chitinase A	darkolivegreen	0.203956684101557	0.307529707009729	-0.108459839256295	0.590232466069711	-0.453511954088655	0.017507677377502	0.346030233904837	0.0770562994615282	-0.128060684347617	0.524408016133722	-0.0658555432820649	0.744153723907415	-0.281691921289805	0.154600577452063	0.862549974405865	7.25474705823883e-09	-0.49875739168484	0.00809397469445862	-0.0833535629406571	0.679354694248873	0.435790295308024	0.0230735638393315	-0.109989553215749	0.584969430546372	-0.126516765130463	0.529461702862391	-0.300430759104234	0.127848951507168	-0.241160926251071	0.225589605287402	0.161840311552193	0.419959247984301	-0.025041482686115	0.901329990328294	-0.0998618287743614	0.620186803808002	-0.378512976658732
410	Glyma.01G055300	30545051	PF01661,PF13716	PTHR11106,PTHR11106:SF65	KOG2633				AT1G69340.1		appr-1-p processing enzyme family protein	lightgreen	-0.119153385176498	0.553879026985916	-0.0686950663183694	0.733508497836062	0.657091723826849	0.00019650402732274	-0.28438683097885	0.15052610820067	0.19215727026564	0.336944205274368	0.0387677958532892	0.847755387236957	0.537606423998394	0.00382765753230914	-0.380387909675863	0.050310136778606	0.607796902028477	0.000771577318006334	-0.0777300089833824	0.69996401551248	-0.392553807435175	0.0428286949013384	-0.0858248665814827	0.670367435684727	0.0188393098444518	0.925690788005088	0.417073511563326	0.0304367673526934	0.284041988040042	0.151043149571495	-0.328237192089565	0.0946144532058888	-0.334321980566635	0.0883012382522906	0.260321871070545	0.189718618606391	0.727041103943626
411	Glyma.01G055400	30544034		PTHR36730					AT2G03420.1			black	-0.518342206365239	0.00560913592231485	-0.121861776817373	0.544838017052366	0.934138036713441	1.0962870556724e-12	-0.17054309725664	0.395051795028382	0.229662063640438	0.249166673737306	-0.0897441255342736	0.656205244497013	0.605767390950795	0.000812388369792461	-0.465219346585322	0.014476291053248	0.318739183644715	0.105139148255642	-0.0242315242999217	0.904506852796304	-0.291261997907427	0.140480558251649	-0.130473525249373	0.516556850932202	-0.074363780411393	0.712401732945339	-0.241830391114214	0.224264703154909	0.25173149454198	0.205278010346296	0.334263560636906	0.0883602957418309	-0.0978717789194955	0.62720737425684	0.138614415447381	0.490496163406629	0.431733488159569
412	Glyma.01G055500	30543082	PF12796	PTHR24198	KOG4412		K06694		AT2G03430.1		Ankyrin repeat family protein	darkturquoise	0.0647957456641765	0.748138757056547	0.171803157554934	0.391516416141806	-0.13845876878882	0.490988114686317	-0.0302250447025117	0.881035861769858	-0.129370713578386	0.520138191680649	0.358371591755972	0.0664243740973677	-0.434980593939545	0.023358784812023	0.112952305652469	0.574834680548829	0.098887005254919	0.623621812785393	0.435858541168494	0.0230496541334825	-0.283728275508586	0.151514617412461	0.132431299835985	0.510228742424691	0.205844132510596	0.302977425758825	0.573634854856382	0.0017585609671965	0.562296055688676	0.00226751418887264	0.166400234152704	0.406802427824621	-0.103626415015482	0.606994817514124	-0.176896466505997	0.377410850368263	0.269114363058809
413	Glyma.01G055700	30545083		PTHR11453,PTHR11453:SF48				GO:0016020,GO:0006820,GO:0005452	AT1G15460.1	ATBOR4,BOR4	HCO3- transporter family	ivory	-0.0544611809494043	0.787315628044126	-0.0690346675217727	0.732238520749241	-0.19841308961635	0.321144270749941	-0.0162033754375458	0.936065271940502	-0.0551226526292929	0.784791781818123	-0.0501862014046387	0.803676366574171	-0.210904258277798	0.290981742422391	0.109032923158423	0.58825835364801	-0.28945943482131	0.143066216477385	-0.0452380350514021	0.822714327517814	-0.0210664991377846	0.916934206266601	-0.0494952392080073	0.806328530708089	-0.0518635968754355	0.797246786788265	-0.197334470050269	0.323835525894383	-0.0660867202606217	0.743285305778389	0.107521285754394	0.593471685754036	0.998147670831674	6.36349295030029e-32	-0.0692734825599021	0.731345856695565	-0.241396789368001
414	Glyma.01G055800	30542865	PF14901			3.6.4.13,3.6.1.15,2.7.7.48			AT5G49580.1		Chaperone DnaJ-domain superfamily protein	mediumpurple3	-0.0569671990261738	0.777765196751237	-0.311218499113355	0.114072647203299	0.353545461024607	0.0704379626995188	-0.247371306845152	0.213499304314438	0.208959652399394	0.295555703020599	0.290668275276877	0.141328461360687	0.0851602134302742	0.672780257710203	-0.312587609790162	0.112405980657814	0.177438371936978	0.375927603495754	0.249352516175351	0.20973646106701	0.0179930062848341	0.92902044878453	0.0910550194268213	0.651493811744415	-0.0203188069760894	0.919872883512317	0.0721368482455659	0.720669787816848	0.205347040808466	0.3041722463716	0.139444031460912	0.487878203918178	-0.0197571364822445	0.922081111988757	-0.151497924771586	0.450652979635638	0.23280197428492
415	Glyma.01G055900	30544059	PF13445	PTHR13139,PTHR13139:SF47					AT1G69330.1		RING/U-box superfamily protein	black	-0.300375936672652	0.127921926370296	-0.0584227825892976	0.772232307319152	0.775580999294579	2.01322351731273e-06	-0.1674669903756	0.403758183360873	0.298861330950808	0.129950075516757	-0.0169628573051831	0.933074992299995	0.347853070671733	0.0754089799691722	-0.180831553121115	0.36671718234959	0.265799724375639	0.180233795473129	-0.0806638736394356	0.689184952674306	-0.456621163126827	0.0166558656133996	-0.105433102679264	0.600705855666074	-0.0278936460033865	0.890155200206881	0.187588735083741	0.348773559883895	-0.0676846609036364	0.737291061191454	-0.0610049899307994	0.762443804699061	-0.295447944213019	0.134606493306254	0.19567820423116	0.327994813084897	0.832409343995949
416	Glyma.01G056000	30542169	PF03763	PTHR31471,PTHR31471:SF5					AT1G13920.1		Remorin family protein	grey	0.159061474934689	0.428090695043529	-0.0491464728658041	0.80766801898026	0.00955473442457826	0.962274506451333	-0.261224748713041	0.188132024669511	-0.167689301319521	0.403125381761945	0.358682126064599	0.0661723076261166	-0.294210068507958	0.13632469799348	-0.026689609258094	0.894870247508598	0.0132755573383956	0.947600432879715	0.311196412659282	0.114099682585899	-0.0633823173416645	0.753463333856132	0.126774382602648	0.528616835101775	0.24080729006116	0.226291580084289	0.288319755084148	0.144718590195261	0.2199881371209	0.270210483303031	-0.222065840905725	0.265597304236776	-0.0679437448709255	0.736320578487131	0.36087290180471	0.0644149626499122	0.253026162228412
417	Glyma.01G056100	30542433	PF14226,PF03171	PTHR10209,PTHR10209:SF168	KOG0143	1.14.11.32		GO:0055114,GO:0016491	AT1G17020.1	ATSRG1,SRG1	senescence-related gene 1	violet	0.207169209376667	0.29980677151211	0.0731340459228072	0.716963582410007	-0.147938605503494	0.461484929868211	-0.0398912918922042	0.843396175639882	-0.00207530795460955	0.991803212852727	-0.122291277670147	0.543410628058755	-0.105020029744775	0.602141297251374	0.333614485792438	0.0890184656235274	-0.0770994703661711	0.702288133666721	-0.202696568564432	0.310592464509675	0.0331253194050892	0.869712105536258	-0.191131722786179	0.339578344555811	-0.134606995070982	0.50324118885855	0.118544061650415	0.555922492611214	-0.158569673396958	0.429538706169916	-0.376591164937426	0.0528440650823912	0.0708484002207008	0.725467584233054	0.00728286360427955	0.971240445243967	0.221995449349434
418	Glyma.01G056200	30543800	PF01535,PF13041	PTHR24015,PTHR24015:SF827					AT2G20540.1	MEF21	mitochondrial editing factor 21	grey	-0.1364642620698	0.49731409006926	0.158066104449054	0.431024127186755	0.156841548090723	0.434647947797548	0.349187492774432	0.0742202464512328	0.10508798953462	0.601905035122452	-0.106982081033492	0.595336084687704	-0.119989018371331	0.551082221410437	0.125182670401019	0.533847206637981	-0.242324054456582	0.2232910705946	0.0998422159913994	0.620255837552188	0.0449553530701669	0.82380501137716	-0.127203854216773	0.527209797974859	-0.0728596944770077	0.717982623138032	-0.198653949010887	0.320545182684048	-0.0719944829483674	0.721199410616162	0.118832220892066	0.554955673425645	0.24909228573669	0.210228119713476	0.230141395509188	0.248152773927731	0.177703819261698
419	Glyma.01G056300	30542220	PF00560,PF13855	PTHR27000,PTHR27000:SF120		2.7.11.1		GO:0005515	AT5G61240.1		Leucine-rich repeat (LRR) family protein	lightgreen	-0.036005416432659	0.858491886317303	0.284507219568362	0.150345901689024	0.544775509207564	0.00330117785198932	-0.354419534493979	0.069697545846874	0.116539820014909	0.562668286446547	-0.0455411215968164	0.821545272958867	0.15232837289117	0.448145303833701	-0.3024466563604	0.125186611982922	0.455933458667695	0.0168412695466334	0.0626317041937697	0.756295492886786	-0.454185962779743	0.0173200468604479	0.394291786061517	0.0418361266211608	0.0697655784297774	0.729507534236313	0.643679681365137	0.000291879417007613	0.260732745345182	0.188995461168361	-0.0181777511655836	0.928293494936074	-0.322069142696268	0.101354489547612	0.0877751915800778	0.663305845294355	0.828714602841253
420	Glyma.01G056400	30544985		PTHR34359,PTHR34359:SF3					AT1G26600.1	CLE9	CLAVATA3/ESR-RELATED 9	brown4	0.060698522769542	0.763603713825869	-0.0709153358899101	0.7252180847537	-0.455226789192483	0.0170335529554527	0.540682726412166	0.00359358690764462	-0.195376336913386	0.328756363613494	-0.200107780932344	0.316943646402846	-0.170297005017853	0.395744369026797	0.352060323608043	0.0717098673156213	-0.235986778648547	0.236006343006355	-0.0813983148173058	0.686495749389855	0.00485030971614714	0.98084427541711	0.385250056929629	0.0472057759857357	-0.0907018221572498	0.652761948878961	0.0111668309764874	0.955915019341542	-0.473342392217684	0.0126392840791568	-0.0642376300947608	0.750239922553528	-0.0802404593017398	0.690736990420389	-0.00638888708255458	0.974769518460968	-0.266003346324645
421	Glyma.01G056800	30542675	PF03106	PTHR31221,PTHR31221:SF8				GO:0043565,GO:0006355,GO:0003700	AT1G69310.2	ATWRKY57,WRKY57	WRKY DNA-binding protein 57	black	0.34554853310264	0.0774961799849605	-0.00132868797524638	0.994752066266696	-0.764810803291035	3.39410865534241e-06	0.369908319781609	0.0575461235869794	-0.165487764206028	0.409416545209043	0.0508895871318681	0.800978693862876	-0.619856076129201	0.000563907803541661	0.741304622927767	9.70635466881829e-06	-0.577286488924943	0.001617184643262	-0.0988948373360136	0.623594183930548	0.227912913178465	0.252889565458892	-0.0771108582836016	0.702246135405361	-0.031323505956686	0.876744251044899	-0.00929418791081316	0.963302546164387	-0.162582274089247	0.417802618823418	-0.0424177503552123	0.833610028619996	0.117939553819517	0.557953213460525	-0.136928371616144	0.495838447215381	-0.432849346727409
422	Glyma.01G056900	30543207	PF13912	PTHR26374,PTHR26374:SF175					AT1G26610.1		C2H2-like zinc finger protein	grey	0.0147858234034946	0.94164878125236	0.0266133960385344	0.895168820003192	-0.310621272372333	0.114805362426939	0.187764242280278	0.348314598863548	-0.212579904646368	0.287076448248395	0.186953590155754	0.350437510165741	-0.391429018794504	0.0434809583505374	0.169215621937572	0.398795837756379	-0.154579848882426	0.441384177780146	0.218726063592722	0.273037713820826	0.117479105593444	0.559502263658251	0.200850678391806	0.315112944081232	0.20861495459627	0.296371163411443	0.0562698876027608	0.780419550787466	0.166454791810461	0.406646423387225	0.302570386256555	0.125024536641073	-0.152798579270453	0.446728743419264	-0.380039051896936	0.0505388984877155	-0.279478309126121
423	Glyma.01G057100	30543041	PF00984,PF03720,PF03721	PTHR11374,PTHR11374:SF28		1.1.1.22	K00012	GO:0055114,GO:0051287,GO:0016616	AT3G29360.1		UDP-glucose 6-dehydrogenase family protein	darkturquoise	0.297193306531582	0.132210648412522	0.344961840279469	0.0780345264730743	-0.260048498280855	0.190200825712615	-0.0592558971161572	0.769070380533606	-0.116285593428702	0.563526593928117	-0.00984053983878562	0.961146870328563	0.131892078856056	0.511967858706198	-0.137071389986432	0.495384160792393	0.574878278023104	0.00170927013872387	-0.0525909219006442	0.794462878881465	-0.165122146995664	0.410466620190253	0.276409740036674	0.162813627858378	0.239747156343776	0.228404724076062	0.70692331314049	3.7522020612947e-05	-0.0501082538228726	0.803975452169137	-0.482681003445984	0.0107707955261539	-0.205993016056971	0.302620136685165	-0.0191133380950122	0.924612921994383	0.167468987197353
424	Glyma.01G057400	30543044	PF07683,PF02492	PTHR13748,PTHR13748:SF31	KOG2743				AT1G26520.1		Cobalamin biosynthesis CobW-like protein	darkturquoise	0.380233139294427	0.0504115259880364	0.327672234466766	0.0952173946364143	0.129115009568303	0.520970293300715	-0.19516179748291	0.329298256834403	0.0684058938925791	0.734590430777087	0.34010736406634	0.082599224287205	-0.360595647097798	0.0646353450163678	-0.248204193946387	0.211911900568891	0.148906659318611	0.458525453466052	0.209620448733597	0.293996386600702	-0.265167131104872	0.181311899461537	0.234649812332557	0.238749015902456	-0.0988751166432171	0.623663752617494	0.879346251938026	1.56390071508478e-09	0.254813795860399	0.199598212554415	0.160416708290498	0.424114311711622	-0.0984304053732597	0.625233396258401	0.125392951240784	0.533154819346909	0.696165725671096
425	Glyma.01G057500	30541923	PF03141	PTHR10108,PTHR10108:SF817		2.1.1.157		GO:0008168	AT1G13860.4	QUL1	QUASIMODO2 LIKE 1	darkturquoise	0.277191710172335	0.16157870073471	0.383249200683564	0.0484644374852598	0.00273627507313692	0.989192740828818	-0.241902241470058	0.224122818782032	-0.09008465520346	0.654980116444671	0.156138666218443	0.436735415184193	-0.0566469097469959	0.778984095090796	-0.366719831457716	0.0599015241844553	0.566986084433747	0.00204344738127861	0.137229923224151	0.494880836533077	-0.347532446179434	0.0756967599980524	0.276856690316286	0.1621069660197	0.246044674909288	0.216044330164739	0.94354417052947	1.68148909030907e-13	0.293342703796447	0.137538050792398	-0.201079477095612	0.314550437715899	-0.232600037522742	0.242994787764505	0.025783043499578	0.898422699415695	0.483503567306572
426	Glyma.01G057600	30542467	PF13812,PF01535,PF13041	PTHR24015,PTHR24015:SF584					AT1G26500.1		Pentatricopeptide repeat (PPR) superfamily protein	darkturquoise	0.00261595305340287	0.98966794212484	0.211745582103521	0.289016766116497	0.146106488794479	0.467113265275577	-0.0612511744807879	0.761512414085594	0.122853776768345	0.541543883684032	0.123284794997259	0.540115516303201	0.11233012616526	0.576956504781884	-0.397784911274286	0.0398964598458426	0.462112562606832	0.0152348564409916	0.194162862155235	0.331828557832802	-0.186819235812728	0.350790095555942	0.342234588058591	0.0805746241341142	-0.00968785488361221	0.961749274995654	0.438874646248313	0.0220129531056302	0.265780613571926	0.180266299654779	0.106944390102379	0.595466501716579	-0.059297596546745	0.768912212557331	-0.00566235645282691	0.977637924615774	0.275761957181522
427	Glyma.01G057700	30543377		PTHR23273,PTHR23273:SF8								darkturquoise	0.0556669987161741	0.782716419170906	-0.24113900210158	0.22563308268483	-0.285670198261767	0.148613011284241	0.268104740297293	0.176343275913451	-0.0287663375137781	0.886739980326531	-0.201789934871984	0.312807714239658	-0.215700950288679	0.279891429332692	0.184548670084107	0.356780609118419	-0.609369347640399	0.000741195232315834	-0.0958354862861805	0.634424021399371	0.545242689105467	0.00326913054053935	-0.163906373087761	0.413969176612611	-0.233907860221802	0.240280136627563	-0.725499961979971	1.85228630671541e-05	-0.362183787764479	0.0633808436583786	0.240376373666664	0.227148932557866	0.36257982911719	0.0630709635994398	-0.154162528717186	0.442633222503653	-0.634657076833124
428	Glyma.01G057800	30542749	PF14214,PF05970	PTHR10492	KOG0987			GO:0006281,GO:0003678,GO:0000723	AT5G28780.1		PIF1 helicase	palevioletred3	-0.0970732588566319	0.630033398716293	-0.0695964066154832	0.730139345351477	0.273308648546711	0.167776789924211	-0.11139874930821	0.580139244334665	-0.0760571912109942	0.70613562306372	0.48354812028414	0.0106096599057823	0.0385729023129378	0.848512031130528	-0.202603311633085	0.310819877069498	0.0904859878057026	0.653537355465983	-0.0654492032385552	0.74568088318467	-0.154837181549594	0.440614923177582	-0.0373472513965036	0.85327340764603	-0.0664247696691201	0.742015972477999	0.0940110530427838	0.64091768219799	0.0803039334528647	0.690504246101688	0.00629834095917266	0.975126986443638	-0.0774479308892683	0.701003409726372	0.582549281229708	0.00143072190187829	0.275666603454943
429	Glyma.01G057900	30542318	PF03016	PTHR11062,PTHR11062:SF51	KOG1021	2.4.2.41			AT3G45400.1		exostosin family protein	darkturquoise	0.550674538217737	0.00291559075732413	-0.011312467865489	0.955340626945393	-0.186525609800059	0.351561391053472	-0.0551937337124826	0.784520697685657	-0.0323222004093203	0.872845368430806	-0.0148146704589364	0.941535129630152	-0.203239639231241	0.309270202650206	-0.0574580808197948	0.775898085323054	-0.0578193426878436	0.774524769986461	-0.0316321644809978	0.875538950503131	0.000746777801743045	0.997050429721774	-0.0422381688821004	0.834304850593875	0.00715158198281849	0.971758662709413	0.586145693714052	0.00131425611304633	-0.133566394341899	0.506577294572589	-0.214054624669809	0.283667041510091	-0.0369661865040772	0.854754789546222	-0.0245892486336007	0.90310358735208	0.234313783712567
430	Glyma.01G058000	30542937	PF00244	PTHR18860,PTHR18860:SF12	KOG0841		K06630	GO:0019904	AT1G26480.1	GF14 IOTA,GRF12	general regulatory factor 12	darkturquoise	0.0213478907967484	0.915828517854963	0.22994406833109	0.248569838825428	0.385752471638819	0.0468938137437249	-0.326980352452025	0.095959721848558	0.216050100131941	0.279094843496179	0.148771725369009	0.458937365430576	0.0833635881216041	0.67931814864799	-0.120484299479528	0.549427633488172	0.521852705893607	0.00524035666874796	0.245789211015831	0.216536758430723	-0.46185057266052	0.0153002977789822	0.115515525927312	0.566130065985368	0.0871816941990727	0.665451799944499	0.76716145366611	3.035559359318e-06	0.305627148968585	0.121069022654858	-0.0313382909143517	0.876686510172853	-0.243364674893149	0.2212480031484	0.117890833804042	0.558117025756206	0.825608546235821
431	Glyma.01G058200	30541778	PF01535,PF13812	PTHR24015,PTHR24015:SF813					AT1G26460.1		Tetratricopeptide repeat (TPR)-like superfamily protein	darkturquoise	0.310823607646115	0.114556736760429	0.555847121578057	0.00260985921953959	-0.0879729111981011	0.662591509427398	-0.0986071183174392	0.624609482448698	-0.140278942075403	0.485250698993603	0.405670087764054	0.0357807587641228	-0.214692482317611	0.282200384400443	-0.287842477327158	0.145414635352399	0.406505156271398	0.0353655741636709	0.187414302865373	0.349230066830693	-0.228380343103323	0.251891146998421	0.318751022698733	0.105125508832765	0.0919151072477075	0.648409670141747	0.85128952743846	1.82106486732745e-08	0.501058819336403	0.00776100891288125	0.172692653359808	0.389031628787344	-0.0905581320925796	0.653278130751911	-0.0404578415081497	0.841199637917634	0.31569122688395
432	Glyma.01G058300	30545102	PF07983	PTHR32227,PTHR32227:SF56					AT1G18650.1	PDCB3	plasmodesmata callose-binding protein 3	turquoise	0.27273330044811	0.168709205723973	-0.0752977561501071	0.708943468749371	-0.835802323997707	5.75087664028679e-08	0.472582896980999	0.0128023923195372	-0.221396631151143	0.267077575309841	-0.085543519244829	0.671388394209706	-0.421606914409912	0.0284997938544131	0.575800027641719	0.00167350387886605	-0.646330504644739	0.000270326963707839	-0.108668036633303	0.589514953699996	0.464128136516076	0.014739083725478	-0.166568102050266	0.406322526446533	-0.16241150772504	0.418298434467413	-0.421550392664442	0.0285233150130788	-0.4745732218693	0.0123786176385752	-0.0997657503509253	0.620525013914755	0.185891554666847	0.353230359712481	-0.203794280555258	0.307923377919355	-0.785827350499572
433	Glyma.01G058400	30545053	PF12697	PTHR10992,PTHR10992:SF801	KOG1454	3.7.1.14			AT1G13820.1		alpha/beta-Hydrolases superfamily protein	tan	-0.193525215919072	0.333449862722453	-0.0570670270790579	0.777385394165413	-0.069413041138803	0.730824360150305	-0.0876068385523297	0.663914309967961	-0.0271167815518782	0.893197019509272	-0.074415470811671	0.712210191218765	0.413774853876766	0.0319117597412434	0.0836314688612428	0.678341883594658	0.372491545490034	0.0556913457738908	-0.125545311582315	0.532653412084555	-0.182267355788978	0.362859976953327	0.0360580678644037	0.8582870107807	-0.0143651924448304	0.943306108574661	-0.00624354217673968	0.97534332940894	-0.175957121466981	0.379989932284996	-0.332335538318534	0.0903261698015378	-0.128331122819773	0.523525188122071	-0.0140310784385024	0.944622715112981	-0.0600724590893636
434	Glyma.01G058500	30541490	PF07168	PTHR31081,PTHR31081:SF4				GO:0071705	AT2G03530.1	ATUPS2,UPS2	ureide permease 2	turquoise	0.167046712404263	0.404956015948588	-0.191104178880063	0.339649262058009	-0.70093021913676	4.65913772914849e-05	0.348990849456602	0.0743945122917056	-0.159857539793011	0.42575250283284	-0.22538931264637	0.25832456203063	-0.336077457389844	0.0865404944063625	0.675231566133695	0.000111491750251645	-0.708776873639968	3.5054442797113e-05	-0.178208474700236	0.37382557947062	0.482530072265937	0.0107990503329251	-0.21099759409618	0.290763334677473	-0.152816871719429	0.446673683308965	-0.611046237119245	0.000709947574805795	-0.51961589196572	0.00547287598897578	-0.121782994849865	0.545100027999374	0.330728535367011	0.0919898022612624	-0.0984702712188556	0.625092621368533	-0.74460876957763
435	Glyma.01G058600	30544688	PF00033	PTHR19271,PTHR19271:SF8			K02704,K02635	GO:0022904,GO:0016020	ATCG00720.1		photosynthetic electron transfer B	plum2	-0.29411621268363	0.136455617136011	0.00828449388952944	0.967287027475213	0.535530678012538	0.00399283162671968	-0.182870851224653	0.361245862382057	-0.00862250193132439	0.965953081187681	0.0361700747033266	0.857851203228907	0.427108975785019	0.0262840310393369	-0.273624289859157	0.167266803420812	0.183362624635341	0.359933690746087	-0.036218557692116	0.857662573308142	-0.196600606854984	0.325674439389331	0.03597668578635	0.858603685845597	-0.0782523006691999	0.698040881428309	-0.0706574274796129	0.726179576182309	-0.0171293853468672	0.932419444733862	0.23217924982065	0.243872502288197	-0.130445384648918	0.516648087125231	0.0259239385963506	0.897870463346177	0.195278577321738
436	Glyma.01G058700	30541715	PF13041	PTHR24015,PTHR24015:SF884					AT1G12700.1		ATP binding;nucleic acid binding;helicases	yellowgreen	-0.223433626380832	0.262588329147131	-0.0451851208425471	0.822918464257942	0.077732017019525	0.699956618239709	-0.0148167105140742	0.941527092263681	-0.0761497260073098	0.705793751415731	-0.0659609009224769	0.743757909164456	0.129392615907158	0.520066947925377	-0.126692695689179	0.528884661137659	0.275002514508547	0.165052788939168	-0.0368141270891521	0.855346051827352	-0.114084187414953	0.570983525143983	-0.036458823052151	0.856727899727409	0.14873734860216	0.459042338254038	-0.0143468851756525	0.943378246295277	0.525183604070801	0.00490964112503716	0.0947113049617682	0.638422208054707	-0.0563319572058877	0.780183181566314	-0.063557719271127	0.752801967049324	-0.171005093419345
437	Glyma.01G058900	30544016										black	-0.464258762282932	0.0147074192954694	0.0229460663206577	0.90955167279444	0.624086535864337	0.0005036329927698	-0.246581419085198	0.215012176737909	-0.00271480143934556	0.98927754880859	0.0314222509412427	0.87635862608523	0.516931917907467	0.00576334684205782	-0.574773762801049	0.00171336688792731	0.614590041003223	0.000647661650546181	0.175161351159106	0.382182745447418	-0.298143265854438	0.130919749081995	-0.0359325831161462	0.858775307688829	0.251209855443054	0.206250035886814	-0.0244200269176656	0.90376736778083	0.708564468970521	3.53296898571774e-05	0.259881200306452	0.190496343013918	-0.0679602952367058	0.736258597141466	0.0677794380669494	0.736935997011595	0.132338714399881
438	Glyma.01G060300	30542509	PF16135,PF07897,PF16136	PTHR31413,PTHR31413:SF6				GO:0007165	AT3G29575.3	AFP3	ABI five binding protein 3	darkturquoise	0.560630549633683	0.00235200567066312	-0.0978271545637807	0.627365168442898	-0.379456971340967	0.0509224141645132	0.143037796004947	0.476619858897148	-0.154319698635846	0.442162588332562	-0.185805154691369	0.353458146320748	-0.171643438426897	0.391963543330218	0.245609018545088	0.216884550211411	-0.196123413553016	0.326873601598977	-0.198737091159903	0.320338542998635	0.230771521148458	0.246824036680492	0.026243628377119	0.89661761693672	-0.05216787737792	0.796081826677489	0.305761954923961	0.120896721866824	-0.615478799739544	0.000632809110203478	-0.521122252031632	0.00531534998815773	-0.0684055396091026	0.734591756625524	-0.157186068769835	0.433626744800508	0.0618132066468752
439	Glyma.01G060800	30543170										black	-0.437401520242931	0.0225144401765939	-0.126166399482479	0.530611775498688	0.863682496072735	6.58401688268042e-09	-0.201840684623997	0.312683456014706	0.194125648124333	0.331923048113718	-0.0355996904013279	0.860070933320504	0.56660103012624	0.00206109629341905	-0.421592032560109	0.0285059853195301	0.467145633088149	0.0140218491233948	0.0621448808785462	0.758133985878388	-0.405610151326926	0.035810707670005	-0.0715886759343349	0.722709768886084	0.146021671095045	0.467374690729402	0.0424744288573069	0.833390758080538	0.365334737312434	0.0609477946565794	0.0579561024554526	0.774005058413034	-0.164758428913957	0.411512729108205	0.161092683382188	0.42213854060736	0.540506106995885
440	Glyma.01G060900	30544693		PTHR33403,PTHR33403:SF5					AT1G26355.1	SP1L1	SPIRAL1-like1	black	-0.32321402874943	0.100077081909336	0.00149843881447896	0.994081610369056	0.82358801357451	1.31450191633546e-07	-0.315136869423238	0.109350781845704	0.328827802866802	0.0939872078196392	-0.0918564706841368	0.648619752783787	0.525110476984917	0.00491670692791864	-0.33020510808078	0.0925366300600096	0.508553470313166	0.00675533934577828	0.0982042082094855	0.626032389980174	-0.516376788344563	0.00582502405101006	-0.0198545534685053	0.92169807261115	0.067411476571635	0.738314787334993	0.292748318272369	0.138374033380943	0.208990887214788	0.295481879759962	0.101028222117381	0.616086957635533	-0.223764220047978	0.261864388792328	0.0744567959024227	0.71205707099413	0.755064960658585
441	Glyma.01G061000	30544032										darkorange	-0.335385878471613	0.0872309444555801	0.0606689855294684	0.763715531981192	0.255876516185837	0.197665147574561	-0.062588327375702	0.756459253489413	-0.0679489037613275	0.736301258199407	-0.153338807589067	0.44510418890526	0.749260554569722	6.88872678042682e-06	-0.414138759861089	0.0317462726815021	0.789769953930516	9.67230326097793e-07	0.027513333410838	0.891644130421519	-0.275217671654802	0.164709032347933	-0.112909137273919	0.57498178615164	0.233408398456375	0.241314493524757	0.0475042387370157	0.813982316616042	-0.0104823591785052	0.958614861690698	-0.429444557496972	0.0253866991013019	-0.240537756920532	0.226827589812882	-0.0575354924194558	0.775603754245858	0.0390796872174473
442	Glyma.01G061100	30544028	PF00067	PTHR24298,PTHR24298:SF112	KOG0156	1.14.13.21		GO:0055114,GO:0020037,GO:0016705,GO:0005506	AT1G13710.1	CYP78A5,KLU	cytochrome P450, family 78, subfamily A, polypeptide 5	turquoise	0.135248881701416	0.501188783715919	-0.284569779216657	0.150252318764881	-0.711133183667967	3.21264445516823e-05	0.372192215580799	0.055903842078047	-0.252774270164245	0.203344273330077	-0.175173865092558	0.382148205983125	-0.413400876602771	0.0320825487542294	0.469011472136594	0.0135929899716604	-0.604042856768235	0.000848528984883983	-0.177899921359707	0.374666966330415	0.495138417951973	0.00864177501312156	-0.0649404540618701	0.747594251981018	0.00189618897019783	0.992510653790717	-0.562338019804924	0.00226541946065344	-0.296392511020392	0.133306015522706	-0.0320640162485349	0.873853039982105	0.286073882410718	0.148014863324986	-0.258092531336091	0.19367571019611	-0.858870012934104
443	Glyma.01G061200	30543810	PF14226	PTHR10209,PTHR10209:SF169		1.14.11.32			AT3G21420.1		2-oxoglutarate (2OG) and Fe(II)-dependent oxygenase superfamily protein	lightgreen	0.0862773927008581	0.668726498961347	-0.242347365111437	0.223245166195297	-0.595030806991828	0.00106103151681066	0.462741619045995	0.0150786703866263	-0.219820317715462	0.270585333336669	-0.0470660673249517	0.815668997254828	-0.348189087503382	0.0751082843164154	0.25709563546741	0.195463474469391	-0.492851395680838	0.00900372733843304	-0.119406267873769	0.553031958530055	0.499844631209768	0.00793521098886095	-0.0178855563696414	0.929443279772544	0.172202740709097	0.390399072893543	-0.541991504823984	0.00349777017364539	-0.104845194837698	0.602749290783987	0.0773212760233538	0.701470275430214	0.0983596735399633	0.625483197174501	-0.204621873206255	0.305920534036152	-0.820275516620835
444	Glyma.01G061300	30543306		PTHR33356,PTHR33356:SF4					AT4G02830.2			yellowgreen	-0.238237389041867	0.231436811415111	-0.0685738729543697	0.733961880086819	-0.0506636914191415	0.80184482321029	-0.0260048423612482	0.897553383303896	-0.0883515942942925	0.661224179833289	-0.0766696286026676	0.703873998713717	0.0822121434045248	0.683520209806896	-0.0840254387090091	0.676907019697319	0.16067781406465	0.423350538932558	-0.0574322489715028	0.775996308797843	-0.112644401374888	0.575884296266856	-0.0763226235143868	0.705155127511768	0.33072063966091	0.0919980328205208	-0.0976205431364591	0.628095966269753	0.379903618677703	0.0506279281209381	-0.169289755787933	0.398586221948468	-0.072232948954998	0.720312348121403	-0.077381724838056	0.7012474403186	-0.27929166264741
445	Glyma.01G061500	30541657	PF00069	PTHR24361,PTHR24361:SF268	KOG0576	2.7.11.1	K08838	GO:0006468,GO:0005524,GO:0004672	AT1G69220.1	SIK1	Protein kinase superfamily protein	black	-0.22477284049405	0.259663697109531	-0.351459232670496	0.0722296442211245	0.674326685606236	0.000114793417687138	-0.17434012026719	0.384453334182753	0.0540583165524368	0.788853787426634	-0.0159222704734577	0.937172272829972	0.14038303388273	0.484923621917885	-0.21990526189259	0.270395555878677	-0.0436603956639409	0.828805454996039	-0.075429338196844	0.708456705695517	-0.0922327872712055	0.647271945447911	-0.0973573667463722	0.629027333691756	0.0787077975491992	0.696365176796307	-0.166905947218253	0.405357655531454	-0.0360350062274403	0.858376746369723	-0.0489090550184258	0.808580160134836	-0.0824566725881957	0.68262705455707	0.306529570914302	0.119919031470695	0.48217608626155
446	Glyma.01G061700	30541683		PTHR23172,PTHR23172:SF33	KOG0431				AT1G75310.1	AUL1	auxin-like 1 protein	black	-0.301178277699928	0.12685694840545	-0.135718214302336	0.499690751369785	0.821055020340227	1.54814010904224e-07	-0.210594997224511	0.291706159386506	0.172464539642413	0.389667999048678	-0.131990116386161	0.511651448556016	0.561918881894897	0.00228641640293279	-0.268531302309368	0.175629796403396	0.228861239285538	0.250866660592518	-0.0390852753638692	0.846523104600919	-0.279515225872224	0.157948473579544	-0.218105228042423	0.274435417447476	-0.150035407374972	0.455087364368956	-0.0754359995806051	0.708432066128355	-0.0754117743077973	0.70852167354381	0.0268953377659291	0.894064356529123	-0.144865792968963	0.470944918208822	0.121319300622915	0.546643358318995	0.56760276947263
447	Glyma.01G061800	30544370	PF11443	PTHR31373,PTHR31373:SF0					AT5G13210.1		Uncharacterised conserved protein UCP015417, vWA	darkolivegreen	0.498541817669793	0.0081257684397217	-0.00524400645032309	0.97928973221133	-0.669281881905283	0.000134832949109747	0.251098852745038	0.206457283062502	-0.0380777388166956	0.85043501437429	-0.0254967504576763	0.899544962365073	-0.607607345732993	0.000775312007456188	0.772256362639489	2.37251099992735e-06	-0.514597611927737	0.0060264710010812	-0.0326258319952094	0.871660567138279	0.291403159590855	0.140279504706223	0.00334790663190821	0.986777214434842	-0.0956069782664879	0.635235911849614	0.174861145876171	0.383011874597449	-0.328622045665587	0.0942053716727824	-0.127847954087571	0.525102962239714	0.201640966997136	0.31317263085423	0.0189081568772292	0.925419972144269	-0.125408094781487
448	Glyma.01G061900	30542252	PF02576	PTHR34544,PTHR34544:SF1				GO:0042274	AT1G69210.1		Uncharacterised protein family UPF0090	tan	-0.0743265355575052	0.712539756431959	-0.0671545831825871	0.739277862602115	-0.0280013747925016	0.889733506039604	-0.0683776006959715	0.734696315813349	-0.0754093672743303	0.708530577181769	-0.0522429692023715	0.795794397656121	0.175261103858289	0.38190746988209	0.308878449661223	0.116963425528703	0.0906228588343118	0.653045591757354	-0.0650603813145544	0.747143082308907	-0.0979809491284612	0.626821409845999	-0.0684143381385946	0.734558829776001	-0.0758203259894019	0.707010979817231	-0.0111358266787416	0.956037303183246	-0.159601753601584	0.426503031115712	-0.334097945019416	0.0885278811787656	-0.0629423871601229	0.755122871432858	0.35759604006091	0.0670571445397384	0.127448000521649
449	Glyma.01G062000	30544176	PF01182	PTHR11054,PTHR11054:SF2	KOG3147	3.1.1.31	K01057	GO:0005975	AT1G13700.1	PGL1	6-phosphogluconolactonase 1	tan	0.00367745565785414	0.985475766980409	0.329921374699777	0.0928340697400003	-0.00083410424619388	0.996705515635567	-0.143333609941587	0.475699140097301	-0.0490578002878685	0.808008663576488	0.19512394630987	0.329393919340288	0.264931650280458	0.181714364957868	-0.412104400966472	0.0326803244348617	0.639647404107833	0.000327556589907209	0.0874086652999375	0.66463081800778	-0.147329168605648	0.463353186939161	0.260639327851416	0.189159712455514	0.104306746562034	0.604623387664097	0.378338954307428	0.051665453303371	0.247644260895786	0.212978195395041	-0.180314067167051	0.368113238871496	-0.19263434563516	0.335723041782386	0.0349292626308131	0.862681322671241	0.0852228198291691
450	Glyma.01G062200	30542332	PF01288,PF00809	PTHR20941,PTHR20941:SF1		2.7.6.3		GO:0009396,GO:0003848,GO:0042558	AT4G30000.1		Dihydropterin pyrophosphokinase / Dihydropteroate synthase	black	-0.28323100657857	0.152264099336546	0.0196292462846114	0.922583996455324	0.621865327033332	0.000534538244887909	-0.0751059826633097	0.709653098474083	0.135524046097508	0.50031023360613	0.0211410593996938	0.916641217576169	0.268957019672931	0.174919746566143	-0.31648196284961	0.107763778691702	0.204362044485229	0.306548466502061	-0.00877297973780943	0.965359250172962	-0.175662920205449	0.380799781930026	0.0220658931799691	0.913007926991837	0.0094346453222569	0.962748335420655	-0.0695241288591198	0.730409335731709	0.590825556110132	0.00117504369321713	0.215187026353527	0.281066582635294	-0.155728646911989	0.437955617126866	0.18114947836488	0.365861032671696	0.3475141749234
451	Glyma.01G062300	30544769	PF00076	PTHR11071,PTHR11071:SF274		5.2.1.8	K09564	GO:0003676,GO:0006457,GO:0003755	AT1G13690.1	ATE1	ATPase E1	lightgreen	0.204980672160464	0.305054735153021	0.204953753479422	0.305119638209557	0.130922232527877	0.51510313188762	-0.0600235314555401	0.766160157565164	0.227940585772902	0.252830385553394	0.147067010909804	0.464158058418722	-0.277882720921306	0.160492957299181	-0.046519434010432	0.817774310623159	-0.0269662958759312	0.893786419297903	-0.145465674407275	0.469090269387789	-0.314663535115375	0.109913346780254	-0.00114088965176901	0.99549380739086	-0.07738288828489	0.70124315169011	0.587937429641542	0.00125935878957514	-0.22154822540677	0.266741788074493	0.000441276974020573	0.998257072913921	-0.147576260822411	0.462595237955011	0.103214485223048	0.608432572179108	0.618092782257222
452	Glyma.01G062400	30541750	PF02727,PF02728,PF01179	PTHR10638,PTHR10638:SF36		1.4.3.21	K00276	GO:0055114,GO:0048038,GO:0009308,GO:0008131,GO:0005507	AT1G31710.1		Copper amine oxidase family protein	tan	-0.0626160483628455	0.756354597197468	0.00660401521623552	0.973920231062241	-0.251974525502754	0.204826213695618	-0.00273167619211626	0.989210903642151	-0.0657921431029846	0.744391940591234	-0.0135253357378921	0.946615909129936	0.244559125123767	0.218918462488862	-0.00682516000823683	0.9730472199087	0.334932417335521	0.0876859240712227	-0.0258391079446937	0.898202950178318	-0.0798123470640715	0.692307489973725	-0.0352692903965161	0.861357206961974	0.00965920507075676	0.961862312532007	0.0637981208581237	0.751895790562127	-0.276725090980425	0.162314808400201	-0.409448908830301	0.0339326412981081	-0.0448094693828057	0.824368005689101	-0.0154305452388087	0.939108976398896	-0.145896284389765
453	Glyma.01G062600	30544338										darkolivegreen	0.224395450096066	0.260485707265843	-0.242637360352375	0.222674624074537	-0.453139870537221	0.0176119718727852	-0.0676919991679007	0.737263567933203	-0.239459567046512	0.228980236551456	-0.177110630120139	0.376824260025152	-0.254985996638037	0.199284106704448	0.585408373010872	0.00133744103145822	-0.535366329469543	0.00400616466476163	-0.240137667637341	0.227624796889592	0.269855896030818	0.173427128852636	-0.117908884032757	0.558056332546665	-0.0345467861558554	0.864171172270544	-0.264274081117145	0.182841523270779	-0.433319125573544	0.0239530351176384	-0.315242517750124	0.109225509334903	0.28512268531821	0.149427038384284	-0.219350771439298	0.271635912483942	-0.323443241693675
454	Glyma.01G062700	30545059	PF08660	PTHR12154,PTHR12154:SF4					AT4G18230.1			mediumpurple3	0.213599487295603	0.284716516781409	-0.107098910343853	0.594931913164138	0.0579295605299117	0.774105915049292	0.0875870135069461	0.663985975717256	-0.111255680937126	0.580628826907416	-0.109112266841789	0.587985262896523	0.326904179008968	0.0960417139190838	0.0350972580192899	0.862027079633915	0.12127076084262	0.54680503238161	-0.115738269589501	0.565376449502586	-0.0471064418360215	0.81551354746907	-0.117025026053057	0.561031803261655	-0.0723198734278265	0.719989088186167	0.213113562092599	0.285839701046193	-0.171935109313322	0.391147241839968	-0.195727892566671	0.327869562444378	-0.116964814467322	0.561234764891445	-0.101095199877666	0.615851871725696	0.0967652523994641
455	Glyma.01G062900	30544416	PF08263,PF13855,PF00069	PTHR27000,PTHR27000:SF92	KOG1187	2.7.11.1		GO:0005515,GO:0006468,GO:0005524,GO:0004672	AT3G24240.1		Leucine-rich repeat receptor-like protein kinase family protein	coral1	-0.108742406636144	0.589258743268804	-0.0403120608492923	0.841764725756661	0.230615197540631	0.247153236994802	-0.0679137937093754	0.736432750090016	0.995151169066608	1.04892109550576e-26	-0.0442571716889713	0.826500199112575	0.133613206514427	0.506426983435123	-0.0790383982831133	0.695149816348736	0.0426072882351726	0.832876816410483	-0.0502878958885012	0.803286204457524	-0.0827002765318202	0.681737693367951	-0.0291830157342546	0.88511003026452	-0.0642124836715568	0.750334633626435	-0.0387220053350254	0.847933150000003	0.0382083686573638	0.849927627672624	0.103123020389591	0.60875200407669	-0.0310768415803557	0.877707659662898	-0.010722132465714	0.957669043610431	0.211316392043578
456	Glyma.01G063000	30541545	PF03214	PTHR31682,PTHR31682:SF3		5.4.99.30	K13379	GO:0030244,GO:0016866	AT3G08900.1	RGP,RGP3	reversibly glycosylated polypeptide 3	darkturquoise	0.43958650864133	0.0217739054719445	0.366733825925916	0.0598910248448885	-0.156813399188892	0.434731442266944	-0.198044397183477	0.322062645592161	-0.0497749726837838	0.805254558317784	0.153384328205509	0.444967445578962	-0.182243868442535	0.362922881962628	-0.229399817532787	0.249722534450546	0.41317379403868	0.032186611516269	0.133726398204683	0.506063622546683	-0.206332044141593	0.30180752257326	0.414694197023384	0.0314950178008458	0.208344215562077	0.297012647219094	0.941978192303338	2.34699147804263e-13	0.213533906581708	0.284867938509357	-0.19199954506817	0.337348521133868	-0.154371823454048	0.442006563627579	0.0501317877295061	0.803885149510401	0.420525576610738
457	Glyma.01G063100	30542561	PF03492	PTHR31009,PTHR31009:SF9		2.1.1.159		GO:0008168	AT4G36470.1		S-adenosyl-L-methionine-dependent methyltransferases superfamily protein	turquoise	-0.151347014264404	0.451109478156272	0.267413000386055	0.177504604677828	0.584564547193795	0.0013644082102911	-0.314073824396396	0.110617225415469	0.259412235676505	0.191326418749307	0.399450042562267	0.0389973909027834	0.310305446666615	0.115194238719702	-0.545836424686318	0.00322878556589895	0.669376542906286	0.000134430209407754	0.291562461443785	0.140052864028145	-0.499608413376577	0.0079694803478337	0.13674645415462	0.496416594860223	0.103758108069451	0.606535471141511	0.60464081362198	0.000835842634822433	0.533445839116439	0.00416479775760484	0.121024477844946	0.547625682648126	-0.275179114586804	0.164770597744054	0.203763828350274	0.307997229772336	0.713377106935783
458	Glyma.01G063200	30542207	PF05701	PTHR32054,PTHR32054:SF3					AT5G55860.1		Plant protein of unknown function (DUF827)	darkturquoise	0.350979748611509	0.0726463362193546	0.386745393024525	0.0462820700288206	-0.346329113717034	0.0767843291025118	-0.0326739541564884	0.871472814319067	-0.109223318670867	0.587603129200359	0.0920647023185079	0.647873821038917	-0.402389574724247	0.0374496824447995	0.265627496154933	0.180526873513131	0.0937230812850921	0.641945029916264	0.272461802315993	0.169150463455434	-0.190541751592895	0.341099296298687	0.328668332907396	0.0941562602501555	0.104702550589343	0.603245532403661	0.745386298257305	8.15319653902052e-06	0.183882369097422	0.358549943178149	-0.145446310845967	0.469150076273779	-0.122044428241114	0.544230785794426	-0.100306795419266	0.618621439952688	0.312064578698395
459	Glyma.01G063600	30545148	PF08620,PF08621	PTHR21483,PTHR21483:SF18					AT4G38440.1			lightgreen	-0.0693461414946949	0.731074333332162	0.163192057567943	0.416034782685771	0.650198308956133	0.000241388046690698	-0.334108083237529	0.0885176154762783	0.211239570610266	0.290197586684803	0.115761815812189	0.565296811188108	0.28827843692677	0.144778752262058	-0.33913867973011	0.0835338944566803	0.510746684034779	0.00648271533052993	-0.0138540267885188	0.945320460968102	-0.439498844407975	0.0218032287352683	0.0891232364841007	0.65844125846757	-0.0455357130355632	0.821566131415905	0.564061299567051	0.0021808214322376	0.270171829730478	0.172904636891613	-0.196809698289925	0.325149850422045	-0.332740325416572	0.0899107224260865	0.353605944055484	0.0703865341376671	0.912822124461285
460	Glyma.01G063700	30544120	PF03110	PTHR31251,PTHR31251:SF16				GO:0005634,GO:0003677	AT5G50670.1		Squamosa promoter-binding protein-like (SBP domain) transcription factor family protein	black	0.390840303515604	0.0438254779425349	0.0994483664358234	0.62164278678603	-0.784834466259189	1.2558562779993e-06	0.491457701489011	0.0092304597793397	-0.296313600722471	0.133414308459676	-0.14780073837605	0.461907221956674	-0.371935778123926	0.0560863921345794	0.606122025910303	0.000805124636293529	-0.372812426867755	0.0554642515614129	-0.188586412712313	0.346169378118162	0.292331278003545	0.138962774854428	0.0176747910358733	0.930272726105082	-0.108546413114208	0.589934060012726	0.022044152398748	0.913093318255745	-0.534877711220871	0.00404602863707292	-0.290559712858934	0.141483898980267	0.18070040282707	0.367070701845594	-0.220007181289416	0.270167966394193	-0.425788681633854
461	Glyma.01G063800	30544679		PTHR33541,PTHR33541:SF3					AT1G69160.1			lightsteelblue1	-0.171858770212345	0.391360798996179	-0.0633702174844307	0.753508963588205	-0.338510965270933	0.0841438443169205	0.519875690260489	0.00544542934071982	0.0140824794346129	0.944420155500414	-0.0954750250416376	0.63570493011795	0.0927794141246467	0.645316091756722	0.513461262467456	0.00615818872315291	-0.257179638279619	0.19531239316604	-0.162735338901501	0.417358475461361	0.108910466871762	0.588679940365335	-0.201451100095779	0.313638116133183	-0.244794753562675	0.218460875204135	-0.479162371615398	0.011445750794616	-0.364063633505766	0.0619204052181148	-0.174252054473422	0.384697282613113	-0.0617684935683411	0.75955629729853	-0.169213892586711	0.398800728293966	-0.450585047992045
462	Glyma.01G064000	30544495										darkturquoise	0.380843712678043	0.0500124738647825	0.349607009314174	0.0738495160101269	0.0590055438983395	0.770020171965014	-0.249637572558552	0.209198795483541	0.0451925239277253	0.822889903356505	0.165015099705661	0.410774350496852	-0.188034563383586	0.347608399372501	-0.346301096367161	0.0768097927001565	0.0841126749765336	0.676589448092538	-0.061790612473243	0.759472692099122	-0.0100100274844847	0.960478196563146	-0.195584529520152	0.328231020509975	0.219091957106524	0.272216111763058	0.49298191439115	0.00898273491565587	0.22512449544813	0.25889926111836	-0.0339424275961619	0.866526235038004	0.0301163580845934	0.881460673040068	0.300075861666412	0.128321898688297	0.316714121101208
463	Glyma.01G064100	30544230	PF01486,PF00319	PTHR11945,PTHR11945:SF194	KOG0014		K09264	GO:0006355,GO:0005634,GO:0003700,GO:0046983,GO:0003677	AT5G15800.1	AGL2,SEP1	K-box region and MADS-box transcription factor family protein	darkorange2	0.0505113450144549	0.802429078933911	-0.0894553323933182	0.657244920016925	-0.0992442817737499	0.622361971927363	-0.134420482339143	0.503838335556594	0.372771104265423	0.0554934557226326	-0.0994613725494984	0.621596965312663	-0.22991889828977	0.248623070545852	-0.230913398218372	0.246525508825687	-0.0380338289360695	0.850605580272683	0.495545843854367	0.00857859203865944	-0.0775429661049514	0.70065316758454	0.405175500306652	0.0360284936212866	0.136188390790762	0.498192265683758	0.1719881336972	0.390998946243985	0.0470696835661059	0.81565507373946	0.126244449337243	0.530355474437356	-0.100515074186143	0.617889285834769	-0.114235681532526	0.570468952274529	0.0109935579076906
464	Glyma.01G064200	30541563	PF00319,PF01486	PTHR11945,PTHR11945:SF155	KOG0014		K09264	GO:0046983,GO:0003677,GO:0006355,GO:0005634,GO:0003700	AT1G69120.1	AGL7,AP1	K-box region and MADS-box transcription factor family protein	grey	0.200327500185938	0.316401517709925	0.274379134759502	0.16605162324459	0.0963145620228867	0.632723202558064	-0.293758564517103	0.136955333785454	0.522248059162929	0.00520014219264693	0.113728128773713	0.572193748376283	-0.274635031068261	0.165641088643935	0.130375251270334	0.516875504521573	-0.0906224245068345	0.653047152028283	0.0589532250256761	0.770218700553035	-0.165178788971513	0.410303842746606	0.0132527498748638	0.947690334286418	-0.21168875199618	0.289149232305688	0.37959777020747	0.0508294369814962	0.0884485760229245	0.660874173510983	0.126070432843242	0.530926992774901	0.0609596319791976	0.762615442820347	0.031026905411731	0.877902718436316	0.455725987410572
465	Glyma.01G064400	30541658		PTHR36335,PTHR36335:SF1					AT1G69060.1		Chaperone DnaJ-domain superfamily protein	darkturquoise	0.639425108454988	0.000329630069557584	0.180148984214079	0.36855924659155	-0.353540472546922	0.0704422056795808	-0.125662949216859	0.532266428115323	-0.0537695772226384	0.789956686563833	0.173887653909575	0.385707641647501	-0.455848984679789	0.0168641602892244	0.0521618675563208	0.796104831598049	0.0352473159025241	0.86144276770281	0.0428974013709502	0.831754801239878	0.0475307539490621	0.813880275842241	0.106677698306391	0.596389649938934	0.0357133791493735	0.859628414332802	0.779841374349142	1.62456559429868e-06	-0.0588028028304127	0.770789569563834	-0.315313803646945	0.109141042256857	-0.216606725648218	0.27782789677579	0.088945203462563	0.65908294084207	0.363837602848071
466	Glyma.01G064500	30542993							AT1G69050.1			sienna3	0.136066538824033	0.498580400998649	-0.00338917671719802	0.986614229684859	-0.127715543827557	0.525535742634752	-0.00962429097953732	0.962000066685514	-0.0297627168625245	0.882843132017418	-0.0423516768839719	0.833865660547395	-0.0253899864858669	0.899963523361458	0.00856750086932932	0.966170136481122	0.235732173296327	0.236527024972216	-0.0289509673416866	0.886017694719515	-0.0473553130800161	0.814555495056116	-0.0335287364978839	0.868138948040404	-0.0228201093924081	0.910046182030127	0.314273366239281	0.110378679450769	-0.233360111795775	0.241414648147167	-0.258591170590774	0.192785725462189	-0.04158524184813	0.836832122369753	-0.00431657625724642	0.98295187286669	0.15856943061019
467	Glyma.01G064600	30544103	PF01842	PTHR31096,PTHR31096:SF13		2.7.7.59		GO:0016597,GO:0008152	AT1G69040.2	ACR4	ACT domain repeat 4	lightgreen	0.0310639481711438	0.877758022743433	0.176707079199212	0.377930018654116	0.378954628087074	0.0512552281027641	-0.220154407417201	0.269839423154811	0.0855790337690569	0.671259486995584	0.0715684381574731	0.722785117733732	-0.0257164452532931	0.898683746258595	0.0973339534413769	0.629110219015109	0.297944720626113	0.13118879089122	0.202659133093487	0.310683740742154	-0.350487327801175	0.0730761896626914	0.06235546729127	0.75733854603203	-0.00745372233846221	0.970566019269663	0.606043415258769	0.000806729871015585	0.344831899780652	0.0781541447052787	0.0320943815335147	0.873734516775347	-0.294507091290598	0.135910981524701	0.161802384380044	0.420069653847264	0.807995629204353
468	Glyma.01G064700	30543599	PF14111	PTHR31286					AT2G01050.1		zinc ion binding;nucleic acid binding	darkturquoise	0.550674538217737	0.00291559075732413	-0.011312467865489	0.955340626945393	-0.186525609800059	0.351561391053472	-0.0551937337124826	0.784520697685657	-0.0323222004093203	0.872845368430806	-0.0148146704589364	0.941535129630152	-0.203239639231241	0.309270202650206	-0.0574580808197948	0.775898085323054	-0.0578193426878436	0.774524769986461	-0.0316321644809978	0.875538950503131	0.000746777801743045	0.997050429721774	-0.0422381688821004	0.834304850593875	0.00715158198281849	0.971758662709413	0.586145693714052	0.00131425611304633	-0.133566394341899	0.506577294572589	-0.214054624669809	0.283667041510091	-0.0369661865040772	0.854754789546222	-0.0245892486336007	0.90310358735208	0.234313783712567
469	Glyma.01G064800	30542781	PF00856	PTHR22884,PTHR22884:SF362		2.1.1.43	K11423	GO:0005515	AT2G44150.1	ASHH3,SDG7	histone-lysine N-methyltransferase ASHH3	darkseagreen4	0.0663581733691862	0.74226598129244	-0.209446693374205	0.294405903748553	-0.126923428478927	0.528128327001277	0.0476347374213439	0.813480135915083	-0.238840858344053	0.230221653470149	0.168743171211309	0.400133169686938	0.00272966703517233	0.989218838605013	-0.139302955453688	0.488322887373842	0.253884013873003	0.20130006048978	0.251557386103739	0.205602097031881	-0.208604645102675	0.296395574580209	0.507263928415718	0.0069200979311015	0.211984655696425	0.28845992604795	0.381871342146504	0.0493464600868315	0.190339730768945	0.341621047318727	-0.0338600675276635	0.86684726210494	0.0377714242353085	0.851625015695001	-0.243349039253849	0.221278607501658	-0.0148676327845268
470	Glyma.01G064900	30544356		PTHR33914,PTHR33914:SF2					AT2G03810.3		18S pre-ribosomal assembly protein gar2-related	lightgreen	0.054243521716165	0.788146567171414	-0.0928272542892549	0.645145026940741	0.106495574555828	0.597020418886438	0.0289012623071904	0.886212135789589	0.173905765550203	0.385657388323006	-0.142028563195086	0.479767970076946	0.0615351946422037	0.760438282734206	0.257554729195315	0.194638762547949	0.0266818630486676	0.894900593379032	-0.0413044249922247	0.837919562391603	-0.297012820223965	0.1324569533465	-0.0791160390508494	0.69486449838904	-0.180730550388459	0.366989420563749	0.30682933179114	0.119538816413621	-0.196474242730064	0.325991724265479	-0.422072215085648	0.028306756911945	-0.245886283313919	0.216349554151784	0.266699930248224	0.178707326726727	0.529456753302932
471	Glyma.01G065000	30544311										lavenderblush3	0.0498803901676361	0.804849921452481	-0.100540318048942	0.61780057126221	0.0731631323423698	0.716855572589232	0.100481209268705	0.618008305616566	-0.14061511997262	0.484194765202909	-0.111295861103801	0.580491311307213	0.382988557421385	0.0486303259679991	-0.140461698871956	0.484676515320764	0.260160736806714	0.190002743803215	-0.112581955849845	0.57609727051971	0.212753142860005	0.286674598967848	0.0732457435135745	0.716548832375344	-0.104263230283676	0.604774955401014	-0.0873659249554248	0.664785386187194	-0.154116174758191	0.44277207746852	-0.404252760522709	0.0364943525010722	-0.110748518752528	0.582365806165916	0.647126441350203	0.000264134614367416	-0.0421253710539555
472	Glyma.01G065100	30542177	PF03909	PTHR31923,PTHR31923:SF7					AT1G26300.1		BSD domain-containing protein	black	-0.385123285186196	0.0472847499447444	-0.114007593530857	0.571243766857194	0.92410742476801	6.10311891851435e-12	-0.255904011660185	0.197615305131577	0.259321228631939	0.191487791708658	-0.080250239815941	0.690701125857772	0.596259068856925	0.00102959679250757	-0.354634438365885	0.0695164248894419	0.41229315339026	0.032592742706659	-0.0879582478987175	0.662644476186706	-0.41854525731434	0.0297966496032503	-0.0486573124081217	0.809547602677953	-0.00181142301289385	0.992845443870821	0.0691247579051643	0.731901732899491	0.0361068222444764	0.8580973073119	-0.0384267151417754	0.849079666152598	-0.255559861938119	0.198239785001985	0.244293312544127	0.219435441825374	0.744930830747047
473	Glyma.01G065400	30542111	PF05577	PTHR11010,PTHR11010:SF43		3.4.16.2	K01285	GO:0008236,GO:0006508	AT5G22860.1		Serine carboxypeptidase S28 family protein	lightgreen	-0.15561672945208	0.438288998650094	-0.209494370251187	0.294293500293936	-0.41864284348232	0.0297545925322294	0.340730636840728	0.0820020557198886	-0.190526383912028	0.341138968951693	-0.283909895834685	0.151241538410605	0.24858743865258	0.211184168286355	0.224322741948677	0.260644269876926	-0.137416612662913	0.494288448715357	-0.230023073331802	0.248402800998643	0.286950095418928	0.146722501168642	-0.201547320920836	0.313402163945258	0.0897511139544221	0.656180093428738	-0.665285109875348	0.000152839532005473	-0.281751801789873	0.154509198166083	-0.191657871158023	0.338225377767676	0.170159817819178	0.396130751700754	-0.240079734057958	0.22774038888027	-0.855807567255938
474	Glyma.01G065500	30541822	PF02897	PTHR11757,PTHR11757:SF12		3.4.21.83		GO:0070008,GO:0004252,GO:0006508	AT1G69020.1		Prolyl oligopeptidase family protein	darkturquoise	-0.433391359216004	0.0239269464429442	-0.170765057736628	0.394427724997113	0.224575182666191	0.260094013606985	0.211282631016868	0.290096983147573	-0.00235973075895447	0.990679880937282	-0.114676391860665	0.568973192923611	0.518136259264489	0.00563143556872515	-0.107645511730096	0.593042507618393	0.179624076545544	0.369979495035651	-0.144191730995854	0.473033432342827	0.0334028132234001	0.868629943686171	-0.105575657502691	0.600210810214142	0.107681608522513	0.592917824802123	-0.545570547030523	0.00324679934128598	0.226658375177025	0.255582002151267	0.323864760236237	0.0993564171552347	0.0670806614366144	0.739555061228496	-0.281373517074753	0.155087118068377	-0.397229690522765
475	Glyma.01G065600	30544038	PF00326	PTHR11757,PTHR11757:SF12		3.4.21.83		GO:0008236,GO:0006508,GO:0004252	AT1G69020.1		Prolyl oligopeptidase family protein	black	-0.611887573078995	0.000694706648813863	-0.162864175834976	0.416984835902775	0.497596660677574	0.00826640417713825	-0.0785696180294957	0.696873371970323	0.147130243417	0.463963856385327	-0.144552183438897	0.471916011640727	0.635330291184963	0.000369938767789133	-0.286031938852565	0.14807693157257	0.402452485123853	0.0374171033871344	-0.00704109646391815	0.972194798891771	-0.311173068450528	0.114128262693723	-0.000285829459223678	0.998871048906569	0.0882525431508525	0.661581726425834	-0.326491526290473	0.0964868024499399	0.311048164554891	0.114281271267716	0.251847213565941	0.205062802987707	-0.0555834818080466	0.78303474014647	-0.141751938817901	0.480632702057689	-0.0206022037919997
476	Glyma.01G065800	30543982	PF00931	PTHR23155,PTHR23155:SF505	KOG4658			GO:0043531	AT3G14470.1		NB-ARC domain-containing disease resistance protein	lightgreen	0.280178764594924	0.156922497458185	0.0796174388108472	0.693022909152281	0.260203453220723	0.189927394072534	-0.123172633913122	0.540487040752862	0.484993031601899	0.0103456209530602	0.278967812350445	0.158798476545982	-0.164066837210152	0.413505942823532	-0.0319805363283916	0.874178896413256	-0.197412600377732	0.323640121682002	-0.199365177050444	0.318780153605425	0.0919050910260712	0.648445554326317	-0.179956002490848	0.369081028817562	-0.208627860038204	0.296340607247407	0.200708238187865	0.315463449364842	0.228747033435614	0.251109713725485	0.145992520817405	0.467464555405601	0.116693926239625	0.562148288966819	0.345441699154787	0.0775939983191807	0.472278591780752
477	Glyma.01G066000	30545157	PF01095	PTHR31321,PTHR31321:SF23		3.1.1.11	K01051	GO:0042545,GO:0030599,GO:0005618	AT1G69940.1	ATPPME1,PPME1	Pectin lyase-like superfamily protein	bisque4	0.14236239409692	0.478725471155664	0.995726884735848	2.16731096528423e-27	-0.052050195520004	0.796532329821564	-0.0475490909864776	0.813809709575984	-0.0352413993652302	0.86146580482236	-0.0233527469715284	0.907955262445702	-0.0443772731087811	0.826036434388345	-0.104464307240495	0.604074735720097	0.215860042862031	0.279528279781347	-0.0232163482217202	0.908490652275747	-0.0536395090455184	0.790453637841563	-0.0281305941107728	0.889227727859278	-0.0260306830179745	0.897452111193875	0.333493571964352	0.0891414820847417	0.1935257456681	0.333448513773798	0.194136952641018	0.331894343048943	-0.0391357023336317	0.846327406895568	-0.0453412160752743	0.82231629977088	0.100055689564284
478	Glyma.01G066100	30543564	PF01095	PTHR31321,PTHR31321:SF23		3.1.1.11	K01051	GO:0042545,GO:0030599,GO:0005618	AT1G69940.1	ATPPME1,PPME1	Pectin lyase-like superfamily protein	palevioletred3	0.09881815496397	0.623864714022847	0.264588505677886	0.182301953898731	0.207548000179755	0.298904229231763	-0.105003713704136	0.602198025786313	-0.0484751324887813	0.810247887486283	-0.0506121716387206	0.802042392402986	0.142937063893783	0.476933595826178	-0.195329219107511	0.328875329341526	0.201234616015456	0.314169378154899	-0.0749758448234242	0.710134789213549	-0.128852569733201	0.52182498280151	-0.0483730669908976	0.810640281320524	-0.0453275483801608	0.822369021361275	0.272869725046843	0.168487785167477	-0.0222424371158145	0.912314550382758	0.170593204118693	0.39491086429498	-0.0908220853577444	0.652330043897047	-0.0513090616072419	0.79937095450272	0.280118437487812
[truncated: 39,305 more rows]
[truncated: 43 more columns]
