# Supplementary material for: Responses of Soybean Genes in the Substituted Segments of Segment Substitution Lines Following a Xanthomonas Infection
Source: Front Plant Sci. 2020 Jul 2;11:972. doi: 10.3389/fpls.2020.00972 (PMC7351525; doi:10.3389/fpls.2020.00972)
Supplement: Figure S1 — The genomic schematic of substituted segments in F1011 and F1680. [file DataSheet_1.zip › New folder/Datasets S4 DEG in substituted segment of Chromosome 11 and Chromosome 08.xlsx]

## Sheet: Chromosome 11 DEG
	XvNEAU001 6 hpi					XvNEAU001 12 hpi					XvNEAU001 24 hpi					HrpG mutant 6 hpi					HrpG mutant 12 hpi					HrpG mutant 24 hpi					Mock 6 hpi					Mock 12 hpi					Mock 24 hpi
Names	total	elements			Names	total	elements			Names	total	elements			Names	total	elements			Names	total	elements			Names	total	elements			Names	total	elements			Names	total	elements			Names	total	elements
F1011 F1680	11	Glyma.11G179100			F1011 F1680	25	Glyma.11G235700			F1011 F1680	5	Glyma.11G155000			F1011 F1680	7	Glyma.11G067000			F1011 F1680	2	Glyma.11G121800			F1011 F1680	16	Glyma.11G179100			F1011 F1680	9	Glyma.11G179100			F1011 F1680	10	Glyma.11G121800			F1011 F1680	20	Glyma.11G003500
		Glyma.11G067000					Glyma.11G003500					Glyma.11G179100					Glyma.11G236500					Glyma.11G180800					Glyma.11G067000					Glyma.11G121800					Glyma.11G208700					Glyma.11G137300
		Glyma.11G082300					Glyma.11G229500					Glyma.11G022100					Glyma.11G178300			F1680	1	Glyma.11G242700					Glyma.11G137300					Glyma.11G119000					Glyma.11G051300					Glyma.11G180500
		Glyma.11G252700					Glyma.11G251100					Glyma.11G238000					Glyma.11G121900			F1011	1	Glyma.11G236500					Glyma.11G180500					Glyma.11G121900					Glyma.11G088000					Glyma.11G021500
		Glyma.11G077400					Glyma.11G200500					Glyma.11G197300					Glyma.11G051300										Glyma.11G055100					Glyma.11G208700					Glyma.11G207500					Glyma.11G119000
		Glyma.11G105800					Glyma.11G073000			F1680	9	Glyma.11G197400					Glyma.11G238000										Glyma.11G121800					Glyma.11G238000					Glyma.11G155000					Glyma.11G148100
		Glyma.11G003200					Glyma.11G121800					Glyma.11G003500					Glyma.11G106900										Glyma.11G140500					Glyma.11G082300					Glyma.11G197400					Glyma.11G242100
		Glyma.11G000600					Glyma.11G160000					Glyma.11G134300			F1680	33	Glyma.11G179100										Glyma.11G121900					Glyma.11G105800					Glyma.11G105800					Glyma.11G063900
		Glyma.11G208700					Glyma.11G109100					Glyma.11G021500					Glyma.11G201200										Glyma.11G238000					Glyma.11G022100					Glyma.11G044800					Glyma.11G197300
		Glyma.11G238000					Glyma.11G043600					Glyma.11G121800					Glyma.11G169900										Glyma.11G194600			F1680	33	Glyma.11G003500					Glyma.11G022100					Glyma.11G001200
		Glyma.11G170400					Glyma.11G051300					Glyma.11G247600					Glyma.11G180800										Glyma.11G043700					Glyma.11G229500			F1680	23	Glyma.11G067000					Glyma.11G179100
F1680	7	Glyma.11G207000					Glyma.11G088000					Glyma.11G088000					Glyma.11G216400										Glyma.11G134300					Glyma.11G011500					Glyma.11G003500					Glyma.11G121800
		Glyma.11G224800					Glyma.11G194600					Glyma.11G063900					Glyma.11G055100										Glyma.11G228100					Glyma.11G180800					Glyma.11G236500					Glyma.11G213500
		Glyma.11G243200					Glyma.11G219400					Glyma.11G001200					Glyma.11G032500										Glyma.11G029700					Glyma.11G185100					Glyma.11G011500					Glyma.11G088000
		Glyma.11G061800					Glyma.11G006900			F1011	8	Glyma.11G027700					Glyma.11G029000										Glyma.11G106900					Glyma.11G061200					Glyma.11G025600					Glyma.11G155000
		Glyma.11G238800					Glyma.11G098500					Glyma.11G185300					Glyma.11G253900										Glyma.11G036900					Glyma.11G178300					Glyma.11G140500					Glyma.11G148200
		Glyma.11G051300					Glyma.11G093900					Glyma.11G077400					Glyma.11G077700								F1680	19	Glyma.11G077500					Glyma.11G140500					Glyma.11G213500					Glyma.11G197400
		Glyma.11G190200					Glyma.11G208600					Glyma.11G124700					Glyma.11G088000										Glyma.11G236500					Glyma.11G160000					Glyma.11G121900					Glyma.11G000900
F1011	6	Glyma.11G244900					Glyma.11G059200					Glyma.11G119000					Glyma.11G128900										Glyma.11G036400					Glyma.11G253900					Glyma.11G148100					Glyma.11G247600
		Glyma.11G236500					Glyma.11G037200					Glyma.11G239300					Glyma.11G010500										Glyma.11G021500					Glyma.11G043600					Glyma.11G242100					Glyma.11G022100
		Glyma.11G110400					Glyma.11G023200					Glyma.11G105800					Glyma.11G207900										Glyma.11G061200					Glyma.11G238800					Glyma.11G048700			F1680	73	Glyma.11G207000
		Glyma.11G174500					Glyma.11G055200					Glyma.11G208700					Glyma.11G190200										Glyma.11G213500					Glyma.11G048700					Glyma.11G128900					Glyma.11G206300
		Glyma.11G121800					Glyma.11G022100										Glyma.11G027400										Glyma.11G209900					Glyma.11G088000					Glyma.11G185000					Glyma.11G185100
		Glyma.11G013200					Glyma.11G214300										Glyma.11G198500										Glyma.11G051300					Glyma.11G130900					Glyma.11G254700					Glyma.11G179900
							Glyma.11G001200										Glyma.11G087100										Glyma.11G088000					Glyma.11G128900					Glyma.11G233400					Glyma.11G061200
					F1680	23	Glyma.11G207000										Glyma.11G188800										Glyma.11G155000					Glyma.11G219400					Glyma.11G190200					Glyma.11G254100
							Glyma.11G179100										Glyma.11G077400										Glyma.11G197400					Glyma.11G170400					Glyma.11G124700					Glyma.11G160000
							Glyma.11G071600										Glyma.11G026300										Glyma.11G077400					Glyma.11G190200					Glyma.11G000900					Glyma.11G109100
							Glyma.11G131000										Glyma.11G032000										Glyma.11G059200					Glyma.11G098500					Glyma.11G003200					Glyma.11G129600
							Glyma.11G106000										Glyma.11G228100										Glyma.11G243000					Glyma.11G155000					Glyma.11G188500					Glyma.11G043600
							Glyma.11G061200										Glyma.11G014800										Glyma.11G055200					Glyma.11G027400					Glyma.11G029200					Glyma.11G208700
							Glyma.11G156100										Glyma.11G195800										Glyma.11G085400					Glyma.11G197400					Glyma.11G130100					Glyma.11G174100
							Glyma.11G107600										Glyma.11G067700										Glyma.11G022100					Glyma.11G179300					Glyma.11G133700					Glyma.11G130900
							Glyma.11G069500										Glyma.11G056200										Glyma.11G197300					Glyma.11G037100			F1011	19	Glyma.11G207000					Glyma.11G219400
							Glyma.11G238000										Glyma.11G247600										Glyma.11G001200					Glyma.11G188800					Glyma.11G073000					Glyma.11G244900
							Glyma.11G254700										Glyma.11G017300								F1011	9	Glyma.11G022400					Glyma.11G093500					Glyma.11G061200					Glyma.11G027400
							Glyma.11G086600										Glyma.11G124500										Glyma.11G119000					Glyma.11G208600					Glyma.11G156100					Glyma.11G134300
							Glyma.11G244900										Glyma.11G085400										Glyma.11G242100					Glyma.11G188500					Glyma.11G216400					Glyma.11G082300
							Glyma.11G246600										Glyma.11G029200										Glyma.11G212100					Glyma.11G073100					Glyma.11G109100					Glyma.11G252700
							Glyma.11G001500										Glyma.11G068900										Glyma.11G207900					Glyma.11G243100					Glyma.11G083800					Glyma.11G058000
							Glyma.11G185300								F1011	8	Glyma.11G229500										Glyma.11G036500					Glyma.11G241500					Glyma.11G170300					Glyma.11G216300
							Glyma.11G168100										Glyma.11G121800										Glyma.11G124700					Glyma.11G200200					Glyma.11G051500					Glyma.11G058200
							Glyma.11G044800										Glyma.11G119000										Glyma.11G105800			F1011	2	Glyma.11G051300					Glyma.11G219400					Glyma.11G208600
							Glyma.11G073100										Glyma.11G219400										Glyma.11G056200					Glyma.11G077400					Glyma.11G170400					Glyma.11G073100
							Glyma.11G243100										Glyma.11G244900																				Glyma.11G017500					Glyma.11G023200
							Glyma.11G000600										Glyma.11G044800																				Glyma.11G244900					Glyma.11G129900
							Glyma.11G149200										Glyma.11G055200																				Glyma.11G179300					Glyma.11G082700
							Glyma.11G071700										Glyma.11G022100																				Glyma.11G077400					Glyma.11G177800
					F1011	9	Glyma.11G137300																														Glyma.11G059200					Glyma.11G187500
							Glyma.11G185100																														Glyma.11G055200					Glyma.11G043800
							Glyma.11G057800																														Glyma.11G050900					Glyma.11G129500
							Glyma.11G178300																														Glyma.11G001200					Glyma.11G235700
							Glyma.11G253900																																			Glyma.11G067000
							Glyma.11G155000																																			Glyma.11G207300
							Glyma.11G045100																																			Glyma.11G036400
							Glyma.11G085400																																			Glyma.11G071600
							Glyma.11G218300																																			Glyma.11G106000
																																										Glyma.11G078400
																																										Glyma.11G204200
																																										Glyma.11G164000
																																										Glyma.11G216400
																																										Glyma.11G156100
																																										Glyma.11G055100
																																										Glyma.11G032500
																																										Glyma.11G179600
																																										Glyma.11G121900
																																										Glyma.11G124000
																																										Glyma.11G253900
																																										Glyma.11G023100
																																										Glyma.11G206900
																																										Glyma.11G209900
																																										Glyma.11G018900
																																										Glyma.11G048700
																																										Glyma.11G231400
																																										Glyma.11G177900
																																										Glyma.11G006900
																																										Glyma.11G098500
																																										Glyma.11G201700
																																										Glyma.11G178200
																																										Glyma.11G036500
																																										Glyma.11G133800
																																										Glyma.11G124700
																																										Glyma.11G139300
																																										Glyma.11G163300
																																										Glyma.11G026300
																																										Glyma.11G228100
																																										Glyma.11G059200
																																										Glyma.11G037200
																																										Glyma.11G067700
																																										Glyma.11G044800
																																										Glyma.11G204800
																																										Glyma.11G055200
																																										Glyma.11G181200
																																								F1011	14	Glyma.11G013200
																																										Glyma.11G225200
																																										Glyma.11G093500
																																										Glyma.11G239200
																																										Glyma.11G036900
																																										Glyma.11G079900
																																										Glyma.11G183300
																																										Glyma.11G128900
																																										Glyma.11G238000
																																										Glyma.11G043700
																																										Glyma.11G027700
																																										Glyma.11G127100
																																										Glyma.11G029200
																																										Glyma.11G192000

## Sheet: Chromosome 08 DEG
	XvNEAU001 6 hpi					XvNEAU001 12 hpi					XvNEAU001 24 hpi					HrpG mutant 6 hpi					HrpG mutant 12 hpi					HrpG mutant 24 hpi					Mock 6 hpi					Mock 12 hpi					Mock 24 hpi
Names	total	elements			Names	total	elements			Names	total	elements			Names	total	elements			Names	total	elements			Names	total	elements			Names	total	elements			Names	total	elements			Names	total	elements
F1011 F1680	14	Glyma.08G032800			F1011 F1680	26	Glyma.08G025100			F1011 F1680	1	Glyma.08G009900			F1011 F1680	7	Glyma.08G177200			F1011 F1680	2	Glyma.08G053500			F1011 F1680	19	Glyma.08G177200			F1011 F1680	7	Glyma.08G053500			F1011 F1680	10	Glyma.08G203800			F1011 F1680	35	Glyma.08G181100
		Glyma.08G297000					Glyma.08G216600			F1680	10	Glyma.08G339300					Glyma.08G053500					Glyma.08G270500					Glyma.08G018700					Glyma.08G009900					Glyma.08G032800					Glyma.08G050400
		Glyma.08G009900					Glyma.08G255800					Glyma.08G203800					Glyma.08G045200			F1680	4	Glyma.08G209400					Glyma.08G053500					Glyma.08G138200					Glyma.08G339300					Glyma.08G271000
		Glyma.08G218300					Glyma.08G043600					Glyma.08G342100					Glyma.08G339300					Glyma.08G256400					Glyma.08G173800					Glyma.08G151100					Glyma.08G342100					Glyma.08G264800
		Glyma.08G339300					Glyma.08G249100					Glyma.08G071000					Glyma.08G339500					Glyma.08G085600					Glyma.08G176300					Glyma.08G069300					Glyma.08G339600					Glyma.08G339300
		Glyma.08G150700					Glyma.08G293200					Glyma.08G216200					Glyma.08G281600					Glyma.08G069300					Glyma.08G260400					Glyma.08G096000					Glyma.08G339500					Glyma.08G342100
		Glyma.08G138200					Glyma.08G199800					Glyma.08G339500					Glyma.08G018000			F1011	4	Glyma.08G108100					Glyma.08G104600					Glyma.08G342300					Glyma.08G069300					Glyma.08G071000
		Glyma.08G339600					Glyma.08G209000					Glyma.08G339400			F1680	48	Glyma.08G157700					Glyma.08G045200					Glyma.08G009900			F1680	32	Glyma.08G203800					Glyma.08G108000					Glyma.08G236300
		Glyma.08G179600					Glyma.08G105700					Glyma.08G150400					Glyma.08G095900					Glyma.08G216200					Glyma.08G045200					Glyma.08G108100					Glyma.08G339400					Glyma.08G339500
		Glyma.08G339500					Glyma.08G199500					Glyma.08G334700					Glyma.08G285900					Glyma.08G042100					Glyma.08G118000					Glyma.08G021700					Glyma.08G042100					Glyma.08G105700
		Glyma.08G193500					Glyma.08G203000					Glyma.08G176600					Glyma.08G196700										Glyma.08G132300					Glyma.08G294100			F1680	26	Glyma.08G153000					Glyma.08G042100
		Glyma.08G339400					Glyma.08G303200			F1011	6	Glyma.08G200100					Glyma.08G214000										Glyma.08G177100					Glyma.08G302500					Glyma.08G256600					Glyma.08G203800
		Glyma.08G035300					Glyma.08G296000					Glyma.08G047100					Glyma.08G190200										Glyma.08G015700					Glyma.08G083700					Glyma.08G116900					Glyma.08G067600
		Glyma.08G150400					Glyma.08G262800					Glyma.08G032800					Glyma.08G302500										Glyma.08G218600					Glyma.08G025100					Glyma.08G091900					Glyma.08G010400
F1680	19	Glyma.08G157700					Glyma.08G356800					Glyma.08G201100					Glyma.08G032800										Glyma.08G151100					Glyma.08G124100					Glyma.08G189800					Glyma.08G008800
		Glyma.08G142400					Glyma.08G109900					Glyma.08G287500					Glyma.08G218800										Glyma.08G179600					Glyma.08G287500					Glyma.08G282600					Glyma.08G096500
		Glyma.08G053500					Glyma.08G263700					Glyma.08G166000					Glyma.08G212900										Glyma.08G106900					Glyma.08G297000					Glyma.08G287500					Glyma.08G249900
		Glyma.08G082800					Glyma.08G014200										Glyma.08G271500										Glyma.08G074200					Glyma.08G293800					Glyma.08G235400					Glyma.08G339400
		Glyma.08G189800					Glyma.08G254600										Glyma.08G216600										Glyma.08G068800					Glyma.08G025900					Glyma.08G297000					Glyma.08G061600
		Glyma.08G044400					Glyma.08G293300										Glyma.08G009900								F1680	19	Glyma.08G203800					Glyma.08G201700					Glyma.08G255800					Glyma.08G058900
		Glyma.08G139800					Glyma.08G015300										Glyma.08G034500										Glyma.08G108100					Glyma.08G153700					Glyma.08G072200					Glyma.08G000400
		Glyma.08G022300					Glyma.08G328200										Glyma.08G029400										Glyma.08G262800					Glyma.08G271000					Glyma.08G320400					Glyma.08G263200
		Glyma.08G182900					Glyma.08G069300										Glyma.08G273600										Glyma.08G099100					Glyma.08G227400					Glyma.08G147900					Glyma.08G009900
		Glyma.08G342100					Glyma.08G112300										Glyma.08G037600										Glyma.08G344300					Glyma.08G339300					Glyma.08G153700					Glyma.08G058000
		Glyma.08G103000					Glyma.08G269600										Glyma.08G224700										Glyma.08G043600					Glyma.08G342100					Glyma.08G108800					Glyma.08G015300
		Glyma.08G199800					Glyma.08G018000										Glyma.08G153700										Glyma.08G085600					Glyma.08G249900					Glyma.08G177100					Glyma.08G249800
		Glyma.08G093900			F1680	29	Glyma.08G072800										Glyma.08G108800										Glyma.08G249800					Glyma.08G339600					Glyma.08G015700					Glyma.08G045300
		Glyma.08G216200					Glyma.08G060800										Glyma.08G044300										Glyma.08G021800					Glyma.08G216200					Glyma.08G249800					Glyma.08G138200
		Glyma.08G151100					Glyma.08G266100										Glyma.08G177100										Glyma.08G071000					Glyma.08G247800					Glyma.08G138200					Glyma.08G057900
		Glyma.08G085700					Glyma.08G316400										Glyma.08G249500										Glyma.08G085700					Glyma.08G202300					Glyma.08G151100					Glyma.08G201300
		Glyma.08G057900					Glyma.08G287500										Glyma.08G218600										Glyma.08G159900					Glyma.08G295600					Glyma.08G271600					Glyma.08G179600
		Glyma.08G270500					Glyma.08G320700										Glyma.08G342100										Glyma.08G035000					Glyma.08G159900					Glyma.08G200000					Glyma.08G106900
		Glyma.08G096000					Glyma.08G032200										Glyma.08G058900										Glyma.08G339400					Glyma.08G339400					Glyma.08G104100					Glyma.08G217100
F1011	1	Glyma.08G284600					Glyma.08G271000										Glyma.08G249900										Glyma.08G070300					Glyma.08G281800					Glyma.08G201100					Glyma.08G325300
							Glyma.08G013000										Glyma.08G103000										Glyma.08G271900					Glyma.08G251500					Glyma.08G105700					Glyma.08G150400
							Glyma.08G210800										Glyma.08G339600										Glyma.08G018000					Glyma.08G150400					Glyma.08G285100			F1680	95	Glyma.08G273500
							Glyma.08G080500										Glyma.08G212600										Glyma.08G150400					Glyma.08G042100			F1011	21	Glyma.08G296000					Glyma.08G212500
							Glyma.08G232500										Glyma.08G216200										Glyma.08G042100					Glyma.08G342200					Glyma.08G262800					Glyma.08G245000
							Glyma.08G052100										Glyma.08G151100								F1011	5	Glyma.08G142400					Glyma.08G176600					Glyma.08G099100					Glyma.08G083700
							Glyma.08G342300										Glyma.08G295600										Glyma.08G010400			F1011	12	Glyma.08G285900					Glyma.08G356800					Glyma.08G162500
							Glyma.08G251500										Glyma.08G069300										Glyma.08G032800					Glyma.08G299000					Glyma.08G083700					Glyma.08G316400
							Glyma.08G116400										Glyma.08G035000										Glyma.08G044400					Glyma.08G256600					Glyma.08G025100					Glyma.08G287500
							Glyma.08G113800										Glyma.08G099900										Glyma.08G104400					Glyma.08G212900					Glyma.08G158200					Glyma.08G330100
							Glyma.08G108100										Glyma.08G339400															Glyma.08G202200					Glyma.08G198900					Glyma.08G079200
							Glyma.08G200800										Glyma.08G070300															Glyma.08G109900					Glyma.08G293200					Glyma.08G152700
							Glyma.08G152800										Glyma.08G285100															Glyma.08G108800					Glyma.08G114400					Glyma.08G237600
							Glyma.08G009900										Glyma.08G007800															Glyma.08G230400					Glyma.08G015300					Glyma.08G015700
							Glyma.08G297500										Glyma.08G082400															Glyma.08G047100					Glyma.08G293300					Glyma.08G218600
							Glyma.08G359100										Glyma.08G179700															Glyma.08G179600					Glyma.08G119200					Glyma.08G339600
							Glyma.08G344100										Glyma.08G158500															Glyma.08G035000					Glyma.08G003100					Glyma.08G052100
							Glyma.08G150700										Glyma.08G042100															Glyma.08G282700					Glyma.08G057900					Glyma.08G343500
							Glyma.08G061000										Glyma.08G285500																				Glyma.08G179600					Glyma.08G098400
							Glyma.08G223300										Glyma.08G118800																				Glyma.08G193500					Glyma.08G203000
							Glyma.08G312400										Glyma.08G335500																				Glyma.08G286000					Glyma.08G342300
							Glyma.08G150400										Glyma.08G150800																				Glyma.08G150400					Glyma.08G296000
					F1011	16	Glyma.08G083700								F1011	8	Glyma.08G083700																				Glyma.08G303200					Glyma.08G101500
							Glyma.08G032800										Glyma.08G287500																				Glyma.08G175300					Glyma.08G321100
							Glyma.08G045200										Glyma.08G293200																									Glyma.08G152800
							Glyma.08G216200										Glyma.08G293300																									Glyma.08G228800
							Glyma.08G271600										Glyma.08G106900																									Glyma.08G091900
							Glyma.08G118100										Glyma.08G251500																									Glyma.08G072200
							Glyma.08G261200										Glyma.08G074200																									Glyma.08G147900
							Glyma.08G144600										Glyma.08G342200																									Glyma.08G245500
							Glyma.08G180500																																			Glyma.08G227400
							Glyma.08G074200																																			Glyma.08G182900
							Glyma.08G153000																																			Glyma.08G028800
							Glyma.08G274200																																			Glyma.08G056200
							Glyma.08G201800																																			Glyma.08G036700
							Glyma.08G103000																																			Glyma.08G187600
							Glyma.08G281600																																			Glyma.08G047100
							Glyma.08G213100																																			Glyma.08G210200
																																										Glyma.08G289300
																																										Glyma.08G105300
																																										Glyma.08G346800
																																										Glyma.08G175300
																																										Glyma.08G021700
																																										Glyma.08G256600
																																										Glyma.08G143100
																																										Glyma.08G032800
																																										Glyma.08G299600
																																										Glyma.08G104600
																																										Glyma.08G293800
																																										Glyma.08G334700
																																										Glyma.08G161600
																																										Glyma.08G043600
																																										Glyma.08G042000
																																										Glyma.08G293200
																																										Glyma.08G288800
																																										Glyma.08G359000
																																										Glyma.08G003100
																																										Glyma.08G209000
																																										Glyma.08G202100
																																										Glyma.08G307600
																																										Glyma.08G096000
																																										Glyma.08G251500
																																										Glyma.08G017000
																																										Glyma.08G074200
																																										Glyma.08G303200
																																										Glyma.08G309700
																																										Glyma.08G262800
																																										Glyma.08G099100
																																										Glyma.08G299000
																																										Glyma.08G274200
																																										Glyma.08G175900
																																										Glyma.08G356800
																																										Glyma.08G288100
																																										Glyma.08G344300
																																										Glyma.08G271400
																																										Glyma.08G256400
																																										Glyma.08G359100
																																										Glyma.08G206600
																																										Glyma.08G060500
																																										Glyma.08G145600
																																										Glyma.08G177100
																																										Glyma.08G114400
																																										Glyma.08G254600
																																										Glyma.08G293300
																																										Glyma.08G119200
																																										Glyma.08G118700
																																										Glyma.08G285400
																																										Glyma.08G070800
																																										Glyma.08G056700
																																										Glyma.08G159900
																																										Glyma.08G125400
																																										Glyma.08G035300
																																										Glyma.08G328400
																																										Glyma.08G007200
																																										Glyma.08G214300
																																										Glyma.08G175700
																																										Glyma.08G206400
																																								F1011	18	Glyma.08G176300
																																										Glyma.08G116900
																																										Glyma.08G045200
																																										Glyma.08G362900
																																										Glyma.08G176600
																																										Glyma.08G177200
																																										Glyma.08G232200
																																										Glyma.08G093900
																																										Glyma.08G010500
																																										Glyma.08G193500
																																										Glyma.08G345900
																																										Glyma.08G158200
																																										Glyma.08G132300
																																										Glyma.08G025700
																																										Glyma.08G342200
																																										Glyma.08G013100
																																										Glyma.08G195100
																																										Glyma.08G118800
