# Supplementary material for: Responses of Soybean Genes in the Substituted Segments of Segment Substitution Lines Following a Xanthomonas Infection
Source: Front Plant Sci. 2020 Jul 2;11:972. doi: 10.3389/fpls.2020.00972 (PMC7351525; doi:10.3389/fpls.2020.00972)
Supplement: Figure S1 — The genomic schematic of substituted segments in F1011 and F1680. [file DataSheet_1.zip › New folder/Datasets S5 Genes location in Block of substituted segment.xlsx]

## Sheet: Chromosome 08
RealAnnotatedGenes	Chromosome	Strand	Start_AssambledTU	End_AssambledTU	Pos
Glyma.08G025100	Chr08	1	1981101	1984692	Block4699
Glyma.08G108100	Chr08	1	8315634	8315795	Block4743
Glyma.08G109900	Chr08	1	8431260	8436302	Block4743
Glyma.08G216200	Chr08	1	17546521	17549595	Block5059
Glyma.08G281800	Chr08	1	38601406	38603225	Block5153
Glyma.08G007800	Chr08	1	609378	612604	Block4669
Glyma.08G029400	Chr08	1	2350286	2352153	Block4699
Glyma.08G037600	Chr08	1	2962310	2966878	Block4716
Glyma.08G069300	Chr08	1	5287328	5288196	Block4737
Glyma.08G153000	Chr08	1	11786503	11787216	Block4910
Glyma.08G209400	Chr08	1	16960669	16963787	Block5015
Glyma.08G214000	Chr08	1	17270990	17278216	Block5035
Glyma.08G218800	Chr08	1	17793108	17796564	Block5069
Glyma.08G224700	Chr08	1	18208746	18213232	Block5106
Glyma.08G247800	Chr08	1	21517263	21521154	Block5120
Glyma.08G282700	Chr08	1	38847313	38847908	Block5154
Glyma.08G285100	Chr08	1	39426817	39428311	Block5156
Glyma.08G285500	Chr08	1	39521809	39526704	Block5156
Glyma.08G302500	Chr08	1	42063533	42093104	Block5186
Glyma.08G000400	Chr08	1	37023	38189	Block4667
Glyma.08G010400	Chr08	1	839816	840587	Block4669
Glyma.08G042000	Chr08	1	3327583	3329541	Block4726
Glyma.08G045300	Chr08	1	3589380	3590322	Block4730
Glyma.08G050400	Chr08	1	3950768	3952606	Block4730
Glyma.08G057900	Chr08	1	4449508	4450092	Block4730
Glyma.08G058000	Chr08	1	4454491	4459719	Block4730
Glyma.08G060500	Chr08	1	4664282	4669482	Block4735
Glyma.08G061600	Chr08	1	4749396	4754732	Block4735
Glyma.08G072200	Chr08	1	5530892	5533495	Block4737
Glyma.08G091900	Chr08	1	6935790	6941445	Block4737
Glyma.08G096500	Chr08	1	7396756	7399042	Block4740
Glyma.08G104100	Chr08	1	7993317	7995690	Block4741
Glyma.08G116900	Chr08	1	9013669	9016124	Block4743
Glyma.08G118700	Chr08	1	9175617	9177344	Block4743
Glyma.08G138200	Chr08	1	10592507	10597043	Block4772
Glyma.08G176600	Chr08	1	14156588	14162610	Block4945
Glyma.08G181100	Chr08	1	14538880	14540424	Block4947
Glyma.08G195100	Chr08	1	15713239	15715636	Block4989
Glyma.08G201300	Chr08	1	16293501	16303097	Block5005
Glyma.08G202300	Chr08	1	16425126	16426654	Block5006
Glyma.08G217100	Chr08	1	17620142	17620819	Block5068
Glyma.08G228800	Chr08	1	18684736	18691479	Block5108
Glyma.08G236300	Chr08	1	19980951	19982026	Block5113
Glyma.08G249800	Chr08	1	21807655	21811474	Block5126
Glyma.08G263200	Chr08	1	28526852	28530988	Block5148
Glyma.08G264800	Chr08	1	30675668	30682770	Block5148
Glyma.08G307600	Chr08	1	42584728	42587413	Block5204
Glyma.08G325300	Chr08	1	44333513	44336439	Block5254
Glyma.08G330100	Chr08	1	44771229	44776408	Block5260
Glyma.08G342200	Chr08	1	45779165	45780298	Block5276
Glyma.08G345900	Chr08	1	46076396	46082446	Block5277
Glyma.08G362900	Chr08	1	47442261	47446716	Block5305
Glyma.08G007200	Chr08	1	544451	546287	Block4669
Glyma.08G008800	Chr08	1	690022	691791	Block4669
Glyma.08G047100	Chr08	1	3680899	3687130	Block4730
Glyma.08G056700	Chr08	1	4341567	4345851	Block4730
Glyma.08G098400	Chr08	1	7526214	7532229	Block4740
Glyma.08G101500	Chr08	1	7801199	7808061	Block4741
Glyma.08G105300	Chr08	1	8109486	8110914	Block4743
Glyma.08G124100	Chr08	1	9526254	9527126	Block4747
Glyma.08G125400	Chr08	1	9632709	9636327	Block4750
Glyma.08G143100	Chr08	1	10890724	10897601	Block4800
Glyma.08G152700	Chr08	1	11747376	11753339	Block4907
Glyma.08G161600	Chr08	1	12561790	12565939	Block4939
Glyma.08G162500	Chr08	1	12702931	12706079	Block4939
Glyma.08G175700	Chr08	1	14032084	14035572	Block4945
Glyma.08G175900	Chr08	1	14046308	14050528	Block4945
Glyma.08G180500	Chr08	1	14458139	14459947	Block4946
Glyma.08G200000	Chr08	1	16160032	16161728	Block5005
Glyma.08G202100	Chr08	1	16391965	16393469	Block5006
Glyma.08G206600	Chr08	1	16696832	16697609	Block5010
Glyma.08G210200	Chr08	1	17010526	17012557	Block5015
Glyma.08G214300	Chr08	1	17314100	17319096	Block5044
Glyma.08G237600	Chr08	1	20191294	20257603	Block5113
Glyma.08G256400	Chr08	1	22922908	22925170	Block5142
Glyma.08G273500	Chr08	1	35978363	35983989	Block5151
Glyma.08G274200	Chr08	1	36209848	36211688	Block5151
Glyma.08G285400	Chr08	1	39493117	39498789	Block5156
Glyma.08G288100	Chr08	1	40030086	40039006	Block5156
Glyma.08G288800	Chr08	1	40142225	40145775	Block5156
Glyma.08G289300	Chr08	1	40220202	40220423	Block5156
Glyma.08G334700	Chr08	1	45197890	45204109	Block5268
Glyma.08G343500	Chr08	1	45872281	45879083	Block5276
Glyma.08G346800	Chr08	1	46153643	46158366	Block5278
Glyma.08G359000	Chr08	1	47099991	47102594	Block5301
Glyma.08G359100	Chr08	1	47105388	47108727	Block5301
Glyma.08G015700	Chr08	1	1239656	1242055	Block4684
Glyma.08G018700	Chr08	1	1510377	1517381	Block4684
Glyma.08G021800	Chr08	1	1760152	1765480	Block4685
Glyma.08G044400	Chr08	1	3511234	3515536	Block4730
Glyma.08G068800	Chr08	1	5272824	5273649	Block4737
Glyma.08G074200	Chr08	1	5668291	5669160	Block4737
Glyma.08G104400	Chr08	1	8016734	8018616	Block4743
Glyma.08G104600	Chr08	1	8045602	8047222	Block4743
Glyma.08G118000	Chr08	1	9100408	9102619	Block4743
Glyma.08G132300	Chr08	1	10137241	10140241	Block4759
Glyma.08G173800	Chr08	1	13851337	13855912	Block4945
Glyma.08G176300	Chr08	1	14085047	14087421	Block4945
Glyma.08G177100	Chr08	1	14195428	14196376	Block4945
Glyma.08G218600	Chr08	1	17784335	17786903	Block5069
Glyma.08G271900	Chr08	1	35596859	35599562	Block5151
Glyma.08G018000	Chr08	1	1450278	1453241	Block4684
Glyma.08G025700	Chr08	1	2033529	2037426	Block4699
Glyma.08G025900	Chr08	1	2047124	2051070	Block4699
Glyma.08G060800	Chr08	1	4681172	4690728	Block4735
Glyma.08G070300	Chr08	1	5351719	5352617	Block4737
Glyma.08G085600	Chr08	1	6455736	6456389	Block4737
Glyma.08G085700	Chr08	1	6460679	6461398	Block4737
Glyma.08G108800	Chr08	1	8350933	8353638	Block4743
Glyma.08G145600	Chr08	1	11066152	11073328	Block4813
Glyma.08G147900	Chr08	1	11278955	11281661	Block4849
Glyma.08G151100	Chr08	1	11627319	11628691	Block4886
Glyma.08G189800	Chr08	1	15235197	15254355	Block4980
Glyma.08G212500	Chr08	1	17137636	17138705	Block5015
Glyma.08G223300	Chr08	1	18107199	18110355	Block5105
Glyma.08G232500	Chr08	1	19156905	19158433	Block5113
Glyma.08G235400	Chr08	1	19781264	19782288	Block5113
Glyma.08G256600	Chr08	1	23046083	23048028	Block5145
Glyma.08G281600	Chr08	1	38559191	38560070	Block5153
Glyma.08G287500	Chr08	1	39862677	39865201	Block5156
Glyma.08G295600	Chr08	1	41048009	41049641	Block5186
Glyma.08G297500	Chr08	1	41378414	41383876	Block5186
Glyma.08G022300	Chr08	1	1797933	1803544	Block4687
Glyma.08G034500	Chr08	1	2739141	2741745	Block4714
Glyma.08G044300	Chr08	1	3507319	3510044	Block4730
Glyma.08G058900	Chr08	1	4499929	4501456	Block4730
Glyma.08G082400	Chr08	1	6229164	6231818	Block4737
Glyma.08G095900	Chr08	1	7321938	7324095	Block4740
Glyma.08G099900	Chr08	1	7656470	7660479	Block4740
Glyma.08G103000	Chr08	1	7893587	7899813	Block4741
Glyma.08G118800	Chr08	1	9178069	9186204	Block4743
Glyma.08G142400	Chr08	1	10843433	10846761	Block4798
Glyma.08G150800	Chr08	1	11615804	11620243	Block4886
Glyma.08G157700	Chr08	1	12213783	12222299	Block4932
Glyma.08G158500	Chr08	1	12280422	12281584	Block4932
Glyma.08G179700	Chr08	1	14407544	14409763	Block4945
Glyma.08G190200	Chr08	1	15277845	15282937	Block4980
Glyma.08G196700	Chr08	1	15853267	15863403	Block4994
Glyma.08G199800	Chr08	1	16137921	16143111	Block5005
Glyma.08G202200	Chr08	1	16402204	16404113	Block5006
Glyma.08G212600	Chr08	1	17146612	17148110	Block5015
Glyma.08G212900	Chr08	1	17179047	17181429	Block5030
Glyma.08G249500	Chr08	1	21764084	21765896	Block5126
Glyma.08G249900	Chr08	1	21840291	21842869	Block5127
Glyma.08G271500	Chr08	1	35456890	35457587	Block5151
Glyma.08G271600	Chr08	1	35498850	35499907	Block5151
Glyma.08G273600	Chr08	1	36133852	36135254	Block5151
Glyma.08G294100	Chr08	1	40942975	40947709	Block5181
Glyma.08G335500	Chr08	1	45244066	45247821	Block5269
Glyma.08G003100	Chr08	1	236883	243845	Block4667
Glyma.08G056200	Chr08	1	4321853	4324178	Block4730
Glyma.08G072800	Chr08	1	5571942	5576625	Block4737
Glyma.08G099100	Chr08	1	7581298	7582029	Block4740
Glyma.08G158200	Chr08	1	12254113	12256705	Block4932
Glyma.08G187600	Chr08	1	15041715	15048502	Block4963
Glyma.08G210800	Chr08	1	17028376	17029482	Block5015
Glyma.08G255800	Chr08	1	22681506	22684415	Block5141
Glyma.08G293200	Chr08	1	40820089	40822303	Block5177
Glyma.08G293300	Chr08	1	40840730	40842122	Block5177
Glyma.08G296000	Chr08	1	41145360	41152465	Block5186
Glyma.08G299600	Chr08	1	41775684	41777463	Block5186
Glyma.08G320700	Chr08	1	43973195	43975998	Block5245
Glyma.08G321100	Chr08	1	44009941	44016442	Block5248
Glyma.08G045200	Chr08	1	3581815	3583645	Block4730
Glyma.08G106900	Chr08	1	8228380	8228919	Block4743
Glyma.08G177200	Chr08	1	14199862	14201145	Block4945
Glyma.08G260400	Chr08	1	23848101	23854525	Block5148
Glyma.08G035000	Chr08	1	2778830	2781834	Block4714
Glyma.08G053500	Chr08	1	4137889	4139323	Block4730
Glyma.08G153700	Chr08	1	11855913	11856621	Block4918
Glyma.08G285900	Chr08	1	39563886	39567472	Block5156
Glyma.08G013000	Chr08	1	1017369	1022895	Block4684
Glyma.08G014200	Chr08	1	1100912	1103362	Block4684
Glyma.08G032200	Chr08	1	2573855	2578818	Block4710
Glyma.08G061000	Chr08	1	4694210	4698536	Block4735
Glyma.08G079200	Chr08	1	6028605	6029935	Block4737
Glyma.08G080500	Chr08	1	6097769	6099931	Block4737
Glyma.08G112300	Chr08	1	8648286	8649896	Block4743
Glyma.08G113800	Chr08	1	8728290	8734772	Block4743
Glyma.08G116400	Chr08	1	8946227	8949607	Block4743
Glyma.08G118100	Chr08	1	9127089	9128533	Block4743
Glyma.08G144600	Chr08	1	10992931	11002778	Block4804
Glyma.08G152800	Chr08	1	11760404	11762319	Block4907
Glyma.08G199500	Chr08	1	16120453	16122943	Block5005
Glyma.08G201800	Chr08	1	16358075	16359318	Block5006
Glyma.08G213100	Chr08	1	17187642	17190194	Block5030
Glyma.08G216600	Chr08	1	17578273	17579707	Block5068
Glyma.08G249100	Chr08	1	21725339	21726323	Block5123
Glyma.08G261200	Chr08	1	25081403	25086829	Block5148
Glyma.08G263700	Chr08	1	28752029	28754947	Block5148
Glyma.08G266100	Chr08	1	32444419	32452223	Block5148
Glyma.08G269600	Chr08	1	34738370	34746175	Block5148
Glyma.08G282600	Chr08	1	38828348	38845827	Block5154
Glyma.08G312400	Chr08	1	43213164	43217852	Block5217
Glyma.08G316400	Chr08	1	43627406	43629916	Block5230
Glyma.08G328200	Chr08	1	44610669	44611854	Block5258
Glyma.08G344100	Chr08	1	45926685	45934924	Block5277
Glyma.08G042100	Chr08	1	3336646	3338601	Block4726
Glyma.08G071000	Chr08	1	5416815	5421172	Block4737
Glyma.08G150400	Chr08	1	11565145	11572129	Block4886
Glyma.08G203800	Chr08	1	16532773	16535571	Block5007
Glyma.08G342100	Chr08	1	45767848	45768822	Block5276
Glyma.08G032800	Chr08	1	2616541	2617566	Block4710
Glyma.08G179600	Chr08	1	14396789	14399312	Block4945
Glyma.08G017000	Chr08	1	1371560	1375111	Block4684
Glyma.08G021700	Chr08	1	1750378	1753017	Block4685
Glyma.08G028800	Chr08	1	2307604	2310682	Block4699
Glyma.08G083700	Chr08	1	6319683	6323782	Block4737
Glyma.08G159900	Chr08	1	12394459	12399478	Block4939
Glyma.08G206400	Chr08	1	16686811	16695102	Block5010
Glyma.08G227400	Chr08	1	18516376	18517463	Block5108
Glyma.08G245000	Chr08	1	21160139	21161097	Block5115
Glyma.08G251500	Chr08	1	22037192	22038697	Block5132
Glyma.08G271000	Chr08	1	35284502	35287828	Block5151
Glyma.08G293800	Chr08	1	40883195	40885068	Block5177
Glyma.08G309700	Chr08	1	42898654	42901016	Block5215
Glyma.08G342300	Chr08	1	45784666	45785600	Block5276
Glyma.08G344300	Chr08	1	45946776	45949303	Block5277
Glyma.08G035300	Chr08	1	2799285	2802362	Block4714
Glyma.08G093900	Chr08	1	7120364	7123346	Block4737
Glyma.08G096000	Chr08	1	7331414	7331749	Block4740
Glyma.08G139800	Chr08	1	10701846	10703276	Block4778
Glyma.08G150700	Chr08	1	11603469	11607610	Block4886
Glyma.08G193500	Chr08	1	15578658	15585462	Block4986
Glyma.08G200100	Chr08	1	16183201	16185271	Block5005
Glyma.08G218300	Chr08	1	17743862	17750917	Block5069
Glyma.08G232200	Chr08	1	19133276	19134819	Block5111
Glyma.08G270500	Chr08	1	35087845	35093898	Block5150
Glyma.08G271400	Chr08	1	35430985	35434375	Block5151
Glyma.08G284600	Chr08	1	39341696	39342850	Block5156
Glyma.08G320400	Chr08	1	43934141	43935647	Block5241
Glyma.08G015300	Chr08	1	1204836	1206691	Block4684
Glyma.08G043600	Chr08	1	3430629	3435463	Block4730
Glyma.08G052100	Chr08	1	4051670	4054494	Block4730
Glyma.08G105700	Chr08	1	8166200	8168551	Block4743
Glyma.08G200800	Chr08	1	16246700	16253949	Block5005
Glyma.08G203000	Chr08	1	16469763	16471666	Block5007
Glyma.08G209000	Chr08	1	16921206	16924156	Block5015
Glyma.08G245500	Chr08	1	21194910	21201951	Block5116
Glyma.08G254600	Chr08	1	22509077	22510480	Block5136
Glyma.08G262800	Chr08	1	27785749	27790991	Block5148
Glyma.08G303200	Chr08	1	42128667	42133837	Block5186
Glyma.08G356800	Chr08	1	46926606	46933387	Block5299
Glyma.08G010500	Chr08	1	843554	847028	Block4669
Glyma.08G013100	Chr08	1	1027312	1028395	Block4684
Glyma.08G036700	Chr08	1	2890289	2902476	Block4715
Glyma.08G067600	Chr08	1	5183904	5189105	Block4737
Glyma.08G070800	Chr08	1	5402843	5409327	Block4737
Glyma.08G108000	Chr08	1	8311539	8314951	Block4743
Glyma.08G114400	Chr08	1	8750828	8756629	Block4743
Glyma.08G119200	Chr08	1	9192002	9196512	Block4743
Glyma.08G182900	Chr08	1	14680507	14683390	Block4949
Glyma.08G198900	Chr08	1	16067583	16072851	Block4998
Glyma.08G230400	Chr08	1	18847359	18851531	Block5111
Glyma.08G286000	Chr08	1	39576990	39580329	Block5156
Glyma.08G299000	Chr08	1	41714055	41715013	Block5186
Glyma.08G328400	Chr08	1	44625613	44628109	Block5258
Glyma.08G339300	Chr08	1	45574659	45575635	Block5275
Glyma.08G339400	Chr08	1	45583867	45584845	Block5276
Glyma.08G339500	Chr08	1	45591088	45592292	Block5276
Glyma.08G339600	Chr08	1	45594732	45596630	Block5276
Glyma.08G009900	Chr08	1	773999	776526	Block4669
Glyma.08G082800	Chr08	1	6272284	6273138	Block4737
Glyma.08G166000	Chr08	1	13109199	13110707	Block4943
Glyma.08G175300	Chr08	1	13994487	13995460	Block4945
Glyma.08G201100	Chr08	1	16266063	16268320	Block5005
Glyma.08G201700	Chr08	1	16354540	16355115	Block5006
Glyma.08G297000	Chr08	1	41326371	41329213	Block5186

## Sheet: Chromosome 11
RealAnnotatedGenes	Chromosome	Strand	Start_AssambledTU	End_AssambledTU	Pos
Glyma.11G061200	Chr11	1	4580923	4587436	Block6034
Glyma.11G082300	Chr11	1	6185688	6189396	Block6083
Glyma.11G160000	Chr11	1	14640914	14643562	Block6297
Glyma.11G243100	Chr11	1	33713185	33714197	Block6440
Glyma.11G029200	Chr11	1	2111851	2117609	Block5992
Glyma.11G032500	Chr11	1	2377554	2379533	Block5997
Glyma.11G037100	Chr11	1	2678648	2681966	Block6011
Glyma.11G128900	Chr11	1	9788804	9793751	Block6252
Glyma.11G130100	Chr11	1	9899417	9903892	Block6252
Glyma.11G169900	Chr11	1	18079371	18084598	Block6306
Glyma.11G188500	Chr11	1	26021700	26027379	Block6319
Glyma.11G188800	Chr11	1	26049605	26055324	Block6321
Glyma.11G201200	Chr11	1	28145057	28147389	Block6328
Glyma.11G239300	Chr11	1	33372414	33375552	Block6425
Glyma.11G242700	Chr11	1	33671553	33672646	Block6439
Glyma.11G022100	Chr11	1	1574270	1578590	Block5980
Glyma.11G219400	Chr11	1	31396774	31399096	Block6355
Glyma.11G000900	Chr11	1	46219	48169	Block5958
Glyma.11G026300	Chr11	1	1868659	1870263	Block5981
Glyma.11G063900	Chr11	1	4822121	4823806	Block6041
Glyma.11G079900	Chr11	1	5999169	6000451	Block6072
Glyma.11G082700	Chr11	1	6211428	6215938	Block6083
Glyma.11G127100	Chr11	1	9657614	9665602	Block6252
Glyma.11G129500	Chr11	1	9858497	9861653	Block6252
Glyma.11G129600	Chr11	1	9864264	9867738	Block6252
Glyma.11G129900	Chr11	1	9890232	9893439	Block6252
Glyma.11G133700	Chr11	1	10221259	10223937	Block6260
Glyma.11G148100	Chr11	1	11441884	11443069	Block6280
Glyma.11G148200	Chr11	1	11446205	11448348	Block6280
Glyma.11G163300	Chr11	1	15312613	15316831	Block6301
Glyma.11G181200	Chr11	1	24816598	24819012	Block6316
Glyma.11G233400	Chr11	1	32872953	32877998	Block6415
Glyma.11G254100	Chr11	1	34463344	34474739	Block6501
Glyma.11G018900	Chr11	1	1322980	1323914	Block5973
Glyma.11G023100	Chr11	1	1655914	1664071	Block5981
Glyma.11G043800	Chr11	1	3244623	3248933	Block6013
Glyma.11G058000	Chr11	1	4370465	4376199	Block6031
Glyma.11G058200	Chr11	1	4390100	4390700	Block6031
Glyma.11G078400	Chr11	1	5909639	5912304	Block6068
Glyma.11G106000	Chr11	1	8061767	8066868	Block6130
Glyma.11G164000	Chr11	1	15441595	15444592	Block6301
Glyma.11G174100	Chr11	1	19009581	19012951	Block6306
Glyma.11G177800	Chr11	1	22583997	22584774	Block6311
Glyma.11G177900	Chr11	1	22926485	22927164	Block6311
Glyma.11G178200	Chr11	1	22964767	23004695	Block6311
Glyma.11G179600	Chr11	1	24521986	24532081	Block6316
Glyma.11G179900	Chr11	1	24548259	24549398	Block6316
Glyma.11G187500	Chr11	1	25939496	25943911	Block6319
Glyma.11G201700	Chr11	1	28194442	28196479	Block6328
Glyma.11G204200	Chr11	1	28421999	28430087	Block6331
Glyma.11G209900	Chr11	1	30188618	30192984	Block6344
Glyma.11G216300	Chr11	1	31052357	31053787	Block6355
Glyma.11G216400	Chr11	1	31056891	31062189	Block6355
Glyma.11G243000	Chr11	1	33706386	33709214	Block6440
Glyma.11G029700	Chr11	1	2153656	2154845	Block5993
Glyma.11G036400	Chr11	1	2620193	2621187	Block6010
Glyma.11G036500	Chr11	1	2629636	2631289	Block6010
Glyma.11G036900	Chr11	1	2672593	2674284	Block6011
Glyma.11G055100	Chr11	1	4153689	4155005	Block6030
Glyma.11G056200	Chr11	1	4254959	4257505	Block6031
Glyma.11G077500	Chr11	1	5823379	5825992	Block6067
Glyma.11G085400	Chr11	1	6422928	6427943	Block6083
Glyma.11G121900	Chr11	1	9307282	9308411	Block6237
Glyma.11G124700	Chr11	1	9475831	9476445	Block6250
Glyma.11G134300	Chr11	1	10262747	10265186	Block6260
Glyma.11G140500	Chr11	1	10727496	10730447	Block6263
Glyma.11G207900	Chr11	1	29721999	29727693	Block6332
Glyma.11G228100	Chr11	1	32323163	32325044	Block6365
Glyma.11G239200	Chr11	1	33350488	33352303	Block6425
Glyma.11G044800	Chr11	1	3311028	3313414	Block6015
Glyma.11G051300	Chr11	1	3831428	3833186	Block6027
Glyma.11G067700	Chr11	1	5084791	5089909	Block6052
Glyma.11G121800	Chr11	1	9303965	9305430	Block6237
Glyma.11G190200	Chr11	1	26276528	26279593	Block6323
Glyma.11G238800	Chr11	1	33319177	33322244	Block6425
Glyma.11G241500	Chr11	1	33564834	33570112	Block6433
Glyma.11G253900	Chr11	1	34447365	34449046	Block6500
Glyma.11G254700	Chr11	1	34500802	34502756	Block6501
Glyma.11G010500	Chr11	1	736888	742076	Block5966
Glyma.11G011500	Chr11	1	802430	804663	Block5966
Glyma.11G014800	Chr11	1	1025309	1030668	Block5966
Glyma.11G017300	Chr11	1	1208047	1208238	Block5973
Glyma.11G025600	Chr11	1	1809014	1810474	Block5981
Glyma.11G027400	Chr11	1	1974048	1976327	Block5986
Glyma.11G029000	Chr11	1	2103242	2106475	Block5992
Glyma.11G032000	Chr11	1	2336047	2344687	Block5997
Glyma.11G050900	Chr11	1	3800964	3805086	Block6027
Glyma.11G068900	Chr11	1	5179525	5181597	Block6063
Glyma.11G077700	Chr11	1	5845925	5848006	Block6068
Glyma.11G087100	Chr11	1	6529192	6539663	Block6083
Glyma.11G093500	Chr11	1	7090194	7094061	Block6086
Glyma.11G124500	Chr11	1	9466533	9468193	Block6250
Glyma.11G168100	Chr11	1	16976657	16983014	Block6306
Glyma.11G185000	Chr11	1	25310949	25318127	Block6316
Glyma.11G192000	Chr11	1	26510332	26510487	Block6323
Glyma.11G195800	Chr11	1	26931819	26941107	Block6325
Glyma.11G198500	Chr11	1	27589528	27591039	Block6327
Glyma.11G212100	Chr11	1	30470250	30473891	Block6349
Glyma.11G001500	Chr11	1	75953	80920	Block5958
Glyma.11G045100	Chr11	1	3326055	3327915	Block6015
Glyma.11G073000	Chr11	1	5447829	5450315	Block6065
Glyma.11G086600	Chr11	1	6516827	6517619	Block6083
Glyma.11G109100	Chr11	1	8322589	8324950	Block6161
Glyma.11G156100	Chr11	1	12867686	12868552	Block6288
Glyma.11G170300	Chr11	1	18242402	18247387	Block6306
Glyma.11G183300	Chr11	1	25080846	25087873	Block6316
Glyma.11G206900	Chr11	1	29352503	29358783	Block6332
Glyma.11G231400	Chr11	1	32701133	32702936	Block6412
Glyma.11G246600	Chr11	1	33974009	33975644	Block6451
Glyma.11G043700	Chr11	1	3230807	3233287	Block6013
Glyma.11G106900	Chr11	1	8148381	8150533	Block6146
Glyma.11G137300	Chr11	1	10440672	10442651	Block6261
Glyma.11G180500	Chr11	1	24617410	24620275	Block6316
Glyma.11G194600	Chr11	1	26817389	26819559	Block6325
Glyma.11G178300	Chr11	1	23026887	23031349	Block6311
Glyma.11G180800	Chr11	1	24722394	24723784	Block6316
Glyma.11G236500	Chr11	1	33141162	33141706	Block6423
Glyma.11G000600	Chr11	1	30942	32709	Block5958
Glyma.11G057800	Chr11	1	4361892	4364225	Block6031
Glyma.11G069500	Chr11	1	5231970	5235047	Block6063
Glyma.11G071600	Chr11	1	5339651	5343883	Block6064
Glyma.11G071700	Chr11	1	5353139	5355303	Block6064
Glyma.11G093900	Chr11	1	7130214	7137428	Block6086
Glyma.11G098500	Chr11	1	7483749	7484777	Block6126
Glyma.11G107600	Chr11	1	8210966	8217703	Block6154
Glyma.11G131000	Chr11	1	9998135	10002498	Block6254
Glyma.11G149200	Chr11	1	11611393	11614981	Block6280
Glyma.11G185300	Chr11	1	25387286	25398374	Block6316
Glyma.11G200500	Chr11	1	28004269	28006186	Block6327
Glyma.11G214300	Chr11	1	30762415	30766030	Block6355
Glyma.11G218300	Chr11	1	31306297	31306629	Block6355
Glyma.11G251100	Chr11	1	34265624	34268844	Block6471
Glyma.11G001200	Chr11	1	63257	65825	Block5958
Glyma.11G003500	Chr11	1	260784	263846	Block5961
Glyma.11G021500	Chr11	1	1526698	1529646	Block5980
Glyma.11G088000	Chr11	1	6645021	6649126	Block6083
Glyma.11G155000	Chr11	1	12662448	12663253	Block6287
Glyma.11G197300	Chr11	1	27293973	27296467	Block6325
Glyma.11G197400	Chr11	1	27385984	27388419	Block6326
Glyma.11G213500	Chr11	1	30642068	30645711	Block6355
Glyma.11G242100	Chr11	1	33606037	33607042	Block6433
Glyma.11G247600	Chr11	1	34032568	34035339	Block6453
Glyma.11G105800	Chr11	1	8038613	8039501	Block6130
Glyma.11G208700	Chr11	1	29913325	29915251	Block6332
Glyma.11G043600	Chr11	1	3217693	3220767	Block6013
Glyma.11G048700	Chr11	1	3652201	3655486	Block6021
Glyma.11G130900	Chr11	1	9983698	9994180	Block6254
Glyma.11G185100	Chr11	1	25346550	25351662	Block6316
Glyma.11G229500	Chr11	1	32490484	32499133	Block6403
Glyma.11G013200	Chr11	1	916689	923710	Block5966
Glyma.11G022400	Chr11	1	1616646	1617939	Block5980
Glyma.11G061800	Chr11	1	4632831	4633552	Block6035
Glyma.11G067000	Chr11	1	5020978	5029105	Block6043
Glyma.11G077400	Chr11	1	5808747	5809882	Block6067
Glyma.11G110400	Chr11	1	8414047	8418367	Block6161
Glyma.11G139300	Chr11	1	10608208	10612168	Block6261
Glyma.11G170400	Chr11	1	18246842	18523733	Block6306
Glyma.11G200200	Chr11	1	27880234	27882667	Block6327
Glyma.11G224800	Chr11	1	31983123	31986837	Block6360
Glyma.11G243200	Chr11	1	33717501	33718576	Block6440
Glyma.11G252700	Chr11	1	34368840	34374278	Block6485
Glyma.11G006900	Chr11	1	487520	492345	Block5963
Glyma.11G023200	Chr11	1	1665080	1667259	Block5981
Glyma.11G037200	Chr11	1	2685555	2687290	Block6011
Glyma.11G055200	Chr11	1	4163221	4164137	Block6031
Glyma.11G059200	Chr11	1	4474609	4478700	Block6033
Glyma.11G073100	Chr11	1	5452369	5458366	Block6065
Glyma.11G208600	Chr11	1	29875714	29880750	Block6332
Glyma.11G235700	Chr11	1	33064935	33070336	Block6421
Glyma.11G244900	Chr11	1	33856985	33859523	Block6450
Glyma.11G017500	Chr11	1	1217337	1218167	Block5973
Glyma.11G051500	Chr11	1	3844521	3847967	Block6027
Glyma.11G083800	Chr11	1	6285020	6295194	Block6083
Glyma.11G124000	Chr11	1	9423928	9432266	Block6250
Glyma.11G179300	Chr11	1	24492152	24495788	Block6316
Glyma.11G204800	Chr11	1	28610735	28625551	Block6331
Glyma.11G206300	Chr11	1	29047951	29052228	Block6332
Glyma.11G207000	Chr11	1	29377450	29381377	Block6332
Glyma.11G207300	Chr11	1	29451632	29461844	Block6332
Glyma.11G207500	Chr11	1	29490841	29496086	Block6332
Glyma.11G027700	Chr11	1	1992156	1993544	Block5986
Glyma.11G119000	Chr11	1	9042533	9044277	Block6203
Glyma.11G179100	Chr11	1	24433884	24436998	Block6316
Glyma.11G238000	Chr11	1	33258533	33260555	Block6423
Glyma.11G003200	Chr11	1	197274	205048	Block5958
Glyma.11G133800	Chr11	1	10229755	10233632	Block6260
Glyma.11G174500	Chr11	1	19082866	19088459	Block6306
Glyma.11G225200	Chr11	1	31998114	32001897	Block6360
