# Supplementary material for: Responses of Soybean Genes in the Substituted Segments of Segment Substitution Lines Following a Xanthomonas Infection
Source: Front Plant Sci. 2020 Jul 2;11:972. doi: 10.3389/fpls.2020.00972 (PMC7351525; doi:10.3389/fpls.2020.00972)
Supplement: Figure S1 — The genomic schematic of substituted segments in F1011 and F1680. [file DataSheet_1.zip › New folder/Dtasets S6 Genes involved in the network of Glyma.08G00900.1 and Glyma.11G056200.1.xls]

## Sheet: diff_pos
RealAnnotatedGenes	Chromosome	Strand	Start_AssambledTU	End_AssambledTU	MaxIsoformLength	H11_vs_S11	H12_vs_S12	H13_vs_S13	H21_vs_S21	H22_vs_S22	H23_vs_S23	H31_vs_S31	H32_vs_S32	H33_vs_S33	L11_vs_S11	L12_vs_S12	L13_vs_S13	L21_vs_S21	L22_vs_S22	L23_vs_S23	L31_vs_S31	L32_vs_S32	L33_vs_S33	maxfc	minfc	Pos
Glyma.01G068300	Chr01	1	11379369	11381203	741	-1.07717	-1.17425	-0.441032	-0.0510308	-1.08323	-0.2855	-0.846328	-0.986947	-0.383195	0.110796	0.0545622	0.362937	0.95485	-0.167095	0.586378	-0.0130886	-0.0374323	0.156252	0.95485	-1.17425	Block505
Glyma.01G091300	Chr01	1	27619280	27620219	614	-1.55915	-1.22397	-1.33382	-1.3231	-2.91164	0.451489	-1.85397	-0.0911779	-0.64297	-0.357485	-0.28046	1.01674	0.334382	-0.618687	1.39727	-1.0551	0.393064	0.210046	1.39727	-2.91164	Block518
Glyma.01G124500	Chr01	1	42969804	42973300	1261	-1.09588	-1.31361	-0.552085	-3.54436	-3.94479	1.91618	-0.854141	0.888394	-1.45695	-0.174681	0.0315733	1.73815	0.339283	-0.314068	1.82267	-1.07676	1.23459	-0.109844	1.91618	-3.94479	NA
Glyma.01G191200	Chr01	1	52585725	52587656	1770	-1.46483	-0.282115	-0.996012	-0.860528	-0.664887	-0.180244	-0.799342	-0.0676599	-0.766054	-0.781201	-0.0465519	0.418259	-0.283816	-0.0456549	-0.544071	-0.913463	-0.163425	-0.614654	0.418259	-1.46483	Block654
Glyma.02G039000	Chr02	1	3642307	3646057	3739	-1.12074	-0.938736	-1.46463	-1.52016	-1.07093	-0.00655558	-0.357339	0.223617	0.00899837	-0.885339	-1.16569	0.572325	-0.954049	-0.445243	-0.643611	-0.711086	0.203471	-0.196148	0.572325	-1.52016	Block758
Glyma.02G041100	Chr02	1	3860707	3862232	1027	-0.84658	-0.546103	-0.397982	-0.169802	-1.22183	-0.0152535	-0.415028	-0.430311	-0.0673226	-0.883479	-0.44413	-0.395795	-0.235719	-1.09028	0.00917286	-0.376816	-0.374595	-0.138224	0.00917286	-1.22183	Block767
Glyma.02G069500	Chr02	1	6099248	6117379	5362	-1.08491	-0.740611	-1.21987	-0.243956	-0.891352	-0.755702	-0.428225	-0.0508736	-0.25753	-0.478428	-0.925364	-0.231281	0.0843766	-0.740589	-1.06104	-0.586917	-0.329633	0.00249025	0.0843766	-1.21987	Block897
Glyma.02G116900	Chr02	1	11394317	11395331	935	-0.910408	-1.0665	-0.811883	-0.427804	-0.659254	-0.125292	0.0385536	0.231011	-0.322939	-0.288787	-0.207888	0.145194	-0.395413	-0.00549663	-0.00609564	-0.260321	0.173392	0.175567	0.231011	-1.0665	Block1083
Glyma.02G154500	Chr02	1	15840713	15841754	661	-1.37863	-0.932088	-2.32413	-1.28995	-1.14389	-0.624423	-0.487446	-0.0121898	-1.26884	-0.671928	-0.511679	-0.212616	-1.12905	0.0268223	-1.30313	-0.601669	-0.39861	-0.914833	0.0268223	-2.32413	Block1167
Glyma.02G244300	Chr02	1	43234337	43235926	1110	-0.899216	-1.12268	-1.03546	-0.71492	-1.06828	-0.718888	-0.715206	-0.759887	-0.681785	-0.314507	-0.630976	0.180852	-0.349275	-0.0203064	-0.235331	-0.18112	-0.285502	0.352546	0.352546	-1.12268	Block1265
Glyma.02G262500	Chr02	1	44848705	44851315	1189	-1.23229	-0.894366	-1.09311	-1.77755	-2.02166	0.336833	-1.65263	0.0823409	-0.910505	-0.582882	-0.576827	0.253612	0.569722	-0.438338	0.381084	-0.885135	0.181279	-0.11634	0.569722	-2.02166	Block1325
Glyma.03G050100	Chr03	1	6536628	6540105	1693	-1.37917	-1.40129	-1.74169	-4.22578	-4.5318	1.29014	-0.945443	1.14322	-1.48693	-0.521547	-0.767035	1.26719	0.00475614	-0.547227	1.35369	-1.14869	1.3408	0.00868703	1.35369	-4.5318	Block1804
Glyma.03G122300	Chr03	1	33525066	33527682	2362	-1.05907	-0.586416	-0.375198	-0.489061	-0.923694	-0.0437041	-0.525616	-0.0825166	-0.270732	-0.469078	-0.290083	0.296562	-0.18472	-0.381979	-0.32615	-0.365348	-0.0839025	0.0398252	0.296562	-1.05907	Block2112
Glyma.03G127800	Chr03	1	34231299	34232831	1092	-0.832277	-0.919606	-2.189	-0.614681	-0.691866	-0.613434	-0.401873	-0.130417	-0.87878	-0.286252	0.229019	-0.856051	-0.250976	0.401604	0.2857	0.224825	0.238198	-0.517717	0.401604	-2.189	Block2119
Glyma.03G130000	Chr03	1	34468126	34470591	2082	-1.05887	-0.481821	-0.503136	-0.00503233	-0.902422	-0.178128	-0.488607	-0.522564	-0.346134	-0.241079	-1.16858	-0.108637	0.355354	-0.955441	0.223574	0.0345802	-0.0718002	0.0188502	0.355354	-1.16858	NA
Glyma.03G232600	Chr03	1	43361689	43367919	3385	-0.617312	-1.17064	-1.69243	-0.419799	-1.54332	-0.249704	-0.30581	0.2052	-0.891783	0.121672	-0.328349	0.0837357	0.602182	-0.202466	0.297603	-0.141272	0.305293	-0.0338039	0.602182	-1.69243	NA
Glyma.04G090800	Chr04	1	7993767	7994541	775	-1.21351	-0.301881	-0.404597	-1.63631	-1.34197	-1.18383	-0.143537	0.902579	-0.409973	-0.592131	-0.465844	1.18041	-0.948008	-0.693889	-1.09601	-0.468728	0.180262	0.14771	1.18041	-1.63631	Block2485
Glyma.05G222600	Chr05	1	40196109	40197955	1411	-0.787372	-0.687455	-1.42644	-0.366409	-2.00888	-0.270373	-0.963962	-0.775446	-0.899521	-0.404486	-1.07051	0.446887	-0.439652	-1.49066	-0.510179	-0.819933	-0.861104	-0.0315755	0.446887	-2.00888	Block3296
Glyma.06G128100	Chr06	1	10538914	10540598	1521	-0.884463	-0.948941	-1.48476	-0.594774	-1.47093	-0.330509	-0.907651	-0.052762	-0.605032	-0.527394	-0.743408	-0.31541	0.338689	-0.598637	0.0187345	-0.540966	-0.167523	-0.0603082	0.338689	-1.48476	Block3491
Glyma.06G175500	Chr06	1	14845003	14850245	2928	-1.13572	-1.06137	-0.638696	-0.49871	-0.577884	0.0839769	-1.30669	-0.216709	-0.555732	-0.358641	-0.34538	0.114066	0.184309	-0.243024	0.22533	-0.387999	-0.0364249	-0.307184	0.22533	-1.30669	Block3572
Glyma.06G216600	Chr06	1	22705715	22707825	745	-1.83857	-0.376858	-0.347653	-1.11157	-2.73627	-0.311602	-1.48723	0.216928	-0.708579	-0.435437	-0.44567	1.46578	0.69312	-1.15519	1.40805	-0.957712	0.502708	0.37846	1.46578	-2.73627	Block3677
Glyma.06G296700	Chr06	1	48576106	48577782	1677	-0.839913	-0.743079	-0.402466	-0.459274	-1.15289	-0.941919	-0.582282	-1.01547	-0.540647	0.35815	0.355367	0.518147	0.742708	0.127724	0.106073	0.732416	0.109436	0.483227	0.742708	-1.15289	Block3758
Glyma.07G053300	Chr07	1	4668752	4670444	1353	-0.739865	-1.05691	-1.53214	-0.296719	-1.16022	-0.251458	-0.468359	0.138726	-0.57169	-0.399305	-0.912093	-0.0500575	-0.596917	-1.04912	0.16163	-0.577184	0.274833	-0.325839	0.274833	-1.53214	Block3888
Glyma.07G139100	Chr07	1	16510005	16517355	2085	-0.323651	-0.593937	-0.514964	-0.389089	-1.01972	0.0398194	-0.579856	0.0428985	-0.392402	-0.362885	-0.80545	0.019381	0.0838262	-0.666145	0.178988	-0.578499	0.0402116	-0.355256	0.178988	-1.01972	Block4346
Glyma.07G155200	Chr07	1	19063419	19066342	1420	-1.05096	-0.687914	-0.231187	-2.4911	-2.90736	2.13912	-0.525489	0.630444	-0.773994	0.259974	-0.0899088	1.52511	0.952848	-0.322685	1.95502	-0.854415	0.991559	-0.00653845	2.13912	-2.90736	NA
Glyma.07G194300	Chr07	1	36288407	36293375	1974	-0.720641	-0.061397	-0.845852	-0.130286	-1.36593	-0.492431	-0.585407	-0.0198274	-0.638282	-0.23925	-0.637007	0.17717	0.351713	-0.616564	0.283592	-0.483705	-0.167898	0.143094	0.351713	-1.36593	Block4501
Glyma.07G217100	Chr07	1	38980721	38984632	1286	-0.794957	-1.06143	-0.479821	-0.423306	-0.718487	0.232378	-0.569719	-0.0656478	-0.740627	-0.724913	-0.283233	0.0339406	-0.256665	-0.684638	0.334059	-0.0463387	-0.0248505	-0.105983	0.334059	-1.06143	Block4626
Glyma.08G025100	Chr08	1	1981101	1984692	1510	-1.36687	-0.60834	-0.420982	-0.647433	-1.82182	-0.171887	-0.626278	-0.394938	-0.552453	-0.724363	-1.09026	-0.00829725	-0.493214	-1.56476	-0.469611	-0.920806	-0.478606	-0.241434	-0.00829725	-1.82182	Block4699
Glyma.08G062800	Chr08	1	4833304	4836636	3327	-1.18838	-1.10791	-2.69843	-3.0862	-1.98991	-1.60925	-2.18474	-1.81583	0.875993	1.1446	1.20915	0.866881	-0.0676122	1.30219	0.571141	-0.326861	1.1908	2.0116	2.0116	-3.0862	NA
Glyma.08G108100	Chr08	1	8315634	8315795	162	-1.43077	-0.323083	-0.606313	-0.508591	-1.07128	0.326374	-0.627195	-0.761325	-1.16588	-0.543427	-0.251034	0.0804008	-0.0810811	-0.09572	0.907589	0.0807776	-1.04437	0.748085	0.907589	-1.43077	Block4743
Glyma.08G109900	Chr08	1	8431260	8436302	1839	-0.839932	-0.449165	-0.544335	-0.665022	-1.24455	0.372521	-0.885864	-0.428522	-0.119005	-1.01499	-0.708383	-0.0488561	-0.249323	-1.05913	0.758371	-0.456028	0.221885	0.0616691	0.758371	-1.24455	Block4743
Glyma.08G213900	Chr08	1	17252724	17262877	6661	-0.650848	-1.16492	-0.720411	-0.671315	-0.595767	-0.600729	-0.769996	-0.487235	-0.591848	0.366524	0.247488	0.657425	0.108562	0.851539	-0.150237	-0.179187	0.723572	0.292432	0.851539	-1.16492	NA
Glyma.08G216200	Chr08	1	17546521	17549595	2589	-1.07398	-0.946324	-0.692996	-1.83664	-0.575842	-1.17791	-1.62537	-0.434127	-0.901119	0.262724	0.679324	0.733838	0.407293	1.0763	0.0195268	-0.0294715	1.18007	0.587489	1.18007	-1.83664	Block5059
Glyma.08G281800	Chr08	1	38601406	38603225	1753	-1.09407	-0.91315	-0.588355	-0.643879	-0.559984	-0.0398275	-0.750417	-0.296453	-0.673062	-0.578024	-0.30654	0.0455054	-0.17078	-0.194309	-0.198098	-0.0977031	0.0580345	-0.47013	0.0580345	-1.09407	Block5153
Glyma.09G036800	Chr09	1	3064730	3065708	979	-1.33536	-0.623227	-0.917045	-0.167352	-0.498554	-0.162936	-0.461095	0.136917	-0.82033	-0.167268	-0.320853	-0.631785	-0.0624024	0.0785198	-0.0605415	0.082864	0.307169	-0.111745	0.307169	-1.33536	Block5335
Glyma.09G067300	Chr09	1	6671847	6674241	1549	-1.21326	-1.00061	-0.39131	-0.50583	-1.31522	-0.398769	-0.575282	-0.380573	-0.718853	-0.687052	-0.624076	0.511005	-0.209266	-0.873476	-0.305945	-0.22018	-0.113054	-0.495626	0.511005	-1.31522	Block5346
Glyma.09G078800	Chr09	1	8804607	8817302	7437	-0.997815	-0.715203	-0.400511	-0.263937	-1.04028	-0.0144065	-0.446453	0.365253	-0.385977	-0.498831	-1.02216	0.0227318	-0.116414	-1.08743	-0.235352	-0.485177	-0.0779639	-0.371601	0.365253	-1.08743	Block5346
Glyma.09G102400	Chr09	1	18604265	18652408	819	-0.490846	-0.285068	-1.44121	-0.650751	-1.51406	-0.536306	-0.0363182	0.00971666	-0.977915	0.15011	-0.0823937	0.112623	-0.00928366	-0.308875	-0.0399204	-0.458607	0.436955	-0.319054	0.436955	-1.51406	Block5346
Glyma.09G190000	Chr09	1	41458849	41459578	730	-1.4953	-0.918169	-1.29857	-0.996651	-1.68164	-0.292064	-0.628645	-0.135835	-0.639691	-0.604551	-0.989037	0.267601	-0.625815	-1.02712	-0.174621	-0.812458	-0.194899	-0.180197	0.267601	-1.68164	Block5491
Glyma.09G224400	Chr09	1	44920569	44921832	996	-1.12197	-1.20389	-1.01905	-0.750111	-0.783137	-0.0855258	-0.0544192	-0.181834	-0.881488	-1.16264	-0.832655	-0.13465	-0.572212	-0.38367	-0.345107	0.0148128	-0.0324924	-0.504942	0.0148128	-1.20389	Block5523
Glyma.09G240900	Chr09	1	46322251	46323257	1007	-1.22648	-0.302515	-0.938783	-0.624342	-0.906692	-0.160508	-0.850151	0.0508199	-0.763315	-0.74475	-0.241931	0.361924	-0.108018	-0.470904	0.129888	-0.686927	0.421179	-0.163288	0.421179	-1.22648	Block5541
Glyma.10G205700	Chr10	1	43742095	43742883	608	-1.73534	-0.0391726	-1.8947	-0.456972	-2.81253	0.421356	-1.20269	-0.0716137	-1.7302	-0.883811	-0.617967	0.0397399	1.2253	-0.537664	1.14547	-0.331363	0.74063	0.399372	1.2253	-2.81253	Block5869
Glyma.10G225400	Chr10	1	45605148	45610021	4783	-1.29912	-0.40833	-0.6904	-0.728911	-0.785892	-0.0675018	-0.819736	-0.0073685	-0.69246	-0.47858	-0.199875	0.496545	-0.226571	-0.471517	-0.271774	-0.695174	-0.067748	-0.388645	0.496545	-1.29912	NA
Glyma.10G231600	Chr10	1	46121706	46127238	2608	-0.932773	-0.945	-1.86524	-0.453418	-1.00355	-0.728357	-0.864464	-0.454751	-0.565773	-0.496982	-0.361665	-0.950228	-0.218716	-0.816921	-0.304464	-0.417886	-0.508206	-0.289482	-0.218716	-1.86524	Block5898
Glyma.11G061200	Chr11	1	4580923	4587436	6348	-1.39691	-0.768721	-1.12337	-0.471587	-1.30691	-0.643387	0.227281	-0.358134	-1.05859	-0.647914	-1.07562	0.110918	-0.424878	-0.472783	-0.602681	-0.248348	-0.315214	-0.47955	0.227281	-1.39691	Block6034
Glyma.11G082300	Chr11	1	6185688	6189396	3040	-1.43626	-0.791141	-1.1167	-1.57999	-0.892083	-0.113405	-0.726094	-0.227091	-0.538492	-1.44686	-0.732702	0.0861184	-1.40305	-0.542654	-0.47144	-0.572749	0.0239358	-0.265176	0.0861184	-1.57999	Block6083
Glyma.11G121700	Chr11	1	9299271	9300774	868	-0.844139	-1.16674	-0.629979	0.169256	-1.04378	-0.515626	-0.480946	-0.642262	-0.68963	-0.115973	-0.0257141	0.646365	0.773721	-0.185116	0.0116399	0.15932	0.538125	-0.0120026	0.773721	-1.16674	NA
Glyma.11G160000	Chr11	1	14640914	14643562	1217	-1.21365	-0.403101	-1.00555	-0.788749	-1.52186	-0.0756278	-0.914689	-0.394067	-0.758378	-0.482885	-0.739568	-0.307091	-0.416387	-1.44546	-0.176733	-0.31938	-0.260988	0.0436934	0.0436934	-1.52186	Block6297
Glyma.11G192900	Chr11	1	26604494	26608395	1743	-0.600682	-1.00872	-1.01548	-0.666551	-0.463305	0.0712394	-0.893932	0.139908	-0.304131	-0.526909	-0.695056	-0.242053	-0.379366	-0.235203	-0.125393	-0.272535	0.181147	-0.172914	0.181147	-1.01548	NA
Glyma.11G243100	Chr11	1	33713185	33714197	1013	-1.21753	-0.401909	-0.640755	-0.255801	-1.45933	-0.0520998	-0.744956	0.156531	-0.24553	-0.366288	-0.63583	-0.0172427	0.583553	-0.482951	0.165209	-0.195411	0.500255	0.225003	0.583553	-1.45933	Block6440
Glyma.12G016300	Chr12	1	1153650	1156388	2593	-0.760029	-0.614194	-1.36214	-0.195423	-0.79673	-0.363452	-0.465076	0.0026347	-0.779715	-0.571842	-1.02964	0.132938	0.245503	-0.481584	-0.174761	-0.311663	-0.221093	-0.030418	0.245503	-1.36214	Block6552
Glyma.12G133700	Chr12	1	15378819	15392778	2759	-0.600912	-0.530272	-0.498586	-0.49905	-1.08396	-0.126679	-0.588504	0.0213336	-0.244301	-0.583527	-0.464362	-0.111239	-0.168317	-0.784994	-0.288912	-0.274446	0.0394254	-0.208934	0.0394254	-1.08396	Block6754
Glyma.12G154300	Chr12	1	24012962	24014739	677	-1.23306	-0.600549	-0.934496	-0.16215	-0.703255	-0.330808	-0.246669	0.338995	-0.506343	-0.28281	-0.236007	0.0644685	-0.0513582	-0.308792	-0.0627954	-0.381198	0.252219	-0.0691371	0.338995	-1.23306	Block6762
Glyma.13G212800	Chr13	1	32634157	32636454	1014	-0.694776	-0.160359	-0.496018	-0.707375	-1.08013	-0.399978	-0.519151	-0.241568	-0.432559	-0.385302	-0.366816	0.297779	-0.330458	-0.414303	-0.276738	-0.175269	0.000971855	-0.275982	0.297779	-1.08013	Block7575
Glyma.13G231500	Chr13	1	34310051	34314373	1863	-0.886224	-0.189374	-1.23196	-0.414341	-1.4451	-0.21115	-0.740543	-0.0515395	-0.524016	-0.444105	-0.895106	0.215359	-0.0648074	-0.903587	-0.281123	-0.705155	-0.143626	-0.14443	0.215359	-1.4451	Block7589
Glyma.13G265000	Chr13	1	36804213	36809041	2721	-0.435949	-0.353164	-0.607126	-0.283489	-1.24682	0.183854	-0.0802295	-0.24054	-0.602098	0.30531	0.0202791	0.5626	0.283726	-0.433531	0.813886	-0.323068	-0.170278	-0.0640154	0.813886	-1.24682	Block7611
Glyma.13G357500	Chr13	1	44533408	44534468	857	-1.08528	-0.344784	-0.805389	-0.834132	-0.458547	-0.0317157	-1.10906	-0.284138	-1.12073	-0.954532	0.143167	0.201582	-0.0476905	0.37601	-0.508047	-0.815988	0.0989485	-1.22922	0.37601	-1.22922	Block7663
Glyma.14G023300	Chr14	1	1656550	1657793	691	-0.827452	0.693061	-0.36148	-0.038208	-1.5839	-0.118315	-0.68742	0.0931246	-0.865357	0.0502543	0.336668	0.410097	0.412092	-0.400328	0.335978	-0.985616	0.0324823	0.0168035	0.693061	-1.5839	Block7744
Glyma.14G093100	Chr14	1	8654730	8655892	578	-1.42599	-0.294614	-1.15031	0.0668872	-0.836171	-0.368818	-0.945307	-0.0453767	-0.898049	-0.573956	-0.515958	-0.0685027	0.947439	-0.285174	0.289493	-0.583478	0.223604	-0.39238	0.947439	-1.42599	NA
Glyma.14G160100	Chr14	1	36967336	36970279	1640	-1.5004	0.40878	-0.905566	0.419766	-1.64205	0.0529707	-1.02505	0.216931	-0.37489	0.128088	-0.573728	0.309993	0.828736	-0.902755	0.636297	-0.916132	0.989372	0.144673	0.989372	-1.64205	Block8061
Glyma.14G191300	Chr14	1	45597921	45603256	4173	-0.784797	-0.609361	-1.12006	-0.244654	-0.563117	-0.164919	-0.679397	-0.18164	-0.450714	-0.602291	-0.429632	0.0336495	0.221635	-0.178575	-0.229403	-0.453798	-0.0869881	-0.145787	0.221635	-1.12006	Block8095
Glyma.15G023000	Chr15	1	1804348	1806970	1843	-1.26417	0.0944923	-0.556832	-0.383187	-0.857176	-0.139489	-0.80414	-0.1285	-0.61563	-0.550525	-0.472977	-0.118297	-0.0223207	-0.607804	-0.125103	-0.232789	0.0286628	-0.542054	0.0944923	-1.26417	Block8189
Glyma.15G076200	Chr15	1	5867600	5871672	3584	-1.07079	-0.00731718	-1.04846	-0.447714	-1.49379	0.390653	-0.439662	0.465406	-0.180273	-0.190955	-0.42841	0.337917	0.247911	-0.716261	0.458495	-0.713607	0.252535	0.127715	0.465406	-1.49379	NA
Glyma.15G215100	Chr15	1	35028054	35033418	2940	-1.02099	-0.941809	-0.776863	-0.468173	-0.858945	0.134999	-0.690054	0.205125	-0.128129	-0.557885	-0.600262	0.0983954	0.147227	-0.702304	-0.164492	-0.535431	0.131008	0.124399	0.205125	-1.02099	Block8605
Glyma.15G217100	Chr15	1	35830853	35832075	823	-1.73663	-0.814409	-1.07244	-0.508318	-0.90023	-0.240964	-1.07975	0.497309	-0.321055	-1.01357	-0.267428	-0.363681	0.236781	-0.218154	0.449957	-1.12408	0.188706	-0.672855	0.497309	-1.73663	Block8630
Glyma.15G274200	Chr15	1	51187965	51190100	1360	-0.527648	-0.820806	-1.09649	-0.666554	-1.32432	-0.918608	-0.786886	-0.366668	-1.33664	-0.0444254	-0.321228	-0.161265	0.442999	-0.297081	0.0138251	-0.567795	-0.0224951	-0.184401	0.442999	-1.33664	NA
Glyma.15G274300	Chr15	1	51194474	51196360	1693	-1.35626	-0.89733	-1.33243	-0.480505	-1.27892	-0.193897	-0.970657	-0.193971	-0.683121	-0.298096	-0.270231	-0.0747855	0.174826	-0.266396	0.219239	-0.382668	0.149481	-0.119698	0.219239	-1.35626	NA
Glyma.16G036000	Chr16	1	3403032	3405426	2395	-0.467985	-0.891537	-0.816896	-0.272679	-1.03966	-0.355185	-0.690889	-0.516928	-0.221413	-0.457303	-0.356748	-0.160342	-0.0824629	-0.724395	-0.0135971	-0.558159	-0.0858484	-0.22047	-0.0135971	-1.03966	Block9025
Glyma.16G065500	Chr16	1	6362784	6505850	4924	-0.961049	-1.92963	-1.33541	-1.30192	-1.51063	-0.988189	-1.11031	-1.28917	-0.915311	-0.238222	-0.77926	-0.186599	-0.11	-0.0857493	0.107179	-0.271791	-0.233522	-0.00717289	0.107179	-1.92963	Block9049
Glyma.16G071100	Chr16	1	7129360	7136155	3679	-0.892567	-0.766163	-0.815527	-1.02747	-0.617672	-0.712259	-0.901704	-0.799164	-0.615241	0.0372318	0.151042	-0.0931047	0.3416	0.406421	0.0485542	0.112	0.192963	-0.0952187	0.406421	-1.02747	Block9051
Glyma.16G082700	Chr16	1	9310673	9320669	1917	-0.765977	-1.21034	-0.668026	-0.712446	-0.797906	-0.867301	-1.13337	-1.04903	-0.344384	-0.0757493	-0.497777	-0.503466	0.178876	-0.00586551	-0.234826	-0.117158	-0.0137372	-0.198073	0.178876	-1.21034	Block9059
Glyma.16G084000	Chr16	1	9695438	9700543	2636	-1.86485	-1.78344	-1.38332	-2.06172	-2.05385	-1.38683	-1.8458	-1.94581	-0.910842	-0.114475	0.0715362	0.0367499	-0.237857	-0.222865	-0.0271026	-0.159913	-0.232095	-0.161959	0.0715362	-2.06172	Block9059
Glyma.16G085700	Chr16	1	10196708	10201298	4106	-1.53395	-1.98159	-1.69609	-1.59016	-1.6385	-1.39236	-1.51301	-1.70142	-0.705134	-0.28051	-0.640568	-0.424453	-0.070361	0.141974	-0.0930876	-0.0397269	0.163771	0.228582	0.228582	-1.98159	Block9061
Glyma.16G085900	Chr16	1	10351950	10359400	5248	-1.4326	-1.92113	-1.3876	-1.27963	-1.67855	-1.07089	-1.46529	-1.57257	-0.767292	-0.116159	-0.422218	-0.22397	0.199594	-0.268601	0.032277	0.00913101	0.0161991	0.075231	0.199594	-1.92113	Block9061
Glyma.16G086500	Chr16	1	10499443	10542036	5211	-1.06283	-1.52536	-1.17041	-0.931498	-0.335626	-0.733439	-0.987884	-0.899472	-0.63094	-0.0843328	-0.173584	-0.267753	0.308243	0.684927	0.0981725	0.0635362	0.0885703	-0.0602589	0.684927	-1.52536	Block9061
Glyma.16G092900	Chr16	1	14820960	14841298	6643	-3.07454	-3.40845	-3.16822	-3.3063	-3.32965	-3.15618	-3.20398	-3.18547	-1.45813	0.176203	-0.113989	0.0384793	0.278821	0.179491	0.0295729	-0.0381287	0.176362	0.0929679	0.278821	-3.40845	Block9073
Glyma.16G098700	Chr16	1	19028458	19044050	2571	-2.84103	-2.52423	-2.47764	-2.73695	-2.2844	-2.43872	-3.14135	-2.3576	-1.27313	0.384896	0.0261109	-0.22115	0.342101	0.283783	0.0619193	0.105206	0.394364	0.0585298	0.394364	-3.14135	Block9079
Glyma.16G109600	Chr16	1	23645130	23647781	2538	-1.35295	-1.10695	-0.879418	-1.27709	-1.16078	-0.998168	-1.28387	-1.22636	-0.672429	-0.2035	-0.00162508	0.128924	0.0675859	-0.141209	0.24289	0.0121549	-0.0146423	0.0569547	0.24289	-1.35295	Block9097
Glyma.16G111100	Chr16	1	24438051	24445188	2260	-1.28558	-1.0418	-0.735514	-1.38312	-1.02956	-0.93808	-1.17782	-1.04817	-0.594008	-0.0482675	0.310489	-0.0735031	0.135813	0.216357	-0.101984	-0.001223	0.0399708	0.0624503	0.310489	-1.38312	Block9107
Glyma.16G149300	Chr16	1	30993240	30996642	1879	-1.12605	-1.17084	-0.774518	-1.30717	-0.623895	-0.295948	-1.06571	-0.132172	0.0537019	-0.340854	-0.401502	-0.0895487	-0.502491	-0.0676487	-0.386891	-0.106065	0.0910023	-0.25152	0.0910023	-1.30717	Block9160
Glyma.16G150500	Chr16	1	31067579	31089950	2184	-0.733014	-0.798994	-0.665925	-0.645916	-1.10563	-0.219608	-0.329299	-0.590724	-0.286476	-0.171083	-0.404299	0.0775291	-0.164651	-0.561706	-0.0835003	-0.21216	0.141528	-0.0882053	0.141528	-1.10563	Block9161
Glyma.16G150900	Chr16	1	31116770	31137276	2152	-1.37576	-1.80147	-1.5576	-1.77802	-1.7952	-1.45463	-1.46558	-1.34599	-1.20502	-0.292926	-0.17801	0.0184228	0.0639794	-0.0908534	0.0160221	-0.130809	0.232509	-0.1517	0.232509	-1.80147	Block9161
Glyma.16G151400	Chr16	1	31186960	31190184	2410	-1.22849	-1.34589	-0.874076	-1.08729	-1.32832	-0.905162	-1.34516	-1.15907	-0.886105	-0.118727	-0.0271598	0.27044	0.404657	0.0277394	-0.06473	-0.0500206	0.26792	0.047385	0.404657	-1.34589	Block9161
Glyma.16G152900	Chr16	1	31358542	31366398	5085	-1.06235	-0.654526	0.0268158	-0.7251	-1.09238	-0.257121	-1.04575	-0.671828	-0.140301	-0.539064	-0.065949	-0.0451677	0.0844282	-0.404725	-0.0149151	-0.31048	0.00575598	0.0826589	0.0844282	-1.09238	Block9170
Glyma.16G181200	Chr16	1	34216031	34221532	1983	-1.88641	-2.71872	-1.30158	-1.42269	-0.581478	-0.479527	-1.6762	-2.08554	-0.551229	-0.400915	-0.417298	-0.658488	0.0459129	0.519921	0.171279	0.113534	-0.399193	-0.445553	0.519921	-2.71872	NA
Glyma.16G199700	Chr16	1	36087704	36091219	3140	-0.966327	-1.28261	-0.567622	-1.07222	-1.01727	-0.509081	-1.08461	-0.833921	-0.665889	-0.172823	0.227074	-0.0197445	0.298503	0.194788	0.123362	-0.0437769	0.232355	-0.0105664	0.298503	-1.28261	Block9314
Glyma.16G204400	Chr16	1	36526323	36539756	6583	-0.733959	-0.546075	-1.28826	-0.313364	-1.17003	-0.395106	-0.779524	-0.0157549	-0.758517	-0.469819	-0.335662	-0.268496	0.504393	-0.66768	-0.110148	-0.840302	0.0622013	-0.0184542	0.504393	-1.28826	Block9330
Glyma.16G208100	Chr16	1	36776806	36778169	1364	-0.56416	-0.771731	-0.793615	-0.599238	-1.22583	-0.720251	-0.822521	-0.846287	-0.431639	0.0633267	0.330989	0.097621	0.0302575	-0.152506	0.0566395	-0.158307	0.175915	8.52e-05	0.330989	-1.22583	NA
Glyma.16G208300	Chr16	1	36786114	36787686	1573	-0.628335	-0.221722	-0.668489	-0.152748	-1.50065	-0.135058	-0.520245	0.0893803	-0.362622	-0.183644	-0.0288423	0.062413	-0.390246	-0.458295	-0.665513	-0.696278	0.149603	-0.36065	0.149603	-1.50065	NA
Glyma.17G101800	Chr17	1	7998166	8001948	1082	-0.571093	-0.264049	-0.884439	-0.482871	-1.06727	-0.3286	-0.470036	-0.151413	-0.569869	-0.621679	-0.522753	-0.119471	-0.230121	-0.537173	-0.345855	-0.433845	-0.259453	-0.384243	-0.119471	-1.06727	Block9463
Glyma.17G116800	Chr17	1	9213612	9216498	2757	-0.678596	-0.419369	-1.15841	-0.777321	-2.05979	-0.293307	-0.849367	0.402387	-0.745498	0.701062	-0.804757	1.12272	0.812734	-0.640488	1.42169	-0.371654	0.688678	0.169823	1.42169	-2.05979	Block9481
Glyma.17G253100	Chr17	1	40714501	40716873	2316	-1.00406	-0.642096	-1.0474	-0.981687	-1.32769	0.0127257	-0.990627	-0.0412865	-0.434223	-0.891566	-0.670819	0.302839	-0.713727	-0.816586	-0.195038	-0.810773	-0.0179111	-0.0360005	0.302839	-1.32769	Block9841
Glyma.18G014000	Chr18	1	977167	978366	1200	-0.704521	0.0646973	-1.02676	-0.500461	-1.8646	-0.124712	-0.772599	-0.0645736	-0.608932	-0.254406	-0.453141	0.220171	0.295307	-0.565903	0.182196	-0.559487	0.132233	-0.157062	0.295307	-1.8646	NA
Glyma.18G057900	Chr18	1	5092695	5097651	1985	-0.476591	0.424763	-0.00307231	-0.156679	-1.32211	-0.215335	-0.46905	-0.302075	-0.567885	-0.0791078	0.079659	0.867387	0.105691	-1.05268	0.107012	-0.417378	-0.118899	-0.157863	0.867387	-1.32211	Block9951
Glyma.18G192000	Chr18	1	46306552	46307560	1009	-0.542616	0.368584	-0.688327	-0.206512	-2.2871	0.135092	-0.969836	0.160866	-0.207042	-0.106757	-0.595254	0.280119	0.0697341	-0.934912	0.399161	-0.94634	0.264312	0.293452	0.399161	-2.2871	Block10129
Glyma.18G205800	Chr18	1	48947653	48950641	1438	-1.20728	-0.823867	-0.163715	-2.0169	-2.14152	1.60075	-0.73199	0.440979	-1.0193	-0.0563134	-0.113872	1.32273	0.806056	-0.431597	1.58704	-0.619837	0.801261	-0.247302	1.60075	-2.14152	NA
Glyma.19G031300	Chr19	1	3913504	3915869	952	-1.29607	-1.5605	0.133775	-0.697859	-1.26902	-1.0414	-0.10039	-0.782577	0.120863	-0.982772	-1.33044	0.45037	-0.782312	-1.09406	-0.808841	0.010005	-0.426881	-0.25857	0.45037	-1.5605	Block10382
Glyma.19G102400	Chr19	1	35035772	35037186	865	-1.20509	-0.244287	-0.899615	-0.908475	-0.587665	0.0455112	-1.17476	-0.11312	-0.489427	-0.668486	-0.433105	-0.275572	-0.603313	-0.506722	-0.726017	-0.481381	-0.0803835	-0.741411	0.0455112	-1.20509	Block10572
Glyma.19G202900	Chr19	1	45963725	45967259	1352	-1.37552	-0.169886	-0.491148	-0.403446	-1.26674	0.0550384	-1.73335	0.592725	-0.497278	-0.423944	-1.30214	0.842674	0.0893592	-0.793318	0.277533	-1.28099	-0.10859	-0.0364133	0.842674	-1.73335	Block10952
Glyma.20G177900	Chr20	1	41540374	41544300	2760	-1.04895	-0.424008	-0.684951	-0.800836	-0.431009	-0.0777667	-0.705354	0.164611	-0.432553	-0.389832	-0.0675545	0.366373	-0.136348	-0.0511063	-0.261125	-0.577014	0.290127	0.00602591	0.366373	-1.04895	Block12045
Glyma.20G184800	Chr20	1	42290007	42290628	444	-0.872288	0.101741	-2.05997	-0.725557	-2.86284	-0.179358	-0.613535	0.378709	-1.22024	-0.593121	-0.593743	0.238134	0.257829	-0.846963	0.410743	-0.820339	0.656535	-0.0854643	0.656535	-2.86284	Block12064
Glyma.U008400	scaffold_197	1	8588	15736	5835	-0.660417	-0.964522	-0.772041	-0.68572	-1.00431	-0.458926	-0.549277	-0.613514	-0.299046	-0.140241	-0.291929	0.0146774	-0.0696642	-0.170592	-0.00655832	-0.028812	0.0211829	0.137338	0.137338	-1.00431	NA
Glyma.01G030500	Chr01	1	3189212	3200277	1269	-0.879998	-0.263565	0.00387865	-0.09667	-0.333857	-0.129961	-1.07614	-0.122096	-0.13631	-0.129536	-0.055401	0.688264	0.394444	-0.128624	0.127942	-0.131722	-0.0709956	0.00993716	0.688264	-1.07614	Block405
Glyma.01G050100	Chr01	1	5887125	5889544	1823	-0.53485	0.060026	0.392206	0.705893	-0.477444	0.0765088	-0.782731	-0.285285	-1.0357	-0.406071	-0.378423	-0.163242	0.522195	-0.350868	0.150513	-0.63673	-0.243455	-0.564506	0.705893	-1.0357	Block478
Glyma.01G050900	Chr01	1	6028142	6030169	953	-0.662386	-0.264742	-0.184982	-0.263814	-0.526144	0.0393858	-1.10183	-0.250788	-0.198907	-0.541854	-0.138027	0.398335	-0.154427	-0.348749	0.0511074	-0.497257	-0.115406	0.0201114	0.398335	-1.10183	Block478
Glyma.01G089300	Chr01	1	27014318	27023785	3748	-0.538036	-0.134155	0.0191013	-0.131812	-0.099193	-0.071601	-1.2024	-0.0264485	-0.178458	-0.259706	-0.0195947	0.109823	0.0295776	-0.219187	-0.176755	-0.302696	-0.101373	-0.102081	0.109823	-1.2024	NA
Glyma.01G095900	Chr01	1	30191330	30191622	293	-0.287677	-0.0854882	0.580613	-0.00018091	-0.738737	0.0314223	0.0275557	0.186235	0.135463	-0.11996	0.338545	1.01804	-0.198942	-0.118003	0.100564	-0.122859	0.313962	0.91446	1.01804	-0.738737	Block528
Glyma.01G096200	Chr01	1	30592394	30593278	885	-0.91948	-0.236555	-0.207384	-0.379756	-0.415345	-0.152945	-1.60981	-0.199322	-0.371374	-0.453488	0.413877	0.435421	0.126125	-0.232464	-0.183467	-0.281052	-0.157548	-0.379162	0.435421	-1.60981	Block528
Glyma.01G112700	Chr01	1	38401762	38404642	1572	-0.448792	-0.195922	-0.037181	-0.16502	0.266804	1.05498	-0.458943	-0.149147	0.152348	-0.38377	0.0301987	-1.06326	0.0106128	0.161475	0.914946	0.23809	0.199905	0.352562	1.05498	-1.06326	Block534
Glyma.01G112900	Chr01	1	38606635	38608976	2342	-1.52912	-0.312427	-0.459987	-0.383415	0.181388	0.293189	-1.0173	0.126214	0.270856	-0.633312	-0.392319	-0.789671	-0.132537	0.24093	-0.371368	-0.409977	-0.194044	-0.18145	0.293189	-1.52912	Block534
Glyma.01G142400	Chr01	1	47552045	47553757	1549	-0.352368	0.727321	0.325203	0.554087	-0.225626	0.230949	-1.0821	0.375657	0.959993	-0.236803	0.363204	0.0647218	0.111524	-0.149758	-0.24719	-0.539449	-0.128407	0.162453	0.959993	-1.0821	Block595
Glyma.01G173900	Chr01	1	51091958	51094395	602	-0.661646	-0.297978	-0.766675	-0.124288	0.0754473	0.494927	-0.698511	0.0597135	0.069098	-0.395935	0.0337548	-0.139581	0.34392	1.17587	0.00602472	-0.707541	0.481055	-0.422429	1.17587	-0.766675	Block640
Glyma.01G229200	Chr01	1	55696550	55709367	3551	-1.18032	-0.807257	-0.354258	-0.244457	-0.428776	0.157025	-0.749776	0.127957	-0.152288	-0.299638	-0.487926	0.44224	0.36016	-0.276805	-0.14678	-0.50304	0.0562304	-0.00154149	0.44224	-1.18032	Block663
Glyma.02G000300	Chr02	1	27082	31593	3897	-1.41854	-1.01836	-0.364525	-0.542079	-0.527445	0.218128	-1.27884	0.018618	-0.201769	-0.624421	-0.0325992	0.429485	0.315891	-0.107987	-0.187357	-0.352528	-0.0913477	-0.0311441	0.429485	-1.41854	Block670
Glyma.02G032300	Chr02	1	2949707	2951107	866	-1.36391	-1.21316	-0.0838326	-0.345207	0.818163	-0.0982493	-1.25657	-0.90488	-0.191552	-0.845414	0.295538	-0.313287	0.118019	0.870101	-0.255901	0.0147219	-0.496428	-0.621801	0.870101	-1.36391	Block731
Glyma.02G047000	Chr02	1	4322834	4324959	1110	-0.71294	-0.8281	0.172354	-0.420212	0.427343	-0.161483	-1.133	-0.464275	-0.294588	-0.39293	0.288276	0.104809	0.0539095	0.531726	-0.182142	0.188525	-0.147182	-0.0817695	0.531726	-1.133	NA
Glyma.02G049200	Chr02	1	4479569	4480377	809	-1.02089	-0.454986	0.216026	-0.802267	-0.598376	0.576993	-0.703264	-0.0572808	-0.777985	-0.398007	-0.28821	0.123897	-0.461945	-0.530183	0.614589	-0.163543	0.0350685	-0.531171	0.614589	-1.02089	Block812
Glyma.02G055900	Chr02	1	5029415	5033272	1989	-1.81352	-0.861523	-0.313729	0.166656	-0.625292	0.245411	-0.887059	-0.130632	-0.309184	-0.640816	0.687112	0.666959	0.63586	0.674583	0.355961	0.00149253	0.604575	-0.260014	0.687112	-1.81352	Block841
Glyma.02G063300	Chr02	1	5685173	5687986	2212	-1.11925	0.0725159	-0.181554	-0.134513	-0.551343	0.11052	-0.743138	0.094462	-0.448043	-0.868847	-0.0917616	0.117607	0.01708	-0.408883	-0.108445	-0.589096	-0.137218	-0.35515	0.117607	-1.11925	Block881
Glyma.02G071700	Chr02	1	6302606	6307610	3576	-1.07089	-0.87247	0.630707	-0.412477	-0.049614	0.313341	-1.18572	0.032627	0.127755	-0.194445	0.0518267	0.908164	0.19672	0.220346	-0.0740891	0.0138109	0.130232	-0.0113353	0.908164	-1.18572	NA
Glyma.02G101000	Chr02	1	9530135	9537459	4358	-0.648644	-0.15579	-0.315173	-0.276462	-0.323373	-0.192657	-1.00489	-0.0157213	-0.22262	-0.322507	-0.27212	-0.0689894	-0.178756	-0.356492	-0.355018	-0.456377	-0.0889608	-0.156305	-0.0157213	-1.00489	Block1046
Glyma.02G109500	Chr02	1	10502970	10505551	1806	-1.40111	-1.02459	0.170411	-0.356924	-0.442112	0.235637	-0.358512	0.0558222	-0.0678289	-0.249914	0.157867	0.504736	0.240416	0.560255	0.305533	0.275658	0.479832	0.22786	0.560255	-1.40111	Block1072
Glyma.02G131600	Chr02	1	13577916	13582324	2267	-0.471427	-0.784734	1.05936	-0.485546	0.0903456	0.0862023	-0.501167	-0.390125	0.0708854	-0.209788	0.355987	0.671302	-0.0320001	0.265723	0.0630006	0.23959	0.144213	-0.0583367	1.05936	-0.784734	Block1094
Glyma.02G235900	Chr02	1	42337756	42340911	1387	-1.11191	-1.24528	0.683222	-0.799078	0.675726	1.00158	-1.28779	-1.22636	0.3818	-0.0477112	0.121557	-0.592056	-0.413973	0.765592	0.31632	0.371579	-0.0327477	0.25105	1.00158	-1.28779	Block1229
Glyma.02G252500	Chr02	1	43963129	43966644	1518	-1.16173	-0.509398	-0.487448	-0.414536	-0.177274	0.170254	-0.568497	-0.02089	-0.0919711	-0.0971773	-0.325217	0.182405	0.0268517	-0.455079	0.605322	0.069877	0.603489	0.433741	0.605322	-1.16173	NA
Glyma.02G264500	Chr02	1	44965319	44967014	1071	-0.574004	-0.248612	0.0510237	0.100269	0.210917	0.0984631	-0.217286	-0.403792	-0.30754	-0.320955	0.0665333	-1.00378	0.12253	-0.067112	-0.0128637	0.0869959	-0.583497	-0.436105	0.210917	-1.00378	NA
Glyma.02G276100	Chr02	1	45924999	45925912	914	-1.11441	-0.557472	-0.175829	-0.239368	0.76177	-0.0306098	-0.095743	-0.146137	-0.596083	-0.283549	-0.130573	0.141628	-0.51844	0.49198	-0.396825	-0.0578455	-0.0391997	-0.723089	0.76177	-1.11441	NA
Glyma.02G292400	Chr02	1	47148990	47150245	799	-0.575987	-0.50682	0.448657	-0.101019	-0.416767	0.493101	-1.25386	-0.243959	-0.143112	-0.219882	0.548472	0.483661	-0.265216	0.305417	-0.115115	-0.299816	-0.143474	0.0323685	0.548472	-1.25386	NA
Glyma.02G302900	Chr02	1	47839283	47851511	2728	-1.2674	-0.335854	-0.0302385	-0.393414	-0.655601	0.226464	-1.35836	-0.0992786	0.0889244	-0.294936	0.317926	1.04188	0.125875	-0.300486	-0.15392	-0.323105	-0.145012	-0.057024	1.04188	-1.35836	Block1644
Glyma.03G022500	Chr03	1	2339633	2345844	2126	-0.596185	-1.09184	0.133524	0.0541393	-0.714267	0.115689	-0.13019	-0.948533	0.0665617	-0.358897	-0.608034	-0.0430304	0.112367	-0.784477	0.0481229	0.136273	-0.980867	-0.214775	0.136273	-1.09184	NA
Glyma.03G122100	Chr03	1	33475612	33481194	2112	-0.841264	-0.39505	0.408652	-0.200443	-0.26299	0.536652	-1.31399	-0.0818574	0.0926291	-0.210126	0.0459034	0.673993	0.339342	-0.161251	0.467535	-0.0100099	-0.0719651	0.143046	0.673993	-1.31399	Block2112
Glyma.03G125000	Chr03	1	33862024	33863243	705	-0.483614	0.512561	-0.326146	-0.496054	-0.839883	0.32724	-1.09467	0.347106	0.570588	-0.442209	0.0887227	0.898715	-0.134043	0.0954839	0.7427	-0.271982	0.638497	0.248389	0.898715	-1.09467	NA
Glyma.03G126200	Chr03	1	34025034	34029676	2447	-1.06556	-0.649583	-0.38824	-0.758662	0.194868	0.153791	-0.792525	-0.391414	-0.356217	-0.668241	-0.576568	-0.225582	-0.334546	0.0805203	-0.00375553	-0.194987	0.0838581	-0.195466	0.194868	-1.06556	Block2118
Glyma.04G020000	Chr04	1	1569887	1572815	1667	-1.51454	-0.358697	-0.0869781	-1.00177	-0.432452	0.191254	-1.31469	-0.04182	-0.120979	-0.600579	0.107594	0.83047	-0.386888	-0.0690398	-0.168628	-0.410946	-0.164401	-0.040781	0.83047	-1.51454	Block2393
Glyma.04G021400	Chr04	1	1686507	1689695	1208	-0.589206	0.0517085	-0.46453	0.160263	0.0442594	-0.394033	-1.05115	-0.0113956	0.0386991	-0.564522	-0.310844	-0.492461	0.00293811	0.183154	-0.737877	-0.720151	-0.304018	-0.149102	0.183154	-1.05115	Block2393
Glyma.04G066300	Chr04	1	5525902	5528100	1712	-1.17811	-0.96805	-0.537444	-0.555844	-0.444217	0.7592	-0.456771	-0.561616	0.319569	0.0334222	-0.520894	0.321283	0.267701	-0.230061	0.0705282	0.499999	0.422036	0.279308	0.7592	-1.17811	NA
Glyma.04G083200	Chr04	1	7019276	7020984	1132	-1.26476	-0.879886	-0.180257	0.332555	0.196006	0.424398	-0.641716	-0.576376	-0.529454	-1.01304	-0.791486	-0.671512	0.606619	-0.00732762	0.193305	-0.300964	-0.455683	-0.289915	0.606619	-1.26476	NA
Glyma.04G156200	Chr04	1	36553357	36573854	7015	-0.570093	-0.142872	0.688502	0.173071	0.574404	-0.0915138	-1.23148	0.14719	0.215231	0.0806006	0.00582577	0.202628	0.625424	0.129334	-0.255605	-0.0726386	-0.156538	-0.1528	0.688502	-1.23148	Block2651
Glyma.04G161000	Chr04	1	39922141	39928652	4749	-0.380628	-0.253062	0.642941	-0.335984	0.440054	0.352542	-1.0265	-0.0303569	0.549099	-0.273605	0.113315	0.216561	0.0379807	0.392847	0.073114	-0.130844	0.106561	0.180594	0.642941	-1.0265	Block2651
Glyma.04G167400	Chr04	1	42009543	42011917	943	-1.05537	-0.624169	-0.00257012	-0.237517	-0.446888	-0.00277672	-0.954118	-0.0019677	-0.413165	-0.411749	0.118262	0.669583	0.11782	-0.115034	0.183905	-0.116347	0.107548	-0.12359	0.669583	-1.05537	Block2658
Glyma.04G199400	Chr04	1	47154987	47161404	3712	-1.01556	-0.982995	-0.36489	-0.574423	-0.141724	-0.144522	-0.166707	0.109865	-0.270012	-0.343014	0.0384618	0.197189	-0.183965	0.193128	-0.528776	-0.238839	0.149669	0.0185385	0.197189	-1.01556	NA
Glyma.04G225300	Chr04	1	49547623	49558448	3601	-0.83955	-0.282832	-0.152012	0.370406	-0.0781413	-0.000127329	-1.20696	-0.119872	0.516479	0.041828	0.551803	0.495615	0.100971	0.731527	-0.112661	-0.825848	-0.0431532	0.656816	0.731527	-1.20696	Block2802
Glyma.04G227600	Chr04	1	49698912	49700486	770	-0.381055	-0.448828	0.0890833	-0.410889	-1.03549	0.423914	-0.41791	0.133337	-0.445937	-0.158849	-0.214463	0.671782	-0.541357	-0.155429	-0.0827262	-0.298069	-0.212872	-0.0181631	0.671782	-1.03549	Block2810
Glyma.04G233000	Chr04	1	50128602	50133381	2716	-1.2555	-0.780785	-0.341816	-0.531256	0.470122	0.15651	-0.185938	-0.0746696	0.0296052	-0.573401	-0.0520888	-0.370384	-0.17133	0.480982	-0.0965219	-0.063242	0.114229	-0.46061	0.480982	-1.2555	NA
Glyma.04G245200	Chr04	1	51268082	51269799	1151	-0.744942	-0.136153	-0.0222162	-0.340722	-0.223912	-0.0805202	-1.31592	-0.130939	-0.0467542	-0.374425	-0.120397	0.539611	-0.0907283	-0.182747	0.0503281	-0.322595	-0.254987	0.134943	0.539611	-1.31592	NA
Glyma.05G050100	Chr05	1	4478698	4487368	2443	-1.83549	-0.669094	0.312547	-0.0296774	0.930848	0.465617	-0.759196	-0.38051	0.402738	-0.906415	0.485498	-0.201811	0.22569	0.957757	-0.0484658	0.0155345	-0.376118	-0.31641	0.957757	-1.83549	NA
Glyma.05G075800	Chr05	1	9483020	9489868	3615	-0.339221	0.00458464	0.69973	-0.0303142	0.17799	0.387995	-1.09019	0.0237359	0.451761	0.0585674	0.34068	0.0676017	0.169132	0.127171	0.0466956	-0.152904	-0.0871239	0.00846694	0.69973	-1.09019	Block2950
Glyma.05G112900	Chr05	1	29992327	29993523	1113	-1.31308	-0.698036	0.706599	-0.359816	-0.133314	0.0620956	-0.756378	-0.324535	-0.0932225	-0.759006	0.570955	0.557146	0.535808	0.353571	0.326657	0.450833	0.232423	0.0474767	0.706599	-1.31308	Block3081
Glyma.05G188200	Chr05	1	37435982	37439801	2424	-1.04722	-0.916852	0.208741	-0.144778	-0.025975	0.232885	-0.928084	0.0224421	-0.0541182	-0.346452	0.408363	0.654455	0.464169	0.282217	0.0796683	0.0990451	0.100261	0.129935	0.654455	-1.04722	NA
Glyma.05G214300	Chr05	1	39541194	39545513	2941	-0.00437053	-0.0106762	0.410126	-0.116602	0.336217	0.10542	-0.392967	-0.186667	0.096386	-0.83429	-1.00516	-0.465716	-0.00117738	0.0527458	-0.0757503	0.0118621	-0.254276	0.111745	0.410126	-1.00516	NA
Glyma.06G019200	Chr06	1	1460720	1464485	2524	-0.75378	-0.46874	0.104925	-0.453759	0.127794	0.254447	-1.13609	0.10783	0.234303	-0.469464	-0.357412	0.13169	0.206726	0.381711	0.0277445	-0.314579	0.0318204	0.0188513	0.381711	-1.13609	Block3360
Glyma.06G055600	Chr06	1	4202247	4203858	1032	-1.02984	-0.474042	0.621719	-0.0738705	-0.253217	0.371916	-1.15946	-0.0511522	0.175367	-0.306174	0.349658	1.29369	0.569851	-0.0329477	0.494989	0.0738259	0.117632	0.301882	1.29369	-1.15946	Block3377
Glyma.06G092500	Chr06	1	7295863	7299972	777	-1.53009	-0.266665	-0.689815	-0.584352	-0.571167	0.275024	-0.258081	0.378571	-0.111044	-1.45993	0.139705	0.74435	-0.152081	0.311257	0.341241	-0.698391	0.371262	-0.618842	0.74435	-1.53009	Block3447
Glyma.06G110500	Chr06	1	8936406	8940376	2194	-1.0727	-0.972898	-0.405945	-0.479385	-0.75636	0.190764	-0.872782	0.00385154	-0.49293	-0.361317	-0.149963	0.542993	0.344874	-0.10702	0.124836	-0.298748	0.0466392	0.111884	0.542993	-1.0727	Block3483
Glyma.06G117200	Chr06	1	9537207	9539303	1555	-1.27294	0.0397567	-0.953539	-0.516844	0.221459	0.319837	-0.965809	-0.122478	0.322201	-0.80352	-0.229994	-0.382088	0.228738	0.408085	-0.856877	-0.753966	-0.188467	-0.326629	0.408085	-1.27294	Block3487
Glyma.06G118000	Chr06	1	9611851	9613642	1099	-1.1045	-0.162865	-0.414628	-0.560322	-0.154044	-0.262821	-1.34098	-0.127621	-0.212972	-0.57307	-0.0951177	0.236031	-0.217725	-0.266379	-0.129027	-0.431437	-0.252332	0.101845	0.236031	-1.34098	Block3487
Glyma.06G178400	Chr06	1	15106704	15113146	2865	-0.456504	-1.13767	0.921532	-0.337331	0.151456	-0.0263321	-0.836705	-0.0137894	-0.00215149	-0.243715	0.508936	0.637966	0.493327	0.580292	0.1557	0.123772	0.0102436	0.181976	0.921532	-1.13767	Block3578
Glyma.06G193800	Chr06	1	17277955	17281995	3975	-1.90302	-0.989046	0.387576	-1.01366	-0.0461414	-0.0899138	-1.81786	-0.236105	0.1847	-1.0178	0.265681	0.4653	-0.134303	0.280041	-0.280486	-0.36041	-0.0604984	-0.276664	0.4653	-1.90302	Block3630
Glyma.06G223500	Chr06	1	29619822	29638231	6327	-0.829253	-0.346413	0.364049	0.151716	0.30954	-0.00945779	-1.26382	0.154765	0.0982302	-0.0309104	-0.0732957	0.188722	0.623633	0.0751007	-0.242828	-0.22089	-0.181735	-0.124831	0.623633	-1.26382	Block3711
Glyma.06G258900	Chr06	1	44382172	44386865	3805	-1.07227	-0.644942	-0.929399	0.00554886	0.71057	-0.22689	-0.722482	0.149484	-0.17697	-0.316525	-0.311219	-0.640163	0.458545	0.608148	-0.284074	0.133143	0.137617	-0.452936	0.71057	-1.07227	NA
Glyma.06G265700	Chr06	1	45375716	45381247	1882	0.0457233	-0.360351	0.512034	-0.432942	0.0461152	0.132149	-1.25909	-0.530869	0.0211306	-0.657379	0.303586	0.149109	1.10181	0.0376083	0.418232	0.0229789	0.161143	-0.239109	1.10181	-1.25909	Block3722
Glyma.06G303900	Chr06	1	49338313	49340244	1838	-0.906728	-0.937323	-0.847536	-0.806891	-0.268135	-1.28603	-0.567194	-0.774781	-0.512264	0.061776	0.529531	0.5443	1.16408	1.01021	0.5211	0.987447	0.499117	0.695772	1.16408	-1.28603	NA
Glyma.07G043600	Chr07	1	3613983	3615327	1275	-0.810077	-0.546721	-0.0789541	-0.117185	-0.661804	0.298214	-0.15316	-0.0151593	0.453071	-0.359416	-0.0408944	0.863826	0.216315	-0.262328	0.162982	0.261956	-0.0256246	1.08894	1.08894	-0.810077	Block3874
Glyma.07G092700	Chr07	1	8659450	8661320	1090	-1.16229	0.165467	-0.611794	-0.505781	-0.0877999	0.093083	-0.85504	-0.32658	-0.169259	-0.625155	-0.803731	-0.42539	0.062406	-0.249658	0.226371	-0.143134	-0.0929074	-0.0502046	0.226371	-1.16229	Block4173
Glyma.07G114900	Chr07	1	12214607	12218337	1541	-0.450654	-0.334104	0.426166	-0.086061	-1.39023	0.669414	-0.692007	-0.202942	0.00759714	-0.559802	-0.0444197	0.755177	-0.465079	-0.637975	0.637847	-0.203906	-0.175226	0.443441	0.755177	-1.39023	Block4246
Glyma.07G138900	Chr07	1	16465077	16469598	789	-1.44067	-0.642307	-0.540082	0.571485	-0.13643	0.439708	-0.617426	-0.0649214	-0.330939	0.223253	0.543674	0.690916	0.896957	1.03232	0.655576	-0.563425	0.436909	-0.228743	1.03232	-1.44067	Block4346
Glyma.07G161600	Chr07	1	21160014	21161150	1125	-0.885143	-1.03393	-0.304332	0.0064508	-0.458345	0.58261	0.0656402	0.16264	-0.403284	-0.337543	-0.577892	0.287732	0.301801	-0.0841638	0.273133	0.285217	0.108472	-0.14409	0.58261	-1.03393	Block4415
Glyma.07G163600	Chr07	1	21655637	21656676	881	-1.14093	-0.975197	-0.305033	-0.109346	-0.182052	-0.235583	-0.542511	-0.0307567	-0.259007	-0.14952	0.179602	0.71603	0.254715	0.16045	0.129823	0.0191871	0.0179184	0.0551237	0.71603	-1.14093	Block4417
Glyma.07G209000	Chr07	1	37878405	37884378	1658	-0.50269	-0.0700474	0.474461	0.531475	0.824848	0.475037	-0.923538	0.165004	0.466203	-0.240153	0.704171	0.356767	-0.0927542	0.591144	-0.121839	-1.02764	-0.0969298	0.33785	0.824848	-1.02764	Block4603
Glyma.07G235700	Chr07	1	41725912	41728215	1223	-1.00213	-0.87167	0.0281888	-0.307508	-0.53453	0.237626	-0.821509	-0.0752133	-0.26534	-0.510157	-0.313003	0.392644	0.0572502	-0.353181	-0.338834	-0.34128	-0.350923	-0.119799	0.392644	-1.00213	NA
Glyma.08G007800	Chr08	1	609378	612604	2079	-0.554617	-0.32325	0.454266	-0.0345837	-0.258842	0.274347	-1.48686	-0.266626	0.036302	-0.137605	0.539286	0.842393	-0.21466	0.191792	0.149832	-0.284574	-0.238592	0.377112	0.842393	-1.48686	Block4669
Glyma.08G029400	Chr08	1	2350286	2352153	1683	-0.368524	-0.938103	0.451531	-0.400656	-0.667807	-0.16279	-1.17694	-0.21799	-0.0625451	-0.759836	-0.149102	0.126202	0.21332	-0.232626	-0.390095	-0.0605571	-0.155027	0.0681849	0.451531	-1.17694	Block4699
Glyma.08G037600	Chr08	1	2962310	2966878	2935	-0.428545	-0.448212	0.869722	-0.136759	0.438709	0.295315	-1.25345	-0.443619	0.0639811	-0.172149	0.272833	0.377237	0.060242	0.761821	0.171403	-0.265751	-0.377045	-0.163521	0.869722	-1.25345	Block4716
Glyma.08G040200	Chr08	1	3164419	3170006	5202	-1.04564	-0.865821	-0.108942	-0.137477	-0.197918	0.315743	-0.636241	0.124795	0.00262767	-0.346661	-0.258175	0.552943	0.39419	-0.133947	0.137978	-0.299745	0.174574	-0.0563457	0.552943	-1.04564	NA
Glyma.08G069300	Chr08	1	5287328	5288196	869	-1.53708	-1.38248	0.589798	0.000711288	1.25851	0.00156	-1.48064	-1.01461	0.213574	-1.26009	1.26846	0.452666	0.759576	1.23645	0.450932	0.138807	0.393603	0.181569	1.26846	-1.53708	Block4737
Glyma.08G153000	Chr08	1	11786503	11787216	714	-0.92154	-1.22643	-0.943941	-0.0208926	0.766479	-0.207307	-0.483905	-0.428832	-0.535402	-0.324302	0.416653	-0.330483	0.561977	1.34533	0.431452	0.296554	0.220272	-0.353743	1.34533	-1.22643	Block4910
Glyma.08G208300	Chr08	1	16875842	16878193	1589	-1.34037	-0.127308	-0.405324	-0.0452991	-0.0860366	0.264695	-0.145895	-0.541129	-0.40679	-0.576755	-0.384405	-0.529389	0.145869	0.0897973	-0.0699664	7.91e-05	-0.478718	-0.392281	0.264695	-1.34037	NA
Glyma.08G209400	Chr08	1	16960669	16963787	1597	-0.473674	-0.688842	0.0305363	-0.23489	-0.424715	0.114389	-0.653516	-1.10123	0.202321	-0.299165	-0.653235	-0.0423508	-0.232984	-0.403497	0.0199818	-0.668005	-0.795403	0.0211893	0.202321	-1.10123	Block5015
Glyma.08G214000	Chr08	1	17270990	17278216	4688	-0.352067	0.0851087	0.522421	-0.0380377	0.566854	0.107314	-1.04677	0.224609	0.195394	0.295182	0.107128	0.192739	0.350048	0.19607	-0.110354	-0.23875	0.00757339	-0.118225	0.566854	-1.04677	Block5035
Glyma.08G218800	Chr08	1	17793108	17796564	1613	-0.818917	-0.150305	-0.123322	-0.444721	-0.0671743	-0.119051	-1.01617	-0.124286	-0.348949	-0.37762	0.167267	-0.0517698	-0.164157	-0.00377955	-0.214946	-0.422524	-0.113249	-0.102114	0.167267	-1.01617	Block5069
Glyma.08G220300	Chr08	1	17900423	17901287	770	-1.12778	-0.242859	0.670124	-0.708854	0.191347	0.557452	-1.24453	0.0322697	0.0243049	-0.700001	-0.136408	-0.377252	-0.580018	-0.151409	0.338535	0.0562859	0.396622	0.099581	0.670124	-1.24453	NA
Glyma.08G224700	Chr08	1	18208746	18213232	3062	-0.929306	-0.617243	0.527668	-0.155836	-0.242131	0.183903	-1.13629	-0.216734	-0.0423941	-0.406199	0.378422	0.573366	0.37822	0.139919	0.0173122	-0.196185	-0.00192746	0.0267773	0.573366	-1.13629	Block5106
Glyma.08G247800	Chr08	1	21517263	21521154	3055	-1.04544	-0.769754	-0.071229	-0.136784	-0.20894	0.161084	-0.607966	0.415714	0.0388285	-0.87537	-0.285111	0.141827	0.320333	-0.221768	-0.326948	-0.125611	0.156953	-0.0807899	0.415714	-1.04544	Block5120
Glyma.08G282700	Chr08	1	38847313	38847908	336	-0.896245	0.729115	-0.246368	0.243419	-0.568243	0.477892	-0.15137	-0.212015	-0.371154	-1.21069	-0.129181	0.396468	-0.72979	0.0873697	0.535845	-0.37786	-0.0352268	0.23346	0.729115	-1.21069	Block5154
Glyma.08G285100	Chr08	1	39426817	39428311	1001	-0.370363	-1.36574	0.317181	-0.0438523	-0.612904	0.4272	-1.03963	-0.155896	0.118737	0.0536458	0.391943	0.761117	0.609721	0.31052	0.754782	0.103601	0.381868	0.162265	0.761117	-1.36574	Block5156
Glyma.08G285500	Chr08	1	39521809	39526704	1728	-0.595382	-0.348718	0.195541	-0.17778	-0.147935	-0.00722442	-1.18967	-0.0545042	-0.051952	-0.285279	0.112692	0.551187	0.18599	0.064462	-0.116755	-0.303232	-0.0216964	0.0297912	0.551187	-1.18967	Block5156
Glyma.08G302500	Chr08	1	42063533	42093104	9365	-1.2054	-0.190387	-0.231509	0.136418	-0.635701	-0.123726	-1.0614	-0.0939952	-0.1581	-0.276401	-0.15344	0.636531	0.483805	-0.513449	-0.133212	-0.443273	-0.348142	0.121332	0.636531	-1.2054	Block5186
Glyma.08G329000	Chr08	1	44674316	44677937	2146	-0.794885	-0.391187	0.462123	-0.31718	-0.45842	0.263198	-1.02113	0.062263	-0.17376	-0.157027	0.260487	0.904034	0.268156	0.0507603	0.294661	0.00705925	0.128788	-0.0298246	0.904034	-1.02113	NA
Glyma.09G016600	Chr09	1	1284785	1291104	4055	-0.938026	-1.0146	0.477355	-0.235171	-0.00434577	0.454155	-0.937579	-0.00777536	0.189359	-0.45038	0.320247	0.950448	0.678109	0.35939	0.205675	-0.184856	-0.040891	0.15044	0.950448	-1.0146	Block5321
Glyma.09G095400	Chr09	1	14232104	14250029	2946	-0.530923	-0.323707	-0.268581	0.0490402	-1.0311	0.13247	-0.416124	0.109979	-0.311771	-0.502384	0.122046	0.587162	-0.411238	-0.167812	0.303264	-0.43144	0.0174839	0.216142	0.587162	-1.0311	Block5346
Glyma.09G155500	Chr09	1	37867284	37869032	938	-0.159815	-0.00473106	0.328507	0.760209	0.104133	0.300251	-1.20085	0.328515	0.656127	-0.457205	-0.179726	-0.00720055	0.929671	0.343383	0.250183	-0.387592	0.126659	0.179476	0.929671	-1.20085	Block5479
Glyma.09G207900	Chr09	1	43215179	43225703	2557	-0.996286	-0.267849	0.00131978	-0.422416	-0.0533354	-0.0990268	-1.03467	0.17099	-0.0417531	-0.384246	-0.162855	0.0757078	-0.0269009	-0.172124	-0.367776	-0.241225	-0.00334547	-0.0770106	0.17099	-1.03467	Block5505
Glyma.09G212000	Chr09	1	43597484	43602138	2992	-1.01046	-0.925322	-0.171074	-0.170986	-0.264435	0.48149	-0.760285	-0.167749	-0.0306558	-0.372737	0.141726	0.281883	0.557114	0.317218	0.304065	-0.154345	0.0665259	0.199284	0.557114	-1.01046	Block5510
Glyma.09G238300	Chr09	1	46047593	46049112	776	-0.638501	-1.89969	0.855846	-0.74723	0.636362	0.361674	-1.54685	-0.613105	0.146421	-1.37316	0.31529	0.286214	-0.517709	0.659393	0.168983	-0.12632	-0.18287	-0.372245	0.855846	-1.89969	Block5530
Glyma.10G047100	Chr10	1	4219362	4221639	1853	-1.3543	0.0564061	0.206545	-0.0846663	-0.0135772	0.521875	-0.427709	0.82714	-0.204099	-0.201224	0.357187	1.58909	0.938601	0.405952	0.391888	-0.380342	0.660766	0.0900089	1.58909	-1.3543	Block5645
Glyma.10G092800	Chr10	1	12983545	12986190	1247	-1.24036	-0.419316	-0.649624	0.521669	0.399258	0.0217086	-0.304964	0.0414262	0.0858982	-0.46907	0.045332	-0.375447	0.890671	0.621697	-0.0563859	-0.190557	-0.0716978	-0.504251	0.890671	-1.24036	Block5722
Glyma.10G113600	Chr10	1	27715217	27771572	1049	-1.02191	-0.883071	1.17277	0.803291	0.360851	1.29919	-1.2415	-2.25782	-0.0320813	-1.2057	-0.108864	-1.39297	1.20821	0.0336046	1.11848	0.0672301	-0.72802	-0.451452	1.29919	-2.25782	Block5781
Glyma.10G121600	Chr10	1	31031720	31061448	3357	-0.624572	-1.05511	0.0744426	-0.278382	0.18933	0.0999264	-0.532741	0.0865254	0.21199	-0.12835	-0.291263	0.351423	0.419886	0.50137	-0.107533	-0.0636192	0.0927717	0.159778	0.50137	-1.05511	Block5782
Glyma.10G196200	Chr10	1	42765160	42768645	915	-1.31788	-0.0839255	-0.424111	-0.015244	-0.989833	-0.00341019	-0.462096	0.191225	-0.57513	-0.551473	-0.0936947	0.508679	0.49761	-0.35495	0.320269	-0.23136	0.226399	0.0794652	0.508679	-1.31788	Block5855
Glyma.10G208400	Chr10	1	44024074	44024226	153	-0.39407	0.393267	0.195113	-0.511784	-0.42255	-0.33951	-0.299049	0.469528	-1.05811	-0.0768271	0.218944	0.666285	-0.381111	0.412653	-0.583997	-0.420318	-0.201389	-0.511319	0.666285	-1.05811	Block5870
Glyma.10G262000	Chr10	1	48687857	48688015	159	-0.533657	-0.187941	-0.502495	-0.325683	0.156051	0.162028	-0.45086	0.185412	0.22137	-0.348662	-0.520207	0.246563	-0.133589	0.018669	1.23132	-0.2511	0.745766	-0.517014	1.23132	-0.533657	Block5936
Glyma.10G270700	Chr10	1	49298077	49298481	405	-1.24201	-0.864221	0.599198	-0.367355	-0.679153	0.0567504	-0.206601	-0.13379	0.0730594	-0.246666	0.273387	1.02113	-0.274939	-0.0940948	-0.0417591	0.216652	0.190568	0.393853	1.02113	-1.24201	Block5941
Glyma.10G284100	Chr10	1	50448012	50451017	2157	-1.05506	-0.618572	-0.505639	-0.00500216	-0.499803	0.0402854	-0.413098	0.259206	-0.525626	-0.427637	-0.0646976	0.687496	0.662771	-0.296111	0.0661313	-0.207174	0.185264	-0.0869587	0.687496	-1.05506	Block5957
Glyma.11G029200	Chr11	1	2111851	2117609	1976	-0.296018	-1.07326	0.643177	0.178616	0.81683	0.250494	-1.05206	-0.137631	0.156947	-0.282444	0.252793	1.12976	0.23006	0.718438	0.506883	-0.237476	-0.0330477	0.124518	1.12976	-1.07326	Block5992
Glyma.11G032500	Chr11	1	2377554	2379533	1744	-0.9576	-0.78475	1.15861	-0.0946837	0.488241	0.425627	-1.85327	0.113295	-0.0905291	-0.973511	0.420445	0.907147	0.224622	0.573458	0.444212	-0.37712	-0.100232	-0.194409	1.15861	-1.85327	Block5997
Glyma.11G037100	Chr11	1	2678648	2681966	2028	-1.05988	-0.847503	-0.352857	0.101924	-0.422643	0.531289	-0.833379	0.0895609	-0.454204	-0.261263	-0.0589228	0.381318	0.715864	-0.156978	0.360058	-0.21952	0.124676	-0.0912065	0.715864	-1.05988	Block6011
Glyma.11G128900	Chr11	1	9788804	9793751	2250	-1.15043	-1.05612	0.475322	-0.115759	-0.418049	0.530457	-1.27079	-0.163253	-0.14103	-0.34695	0.508003	1.21605	0.802396	0.168079	0.642559	-0.0595093	0.0926119	0.475854	1.21605	-1.27079	Block6252
Glyma.11G130100	Chr11	1	9899417	9903892	2148	-0.1736	-1.01475	-0.262457	-0.296883	-0.312532	0.111182	-0.468059	-0.228759	0.0690919	-0.226583	-0.246745	-0.0192081	0.0660729	-0.206615	-0.0397689	-0.152062	0.0278762	0.200946	0.200946	-1.01475	Block6252
Glyma.11G169900	Chr11	1	18079371	18084598	3050	-0.386518	-0.588988	0.57277	-0.436262	0.503933	0.00636471	-1.00456	-0.165587	0.279249	-0.277216	-0.0445623	0.359073	0.139888	0.215335	-0.0706906	-0.378991	-0.0738333	-0.0568122	0.57277	-1.00456	Block6306
Glyma.11G188500	Chr11	1	26021700	26027379	2003	-1.42272	-1.12642	0.0374682	-0.380165	0.197094	0.41481	-0.220426	-0.619612	-0.196251	-0.7425	-0.517878	-0.494791	0.0188295	0.566874	0.302552	-0.0213641	-0.393308	-0.147838	0.566874	-1.42272	Block6319
Glyma.11G188800	Chr11	1	26049605	26055324	2667	-1.00003	-0.75619	0.237635	-0.150764	-0.238155	0.185603	-1.03272	-0.137362	0.02312	-0.187521	0.127308	0.681319	0.515918	0.0689362	0.148962	-0.150785	-0.0797701	0.18458	0.681319	-1.03272	Block6321
Glyma.11G201200	Chr11	1	28145057	28147389	1316	-0.88103	-0.19363	0.0436759	0.0711221	-0.301363	-0.0719121	-1.03611	-0.147698	-0.154723	-0.567479	0.329405	0.797927	0.304846	-0.0968819	0.107313	-0.282058	-0.185302	0.081709	0.797927	-1.03611	Block6328
Glyma.11G239300	Chr11	1	33372414	33375552	2153	-0.461999	0.197824	0.0856204	-0.401001	-0.828016	0.318268	-0.192053	-0.206509	-0.197568	0.316209	-0.00742059	0.681174	0.251413	-0.532535	1.07133	-0.141889	0.182696	0.198155	1.07133	-0.828016	Block6425
Glyma.11G242700	Chr11	1	33671553	33672646	1094	-0.231506	-0.485201	-0.044686	-0.206868	-0.294367	-0.476952	-0.280536	-1.15191	-0.280712	-0.125191	-0.248461	0.136016	0.453118	-0.416234	0.177993	0.501573	-0.269426	0.194782	0.501573	-1.15191	Block6439
Glyma.12G012800	Chr12	1	925017	925703	687	-0.783269	-0.262938	-0.437921	-0.327362	-0.717606	-0.210921	-1.17933	-0.0089299	-0.34076	-0.0680513	-0.138909	0.326622	0.121939	-0.3918	-0.253598	-0.387564	-0.0658503	-0.116978	0.326622	-1.17933	Block6550
Glyma.12G035700	Chr12	1	2606567	2607636	1070	-0.463218	-0.50682	0.742763	0.397832	-0.102347	0.239874	-0.613118	-0.801538	-1.10781	-0.414764	-0.649703	-0.652103	-0.150723	-0.220808	0.2459	-0.272642	-0.666259	-0.45767	0.742763	-1.10781	Block6608
Glyma.12G063400	Chr12	1	4648141	4651679	1553	-0.00804378	0.188165	0.120889	-0.032998	-0.0780875	0.0384497	-0.44124	-0.0996049	0.0797049	0.506741	0.093165	1.02865	-0.0774156	-0.240754	0.0861004	-0.516865	-0.00139846	0.223816	1.02865	-0.516865	Block6653
Glyma.12G126400	Chr12	1	13825766	13825939	174	-1.97409	-0.212703	-0.00357725	-0.107653	-0.174823	0.862081	-0.779477	-0.150179	-0.0730958	-0.608781	-0.207675	-0.375181	0.57038	0.533487	-0.0951117	-0.384884	0.135563	0.0222749	0.862081	-1.97409	Block6754
Glyma.12G175300	Chr12	1	33282885	33290137	5665	-1.06668	-0.905018	-0.185579	-0.158171	-0.151009	0.0966896	-0.851016	0.126007	0.0233528	-0.346947	-0.0749861	0.279187	0.442353	0.0721154	0.0437816	0.00153458	0.0167126	0.310502	0.442353	-1.06668	Block6774
Glyma.12G214300	Chr12	1	37367085	37368059	975	-0.384018	-0.0765141	0.629235	-0.119227	-0.464698	0.0972214	-1.10925	-0.207096	-0.106404	-0.363087	0.852763	0.760332	0.118197	0.0366894	0.140919	-0.192156	-0.048351	0.178267	0.852763	-1.10925	Block6811
Glyma.12G215100	Chr12	1	37434071	37435892	1101	-1.28253	-0.585443	0.314953	-0.461157	0.163848	-0.2664	-1.00317	-0.113022	-0.516804	-0.385457	0.432748	0.696872	0.343314	0.473427	0.13489	0.0276044	0.138378	-0.262697	0.696872	-1.28253	Block6811
Glyma.13G028200	Chr13	1	7358196	7359106	816	-0.506938	0.845592	-0.381218	0.575813	-0.765456	0.0733149	0.250299	0.186658	-0.366002	-0.459432	0.25578	-0.189277	0.123778	1.42364	-0.230757	-0.120713	-0.0796109	-0.0890489	1.42364	-0.765456	Block7079
Glyma.13G032400	Chr13	1	10365359	10376174	4449	-0.918917	-0.132645	-0.478053	-0.527445	-0.399542	-0.182466	-1.06345	0.121069	-0.366121	-0.354069	-0.214869	0.177207	-0.202636	-0.264459	-0.28205	-0.590474	-0.0710662	-0.0986695	0.177207	-1.06345	Block7113
Glyma.13G048800	Chr13	1	14466113	14469220	3108	-1.28203	-0.302558	0.188223	-0.672579	0.877559	-0.0781086	-0.338658	-0.137997	0.0695058	-0.442759	-0.114394	-0.472582	-0.198844	0.381776	-0.201164	0.0728831	-0.303498	-0.303612	0.877559	-1.28203	Block7142
Glyma.13G087100	Chr13	1	19913006	19925252	2884	-0.422709	0.240678	0.0967478	-0.0656776	0.00478062	0.208229	-1.032	0.147666	0.189016	-0.218318	0.301497	0.00966569	-0.062377	0.0643998	0.0774068	-0.930985	0.0513193	-0.173347	0.301497	-1.032	Block7185
Glyma.13G104000	Chr13	1	21870094	21876051	3410	-0.792197	-0.510618	0.663956	-0.46558	0.549945	0.176857	-1.06648	-0.017812	0.0246924	-0.495334	0.612036	0.417962	-0.173029	0.906304	-0.0249316	-0.176874	0.393847	0.0246653	0.906304	-1.06648	Block7228
Glyma.13G143900	Chr13	1	25663177	25671943	2484	-0.467963	-0.273834	0.316555	-0.110487	-0.127002	0.243462	-1.00527	-0.014525	0.0550587	-0.00830657	0.207881	0.530971	0.234217	0.0143992	0.187526	-0.164574	0.0310035	0.205594	0.530971	-1.00527	Block7299
Glyma.13G144000	Chr13	1	25670962	25671356	379	-0.864076	-1.40644	0.267128	0.0202615	0.421705	0.707389	-0.659986	0.611475	0.0160449	0.0434561	-0.0925803	0.728835	0.459125	0.598329	0.328085	-0.270999	0.308723	0.160025	0.728835	-1.40644	Block7299
Glyma.13G168300	Chr13	1	28265646	28268213	1485	-0.662517	0.101787	-0.0296572	1.32189	-0.266655	0.270545	-0.271504	0.24463	-0.00946877	-0.497168	-0.534112	0.0732263	0.899662	-0.0100141	0.105731	-0.463185	-0.0396502	-0.399851	1.32189	-0.662517	Block7374
Glyma.13G174300	Chr13	1	28843970	28849436	3904	-1.5379	-0.664924	-0.737827	-0.240563	-0.313224	0.131792	-1.23476	0.322966	-0.353547	-0.193766	-0.328904	-0.062785	-0.00909436	-0.294652	-0.055396	-0.102477	0.52143	0.0433366	0.52143	-1.5379	NA
Glyma.13G205800	Chr13	1	31992550	31993940	1242	-0.749386	-1.10596	-0.444743	-0.250901	-0.250155	0.050605	-0.250381	-0.27939	-0.484654	-0.718037	0.0701476	-0.16348	0.0851471	0.385822	-0.0032592	-0.125064	0.678597	-0.158774	0.678597	-1.10596	Block7569
Glyma.13G215300	Chr13	1	32870193	32873409	3133	-0.979528	-0.972869	-0.0907566	-0.0605939	-0.0071189	0.0705083	-1.04637	0.0416046	-0.0114974	-0.260073	-0.0997905	0.539733	0.304402	0.197753	-0.232611	-0.210944	0.057205	0.0210017	0.539733	-1.04637	Block7576
Glyma.13G215600	Chr13	1	32896590	32900934	1876	-1.01687	-1.05868	0.0281911	-0.581421	-0.17443	0.0150231	-1.01102	-0.213698	-0.101996	-0.19662	-0.169025	0.461498	0.105019	0.0513955	-0.0845992	-0.312437	0.178252	-0.0076221	0.461498	-1.05868	Block7576
Glyma.13G251200	Chr13	1	35840300	35844233	1255	-1.0024	-0.526898	-0.173156	-0.352944	-0.41175	0.0630665	-0.768082	-0.49799	-0.501182	-0.434813	0.0519156	0.259468	-0.157414	-0.0296284	-0.0612814	-0.197991	-0.0814335	-0.270038	0.259468	-1.0024	Block7607
Glyma.13G251300	Chr13	1	35844687	35846606	1561	-0.705066	-0.82146	0.617322	0.240094	0.166488	0.256024	-1.03276	-0.466704	0.0273882	-0.280827	0.87114	1.04461	0.722241	0.548278	0.144473	0.253658	-0.0368851	0.242476	1.04461	-1.03276	Block7607
Glyma.13G253800	Chr13	1	35984370	35987241	1052	-0.203078	-0.215549	0.0129	0.000832947	-1.11672	0.376924	-0.484266	-0.11186	-0.150527	-0.518708	-0.0619774	0.467058	-0.625466	-0.485581	0.308157	-0.315069	-0.267493	0.32069	0.467058	-1.11672	Block7607
Glyma.13G286500	Chr13	1	38712282	38713991	1052	-1.08371	-0.428788	0.348546	-0.459291	0.0459634	-0.0953393	-1.32542	-0.0576226	-0.386463	-0.512548	0.424281	0.808783	0.32427	0.324665	0.128098	-0.0968634	0.216148	-0.209503	0.808783	-1.32542	Block7616
Glyma.13G287300	Chr13	1	38777160	38778085	926	-0.344191	0.0809421	0.158199	-0.19975	-0.389997	0.0704614	-1.08598	-0.046798	-0.263042	-0.343501	0.380333	0.458599	-0.102413	-0.084659	-0.0519904	-0.260006	-0.0225043	-0.181675	0.458599	-1.08598	Block7616
Glyma.13G292700	Chr13	1	39261886	39263371	1253	-0.903511	-0.893289	1.16683	-0.17591	-0.0408131	0.400194	-0.196172	-0.156806	-0.155683	-0.707205	0.462294	0.223015	-0.0974826	0.785008	0.112958	0.143357	0.268239	-0.212957	1.16683	-0.903511	Block7616
Glyma.13G328200	Chr13	1	42288111	42289038	742	-1.08978	-0.737174	-0.151372	-0.648062	-0.090788	0.173485	-0.672992	-0.422304	0.0926314	-0.955176	-0.703455	-0.522988	-0.0514941	0.183453	-0.0977881	0.067779	-0.269519	0.0202383	0.183453	-1.08978	Block7624
Glyma.13G336800	Chr13	1	43008374	43011760	3041	-1.15414	-0.792854	-0.136789	-0.313035	-0.228	0.252668	-0.577578	0.174096	-0.0845697	-0.322052	-0.211012	0.379665	0.187426	-0.0629591	-0.118915	-0.252297	0.0556222	0.0906625	0.379665	-1.15414	NA
Glyma.13G356100	Chr13	1	44445777	44447950	1239	-0.564172	-0.459904	0.57029	-0.0569762	-0.200375	0.289754	-1.28729	-0.172556	0.310617	-0.216936	0.370349	0.682275	0.101371	0.0422606	0.2551	-0.0198494	-0.153513	0.294308	0.682275	-1.28729	Block7660
Glyma.14G010900	Chr14	1	827251	838729	3340	-0.760361	-0.0360062	-0.255337	0.0633388	-0.586029	0.0809136	-1.02749	-0.13537	-0.0693076	0.154746	0.36973	0.93833	0.537615	-0.2391	-0.0487327	-0.243397	-0.210387	0.0587428	0.93833	-1.02749	NA
Glyma.14G028000	Chr14	1	2025377	2027067	1691	-0.792931	-1.18606	0.31915	-1.09779	0.227439	0.20363	-0.879194	-0.548648	-0.162936	-0.997697	0.251698	0.318022	-0.511256	0.540987	0.101252	0.0100059	-0.102277	-0.0700397	0.540987	-1.18606	Block7748
Glyma.14G029100	Chr14	1	2126506	2133000	3743	-0.909957	-0.0833176	-0.0743319	-0.34895	-0.441346	0.160257	-1.12834	-0.00507494	0.0587427	-0.489081	-0.31262	0.417133	0.0118886	-0.419167	0.020694	-0.65194	-0.0831907	0.00511673	0.417133	-1.12834	Block7753
Glyma.14G031200	Chr14	1	2263622	2266664	1557	-0.170066	-0.169209	0.0615019	0.724856	-0.308097	-0.053429	-1.004	-0.214784	-0.127738	0.376968	0.233545	0.524854	0.782065	-0.272562	0.043987	-0.440019	-0.339257	0.0312395	0.782065	-1.004	Block7756
Glyma.14G071600	Chr14	1	6016839	6019982	2769	-0.714794	-0.642377	0.093055	-0.938144	-1.32703	-0.173103	-0.76216	-0.229506	0.214719	0.287824	0.264172	0.856355	0.330861	-0.124529	0.315516	-0.390587	-0.232344	0.109649	0.856355	-1.32703	NA
Glyma.14G071700	Chr14	1	6037760	6041912	2397	-1.00237	-0.157919	-0.2597	-0.630048	-0.0190417	0.121363	-0.892537	0.0864943	-0.277834	-0.483873	-0.197483	-0.107357	-0.272485	-0.0949352	-0.177291	-0.487991	-0.0561715	-0.242141	0.121363	-1.00237	NA
Glyma.14G102500	Chr14	1	10173482	10178834	3486	-0.0554328	-0.497124	0.533464	0.190948	0.862803	0.401106	-0.89125	0.274382	0.559968	-1.25535	-0.198215	-0.121461	-0.116096	0.534466	0.00268072	-0.63035	-0.285594	-0.294425	0.862803	-1.25535	Block7936
Glyma.14G109600	Chr14	1	12282411	12354307	4575	-1.0662	-0.845275	0.676647	-0.0265357	0.281154	0.127672	-0.447203	-0.120198	0.0162868	-0.212997	0.24318	0.87298	0.0655596	0.572068	-0.160116	-0.0435777	-0.0334137	-4.85e-05	0.87298	-1.0662	Block7938
Glyma.14G126200	Chr14	1	20010313	20016420	1529	-1.2793	-0.498693	0.870813	0.106962	0.555246	0.522952	-0.388724	-0.421862	0.649302	-0.371493	0.161375	0.0284337	-0.00452983	0.243865	0.294031	-0.122668	-0.267264	-0.295013	0.870813	-1.2793	Block7994
Glyma.14G189500	Chr14	1	45437919	45441069	1652	-0.765102	-0.6916	-0.244476	-0.137721	0.117281	0.262801	-0.505641	-1.0133	0.162108	-0.766948	-0.315686	-0.271444	0.0454824	0.13282	-0.46754	-0.0417333	-0.558343	0.376484	0.376484	-1.0133	Block8085
Glyma.14G194800	Chr14	1	45978980	45989615	5150	-1.03309	0.0574898	-0.302976	0.0945051	-0.302516	0.186051	-0.44872	-0.0514065	-0.464164	-0.346537	-0.153913	0.150142	-0.261006	-0.067612	-0.480685	-0.512583	0.0243601	-0.125279	0.186051	-1.03309	Block8115
Glyma.15G023700	Chr15	1	1889560	1894711	1487	-0.45105	-1.11284	0.128561	-0.215773	-0.114194	0.0895469	-0.580464	0.0267508	-0.0850979	-0.262994	-0.121337	0.0987775	0.404488	0.0711011	-0.0243652	-0.106634	0.291798	0.0204451	0.404488	-1.11284	Block8190
Glyma.15G054000	Chr15	1	4244580	4248287	3470	-1.40977	-0.880418	-0.816066	0.0281965	-0.285716	-0.101154	-0.797079	0.149925	-0.681367	-0.355819	-0.426659	-0.390262	0.253431	-0.160676	-0.674401	-0.0121122	0.178932	-0.15346	0.253431	-1.40977	Block8229
Glyma.15G088900	Chr15	1	6840211	6843431	2652	-0.861938	-0.531658	0.291032	-0.427155	-0.0817542	0.213138	-1.02883	0.0374974	-0.0362625	-0.326656	0.0857058	0.361472	-0.0801129	0.00576285	-0.114873	-0.208534	-0.055324	-0.0124402	0.361472	-1.02883	Block8267
Glyma.15G094700	Chr15	1	7384145	7395033	1612	-1.02448	-0.307769	0.222597	-0.390156	-0.0209749	-0.0828902	-0.398631	-0.224319	-0.161103	-0.200681	0.304934	0.282387	-0.245986	0.18507	-0.300992	-0.288948	-0.00235259	-0.143178	0.304934	-1.02448	Block8275
Glyma.15G108800	Chr15	1	8551659	8554658	2582	-1.51408	-0.935694	-0.473552	-0.103822	-0.529203	0.226378	-1.41826	0.0170098	-0.383029	-0.513176	0.234527	0.569674	0.615289	-0.0603231	0.156764	-0.236152	-0.0521253	-0.129484	0.615289	-1.51408	Block8280
Glyma.15G116100	Chr15	1	9135197	9135487	291	-0.5591	-0.128684	-0.0391939	1.01741	-0.170145	-0.131476	0.107113	0.0259858	-0.606365	-0.557443	0.0927947	-0.0257738	0.601328	-0.161319	0.348774	0.0640722	0.0240497	-0.686109	1.01741	-0.686109	Block8280
Glyma.15G140500	Chr15	1	11495709	11502332	2235	-1.16179	-1.18741	-0.41731	-0.342603	-0.629637	0.162242	-0.912319	-0.218667	-0.570671	-0.160653	-0.293946	0.158618	0.531169	0.00419308	0.0432451	-0.357473	-0.0504984	-0.207345	0.531169	-1.18741	Block8304
Glyma.15G141500	Chr15	1	11583892	11584516	625	-0.594426	-0.140753	0.0940992	0.0742789	-1.03791	0.095247	-0.39373	0.284361	0.229987	-0.0865373	-0.0550054	0.356013	0.167553	-0.262918	0.182924	-0.0599622	0.489167	0.168446	0.489167	-1.03791	Block8306
Glyma.15G151700	Chr15	1	12573809	12574587	779	-1.3144	-0.0718444	-0.41919	0.00888805	-0.613106	-0.18017	-0.753198	-0.0971801	-1.01648	-0.151274	-0.0842742	-0.262185	-0.0658166	-0.158321	-0.0864555	-0.317385	0.164126	-0.570764	0.164126	-1.3144	Block8316
Glyma.15G217300	Chr15	1	35869863	35873994	2803	-1.51729	-1.03994	0.130642	-0.52906	0.738438	0.492583	-1.36381	-0.388147	0.290955	-0.893928	-0.175632	0.152115	0.0218138	0.502779	0.030866	-0.124994	0.0973503	0.278193	0.738438	-1.51729	Block8631
Glyma.15G247900	Chr15	1	47294126	47295037	912	-0.590576	0.0930678	0.18921	-0.196721	0.500505	0.716189	-0.581049	-0.180885	-0.0720308	-0.251762	0.0251085	-1.00682	0.0825136	-0.195458	0.730458	0.125286	0.26034	0.470434	0.730458	-1.00682	NA
Glyma.15G271200	Chr15	1	50846378	50852826	2500	-0.674371	-0.507603	0.198839	-0.570669	-0.52862	-0.471571	-1.29639	-0.573755	-0.401026	0.212422	0.55091	0.604047	0.191476	0.274579	0.191063	0.161727	-0.0219676	0.156279	0.604047	-1.29639	NA
Glyma.16G022400	Chr16	1	2110759	2112410	1123	-0.942323	-1.13571	-0.741508	0.306622	0.406685	-0.169515	-0.65095	-0.345663	-0.401114	-0.0633891	-0.425765	-0.158879	0.24558	0.435934	0.237711	-0.128468	-0.288821	-0.401247	0.435934	-1.13571	Block8987
Glyma.16G028500	Chr16	1	2749678	2752065	1157	-1.04497	-0.400701	-0.206029	0.115171	-0.585431	-0.276241	-0.471718	-0.133045	-0.504107	-0.298245	0.140899	0.606375	0.327877	-0.204504	0.17046	-0.268647	-0.127397	-0.155022	0.606375	-1.04497	NA
Glyma.16G041700	Chr16	1	3909907	3918792	1525	-0.689859	-0.0744517	0.314868	-0.198029	-0.0775394	0.0209695	-1.45462	-0.20741	0.0251142	-0.241426	0.231115	0.542848	0.266999	-0.0365888	0.108986	-0.206442	-0.175618	-0.0201302	0.542848	-1.45462	Block9029
Glyma.16G043500	Chr16	1	4088719	4095727	1930	-0.809196	-1.22031	0.232109	-0.782248	0.0298285	-0.385134	-1.0245	-0.955914	0.124478	-0.294382	0.131706	-0.238522	0.0228491	0.707833	-0.0228227	0.172717	-0.324562	5.09e-05	0.707833	-1.22031	Block9032
Glyma.16G046700	Chr16	1	4441536	4447005	2086	-0.393306	-1.00881	-0.162126	-0.586969	-0.218547	-0.324313	-0.584606	-0.540816	-0.407622	0.121395	-0.00751795	0.280274	0.0676271	0.474464	0.28328	0.208754	0.0492081	-0.233223	0.474464	-1.00881	Block9035
Glyma.16G138400	Chr16	1	29560513	29562181	1669	-1.30657	-0.441569	-0.267508	0.0416863	-0.716058	-0.361565	-1.09138	-0.0617014	-0.65416	-0.563947	0.730273	0.557868	0.586259	0.573215	0.380674	0.0658257	0.945819	-0.119539	0.945819	-1.30657	Block9148
Glyma.16G142300	Chr16	1	30086178	30091869	2406	-0.390361	-0.381454	0.109581	-0.0946117	-0.638257	-0.348323	-0.583726	-0.446613	-0.079157	0.490537	0.111866	1.05065	0.511292	0.363009	0.441334	-0.0741351	-0.0122056	0.503713	1.05065	-0.638257	Block9151
Glyma.16G142500	Chr16	1	30104442	30105541	1100	-0.766319	-1.02294	-0.139326	0.0591558	0.409918	-0.143679	-0.443636	-0.367818	-0.496128	0.156428	0.164997	0.594459	0.0159408	0.789645	0.651902	0.0859166	0.0435758	-0.192843	0.789645	-1.02294	Block9151
Glyma.16G150600	Chr16	1	31096633	31103674	1682	-1.40705	-0.242607	-0.129815	0.448345	0.48626	-0.180541	-1.12683	-1.03223	0.212336	-0.361633	0.88642	-0.252515	1.07136	0.682692	0.0629703	0.163897	-0.364952	-0.183647	1.07136	-1.40705	Block9161
Glyma.16G173500	Chr16	1	33400478	33404993	2141	-0.520889	-0.237894	0.0156404	-0.357679	-0.258519	-0.400666	-1.00214	-0.493149	-0.20654	0.0357678	0.30963	0.404704	0.196368	-0.229747	-0.063917	-0.160024	-0.200819	0.140955	0.404704	-1.00214	Block9246
Glyma.16G180900	Chr16	1	34177068	34181764	2478	-0.708405	0.111677	-0.102572	-0.0545463	0.453144	0.0850329	-0.281551	0.306791	0.0340643	-1.04303	-0.30823	-0.101484	-0.191254	0.137602	-0.0137994	0.180182	0.465799	-0.0225631	0.465799	-1.04303	Block9261
Glyma.17G002400	Chr17	1	265821	279403	4616	-1.03246	-0.532056	-0.339699	-0.449048	-0.788156	0.168479	-0.571544	0.216671	-0.14596	-0.452923	-0.0787021	0.305096	-0.169243	-0.198048	-0.0682144	-0.153615	-0.00266164	-0.0844869	0.305096	-1.03246	Block9377
Glyma.17G009800	Chr17	1	783224	785379	1350	-0.325456	0.0609143	0.710351	-0.333094	0.62798	-0.133494	-1.20464	-0.0653135	0.107658	-0.385914	0.139292	0.174376	0.120287	0.0368161	0.153129	-0.191907	0.15665	-0.167753	0.710351	-1.20464	NA
Glyma.17G015100	Chr17	1	1132440	1133752	1313	-1.29031	-0.405197	-0.224712	0.0779401	-0.0744805	0.239924	0.0938655	-0.92816	-0.173412	-0.53055	-0.136751	-0.317642	0.412411	0.647306	0.350284	0.17776	-0.3467	0.0883697	0.647306	-1.29031	Block9385
Glyma.17G060200	Chr17	1	4564126	4565087	939	-1.25238	-1.56576	-0.424855	-0.0624604	0.0588141	-0.022055	-0.0183663	-0.0860366	0.131715	-0.586164	-0.027778	-0.113455	0.15426	0.782468	-0.336252	-0.249677	-0.133107	-0.430226	0.782468	-1.56576	Block9418
Glyma.17G069200	Chr17	1	5428621	5431479	1354	-1.15455	-0.578471	-0.531829	-0.569685	0.679114	0.119191	-0.457196	-0.677127	0.183642	0.436123	-0.838046	-0.332831	-0.0356686	0.395936	0.58973	0.193732	0.0258012	0.214672	0.679114	-1.15455	Block9437
Glyma.17G069500	Chr17	1	5454120	5454965	846	-1.75981	0.401243	-0.330743	0.384879	-0.18321	1.21042	-0.976052	-1.08212	-0.225857	-0.788539	0.00292023	-1.04415	-0.163393	-0.788707	1.70882	-0.472118	-0.229068	0.261793	1.70882	-1.75981	NA
Glyma.17G108200	Chr17	1	8481448	8485051	2176	-0.811692	-0.945522	0.0166599	-0.518628	0.747461	-0.319152	-0.545891	-0.0751532	-0.0632528	-0.511916	0.246292	0.0336418	-0.257098	1.00015	-0.643146	-0.0600755	0.247803	-0.717948	1.00015	-0.945522	Block9472
Glyma.17G127600	Chr17	1	10193888	10194406	519	-1.56214	-0.638922	0.127554	-0.14853	0.845321	0.522007	-2.2063	0.173219	0.647861	-0.968032	-0.32404	0.234994	0.427375	0.534659	-0.509082	-0.418116	0.811079	0.135566	0.845321	-2.2063	NA
Glyma.17G151700	Chr17	1	12639736	12642116	1191	0.352244	-0.302931	0.327267	-0.233718	0.517572	0.175791	-0.678347	-0.401042	-0.0213051	-1.1047	-0.351901	-0.184015	-0.0764085	-0.0271139	0.100379	0.205523	-0.0318325	-0.225781	0.517572	-1.1047	NA
Glyma.17G174300	Chr17	1	18110589	18114769	1824	-0.961634	-0.49351	-0.198551	-0.523997	0.458394	0.454031	-1.04581	-0.485218	0.0545494	-0.576226	-0.341857	-0.570666	-0.0940736	0.219387	0.0858135	-0.200035	-0.0874366	0.0761003	0.458394	-1.04581	Block9586
Glyma.17G190000	Chr17	1	26550828	26553593	2538	-1.36568	-0.998821	-0.39757	-0.59093	-0.528389	-0.126386	-0.309921	0.0426804	-0.415559	-0.263625	-0.108357	0.428083	-0.359928	-0.0430673	-0.0601838	-0.243178	0.0143461	-0.108891	0.428083	-1.36568	Block9665
Glyma.17G212100	Chr17	1	35010756	35014589	1500	-0.378282	0.0239329	-1.1524	-0.167495	-0.297102	0.209293	-0.535182	-0.0587123	-0.206789	-0.0667685	0.191927	0.245367	0.598212	0.26578	0.115743	-0.275447	0.0815242	-0.105851	0.598212	-1.1524	Block9699
Glyma.17G225500	Chr17	1	37860768	37867721	1777	-0.216355	0.179819	0.518487	-0.261477	0.771097	-0.13012	-1.15447	-0.238349	-0.217725	-0.625402	0.131928	-0.335888	0.315866	0.285542	0.392896	-0.00306063	0.303095	-0.266813	0.771097	-1.15447	NA
Glyma.17G227000	Chr17	1	38167203	38167409	207	-0.926687	-1.57703	-0.955185	-0.455821	-0.156683	0.585766	-0.745975	-0.257459	0.500143	-0.795596	-0.713651	-0.524449	-0.245648	0.324285	0.733428	-0.0502551	0.491269	0.671859	0.733428	-1.57703	Block9717
Glyma.18G000300	Chr18	1	51974	55923	1904	-1.0333	-0.585307	-0.244665	-0.27441	-0.723104	0.162479	-0.767829	-0.104242	-0.255768	-0.256953	-0.12269	0.386873	0.157406	-0.205473	0.0311535	-0.193226	-0.0921205	0.0504416	0.386873	-1.0333	NA
Glyma.18G028400	Chr18	1	2142699	2146586	1218	-0.895949	0.0789869	0.503906	0.204511	-0.484351	0.0291648	-1.30397	-0.195046	0.18188	-0.12292	0.55874	0.822443	0.801075	-0.127952	0.401913	-0.341937	-0.0863373	0.199104	0.822443	-1.30397	Block9900
Glyma.18G049600	Chr18	1	4258376	4260462	1297	-0.771674	-0.307598	0.194742	-0.0175354	-0.293487	-0.0409433	-1.04123	-0.223542	-0.226672	-0.502505	0.261338	0.588508	0.40175	-0.074348	0.0779181	-0.251605	-0.158169	-0.0118371	0.588508	-1.04123	Block9933
Glyma.18G061700	Chr18	1	5601888	5606495	4294	-1.45373	-0.603215	-0.41784	-0.700149	-0.70306	-0.0135274	-1.11695	0.124136	-0.138248	-0.346118	0.01723	0.650424	0.039511	-0.225166	-0.249664	-0.629287	-0.179355	-0.00235901	0.650424	-1.45373	NA
Glyma.18G116900	Chr18	1	14361156	14366764	1980	-1.23088	-0.275177	-0.10134	-0.148928	-0.710645	-0.102251	-0.868628	-0.151286	0.0551883	-0.169798	-0.124969	0.735651	0.377109	-0.518524	0.0408762	-0.36424	-0.411803	0.319054	0.735651	-1.23088	Block10115
Glyma.18G130900	Chr18	1	18236123	18237541	1053	-1.03124	-0.753511	-0.597662	0.0636582	-0.18846	-0.338038	-0.438825	-0.165634	-0.246329	-0.437976	-0.559648	-0.00362758	0.0857603	-0.252276	0.00926961	0.263896	0.00670109	-0.112339	0.263896	-1.03124	Block10118
Glyma.18G139700	Chr18	1	20977081	20981646	1411	-0.567347	-0.63961	0.745629	-0.0776254	-0.163956	0.0949153	-1.19712	-0.178525	0.164571	-0.237137	0.250574	0.542753	0.369504	0.209377	-0.0312014	0.0935673	-0.157562	0.125901	0.745629	-1.19712	Block10122
Glyma.18G181700	Chr18	1	43752350	43757597	1481	-1.03529	-0.497956	-0.994599	0.348549	0.151889	-0.697229	-1.22094	-0.750769	-0.912193	-0.733114	-0.254686	-0.551235	0.186225	0.25232	-0.0132826	-0.358333	-0.20862	-0.537507	0.348549	-1.22094	Block10128
Glyma.18G183600	Chr18	1	44271449	44275181	1070	-0.276818	-1.06163	0.0491608	-0.395489	0.126111	-0.0963728	-0.0410229	-0.0920898	0.0129839	-0.00107343	0.225607	0.1575	0.142988	0.345162	0.259462	0.181559	0.34737	-0.0139646	0.34737	-1.06163	Block10128
Glyma.18G207400	Chr18	1	49134269	49136940	719	-1.32122	-0.234996	0.628631	0.238254	0.311569	0.84087	-0.84745	-0.485486	0.166235	-0.868126	-0.166014	-0.529562	0.640229	-0.125143	1.15808	0.344857	0.399521	0.258065	1.15808	-1.32122	Block10139
Glyma.18G216900	Chr18	1	50401131	50406488	2320	-0.85941	-1.03332	-0.175359	-0.239588	-0.65331	0.299106	-0.630012	0.186774	-0.204412	-0.0653688	-0.0577396	0.707081	0.569514	0.139707	0.206159	-0.102741	0.220657	0.0369315	0.707081	-1.03332	Block10169
Glyma.18G221800	Chr18	1	50886945	50888427	1483	-0.782674	-1.30769	0.09111	-0.743588	0.287429	0.0974134	-0.637667	-0.14872	0.404126	-0.870376	-0.572041	-0.203223	-0.168685	0.412244	0.0391731	-0.343302	-0.0607842	0.134723	0.412244	-1.30769	Block10189
Glyma.18G229300	Chr18	1	51834703	51842867	3130	-0.713017	-0.155401	-0.529925	-0.391884	-0.745245	-0.0363135	-1.32399	0.168778	-0.190658	-0.369803	-0.280018	-0.413736	0.226473	-0.328456	0.0965688	-0.780436	0.0682631	-0.0946676	0.226473	-1.32399	Block10213
Glyma.18G241800	Chr18	1	53027001	53031005	2425	-0.651373	0.332016	-1.0127	-0.133541	-0.114798	0.186686	-0.334396	0.187954	0.245323	-0.446998	-0.40747	-0.0124336	-0.285168	0.128737	0.267819	-0.0337935	0.174736	0.710956	0.710956	-1.0127	Block10227
Glyma.18G249400	Chr18	1	53578316	53580461	1224	-0.69173	-0.207448	0.468166	-0.188465	-0.234331	0.15369	-1.14626	-0.0216696	0.17549	-0.266623	0.196509	0.71128	-0.109999	-0.128388	-0.0742386	-0.164978	-0.152117	0.209701	0.71128	-1.14626	Block10243
Glyma.18G294200	Chr18	1	57197183	57198197	998	-1.85385	-0.303428	-0.337418	0.532423	1.69092	0.18539	-1.27407	-1.19695	-1.01468	-0.785109	-0.565778	-0.711057	0.575518	1.28493	0.381194	-0.127882	-0.649611	-0.677496	1.69092	-1.85385	Block10298
Glyma.19G002100	Chr19	1	139996	141530	582	-1.13756	0.239952	-0.600264	-0.163425	-0.43334	-0.0520476	-1.02533	-0.215769	-0.377014	-1.10933	-0.108662	-0.0035512	0.495504	-0.264626	0.154109	-0.38594	0.308053	-0.151751	0.495504	-1.13756	Block10314
Glyma.19G007700	Chr19	1	774597	781805	3671	-0.597646	-0.0705164	0.402857	0.120807	-0.15247	0.160127	-0.777095	-0.210395	-0.0277216	-0.00924141	0.688593	1.06014	0.248684	0.142945	0.313564	-0.304862	-0.208909	0.217989	1.06014	-0.777095	Block10315
Glyma.19G021400	Chr19	1	2315838	2318779	1160	-0.162774	-1.38446	0.502406	0.0279563	0.3209	0.240884	-0.745744	-0.730961	0.317796	-0.308026	0.652529	0.650042	0.500728	0.432729	0.610439	0.44703	0.0904113	0.283927	0.652529	-1.38446	Block10374
Glyma.19G110700	Chr19	1	36453539	36456909	2730	-0.503352	-0.22717	0.725083	0.110051	-0.10701	0.229088	-1.28276	-0.126036	0.430684	-0.178815	0.249751	0.739186	0.631061	-0.0647315	0.396422	0.0174358	-0.158128	0.117811	0.739186	-1.28276	NA
Glyma.19G127900	Chr19	1	38713356	38714744	894	-0.506192	0.422108	-0.533218	0.165788	-1.04778	0.206852	-1.42526	0.447734	0.56662	-0.265763	0.202202	0.209271	0.362045	-0.034843	0.447793	-0.354023	0.631743	-0.0866976	0.631743	-1.42526	Block10689
Glyma.19G144500	Chr19	1	40563863	40564258	396	-0.618137	-0.340087	0.770861	0.753802	-0.222868	0.0982604	0.0458232	-0.11241	-0.348632	-1.18537	0.334387	0.10605	-0.200392	0.269119	-0.632269	-0.0481954	-0.0793474	0.0945268	0.770861	-1.18537	Block10810
Glyma.19G149200	Chr19	1	40959494	40962420	1096	-1.14277	-0.293217	0.131386	-0.390178	-0.21481	0.071177	-1.25747	-0.142389	-0.291886	-0.595204	0.30171	0.582123	0.0694402	0.0116103	0.141828	-0.197236	-0.0275293	-0.154546	0.582123	-1.25747	Block10813
Glyma.19G161400	Chr19	1	42212766	42214172	771	-1.01954	0.158779	0.342991	0.837138	0.0612736	0.323802	-0.683042	-0.0124626	-0.551095	-0.65111	0.333791	0.507509	-0.286212	-0.00753269	0.11964	-0.29197	-0.00503001	-0.266089	0.837138	-1.01954	Block10876
Glyma.19G196700	Chr19	1	45383573	45390749	1896	-1.16797	-0.568156	-0.228835	-0.263567	-0.182208	-0.128354	-0.937932	-0.304739	-0.216522	-0.834832	-0.302593	-0.13424	-0.0426235	-0.121	-0.201811	-0.428168	-0.214882	-0.352676	-0.0426235	-1.16797	Block10946
Glyma.20G025700	Chr20	1	2812941	2825625	10035	-0.518114	-0.569768	0.610353	-0.0511957	-0.0619887	0.336729	-1.00813	-0.00471813	0.0390982	-0.140982	0.325592	0.593812	0.47695	0.332616	0.169603	-0.040273	0.0352846	0.0872862	0.610353	-1.00813	Block11222
Glyma.20G065300	Chr20	1	23094979	23104452	2642	-1.14529	-0.669593	-0.3381	-0.364269	-0.598045	-0.108752	-0.643959	0.0870354	-0.388515	-0.0139426	0.109907	0.358302	0.0184451	-0.00515746	-0.226388	-0.181778	0.150683	-0.430002	0.358302	-1.14529	Block11256
Glyma.20G098500	Chr20	1	34179721	34183541	2857	-0.971236	-0.733034	0.408172	-0.125846	-0.430738	0.268081	-1.19713	0.0290575	0.0498091	-0.39965	0.0436711	0.717214	0.361452	-0.0774281	0.104895	-0.115395	-0.0681562	0.134197	0.717214	-1.19713	Block11411
Glyma.20G145000	Chr20	1	38346565	38350364	2229	-0.199003	-0.18805	0.586959	-0.455762	0.568635	-0.0518166	-1.1598	-0.502754	0.0375436	-0.600389	-0.176394	-0.124144	-0.169734	0.349257	-0.272348	-0.0603763	-0.0956795	-0.237584	0.586959	-1.1598	Block11975
Glyma.20G159900	Chr20	1	39835277	39835835	559	-0.535644	-1.08803	-0.104005	-0.505799	0.489975	0.616371	-0.161367	0.229212	-0.0824525	-0.386813	-0.120858	-0.29471	-0.36016	0.715122	0.0809751	-0.339103	0.417563	-0.0747274	0.715122	-1.08803	Block12004
Glyma.20G248200	Chr20	1	47734490	47751796	4072	-0.972398	-1.02789	-0.324871	-0.359224	0.117552	0.0621983	-0.55767	-0.0452376	0.13348	-0.909959	0.00542825	-0.31688	-0.223605	0.598096	-0.424234	-0.216351	0.601205	-0.238728	0.601205	-1.02789	Block12127
Glyma.U036200	scaffold_349	1	5479	5751	273	-0.787273	-0.508205	0.132752	-0.731219	0.0296303	1.2516	-0.242824	0.114168	0.267261	-0.257246	-0.386565	-0.624378	0.573989	-0.232157	-0.245402	0.538882	0.710222	0.755998	1.2516	-0.787273	NA
Glyma.U044600	scaffold_93	1	56956	59989	843	-1.06341	-0.348496	-0.744104	-0.708208	-0.321719	-0.377854	-1.12306	-0.545968	0.0479379	-0.320075	0.491326	0.297368	0.305564	0.118726	0.725084	0.260752	0.408182	0.504635	0.725084	-1.12306	NA
Glyma.01G129700	Chr01	1	44419085	44421344	857	1.82966	0.173649	3.0161	-0.374461	2.13087	0.395149	0.906835	-0.192897	0.625935	0.282177	1.15438	-0.488735	-0.516631	2.30767	0.0977296	1.59319	0.880683	0.215093	3.0161	-0.516631	Block584
Glyma.01G221600	Chr01	1	55067776	55073495	2539	2.62026	1.50734	3.13725	1.06921	1.63212	1.02948	0.531799	-0.202162	1.63612	0.694516	1.9546	0.740966	0.244252	0.914778	0.995837	0.843542	-0.255218	0.686194	3.13725	-0.255218	Block658
Glyma.02G048500	Chr02	1	4440479	4451814	1816	2.30556	0.634307	1.97819	1.28315	2.75634	0.24551	-0.0721954	-0.624865	1.29285	0.374387	2.82483	0.357952	1.25845	2.65604	0.156941	1.59224	-0.248656	0.304585	2.82483	-0.624865	NA
Glyma.02G233300	Chr02	1	42088692	42090659	1811	1.71292	0.318994	2.0544	0.799947	1.25485	0.0416543	0.232989	-0.105658	0.179181	0.8138	1.8946	0.0766011	1.78787	1.663	0.703621	1.51968	0.651787	0.395153	2.0544	-0.105658	Block1229
Glyma.02G259800	Chr02	1	44662823	44664812	935	2.16756	0.42716	3.16358	0.151321	1.73373	0.719406	0.201397	-0.248145	1.36037	0.394105	1.94017	0.697862	0.419158	1.8953	0.638336	0.795059	0.0075492	0.958073	3.16358	-0.248145	Block1309
Glyma.03G008100	Chr03	1	790011	793032	2722	1.24164	0.101347	1.83021	-0.0758948	2.27932	0.121762	0.724003	-0.392447	0.72035	1.29139	2.26606	-0.0198815	0.0607062	2.05305	-0.0317888	1.39221	-0.45663	-0.11246	2.27932	-0.45663	Block1681
Glyma.03G131700	Chr03	1	34663806	34666826	2474	1.00943	-0.333731	2.48314	0.740504	2.12732	0.422538	-0.593348	-0.882909	0.961436	0.18705	1.98557	1.37974	0.993259	2.29155	0.504054	0.791851	-0.279337	0.739687	2.48314	-0.882909	Block2131
Glyma.03G252500	Chr03	1	44819920	44825202	1630	1.92986	-1.38276	5.34858	-1.18859	3.87387	0.631934	-0.0681383	-1.38728	0.81364	-0.501882	2.1172	-0.0114637	-0.642694	3.80619	0.557374	2.31147	0.0511851	0.482799	5.34858	-1.38728	Block2352
Glyma.03G252700	Chr03	1	44841625	44844706	1577	1.67054	-0.127067	4.21727	-0.600496	2.71909	0.230864	-0.744149	-0.773844	2.87431	-0.347191	2.81149	-0.155788	0.230265	2.82087	0.730458	1.97047	-0.201106	0.326691	4.21727	-0.773844	Block2352
Glyma.04G003200	Chr04	1	266857	268299	1199	1.232	-0.894848	3.23798	-1.05368	1.85932	0.681864	0.105531	-0.97179	1.20518	-0.243453	1.4925	-0.118074	-0.340845	1.95915	0.473251	1.11733	-0.126607	0.333684	3.23798	-1.05368	Block2385
Glyma.04G091800	Chr04	1	8103468	8105859	2392	1.73247	1.50256	3.55192	-0.0314373	2.37125	0.94151	-0.216975	-0.379916	2.21776	0.32258	2.4175	-0.303162	0.156588	1.89392	0.211844	1.18877	-0.18714	0.854409	3.55192	-0.379916	NA
Glyma.04G136000	Chr04	1	20230675	20234792	4118	0.768413	0.226513	2.74566	0.484176	1.32793	0.969589	-0.129846	-0.0098997	1.71973	0.656789	1.45532	0.630614	0.545733	1.17125	0.926863	0.740921	0.198753	0.914691	2.74566	-0.129846	Block2651
Glyma.07G088000	Chr07	1	8148873	8150072	1200	2.37031	0.448299	4.10051	-0.604293	1.74747	0.174058	-0.0216546	-0.3012	0.193104	-0.405606	1.00801	0.026099	-0.874238	1.77415	0.0274914	0.82816	-0.0868974	0.158613	4.10051	-0.874238	Block4069
Glyma.09G070000	Chr09	1	7147910	7150761	2852	0.993649	0.704288	2.57975	0.651102	1.53727	0.511602	0.239982	-0.255085	1.42692	0.566051	1.2892	-0.0738224	0.48218	1.2581	0.164227	0.639216	-0.245081	0.188615	2.57975	-0.255085	Block5346
Glyma.10G194000	Chr10	1	42617613	42619466	1854	2.36759	-0.416424	2.69873	1.0462	2.21736	0.402432	0.0339351	-0.258373	1.52551	0.0367471	1.90184	0.215488	1.22549	2.22332	0.3588	1.03954	-0.118484	0.404728	2.69873	-0.416424	Block5855
Glyma.11G022100	Chr11	1	1574270	1578590	2013	2.62441	2.00266	4.17454	0.990011	2.91437	1.47052	0.407051	-0.0475993	2.23111	1.05597	3.57375	1.48952	0.611532	2.64454	1.14291	1.3149	0.408062	0.936047	4.17454	-0.0475993	Block5980
Glyma.11G157000	Chr11	1	13875303	13879014	1789	0.853452	1.05533	3.37891	0.222536	1.57676	0.495462	0.430251	-0.0438308	1.81196	0.584835	1.29042	0.316652	0.308178	1.27435	0.798495	0.772417	0.301307	0.452857	3.37891	-0.0438308	NA
Glyma.11G219400	Chr11	1	31396774	31399096	1290	1.15506	-0.427454	2.79888	0.0459141	2.14617	0.629343	0.13535	-0.767717	0.79577	-0.1317	1.00417	-0.713624	-0.0496863	1.60064	0.106763	1.19339	-0.427263	0.662278	2.79888	-0.767717	Block6355
Glyma.12G187200	Chr12	1	34824285	34825948	1035	3.18175	-0.15305	4.21259	-0.0987628	1.69952	0.844031	-0.128784	-0.237453	0.990388	-0.105405	1.85483	-0.230205	0.172584	1.88526	0.868781	1.20034	0.0166374	0.543367	4.21259	-0.237453	Block6777
Glyma.12G197600	Chr12	1	35879089	35881779	1801	0.811537	1.45755	2.63312	-0.457162	2.56374	0.28543	1.03152	0.203706	0.836852	-0.127832	1.28009	-0.478008	-0.366177	2.19261	0.113732	1.36669	1.72822	0.0556065	2.63312	-0.478008	Block6787
Glyma.12G225700	Chr12	1	38522440	38523151	712	0.978982	-0.969268	2.53066	-0.0764113	2.19397	0.757832	0.287214	-0.629688	1.8742	-0.602586	1.66198	-0.150126	0.334513	2.49068	1.21206	1.3801	-0.206427	0.870277	2.53066	-0.969268	Block6836
Glyma.13G304400	Chr13	1	40133209	40135610	1773	1.3627	2.25832	2.96582	-0.273754	1.6143	0.634952	1.93448	0.138332	1.87134	-0.0350799	1.53325	-0.207203	0.189386	1.57407	0.707473	1.22959	0.535331	0.153337	2.96582	-0.273754	NA
Glyma.13G315400	Chr13	1	41047454	41049093	832	1.17439	0.337592	2.60618	0.73492	2.25472	0.199954	0.72213	-0.479333	0.322292	0.13717	0.712705	0.0563131	0.320078	1.6007	0.723517	1.78054	0.0928742	-0.0672833	2.60618	-0.479333	Block7617
Glyma.14G009000	Chr14	1	687111	687575	465	0.943014	-0.290762	2.84851	0.657552	1.59896	-0.21745	-0.00653395	-1.03664	0.0864487	-0.666531	1.78824	0.0444117	1.35279	1.69136	0.439367	0.993934	-0.0518284	-0.120489	2.84851	-1.03664	Block7708
Glyma.14G064500	Chr14	1	5282979	5291517	2653	3.86111	0.0362349	7.44999	-0.598037	4.36696	1.14876	1.34239	-0.890172	1.30048	-0.731113	1.50994	0.0289235	-2.19111	2.69472	0.215687	2.74847	0.0435811	0.00108411	7.44999	-2.19111	NA
Glyma.14G064600	Chr14	1	5295087	5305248	2865	4.48455	-0.445235	4.99016	-0.651204	3.84987	1.31996	-0.0709604	-1.70469	1.04333	-0.341607	2.36242	-0.830572	-0.469803	3.31303	1.72562	1.76427	-1.4518	0.810884	4.99016	-1.70469	Block7810
Glyma.14G140900	Chr14	1	27637221	27640126	1321	3.27468	0.267908	7.20467	0.441137	1.55019	0.133688	0.328803	-0.476947	0.209005	-0.34561	0.884767	0.330709	0.546533	1.41773	0.281353	1.6713	-0.137857	-0.237317	7.20467	-0.476947	Block8005
Glyma.14G194900	Chr14	1	45995088	46000217	1597	0.379983	-0.0228592	2.01903	-0.674704	1.75863	0.241292	-0.18633	-0.851719	1.02157	0.783336	2.87781	0.167975	0.321358	2.65827	0.0980544	1.77655	0.898778	0.194178	2.87781	-0.851719	Block8115
Glyma.14G220600	Chr14	1	48558540	48564865	1444	1.24658	0.0150088	2.75027	0.526658	2.17068	1.00997	0.760071	-0.757997	1.76208	0.238973	1.67306	0.366265	0.705407	2.18031	0.211884	1.2285	-0.701373	0.417801	2.75027	-0.757997	Block8172
Glyma.14G223000	Chr14	1	48811743	48817399	2387	2.22861	0.80961	3.69812	0.601014	2.2203	1.04141	0.75207	0.089831	1.73449	0.978994	1.94092	0.0417531	0.219013	1.76731	0.961565	1.11303	0.391684	0.08924	3.69812	0.0417531	Block8174
Glyma.15G133900	Chr15	1	10760416	10762557	2142	1.74731	1.27588	1.7937	1.02425	2.00242	0.516783	0.490621	-0.13533	0.890652	0.0753925	1.88023	-0.129778	0.18518	0.916968	0.138635	1.05181	-0.297221	0.00305534	2.00242	-0.297221	Block8291
Glyma.15G239500	Chr15	1	45085621	45087209	997	2.43112	0.615681	3.06414	0.649995	1.03218	1.13872	-0.0483977	0.245815	0.390827	0.310792	1.19707	0.65486	0.82392	0.944283	0.876198	1.07255	0.921914	0.312425	3.06414	-0.0483977	Block8840
Glyma.15G239600	Chr15	1	45098729	45100344	866	4.00951	0.45523	4.32835	0.373921	1.09554	1.18688	-0.152716	0.428536	0.430555	0.69464	1.44501	0.379405	0.840606	1.24942	0.903656	0.8435	0.463936	0.375795	4.32835	-0.152716	Block8840
Glyma.15G239700	Chr15	1	45107483	45109155	922	4.1343	0.397274	4.42754	0.232353	0.883089	1.14844	0.108823	0.169784	0.410703	0.679306	1.22302	0.490794	0.700915	0.906198	0.714004	1.21404	0.577324	0.238443	4.42754	0.108823	Block8840
Glyma.16G082200	Chr16	1	9017557	9025383	1410	3.53011	3.49558	3.58616	3.62584	2.87879	4.03917	3.41083	3.21249	3.54695	0	0	0	0	0	0	-0.0197583	0	0.0217261	4.03917	-0.0197583	Block9057
Glyma.17G012300	Chr17	1	950397	955232	2395	1.16225	1.04926	3.04155	-0.0904068	1.96157	0.49217	0.703599	0.117869	1.96942	0.576036	1.6966	0.225977	0.0312199	1.94335	0.558407	1.05615	0.146181	0.533144	3.04155	-0.0904068	Block9384
Glyma.18G207900	Chr18	1	49270137	49273925	2020	0.711843	-0.0895739	2.89081	0.00960839	0.992706	0.594592	-0.99773	-0.791305	1.0696	-0.00813401	2.12837	0.957126	0.776446	1.56967	0.92196	0.671573	-0.321312	0.640376	2.89081	-0.99773	Block10139
Glyma.18G236700	Chr18	1	52558809	52562731	3330	3.31017	1.01699	2.84426	-0.397726	2.336	0.174354	-0.0387115	-0.0176341	0.670008	-0.261355	2.62398	-0.116318	0.0642543	2.36699	0.171161	0.954223	-0.52502	0.191629	3.31017	-0.52502	Block10221
Glyma.18G260900	Chr18	1	54674591	54677017	1572	1.23241	0.706643	2.24042	0.441823	1.73234	0.597004	0.675592	-0.440804	0.942998	0.0806654	1.5714	0.352182	0.398943	1.51533	0.757222	1.12839	-0.218085	0.260011	2.24042	-0.440804	NA
Glyma.19G022500	Chr19	1	2574642	2577346	957	1.0122	-0.219032	2.72952	0.147447	2.31658	0.851578	0.802652	-0.473653	1.20175	0.279636	2.04772	-0.564809	-0.188677	2.16296	0.957044	1.46447	-0.0231658	0.55066	2.72952	-0.564809	Block10379
Glyma.19G051100	Chr19	1	8303415	8305784	1446	3.58897	0.118186	4.00992	0.284552	1.25921	0.793559	-0.0218646	0.286826	0.727071	0.748257	1.12298	0.121627	0.579493	1.00149	0.528654	1.25258	0.32798	0.48803	4.00992	-0.0218646	Block10414
Glyma.20G162000	Chr20	1	39966690	39972164	3315	1.6006	0.431752	1.56057	0.949219	2.03155	-3.11e-05	0.518425	-0.0358674	0.754778	0.336877	1.53155	0.0496117	0.780869	2.0492	-0.150025	1.21954	0.0482384	-0.0969205	2.0492	-0.150025	Block12009
Glyma.01G009200	Chr01	1	901695	907262	1493	1.46009	1.12514	-0.833204	1.56174	0.889245	-0.542281	-0.0141566	0.336533	-0.899209	-1.17853	-1.27389	-1.83186	0.204398	-0.771523	-0.44376	-0.634891	-0.393534	-1.16929	1.56174	-1.83186	Block112
Glyma.01G022400	Chr01	1	2235786	2241308	2435	0.242709	0.471284	-1.10525	0.124889	-0.408935	-0.0345912	-0.0463578	0.0266195	-0.673282	-0.0485536	-0.588183	-1.02632	0.121439	-0.265943	-0.062307	-0.26448	0.101596	-0.182471	0.471284	-1.10525	Block369
Glyma.01G041400	Chr01	1	4457128	4461721	2611	0.313778	0.383346	-1.40657	0.201278	-0.498101	-0.454002	0.561146	0.480381	0.0326074	0.173257	-0.685414	-0.631222	0.199029	-0.703514	-0.176596	-0.119154	0.169523	0.273465	0.561146	-1.40657	NA
Glyma.01G074600	Chr01	1	15586970	15590790	1830	-0.0963601	0.487217	-1.82565	-0.29937	-0.774817	-0.587528	-0.273534	0.0189593	-0.366197	-0.439304	-0.546849	-1.38851	-0.21298	-0.683275	-0.0816534	-0.189308	-0.291401	0.057105	0.487217	-1.82565	Block508
Glyma.01G081900	Chr01	1	23798254	23818521	1966	0.874871	0.806806	-0.382151	0.111433	0.733394	-1.57027	0.185256	0.0647761	-0.313654	0.277799	-0.254761	-1.81462	-0.300083	0.0746396	-0.751874	0.581578	-0.0680646	-0.182722	0.874871	-1.81462	Block514
Glyma.01G082000	Chr01	1	23857597	23861023	1582	0.42802	1.44847	-1.59357	0.200344	-0.217448	-0.495602	0.21928	-0.0240557	-0.852453	-0.16348	-0.321394	-1.75526	0.260657	-0.23393	-0.435269	0.231099	-0.0261092	-0.16413	1.44847	-1.75526	Block514
Glyma.01G091400	Chr01	1	27621389	27623628	1572	-0.113781	0.50232	-1.10233	0.0061395	-0.124224	0.0877907	0.0148795	0.398817	-0.103549	-0.0956803	-0.380078	-0.958838	0.245163	-0.213538	0.03965	0.0591338	-0.0879569	-0.0139311	0.50232	-1.10233	Block518
Glyma.01G092300	Chr01	1	27944421	27945956	1270	0.265277	1.53673	-1.58722	0.240624	-0.201911	-0.581548	0.509405	-0.483329	-0.616132	-0.281979	-0.248449	-1.94194	0.251086	-0.43355	-0.417587	0.00612552	-0.267137	0.0895689	1.53673	-1.94194	Block523
Glyma.01G112600	Chr01	1	38353585	38358163	2399	0.502125	1.84833	-0.950315	0.0817742	0.593257	-0.539528	0.282331	-0.199457	-0.609357	-0.326927	0.0406195	-1.71559	0.0638881	-0.182539	-0.473424	0.147579	-0.0671416	-0.351986	1.84833	-1.71559	Block534
Glyma.01G113200	Chr01	1	38755065	38758956	1848	0.345442	0.364948	-1.07609	0.154736	0.942213	-0.524185	0.279402	0.0838696	0.00143542	-0.349774	0.50198	-1.431	0.0248832	0.699549	-0.172637	0.0949685	-0.0453338	-0.304048	0.942213	-1.431	Block534
Glyma.01G134800	Chr01	1	45655559	45663490	5936	0.201674	0.19568	-1.41129	0.0163442	-0.215777	-0.26229	0.234245	0.111446	-0.477052	-0.0591096	-0.386663	-1.24007	0.00739194	-0.155851	0.10657	-0.00684911	0.0691883	-0.193297	0.234245	-1.41129	Block591
Glyma.01G135200	Chr01	1	45702513	45706871	2000	0.010444	1.33706	-0.84232	-0.0222152	-0.188745	-0.242563	0.102697	0.112802	0.0918193	-0.174757	-0.697497	-0.739284	-0.00353806	0.0371762	0.198319	-0.0144984	-0.416205	-0.146053	1.33706	-0.84232	Block591
Glyma.01G137100	Chr01	1	46223561	46226468	1274	0.258703	2.10396	-0.952114	0	0.232687	-0.282997	0	0	-0.118235	0.18689	0.120343	-0.92843	0	0.142853	0.0660869	0.127572	0.144488	0.0495175	2.10396	-0.952114	Block593
Glyma.01G146500	Chr01	1	48176046	48177895	1850	0.772911	0.589678	-1.55177	-0.0606809	-0.238212	-0.716323	0.347837	0.149698	-0.431722	-0.0984687	-0.389594	-1.43329	0.0248153	-0.283134	-0.392862	0.000577681	0.218179	0.202971	0.772911	-1.55177	Block598
Glyma.01G156200	Chr01	1	49361331	49366442	2036	-0.123505	-0.0484596	-1.08966	-0.117394	0.8977	-0.349899	-0.193236	0.103189	-0.0287237	-0.32422	-0.437705	-1.46082	0.0599428	0.731393	-0.593484	0.0703128	-0.151392	-0.208102	0.8977	-1.46082	Block610
Glyma.01G163000	Chr01	1	50088572	50092706	3032	0.072745	0.510218	-1.0729	0.234128	-0.0824084	-0.0933578	0.401915	0.510076	0.428883	-0.0826125	-0.18457	-0.827342	0.0550666	-0.31442	0.216325	0.0925949	0.614782	0.737556	0.737556	-1.0729	Block619
Glyma.01G175500	Chr01	1	51219416	51225123	4140	0.100433	-0.442286	-0.788382	-0.345763	-0.136411	-0.445638	0.542581	-0.0248577	-0.627871	0.205294	-0.413779	-1.15977	-0.494259	-0.485777	-0.312595	0.392619	0.164568	-0.294054	0.542581	-1.15977	Block640
Glyma.01G189000	Chr01	1	52414650	52416227	1578	0.111533	0.471835	-0.885202	0.223554	-0.272432	-0.204908	-0.107719	-0.0644081	-0.589878	-0.363851	-0.15801	-1.04821	-0.0533412	-0.299958	-0.303989	-0.328506	0.0528947	-0.393846	0.471835	-1.04821	Block654
Glyma.01G214600	Chr01	1	54554176	54556503	1527	0.554952	0.450164	-1.86074	0.122015	-0.606588	-0.0981637	0.722074	0.304361	-0.166449	0.108647	-0.563291	-1.31898	-0.10596	-0.753547	0.474085	-0.21496	0.113929	0.108647	0.722074	-1.86074	Block658
Glyma.01G222200	Chr01	1	55106438	55108776	1636	0.0028845	0.872563	-0.934113	0.0618126	-0.207891	-0.195344	0.31436	-0.18484	-0.271266	-0.232052	-0.406287	-1.1114	0.0856432	-0.199265	-0.303756	-0.0287198	-0.172986	-0.153565	0.872563	-1.1114	Block658
Glyma.01G222700	Chr01	1	55163018	55173050	3868	1.21753	0.197205	-0.930185	0.667444	0.580667	-0.322219	0.594188	-0.0731042	-0.183621	0.264072	-0.603689	-0.857724	0.00859604	0.215326	0.223941	0.0541238	0.172542	0.223658	1.21753	-0.930185	Block658
Glyma.01G228700	Chr01	1	55659010	55660950	1654	0.736419	1.34884	-0.967436	0.566213	-0.358747	-0.2341	0.641166	0.3549	0.295489	-0.458426	-0.614977	-1.56909	-0.311403	-0.657246	0.696658	-0.406307	0.0442169	0.153304	1.34884	-1.56909	Block663
Glyma.01G239500	Chr01	1	56360162	56361708	1547	-0.230127	0.0529237	-1.29018	0.0964174	-0.0251637	0.00850405	0.370711	0.000811771	-0.281544	-0.111521	-0.406112	-1.16531	0.219916	0.177821	0.0393423	0.595841	0.0121546	-0.0636502	0.595841	-1.29018	Block669
Glyma.01G239600	Chr01	1	56367041	56371051	2014	0.19088	0.662966	-0.738638	0.184217	-0.241842	-0.138531	1.14245	0.0601346	-0.26261	-0.0639894	-0.329645	-1.51106	-0.408332	-0.253247	0.135441	0.390708	0.313791	-0.166119	1.14245	-1.51106	Block669
Glyma.02G009800	Chr02	1	949997	951646	1514	0.488414	0.554012	-1.26839	-0.0951212	-0.295235	-0.14305	0.580909	0.117403	-0.205179	-0.0360874	-0.453305	-0.898244	-0.210727	-0.166318	0.314873	0.205215	0.371643	0.438505	0.580909	-1.26839	NA
Glyma.02G011900	Chr02	1	1090795	1092208	1414	0.120247	0.418003	-0.78369	-0.0536506	0.121466	-0.711929	0.00359657	0.0144151	-0.120007	-0.20004	0.0627045	-1.07506	0.143813	-0.0264927	-0.60596	-0.219155	-0.00485323	0.0638613	0.418003	-1.07506	Block720
Glyma.02G027600	Chr02	1	2480607	2485414	2228	0.238271	0.005554	-1.02283	0.316183	-0.0629728	-0.672271	0.377169	0.0529932	-0.387551	-0.150391	-0.889263	-0.718632	0.191703	0.00448597	-0.224851	0.0423814	0.0889723	-0.153879	0.377169	-1.02283	Block729
Glyma.02G027700	Chr02	1	2488349	2489457	1089	0.320203	0.950381	-1.51971	0.229961	-0.381243	-0.470269	-0.297698	0.252057	-0.192862	-0.447235	-0.356364	-1.51828	-0.0388471	-0.5575	0.122051	0.273284	0.504831	0.150696	0.950381	-1.51971	Block729
Glyma.02G042500	Chr02	1	3995112	3998421	1266	0.329402	1.09176	-1.75937	-0.00351021	-0.185648	-0.709725	0.035459	0.0242614	-0.513906	0.0801758	-0.516969	-1.41378	-0.0772506	-0.208982	-0.428917	0.440939	0.320846	-0.257036	1.09176	-1.75937	NA
Glyma.02G053900	Chr02	1	4904161	4907590	1437	0.28856	0.258611	-2.00196	0.344048	-0.188445	-0.230273	0.0882058	-0.0970679	-1.53461	-0.108808	-0.151501	-1.33131	0.328489	-0.258245	1.50602	0.283363	-0.0134397	-0.146821	1.50602	-2.00196	Block827
Glyma.02G054900	Chr02	1	4969588	4970505	918	0.126335	0.829957	-1.63698	0.159547	-0.175579	0.170623	0.398742	0.572672	0.392338	0.0616062	-0.378232	-0.773695	-0.0253203	0.0632342	0.422544	-0.0779709	0.101398	1.43581	1.43581	-1.63698	NA
Glyma.02G055000	Chr02	1	4974147	4975335	1189	0.431805	1.10621	-1.95294	0.151888	-0.614352	-0.424328	0.395943	0.478033	-0.0546941	0.085437	-0.167049	-0.965636	-0.221171	-0.452934	-0.0350405	0.2352	-0.125768	1.25056	1.25056	-1.95294	NA
Glyma.02G066200	Chr02	1	5878333	5880674	1428	0.573927	0.489009	-1.96298	-0.0329579	-0.497411	-0.504384	0.0738715	-0.0813361	-0.146194	0.137898	-0.47287	-1.69925	0.0781045	-0.560341	0.180031	-0.0683984	0.20356	0.213572	0.573927	-1.96298	NA
Glyma.02G103500	Chr02	1	9836681	9838722	1551	0.712441	1.03286	-1.4762	0.606443	0.124862	-0.782116	0.696398	0.120207	-0.825672	-0.274564	-0.49935	-1.63232	0.0768639	-0.494441	-0.164243	0.17102	-0.0261235	-0.212129	1.03286	-1.63232	NA
Glyma.02G109800	Chr02	1	10525394	10527411	1757	0.101298	-0.106138	-1.46775	-0.289141	-0.160147	-0.840626	-0.114764	0.295958	-0.44808	-0.145029	-0.38102	-0.522157	0.158125	-0.193899	-0.951255	-0.0501318	0.0463405	-0.276002	0.295958	-1.46775	Block1077
Glyma.02G123800	Chr02	1	12367927	12371353	1761	-0.149623	0.735625	-0.910923	0.0173685	-0.0803431	-0.640697	0.136054	-0.0828207	-0.701177	-0.30014	-0.0318179	-1.36266	0.0167864	-0.0705448	-0.657294	-0.09623	0.0940924	-0.429389	0.735625	-1.36266	Block1088
Glyma.02G128800	Chr02	1	13148102	13150151	2050	0.265366	1.05225	-2.29303	-0.233635	-0.713429	0.168384	0.923118	0.450454	0.447668	-0.0933703	-0.537635	-0.902561	-0.490293	-0.188638	0.554851	0.611234	0.35773	1.16633	1.16633	-2.29303	Block1094
Glyma.02G129400	Chr02	1	13256276	13256902	252	0	0.372409	-1.02119	0	-0.0172007	-0.121392	0	0.428806	-0.211683	0	0.118487	-0.9078	0.237808	0.12638	-0.249766	0.129218	0.122683	0.297938	0.428806	-1.02119	Block1094
Glyma.02G148400	Chr02	1	15303453	15305974	1725	0.495175	0.0702302	-1.1113	-0.1023	-0.0655609	-0.280498	0.790967	0.127975	-0.0875481	0.0212815	-0.801166	-1.15259	-0.150023	-0.265217	0.00692733	0.0904002	0.250631	0.101063	0.790967	-1.15259	NA
Glyma.02G153200	Chr02	1	15748357	15748665	309	0.167663	0.436313	-1.12039	0.816686	-0.357953	-1.01757	0.56366	0.29668	-0.745576	1.33749	-0.494792	-0.721	0.170087	-0.447106	-0.933227	-0.429426	0.162955	-1.75348	1.33749	-1.75348	NA
Glyma.02G157800	Chr02	1	17128220	17133429	2843	0.205207	0.0422314	-1.57478	0.0553689	-0.448382	-0.474547	0.229626	-0.0157272	-0.455261	-0.119486	-0.525491	-0.644972	-0.125261	-0.610012	0.0944061	-0.0602488	-0.110215	0.21776	0.229626	-1.57478	Block1174
Glyma.02G158700	Chr02	1	17453873	17459197	1469	0.201022	0.347925	-2.32463	0.201275	-0.143272	-0.404265	0.307399	0.0697254	-0.868665	-0.658718	-1.14943	-1.61436	0.132367	-0.0241338	-0.15155	-0.0598166	0.132623	-0.335648	0.347925	-2.32463	Block1174
Glyma.02G195000	Chr02	1	36851779	36857360	2103	0.490019	0.197773	-1.82764	-0.183532	-0.502655	-0.660446	0.0953583	0.0376718	-0.688365	0.0189487	-0.118413	-0.704247	0.0366053	-0.353703	-0.0170339	-0.295692	0.107692	-0.141432	0.490019	-1.82764	Block1184
Glyma.02G196300	Chr02	1	37187356	37189716	1943	0.263685	0.560673	-1.53225	0.0869941	0.0661713	-0.692274	0.435408	0.309061	-0.636413	0.011651	-0.173884	-1.15327	0.0678231	-0.0216307	0.264732	-0.108661	0.0565884	-0.11244	0.560673	-1.53225	Block1184
Glyma.02G203300	Chr02	1	38871426	38877110	2065	0.438454	1.40846	-0.786751	0.331018	-0.30592	-0.328252	0.413715	0.287173	-0.388936	0.308503	0.461183	-0.656341	-0.242038	-0.612783	0.202498	-0.0491999	0.189626	0.0544522	1.40846	-0.786751	Block1185
Glyma.02G205800	Chr02	1	39076870	39082403	3867	0.295558	1.2235	-0.786321	-0.0203931	-0.00440184	-0.549566	0.0618354	0.0473508	-0.427947	-0.133646	0.0580202	-1.39754	0.0870387	-0.0240934	-0.565383	0.0669288	0.0137544	-0.37091	1.2235	-1.39754	Block1187
Glyma.02G208800	Chr02	1	39391197	39394691	1192	0.322449	0.323109	-1.88684	0.18439	-0.372518	-0.415822	-0.0404803	-0.0203921	-0.63686	-0.0494467	-0.479075	-1.18939	0.197575	-0.41571	-0.0395045	-0.0759508	-0.0389079	-0.202257	0.323109	-1.88684	Block1189
Glyma.02G210800	Chr02	1	39612143	39619125	1398	0.849877	0.593872	-1.09615	0.308354	0.226556	-0.738726	0.123141	0.0642162	-0.686874	0.701288	-0.0786583	-1.77865	-0.246959	-0.256263	0.857941	0.50121	0.112531	-0.113479	0.857941	-1.77865	Block1190
Glyma.02G227000	Chr02	1	41401576	41404762	2954	0.0811224	0.307381	-1.27957	-0.284885	-0.393196	-0.239223	0.208594	0.26596	-0.243157	-0.209505	-0.522527	-0.818438	-0.320085	-0.434139	-0.0307199	-0.240626	0.294985	-0.0913288	0.307381	-1.27957	Block1215
Glyma.02G235500	Chr02	1	42294660	42295563	904	0.294916	0.985134	-0.940532	0.214233	-0.0515963	-0.590914	0.278646	-0.178684	-0.309412	0.189442	0.382201	-1.03744	-0.00343569	0.0398699	-0.398794	0.343328	-0.0128981	-0.465884	0.985134	-1.03744	Block1229
Glyma.02G236500	Chr02	1	42416139	42420467	1956	0.564876	0.177347	-0.569727	-0.506829	0.686177	-0.271988	0.771716	0.0700544	-0.0531812	-0.160002	0.162592	-1.16236	-0.384593	0.43253	-0.33065	0.185186	0.278508	-0.1309	0.771716	-1.16236	Block1229
Glyma.02G236800	Chr02	1	42480999	42483226	2228	0.533719	0.0029485	-1.70816	0.503911	-0.275618	-0.199297	0.32368	0.0249021	0.226594	0.292303	-0.578855	-0.863636	0.223775	-0.256832	0.416335	0.138961	0.0334707	0.733762	0.733762	-1.70816	NA
Glyma.02G244600	Chr02	1	43268019	43270663	1709	0.480673	0.0255447	-1.39004	0.0999512	0.0917255	-0.366006	0.479332	0.17387	-0.191969	0.0440192	-0.608718	-1.01432	-0.0971697	-0.135793	-0.157961	0.387433	-0.0188756	0.441359	0.480673	-1.39004	Block1265
Glyma.02G247900	Chr02	1	43544390	43547689	1012	0.019217	-0.00834076	-1.09431	0.0195948	0.234082	-0.45484	0.163019	-0.11921	-0.160533	-0.394004	-0.701416	-1.30659	0.00857682	0.630708	-0.342676	0.00010981	-0.147979	-0.0684699	0.630708	-1.30659	Block1277
Glyma.02G262100	Chr02	1	44802730	44805813	1616	0.134494	1.59581	-1.34822	0.239964	-0.264069	-0.639857	0.146884	-0.169132	-0.859905	-0.297262	-0.224333	-2.08294	0.356715	-0.151152	-0.564144	0.260061	-0.165429	-0.372668	1.59581	-2.08294	NA
Glyma.02G268000	Chr02	1	45262242	45264179	1758	-0.110288	-0.215565	-1.4786	-0.290697	0.100934	-0.439626	0.150948	0.229433	-0.471539	-0.162644	-0.239913	-0.945403	-0.12402	0.0448279	0.0129385	-0.190782	0.143148	-0.198577	0.229433	-1.4786	Block1370
Glyma.02G268200	Chr02	1	45277440	45279284	1651	0.448067	0.623241	-2.30925	0.357252	-0.0929388	-0.0883941	1.97907	0.142698	-0.615269	0.197737	-0.11313	-1.56178	0.0828008	-0.0217641	0.561138	0.800568	0.475528	0.349557	1.97907	-2.30925	NA
Glyma.02G280100	Chr02	1	46249864	46251440	986	-0.175043	0.0774461	-1.23303	0.0653427	0.110446	-0.489548	0.86914	0.366304	0.0942789	-0.352577	-0.626936	-0.570817	0.0943873	-0.131781	0.056565	0.315775	0.407117	0.766953	0.86914	-1.23303	Block1474
Glyma.02G283300	Chr02	1	46512471	46517082	3001	0.714406	0.077172	-1.5012	0.131243	-0.466699	-0.456423	0.0212602	0.38099	-0.310671	-0.0681057	-0.793066	-0.820575	0.203982	-0.575708	0.156547	0.0069438	0.160594	-0.0685591	0.714406	-1.5012	Block1474
Glyma.02G290900	Chr02	1	47044263	47044826	564	-0.3604	0.261404	-1.38156	0.00652966	-0.0971742	0.234843	1.14146	-0.123352	-0.733503	-0.355613	-0.10413	-0.28535	-0.00114049	-0.437422	-0.222271	-0.19076	-0.341653	-0.417037	1.14146	-1.38156	Block1520
Glyma.02G293900	Chr02	1	47225431	47228705	1857	0.597531	0.851405	-1.55732	0.0671258	-0.237963	-0.363408	0.332321	-0.0495676	-0.503706	0.162088	-0.184415	-1.6194	0.0844244	-0.334094	0.317646	0.189198	-0.196776	0.0687841	0.851405	-1.6194	NA
Glyma.03G067200	Chr03	1	13566620	13567635	1016	-0.118019	0.449355	-1.28414	-0.161459	0.424246	-0.715715	0.494972	-0.233605	-0.850402	-0.215966	-0.0323575	-1.47764	0.00192891	-0.0127628	-0.569732	0.32162	-0.44	-0.732137	0.494972	-1.47764	Block1977
Glyma.03G077900	Chr03	1	19361790	19366453	2280	0.257256	1.67166	-0.232756	0.345255	0.459855	-0.34346	0.263397	-0.137548	-0.224869	-0.476408	0.25133	-1.10886	0.209313	-0.0486878	-0.229901	0.223501	-0.189754	-0.268718	1.67166	-1.10886	Block2063
Glyma.03G078600	Chr03	1	19691950	19696318	1964	0.510791	0.503702	-1.97822	0.2872	0.502367	-1.06258	0.819295	0.103576	-0.755335	0.213758	-0.425534	-2.43189	-0.0342618	0.0991095	-0.376873	0.256762	-0.105758	-0.441345	0.819295	-2.43189	Block2067
Glyma.03G083200	Chr03	1	23140219	23143908	1870	0.455905	-0.204575	-1.17692	-0.00979426	0.242675	-0.196916	0.759245	0.351213	-0.216092	-0.138121	-0.325151	-1.16814	-0.143176	0.337994	0.0212398	0.233328	0.321863	0.209164	0.759245	-1.17692	Block2070
Glyma.03G083700	Chr03	1	23308149	23309223	999	0.0994955	0.417534	-1.07612	0.110155	-0.0125502	0.0247177	-0.0658276	0.160355	-0.223214	-0.0118508	-0.168572	-1.20345	0.0297352	-0.0209941	-0.0828494	-0.119133	0.0643354	-0.218866	0.417534	-1.20345	Block2070
Glyma.03G092700	Chr03	1	27383984	27390249	1825	1.22469	0.916655	-0.952278	0.324904	0.185465	-1.23731	0.373475	0.288471	-0.474292	0.107292	-0.186617	-2.20018	0.138548	-0.319459	-0.181625	0.605362	0.23256	0.0674862	1.22469	-2.20018	Block2088
Glyma.03G098400	Chr03	1	28605336	28608423	882	0.116469	0.290628	-0.44118	0.370962	0.0506401	-0.354049	0.130744	0.225936	-0.274537	-0.0890189	0.0127955	-1.38202	0.316231	0.082249	-0.0411089	0.107834	0.0988771	-0.0498927	0.370962	-1.38202	Block2098
Glyma.03G102800	Chr03	1	29531184	29538669	2441	0.203264	0.568361	-1.20486	0.102497	-0.198225	-0.251438	-0.0674485	0.166111	-0.224858	-0.0735428	-0.622904	-1.11519	0.01458	-0.363437	-0.0443473	-0.0963842	-0.138369	0.115652	0.568361	-1.20486	Block2103
Glyma.03G108000	Chr03	1	30837338	30856234	2298	0.455626	0.260073	-1.18055	0.0539044	-0.00463449	-0.505531	0.389189	0.132712	-0.226181	0.0959989	-0.0199923	-1.05473	-0.0310031	-0.0857893	0.128192	-0.0910512	0.0254743	0.231023	0.455626	-1.18055	Block2103
Glyma.03G109900	Chr03	1	31359985	31362081	1698	-0.42235	0.0777603	-2.04043	-0.419057	0.172468	-0.601653	0.353027	0.25766	-0.498385	-0.135832	-0.561256	-1.37399	-0.500341	0.273451	-0.311991	0.156975	0.250922	-0.0347095	0.353027	-2.04043	Block2103
Glyma.03G112700	Chr03	1	31930425	31931607	1183	0.0965927	0.199444	-1.17627	0.0479262	0.17606	0.0679992	0.022144	0.036352	0.0973483	-0.157941	-0.234226	-0.884916	0.0831678	0.0139075	0.0490285	0.0833973	0.167422	0.346927	0.346927	-1.17627	Block2104
Glyma.03G122000	Chr03	1	33466244	33470904	1896	0.77293	0.602913	-1.24312	0.738294	0.0299174	-0.749901	0.924144	0.171003	-0.690342	0.713648	-0.0516689	-1.42853	-0.157226	-0.287215	-0.0500638	0.021482	0.389412	0.0171537	0.924144	-1.42853	NA
Glyma.03G134500	Chr03	1	34972318	34974210	1893	0.574098	0.521037	-1.44922	0.0831364	0.295735	-0.286596	0.579093	-0.0146584	-0.758269	0.0204831	-0.530645	-1.21912	-0.266056	-0.0628693	0.269302	-0.169472	0.0108793	-0.354161	0.579093	-1.44922	NA
Glyma.03G138200	Chr03	1	35471901	35478356	4143	0.381123	0.166933	-1.90236	0.18338	-0.855316	-0.228156	0.789048	0.368555	-0.154507	0.423383	-0.887196	-1.02983	0.00184993	-0.517327	0.413183	0.0334449	0.320464	0.741336	0.789048	-1.90236	NA
Glyma.03G143700	Chr03	1	35944732	35946959	2124	0.673689	1.40612	-1.93393	0.0307481	-0.281851	-0.466668	0.138745	0.190761	0.0238012	-0.116627	-1.20652	-1.68912	-0.0268701	-0.477221	-0.0881578	-0.136356	-0.489769	0.46308	1.40612	-1.93393	NA
Glyma.03G143900	Chr03	1	35971447	35971725	279	-0.219766	0.26706	-1.03527	-0.261956	-0.261325	-0.116827	0.41851	-0.401068	-0.275172	0.136407	-0.0212932	-1.12219	0.108231	-0.256244	0.508524	-0.0244447	-0.479712	0.173764	0.508524	-1.12219	Block2171
Glyma.03G145600	Chr03	1	36103398	36107031	1233	0.0341696	0.918595	-1.48115	-0.0692093	0	-1.38063	0.12936	0.0278924	-0.856984	-0.0272413	-0.103949	-1.68432	-0.0692093	0.0977341	-1.25655	0.00658274	0.0280274	-0.523639	0.918595	-1.68432	Block2172
Glyma.03G151800	Chr03	1	36688884	36690099	1216	0.380789	0.653815	-1.2954	0.0513429	-0.122221	-0.253823	0.172961	-0.149837	-0.498809	0.0191334	-0.269338	-0.892728	0.197948	0.14017	0.157791	0.00420604	-0.0538887	-0.107892	0.653815	-1.2954	Block2177
Glyma.03G155400	Chr03	1	37059934	37060828	546	0.0693378	0.0439432	-1.32966	-0.011878	-0.0117969	-0.456048	0.144356	0.0582922	-0.479672	-0.144368	-0.344003	-1.81342	0.220595	0.276518	-0.454297	-0.0489279	0.29319	-0.454704	0.29319	-1.81342	Block2181
Glyma.03G166200	Chr03	1	38051101	38091336	4377	-0.0536134	0.436995	-1.00247	0.404792	-0.247557	-0.271511	-0.0991013	0.19035	-0.381542	-0.0149771	-0.420836	-0.467637	0.068451	-0.489566	0.280866	-0.0151425	-0.0636353	0.301534	0.436995	-1.00247	Block2222
Glyma.03G168900	Chr03	1	38317593	38318863	1253	0.837991	0.0631379	-1.58156	-0.21173	-0.189571	-0.124458	1.51137	0.170739	0.293667	0.296666	-0.542044	-1.2646	-0.260666	-0.533042	0.330965	0.140285	0.422793	0.420033	1.51137	-1.58156	Block2228
Glyma.03G191500	Chr03	1	40229531	40232593	1579	0.6283	0.712196	-0.795129	0.181695	0.750484	-0.623762	0.53274	-0.0667555	-0.198711	0.395569	0.103955	-1.80468	0.133785	0.502535	-0.377713	0.312264	-0.127483	-0.408287	0.750484	-1.80468	Block2250
Glyma.03G201600	Chr03	1	40993013	40994536	1524	0.532927	0.249186	-1.1791	-0.143876	-0.519744	0.355281	0.552584	-0.116121	-0.570279	-0.644014	-0.780705	-1.39296	-0.128344	-0.630005	0.21702	0.20244	0.121712	-0.0731451	0.552584	-1.39296	Block2254
Glyma.03G201700	Chr03	1	41005545	41006897	1353	0.457591	-0.187335	-0.840558	0.443729	-0.0633785	0.183508	1.07953	-0.29088	-0.023667	-0.0185926	-0.369392	-1.02218	-0.175723	-0.0340922	-0.0621628	0.00747698	-0.135505	-0.14586	1.07953	-1.02218	Block2254
Glyma.03G204500	Chr03	1	41267778	41269230	1453	0.436223	0.267739	-1.11599	0.0888644	-0.416252	-0.155037	0.213261	0.350062	-0.812731	-0.0624682	0.323459	-0.0621808	0.000155408	-0.0453928	-0.0112773	-0.263897	-0.0482364	-0.386075	0.436223	-1.11599	Block2256
Glyma.03G220800	Chr03	1	42405152	42407185	1857	0.487391	0.925332	-1.18189	0.196494	-0.302898	-0.431512	1.13765	0.420857	-0.395685	0.0093381	-0.675742	-1.82818	-0.248696	-0.924521	-0.150027	-0.401631	0.434193	0.032696	1.13765	-1.82818	Block2281
Glyma.03G221100	Chr03	1	42427490	42440441	1949	0.162417	1.2724	-1.47409	0.293394	-0.022666	-0.443307	1.24465	0.56755	-0.721055	0.411194	0.425755	-1.0935	0.214638	-0.309995	0.115159	0.188247	0.18627	-0.248846	1.2724	-1.47409	Block2281
Glyma.03G222000	Chr03	1	42494623	42497111	1628	0.575488	1.50018	-1.09371	0.177767	0.102377	-0.645144	0.398054	-0.390145	-0.932393	-0.10867	0.0685514	-2.04622	0.00437133	-0.268936	-0.547251	0.347368	-0.16	-0.33589	1.50018	-2.04622	Block2281
Glyma.03G222600	Chr03	1	42550869	42552595	1182	0.42561	0.0197524	-0.717917	0	-0.0998198	-0.255924	0.568915	0.0271825	-0.133871	0.0622474	-0.0278615	-1.47243	0	-0.0998198	0.697902	0.476261	0.127623	0.850539	0.850539	-1.47243	Block2281
Glyma.03G222700	Chr03	1	42554892	42556472	1378	0.0412138	-0.0091352	-1.25879	-0.00334162	-0.127508	-0.347279	0	0.0233473	-0.154577	-0.0953434	-0.0474721	-1.23738	-0.0246526	-0.127508	-0.0430137	0	0	-0.13127	0.0412138	-1.25879	Block2281
Glyma.03G224700	Chr03	1	42698657	42703083	2260	0.173417	0.151185	-1.29499	0.382702	-0.545715	-0.0760134	0.408461	0.306412	-0.096761	-0.171026	-0.510199	-0.457485	0.153492	-0.193568	-0.177358	-0.162711	0.226455	-0.0803506	0.408461	-1.29499	Block2281
Glyma.03G226000	Chr03	1	42818553	42823054	1987	-0.0772841	-0.0695111	-1.8867	-0.462653	-0.282641	0.00248165	-0.0697127	-0.148132	-0.0802176	-0.0879061	-0.31048	-1.82609	-0.387587	-0.180899	-0.0161723	-0.131744	-0.189741	-0.124601	0.00248165	-1.8867	Block2286
Glyma.03G232900	Chr03	1	43380370	43381375	901	-0.0877698	0.0273187	-1.57658	0.0439089	-0.037817	-0.4204	0.294482	0.226971	-1.44785	0.129135	0.0539007	0.102515	-0.205817	0.0273896	-1.04515	-0.0492122	0.227212	-1.02997	0.294482	-1.57658	NA
Glyma.03G234800	Chr03	1	43512354	43514032	789	0.474764	0.0328678	-0.210665	0.104442	0.538518	-0.438072	0.392033	-0.532392	-0.366955	-0.322001	-0.190833	-1.13883	-0.50751	0.407963	-0.507618	0.1706	-0.401866	-0.207232	0.538518	-1.13883	NA
Glyma.03G257500	Chr03	1	45198747	45201968	1816	0.14294	1.27408	-1.28172	0.123288	-0.269329	-0.565199	0.193481	-0.340001	-0.885578	-0.0854288	-0.0570318	-1.31772	0.373129	-0.276754	0.0498497	0.104547	-0.0128513	-0.210539	1.27408	-1.31772	Block2374
Glyma.04G006600	Chr04	1	518984	519588	605	-0.190063	0.760771	-1.82944	-0.303797	0.0654166	-0.79998	-0.0993016	-0.292867	-0.889325	-0.501499	-0.802745	-1.78293	-0.197281	-0.207807	-0.30049	-0.117051	0.0701059	-0.102492	0.760771	-1.82944	Block2387
Glyma.04G022300	Chr04	1	1754775	1758921	2850	-0.325282	0.365961	-0.664118	-0.184742	0.0292004	-0.306875	-0.615406	-0.0929018	-0.309769	-0.331067	-0.631387	-1.33138	0.00571104	-0.103097	0.268955	-0.166205	-0.00757439	-0.215029	0.365961	-1.33138	Block2393
Glyma.04G027000	Chr04	1	2193861	2195469	1516	0.370282	0.345893	-2.14799	0.123611	-0.372128	-1.29959	0.0921703	-0.0276969	-0.749824	-0.432387	-0.7119	-1.44695	0.0868887	-0.300534	-0.447666	0.0626008	-0.0625025	0.148122	0.370282	-2.14799	Block2398
Glyma.04G036300	Chr04	1	2876396	2883264	3444	0.431177	0.234551	-1.04995	0.168635	-0.202725	-0.083648	0.376939	0.122215	4.01e-05	0.0444111	-0.250105	-0.753174	0.0694757	-0.146701	0.0158903	-0.0168236	0.12764	0.148988	0.431177	-1.04995	Block2409
Glyma.04G063800	Chr04	1	5292868	5299847	3514	0.613542	1.47726	-1.07135	0.117909	-0.176928	-0.617217	0.325583	-0.330643	-0.961308	-0.279831	-0.868843	-1.61584	0.0133614	-0.508956	-0.469759	0.0221031	-0.452997	-0.507049	1.47726	-1.61584	NA
Glyma.04G082900	Chr04	1	6995190	7001485	2530	0.212907	-0.286217	-1.1036	-0.00995161	0.0812653	-0.159948	0.395863	-0.254118	0.33478	0.0904187	-0.541767	-0.890924	-0.0769468	-0.169768	0.26778	0.163461	0.224771	0.483505	0.483505	-1.1036	Block2468
Glyma.04G103400	Chr04	1	9611187	9615074	2888	0.759847	1.37617	-1.0644	-0.327654	0.0653576	-0.843245	0.49613	-0.00773935	-0.376578	0.0501416	-0.427272	-1.40473	-0.404133	-0.173129	-0.666394	0.126772	0.0563782	0.384401	1.37617	-1.40473	NA
Glyma.04G107500	Chr04	1	11317834	11319777	1284	0.635971	0.730044	-1.78945	0.238824	-0.236206	-0.238628	1.09602	0.577351	-0.175015	0.578191	-0.27837	-0.820484	-0.0283636	-0.175283	0.297522	0.356723	0.2073	0.156828	1.09602	-1.78945	Block2536
Glyma.04G153700	Chr04	1	35198815	35203827	4221	0.247899	1.17189	-0.492064	0.110241	0.370312	-0.402813	0.0150269	-0.188939	-0.346779	-0.0470092	0.135086	-1.20184	0.271402	-0.0220298	-0.244855	0.048549	-0.086294	-0.312044	1.17189	-1.20184	Block2651
Glyma.04G191100	Chr04	1	46174386	46176838	1733	0.108584	1.1323	-0.158831	-0.169526	-0.128043	-0.0328862	-0.178841	-0.168097	-0.02789	-0.201829	-0.142089	-0.601436	-0.184571	-0.151796	0.171367	-0.226545	-0.355104	0.00598138	1.1323	-0.601436	Block2704
Glyma.04G207800	Chr04	1	48023247	48029971	2496	0.628723	0.513489	-0.85846	0.198975	0.387901	-0.88652	0.218275	0.0512129	-0.0713206	-0.14197	-0.0586247	-1.28916	0.214134	0.200674	-0.25937	0.344321	0.0619925	-0.0964194	0.628723	-1.28916	NA
Glyma.04G227800	Chr04	1	49699999	49713658	3192	0.476392	1.1872	-1.47279	0.110956	-0.294545	-0.616755	0.660105	-0.419569	-0.763234	-0.546528	-0.831239	-1.77873	-0.288637	-0.53988	-0.369959	-0.194886	-0.414065	-0.327059	1.1872	-1.77873	Block2810
Glyma.04G230400	Chr04	1	49904829	49905610	755	0.106565	-0.361088	-2.12793	0.806686	-0.678191	-0.255762	0.58064	-0.124583	-0.19331	-0.478609	-0.97764	-0.795817	-0.316233	-0.163149	0.195545	0.65754	0.347879	0.210185	0.806686	-2.12793	NA
Glyma.04G240800	Chr04	1	50907553	50910551	1502	0.166014	0.0654042	-0.335043	-0.045349	1.16438	-0.50979	-0.0780095	-0.0334822	-0.427004	-0.329671	-0.386689	-0.700978	-0.133909	0.0457705	-0.320874	0.0822387	0.0490284	-0.361428	1.16438	-0.700978	NA
Glyma.05G007000	Chr05	1	672089	673457	1369	0.366906	0.344653	-1.10577	0.189733	0.0371456	-0.565148	0.233772	0.0827114	-0.207539	0.331637	0.0207286	-1.21931	0.0851335	0.193792	0.206001	0.282263	-0.0493045	-0.493666	0.366906	-1.21931	Block2858
Glyma.05G020400	Chr05	1	1821436	1825519	1776	0.241857	0.32128	-2.03678	0.0341821	-0.300964	-0.658438	0.343092	0.000673473	-0.722032	0.0771179	-0.0536057	-1.62299	-0.00155423	-0.263303	0.569673	0.111439	0.0687081	0.672683	0.672683	-2.03678	Block2865
Glyma.05G032600	Chr05	1	2848656	2852187	2642	0.00482003	0.664671	-0.471665	-0.0516981	0.0787112	-0.106323	-0.0356272	-0.480227	0.129923	0.217437	-0.135693	-1.16488	-0.0558175	-0.215189	-0.264137	0.0952288	0.0457674	0.107383	0.664671	-1.16488	NA
Glyma.05G036800	Chr05	1	3241795	3243086	1101	0.222918	0.529423	-1.65595	0.395107	-0.55386	-0.468254	0.552871	0.0815233	-0.454975	0.14301	-0.497895	0.168202	1.11711	-0.120978	-0.144729	0.226033	-0.364259	0.390499	1.11711	-1.65595	Block2881
Glyma.05G058100	Chr05	1	5379217	5382007	2638	0.210972	0.0695953	-0.622002	0.253404	0.0527918	-0.26163	0.364693	-0.062473	-0.120585	-0.0607905	-0.417019	-1.15538	-0.152823	-0.185632	-0.0439933	0.18014	0.0963865	-0.211191	0.364693	-1.15538	NA
Glyma.05G064200	Chr05	1	6263054	6264916	1863	0.456204	0.769047	-2.09667	-0.00417464	0.0871794	-0.843394	1.04982	0.344933	-0.620164	-0.0949131	-0.0641441	-1.70668	-0.112565	-0.397402	0.286021	0.321195	0.312395	-0.192537	1.04982	-2.09667	Block2925
Glyma.05G066200	Chr05	1	6482179	6486368	1656	0.276079	0.105798	-1.04443	0.171853	0.262508	-0.101451	0.0121049	0.0284917	0.0680832	-0.0166823	-0.153185	-1.08567	0.502095	0.0843668	0.0838342	-0.0105467	0.104797	0.00280834	0.502095	-1.08567	Block2927
Glyma.05G085700	Chr05	1	15929872	15931700	1829	0.161936	1.58162	-1.2688	0.202962	-0.110006	-0.481642	0.253405	-0.170275	-0.681364	-0.189119	0.0646223	-1.75158	0.267096	-0.172099	-0.408218	0.0502115	-0.154897	-0.293807	1.58162	-1.75158	Block2978
Glyma.05G095800	Chr05	1	25016332	25020377	1727	-0.0227848	0.793936	-0.925983	0.610537	-0.104311	-0.467936	0.341784	-0.21326	0.311698	0.185685	0.000153031	-1.05112	0.480561	-0.0625016	-0.0640428	0.000226065	-0.314482	-0.244062	0.793936	-1.05112	Block3020
Glyma.05G107500	Chr05	1	28551166	28551996	831	-0.0800019	0.86003	-1.4814	-0.104133	-0.42557	-0.224474	-0.0333666	-0.0606842	-0.529869	-0.217617	-0.924689	-1.28544	-0.107133	-0.377934	-0.564853	0.0459207	-0.0189857	-0.0402636	0.86003	-1.4814	Block3072
Glyma.05G108200	Chr05	1	28696301	28697693	1393	0.200137	-0.0137397	-1.50919	-0.157215	0.0999083	0.132856	0.141221	0.00251039	-0.319759	-0.180215	-0.34447	-1.50053	-0.224424	0.0720495	-0.000396015	0.118706	0.13851	0.0139664	0.200137	-1.50919	Block3072
Glyma.05G119600	Chr05	1	31236764	31262790	3154	0.588992	0.103771	-1.33929	0.490821	-0.198016	-0.277475	0.268246	0.0958975	-0.289405	-0.039973	-0.669038	-0.716265	0.077417	-0.277896	0.106893	0.0900103	-0.0250036	0.198534	0.588992	-1.33929	Block3082
Glyma.05G137800	Chr05	1	33039067	33042504	1415	0.970094	0.864692	-1.75727	0.245865	-0.391459	-0.969962	0.0876034	0.047221	-0.586941	-0.159686	-0.343258	-1.68007	0.0675858	-0.72113	0.254832	0.159788	-0.0264149	0.196627	0.970094	-1.75727	Block3131
Glyma.05G141200	Chr05	1	33455610	33458405	762	0.123491	0.609123	-2.04018	0.16036	-0.381148	-0.878431	0.122823	-0.0358393	-0.397394	-0.00299166	-0.307173	-1.86158	-0.0442783	-0.4121	0.0243701	0.171701	0.00497533	0.374405	0.609123	-2.04018	Block3145
Glyma.05G142400	Chr05	1	33575234	33581429	2310	0.469184	0.251684	0.0427919	-0.34495	0.230148	0.136302	0.0554144	0.182867	0.117479	-0.185748	-0.234105	-1.27152	-0.22661	-0.128613	-0.0494654	0.462762	0.213746	0.122507	0.469184	-1.27152	Block3149
Glyma.05G143500	Chr05	1	33741083	33744913	2382	1.04754	0.991197	-1.59155	-0.00973508	-0.0562613	-0.376626	1.61006	0.251597	-0.516888	0.635627	-0.0990975	-1.72304	-0.380065	-0.413674	0.363202	0.438076	0.500667	-0.136731	1.61006	-1.72304	Block3152
Glyma.05G147100	Chr05	1	34110350	34112954	2598	0.671643	0.514736	-1.04439	-0.098857	-0.201817	0.181599	0.200144	-0.10259	-0.350081	-0.154485	-0.286723	-0.322913	-0.0581002	-0.208364	-0.0260559	-0.155448	-0.00146596	0.192149	0.671643	-1.04439	Block3168
Glyma.05G147600	Chr05	1	34191110	34192478	1369	0.371893	0.282348	-1.59679	-0.219005	-0.392646	-0.414604	-0.104401	-0.0311362	-0.69052	-0.172183	-0.745511	-1.18811	0.117019	-0.37275	-0.0391953	0.140376	0.336209	-0.427222	0.371893	-1.59679	Block3171
Glyma.05G153300	Chr05	1	34687009	34693607	2763	-0.016444	0.545749	-1.63422	0.347577	-0.638873	-0.537095	0.244886	0.189987	-0.404593	-0.158918	-0.635016	-1.13559	0.0528457	-0.470983	0.0673352	-0.0113548	-0.199254	0.268023	0.545749	-1.63422	NA
Glyma.05G194400	Chr05	1	37891579	37898431	1925	0.322712	0.258958	-1.04905	-0.110891	0.430184	-0.627413	-0.0701072	0.256727	-0.454277	-0.137858	-0.821972	-0.766593	0.451037	0.334661	-0.481834	-0.0503971	0.133662	-0.02581	0.451037	-1.04905	NA
Glyma.05G231800	Chr05	1	40924505	40929251	1802	0.41829	0.684469	-1.45376	0.174045	-0.545152	-0.615301	0.134299	-0.0584467	-0.513964	-0.0604133	-0.246413	-0.620053	0.0985546	-0.33512	-0.329842	-0.161311	-0.144356	-0.22781	0.684469	-1.45376	Block3319
Glyma.05G232500	Chr05	1	41004766	41006329	1564	0.818947	0.607875	-1.56057	0.092877	-0.432726	-0.233096	0.534806	0.180818	-0.455387	-0.0471438	-0.308079	-1.30023	0	-0.543811	0.751539	0.155966	0.244253	0.505048	0.818947	-1.56057	Block3320
Glyma.06G003100	Chr06	1	261780	264562	1905	-0.121228	0.658468	-1.26458	0.396659	-0.112366	-0.392118	0.222095	0.371426	-0.669475	-0.213855	-0.428548	-0.883453	0.0938662	-0.155663	0.136581	-0.0672652	0.0393466	-0.169654	0.658468	-1.26458	Block3339
Glyma.06G010200	Chr06	1	800970	802207	1238	0.359444	0.406836	-1.86097	-0.276899	-1.1695	-0.701538	0.55042	-0.403222	-0.558297	-0.335261	-0.912003	-1.49385	-0.343694	-0.615148	-0.314416	0.0303808	0.126801	-0.371597	0.55042	-1.86097	Block3346
Glyma.06G011700	Chr06	1	873613	878088	2423	1.22655	1.44436	-1.60609	1.31855	-0.773411	-0.617366	0.321224	0.329143	-0.962584	0.268014	-0.677529	-0.811993	0.495312	-1.39312	0.712313	0.0327513	0.221913	0.202924	1.44436	-1.60609	Block3348
Glyma.06G016800	Chr06	1	1244893	1246953	1804	0.207392	0.182278	-1.26222	-0.0574981	0.133997	-0.491933	0.271826	-0.0737528	-0.350328	-0.0745625	-0.46491	-0.987057	0.00522583	-0.110648	-0.145875	0.329464	-0.015487	-0.205238	0.329464	-1.26222	Block3356
Glyma.06G037100	Chr06	1	2849818	2854131	2567	0.118351	0.256852	-0.738525	-0.10194	-0.0522008	0.0738339	0.133686	-0.283183	-0.213844	-0.161239	-0.413356	-1.05416	0.00645263	0.00619398	0.202357	-0.0191046	-0.0646099	-0.101518	0.256852	-1.05416	Block3365
Glyma.06G055400	Chr06	1	4192345	4196942	3627	0.352487	0.619614	-0.851355	-0.0157883	0.334758	-0.230872	0.0619634	0.00525652	-0.292914	-0.0403779	-0.0190009	-1.23306	-0.0908918	0.248984	-0.0633731	0.150671	0.193732	0.00959677	0.619614	-1.23306	Block3377
Glyma.06G061700	Chr06	1	4643685	4646096	1195	-0.177085	0.090056	-1.10423	0.927629	-0.20933	-0.934469	1.05874	-0.0417058	-1.3211	0.440071	-0.341406	-0.698535	0.445244	-0.187906	-0.043228	0.386812	0.162109	-0.210032	1.05874	-1.3211	Block3386
Glyma.06G063900	Chr06	1	4855203	4857696	1547	-0.0857125	0.68414	-1.0063	-0.0464739	0.132502	0.201828	0.381322	-0.0483131	0.591584	-0.285924	-0.0222353	-0.74637	0.148087	0.0523996	0.431623	0.501585	-0.0038768	0.620252	0.68414	-1.0063	Block3386
Glyma.06G064000	Chr06	1	4872337	4873861	1219	0.160656	0.070583	-0.90799	-0.0757843	0.201801	0.134234	-0.0973948	-0.216247	0.313559	-0.110287	0.0394338	-1.09701	-0.00911142	0.475731	0.246981	0.138041	0.428607	0.424325	0.475731	-1.09701	Block3386
Glyma.06G082400	Chr06	1	6336628	6341690	2358	0.478876	0.452557	-0.719463	0.327606	0.276603	-0.473937	0.501115	0.128642	-0.155221	0.00048543	-0.534095	-1.3034	-0.110279	-0.0766499	-0.216607	0.251023	-0.100146	-0.212582	0.501115	-1.3034	NA
Glyma.06G088300	Chr06	1	6838983	6846287	1846	0.298828	-0.0468438	-0.92254	0.819146	0.132665	-0.426915	-0.183321	-0.173231	-0.611453	-0.267215	0.087816	-1.46108	0.379213	0.0291668	0.194298	0.00810298	-0.16921	0.0161415	0.819146	-1.46108	Block3430
Glyma.06G090500	Chr06	1	7029419	7032235	2123	0.476739	0.918599	-0.304206	0.193217	0.525503	-0.339513	0.590919	-0.142824	-0.580864	-0.0149233	0.096338	-1.70631	-0.0913519	0.422062	-0.46328	0.317122	-0.221167	-0.796626	0.918599	-1.70631	Block3435
Glyma.06G097600	Chr06	1	7710727	7712449	1723	0.0856209	0.0299015	-1.07557	0.0532943	-0.198122	-0.292991	0.148374	0.0366277	-0.234212	-0.276054	-0.334563	-0.861272	-0.00419024	-0.167614	-0.200932	0.238979	0.16597	-0.16049	0.238979	-1.07557	NA
Glyma.06G100300	Chr06	1	7969144	7970168	804	0.64016	1.66906	-0.575919	0.613461	0.256718	-0.0290598	0.29742	-0.664959	-0.392817	-0.484926	-0.135398	-1.55082	0.0359361	-0.213371	0.280713	0.383405	-0.297587	0.00463165	1.66906	-1.55082	Block3459
Glyma.06G107200	Chr06	1	8615379	8619826	3042	0.138788	0.0746436	-1.15442	0.191785	0.359064	-0.280599	0.248405	0.0120339	-0.332074	-0.102173	-0.324643	-1.12138	0.0840526	0.104249	0.383415	0.136408	0.176946	-0.0913952	0.383415	-1.15442	Block3483
Glyma.06G109200	Chr06	1	8794646	8799350	3133	0.375224	0.0874341	-1.03362	0.207527	0.0324089	0.278567	0.00605046	-0.00016188	-0.63126	-0.0299194	0.0391937	-0.623858	-0.00670814	-0.025529	-0.341983	0.0940406	0.0392933	-0.510043	0.375224	-1.03362	Block3483
Glyma.06G116400	Chr06	1	9472699	9476893	2118	0.505135	0.638905	-1.34015	0.349141	-0.509526	-0.40197	0.0331421	0.00679985	-0.713685	0.28322	-0.368182	-0.860929	-0.128448	-0.449002	-0.283646	-0.459523	0.083099	-0.0962516	0.638905	-1.34015	Block3487
Glyma.06G125600	Chr06	1	10247789	10250405	2056	0.207119	0.822677	-0.969418	0.0789416	-0.216801	-0.269229	0.274239	0.124029	0.140658	0.0451192	-0.345802	-0.369288	-0.153681	-0.114733	0.139916	0.328031	0.112496	1.01081	1.01081	-0.969418	Block3491
Glyma.06G137300	Chr06	1	11222792	11239469	3976	0.389714	0.0658791	-1.15215	0.429979	-0.251636	-0.191481	0.745648	0.00859036	-0.998124	-0.0316815	-0.463292	-1.03284	0.0996328	-0.192325	0.121834	0.012915	0.0605811	-0.112714	0.745648	-1.15215	Block3496
Glyma.06G143000	Chr06	1	11642031	11644022	1196	0.588498	0.556301	-1.46408	0.221868	-0.233758	-0.123291	1.12473	0.395438	-0.352898	-0.0489556	-0.259114	-1.57416	-0.290617	-0.263702	0.118769	-0.0243887	0.418578	-0.205	1.12473	-1.57416	Block3498
Glyma.06G166700	Chr06	1	13882689	13888616	1892	0.0712686	0.0558002	-1.26893	-0.248896	0.199237	-0.307979	0.79954	0.0944012	-0.357518	0.0553236	-0.305995	-0.957943	-0.268887	0.0885714	-0.25985	0.279341	-0.00688727	-0.0719754	0.79954	-1.26893	Block3555
Glyma.06G181500	Chr06	1	15491933	15495107	1249	0.268572	0.216916	-1.19187	0.00724756	0.160573	-0.0558833	-0.149825	0.119864	-0.605245	0.039982	-0.0121879	-1.10174	0.151813	0.133135	0.0855305	-0.137215	0.208934	0.133212	0.268572	-1.19187	NA
Glyma.06G182700	Chr06	1	15677974	15682343	1512	0.587608	2.22283	-2.06434	0.567684	0.587176	-0.118863	0.104377	-0.0295965	-0.697663	0.0343523	-0.394404	-2.24011	0.0458416	0.0496427	0.388003	0.112999	0.258934	0.582147	2.22283	-2.24011	Block3601
Glyma.06G210200	Chr06	1	20749802	20750815	1014	-0.192869	0.0652612	-2.1653	-0.106142	-0.89727	-0.944382	0.304325	-0.248102	-1.64595	-1.36274	-0.710075	-1.52866	-0.0798895	-0.327989	-0.551922	-0.0592992	0.120263	-0.38015	0.304325	-2.1653	Block3664
Glyma.06G219900	Chr06	1	25165353	25166156	804	0.678508	0.980063	-0.347064	0.406462	-0.121189	-0.409698	-0.0303179	0.0713598	-0.224617	-0.402363	-0.161111	-1.07097	-0.575114	-0.941871	-0.0280221	-0.200064	-0.0983265	-0.480097	0.980063	-1.07097	Block3690
Glyma.06G225500	Chr06	1	31115858	31121473	3870	0.0562756	1.07436	-0.560428	0.0444352	0.141169	-0.588253	-0.252405	-0.0408026	-0.285821	-0.166059	0.166949	-1.16856	0.144979	-0.193885	-0.421711	-0.0469026	-0.155604	-0.516012	1.07436	-1.16856	Block3711
Glyma.06G234100	Chr06	1	37611137	37629999	3176	0.560944	0.36401	-1.57612	0.301057	-0.614348	-0.0310437	0.746691	-0.0434025	-0.0864062	0.03661	-0.53518	-1.14234	-0.218376	-0.631896	0.582645	0.0709694	0.271174	0.425627	0.746691	-1.57612	Block3711
Glyma.06G248900	Chr06	1	42013055	42015422	1948	0.718989	0.771129	-2.2918	-0.375137	-0.417836	-0.171292	0.874289	0.744536	-0.123584	0.0943986	-1.13777	-1.06888	-0.789624	-0.634319	-0.119132	-0.18323	1.0043	0.4587	1.0043	-2.2918	Block3716
Glyma.06G249400	Chr06	1	42126309	42127851	1543	0.117798	-0.0805065	-1.99022	-0.81892	-0.335554	-0.522878	-0.327154	-0.238646	-0.661427	-0.569754	-0.334868	-2.19925	-0.374576	-0.144014	0.0337868	-0.261668	0.00177813	-0.671082	0.117798	-2.19925	Block3717
Glyma.06G258200	Chr06	1	44275228	44281704	2954	-0.0394893	0.480456	-1.00422	-0.0428653	0.0203269	-0.323986	0.372524	0.440393	-0.176682	-0.495029	-0.515537	-0.816857	0.0830052	-0.0744775	-0.185336	-0.0555349	0.00297152	0.0929179	0.480456	-1.00422	NA
Glyma.06G300100	Chr06	1	48890858	48892418	1506	1.25129	0.760737	-1.87626	0.540434	-0.531312	-0.232111	0.971884	0.275339	0.0492095	0.430755	-0.216127	-0.636371	0.0991147	-0.703682	0.50216	0.538221	0.178419	0.869434	1.25129	-1.87626	NA
Glyma.06G303100	Chr06	1	49257667	49259449	1485	0.786754	0.0128956	-0.897937	-0.398522	0.0106829	-0.312647	0.0454163	0.0984162	-0.101699	-0.499656	-0.787492	-1.02322	-0.255381	0.0224074	0.0919279	0.359628	0.0755745	0.215871	0.786754	-1.02322	NA
Glyma.06G306200	Chr06	1	49512683	49514834	1891	0.454762	0.62687	-0.713146	0.511904	0.337581	0.433186	0.16417	0.349122	0.037165	-0.214512	-0.227824	-1.01054	-0.371796	-0.261494	-0.0502673	-0.292146	-0.265534	-0.434737	0.62687	-1.01054	Block3765
Glyma.06G317000	Chr06	1	50573595	50579728	1286	0.832202	0.429032	-0.90403	0.215803	0.04064	-0.582073	1.08765	-0.0213434	-0.230218	0.471695	0	-1.20063	0	-0.0459736	-0.189195	0.318986	0.00297989	-0.139108	1.08765	-1.20063	NA
Glyma.06G317100	Chr06	1	50586679	50589815	2113	0.424973	0.329282	-1.88827	0.0609325	-0.394643	-0.395401	0.168824	0.0816697	-0.710463	-0.54046	-0.871246	-1.60481	-0.132869	-0.728856	-0.126713	-0.41699	0.0151366	-0.491944	0.424973	-1.88827	NA
Glyma.07G015800	Chr07	1	1258243	1267593	5180	-0.287005	0.249336	-1.29002	-0.365387	-0.117523	-0.0952004	0.00733686	0.223315	-0.285288	-0.319103	-0.247643	-1.01261	-0.473776	-0.365237	-0.284801	-0.279165	0.338035	-0.242388	0.338035	-1.29002	Block3856
Glyma.07G021600	Chr07	1	1673800	1680014	3157	1.26607	1.11105	-1.36122	0.310348	0.687745	-1.05831	1.29345	-0.256659	-0.74076	0.310611	-0.38617	-1.931	-0.274175	0.216392	-0.419232	0.23291	0.196898	-0.261121	1.29345	-1.931	Block3859
Glyma.07G031000	Chr07	1	2456869	2457993	1123	-0.0669339	0.307285	-1.70067	0.303088	-0.16499	0.0462541	0.291492	0.208673	-0.142593	-0.182612	-0.730555	-0.398261	0.0962797	-0.173339	0.287315	0.28861	-0.0285218	0.349573	0.349573	-1.70067	Block3861
Glyma.07G035800	Chr07	1	2902912	2904834	1841	-0.0799888	0.361165	-0.644802	-0.468526	0.10801	-0.0977681	-0.076799	0.414116	0.111573	-0.391312	-0.115306	-1.31788	-0.232944	0.262492	-0.0749156	0.317882	0.499385	-0.289769	0.499385	-1.31788	Block3868
Glyma.07G039700	Chr07	1	3264712	3267164	2001	0.358025	0.16465	-1.40658	0.423546	0.0871417	-0.40087	0.15713	0.034326	-0.592899	-0.00300591	-0.182369	-0.983489	0.155507	-0.0221089	0.00339762	0.0131498	0.0818455	-0.180845	0.423546	-1.40658	Block3870
Glyma.07G109400	Chr07	1	10870758	10871858	1101	0.0882395	1.11858	-1.08683	-0.090101	-0.0177655	-0.754467	0.228145	-0.00924598	-0.549993	-0.0367269	0.0184721	-1.53298	0.146047	0.0263885	-0.455591	0.19012	-0.00828227	-0.148591	1.11858	-1.53298	Block4246
Glyma.07G124300	Chr07	1	14743880	14747763	1988	0.297915	0.310665	-1.07009	0.493544	-0.16507	-0.158091	0.670203	0.341198	-0.167756	0.0512577	-0.473696	-0.785965	0.109203	-0.449425	0.228664	0.0161746	0.441064	0.199892	0.670203	-1.07009	Block4253
Glyma.07G132900	Chr07	1	15736085	15740648	2633	-0.0570534	0.416563	-1.37078	-0.0535641	0.0249762	-0.0802078	0.442881	0.352055	-0.0691939	-0.236399	-0.407202	-0.916936	-0.222923	0.0259579	0.0588758	0.0826859	0.371934	0.187736	0.442881	-1.37078	Block4298
Glyma.07G136800	Chr07	1	16228605	16229356	752	0.25131	0.721067	-1.64748	-0.0705481	0.0895544	-0.387969	0.0897059	0.00771092	-0.562214	0.104409	-0.117579	-1.73395	-0.159473	-0.276508	-0.108107	0.0579326	0.182649	-0.107481	0.721067	-1.73395	Block4338
Glyma.07G141300	Chr07	1	16752903	16753842	676	-0.191379	1.1958	-0.882102	0.00411434	-0.135847	-0.243381	0.818605	0.528741	-0.141331	-0.613785	-0.823657	-1.19331	-0.0652908	-0.300859	-0.0990497	-0.122938	0.177259	-0.392309	1.1958	-1.19331	Block4350
Glyma.07G151300	Chr07	1	18352338	18355620	2370	1.01715	0.760859	-2.09316	1.02171	-0.193622	-0.669375	1.3518	0.130012	0.330544	0.239925	-0.239337	-1.44359	0.531985	-0.454163	0.479097	0.978569	0.608565	0.80334	1.3518	-2.09316	Block4403
Glyma.07G152000	Chr07	1	18481644	18484620	1776	0.165342	1.20813	-1.40166	0.16392	-0.411038	-0.770121	0.152437	-0.226876	-0.63887	-0.0454482	-0.0198743	-1.46162	0.184482	-0.238849	-0.724709	-0.0556333	-0.254141	-0.384768	1.20813	-1.46162	NA
Glyma.07G162900	Chr07	1	21561948	21567067	1859	0.562202	0.0890101	-2.08665	0.437336	0.397239	-1.07487	-0.00602045	0.0985859	-0.684388	-0.291516	-0.346817	-1.35159	0.10692	0.393759	-0.0519598	0.388274	0.150007	0.0465844	0.562202	-2.08665	Block4416
Glyma.07G173000	Chr07	1	30309381	30312379	2966	-0.189383	0.296092	-1.24348	-0.0528501	-0.0601589	-0.0741766	-0.258706	0.266227	-0.0506941	-0.697162	-0.0696383	-0.64899	-0.146558	-0.0695617	0.161594	0.0182518	0.228878	0.201151	0.296092	-1.24348	Block4417
Glyma.07G180100	Chr07	1	34549912	34556248	1926	1.1691	1.20429	-1.3116	0.698144	-0.181693	-0.55988	0.911615	0.610888	-0.142097	0.280115	-0.628507	-1.57673	-0.107705	-0.666502	0.206062	0.487359	0.387932	0.0628845	1.20429	-1.57673	Block4421
Glyma.07G186000	Chr07	1	35356219	35362271	1491	0.653523	0.470349	-2.06959	0.04134	-0.244074	-1.00396	0.0571463	0.0841247	-0.507624	0.100065	-0.27492	-1.97118	0.0799423	-0.0997654	-0.259207	-0.0443565	0.0254805	-0.108255	0.653523	-2.06959	NA
Glyma.07G191100	Chr07	1	35864926	35874315	3201	0.398198	0.645516	-1.89101	0.157427	-0.219248	-0.15324	0.401379	0.341131	-0.563577	-0.082949	-0.579339	-1.61534	0.258461	-0.173169	0.0923896	-0.0243285	-0.103813	0.108615	0.645516	-1.89101	NA
Glyma.07G191300	Chr07	1	35875872	35876368	497	-0.00358604	0.222698	-1.29591	0	-0.0592051	0.163398	0.063887	0	-0.403076	-0.0666605	-0.065295	-1.23316	0	-0.0592051	-0.0221148	0	0.062114	-0.436509	0.222698	-1.29591	NA
Glyma.07G191400	Chr07	1	35881528	35882200	673	-0.00186035	0.564835	-1.18326	1.25609	0.41912	0.169984	-0.251437	0.222626	-0.278104	-0.611057	-1.34126	-1.08732	0.13067	-0.500795	-0.139336	0.205331	0.714383	-0.322707	1.25609	-1.34126	NA
Glyma.07G191500	Chr07	1	35896463	35900523	2275	0.303755	0.735563	-1.63304	-0.189128	-0.112695	-0.637848	0.202592	0.194458	-0.0486523	-0.259422	-0.671111	-1.42951	-0.0974238	-0.309238	-0.16787	0.13948	0.174305	0.0557767	0.735563	-1.63304	Block4482
Glyma.07G196800	Chr07	1	36509005	36521435	4355	0.531334	0.871223	-1.54331	0.174556	-0.022759	-0.798173	0.0368003	0.00932453	-0.358195	-0.00642406	-0.571135	-1.58541	0.0074822	-0.100487	-0.387184	0.0308646	0.00203249	-0.0352819	0.871223	-1.58541	Block4504
Glyma.07G202300	Chr07	1	37166660	37169027	2150	0.13153	0.140186	-2.85187	-1.48513	-0.0245904	-1.64486	0.121453	0.104053	-0.927892	-0.57082	-0.445366	-1.58267	-1.66047	0.123438	-0.955971	0.189071	-0.0371621	0.0931601	0.189071	-2.85187	NA
Glyma.07G214700	Chr07	1	38691727	38693964	1442	1.17513	0.952217	-0.93959	0.812976	0.340806	-0.415844	1.05447	0.289475	-0.468242	0.302682	0.0430112	-1.37126	-0.0646454	-0.729374	0.0502611	0.00049944	0.598528	-0.0864344	1.17513	-1.37126	Block4620
Glyma.07G224100	Chr07	1	40138227	40141705	1034	0.467371	0.311893	-0.770068	-0.206421	-0.174227	-0.104018	0.0293849	-0.0745479	-0.209431	0.141444	0.112057	-1.05234	-0.165477	0.175532	-0.00797669	0.0888765	0.0125436	0.0841489	0.467371	-1.05234	NA
Glyma.07G241600	Chr07	1	42168759	42174797	2543	0.785003	0.718238	-0.825806	0.300909	0.548238	-1.1352	0.27734	-0.118074	-0.17413	0.312672	0.205644	-1.83097	0.150524	0.309537	-0.503034	0.460273	-0.0281635	-0.394339	0.785003	-1.83097	NA
Glyma.07G243900	Chr07	1	42355668	42356707	1040	0.435486	0.71396	-2.36866	0.0842453	-0.0900098	-0.117062	0.371349	-0.00826115	-0.298414	0.32219	-0.647171	-1.54974	-0.603561	0.0709842	0.0473428	-0.0621056	-0.185755	-0.0766467	0.71396	-2.36866	NA
Glyma.07G255600	Chr07	1	43196645	43201254	1591	0.249785	0.230778	-0.574477	0.447647	0.353846	-0.224217	0.321573	0.0180039	-0.331124	0.15243	-0.341972	-1.01783	0.178558	-0.0599426	-0.225379	0.110114	-0.168047	-0.645812	0.447647	-1.01783	Block4661
Glyma.08G000400	Chr08	1	37023	38189	1167	0.474175	0.136494	-1.4954	0.0222499	-0.261582	-0.413202	-0.00777749	-0.0409501	-0.373978	0.152613	-0.394	-1.15216	0.0280281	-0.260225	0.130346	-0.151049	0.0869682	0.248762	0.474175	-1.4954	Block4667
Glyma.08G010400	Chr08	1	839816	840587	772	0.291905	0.604496	-1.6795	0.0502863	-0.184648	0.249035	0.67843	0.279567	-0.0137498	-0.144686	-0.498813	-1.10406	-0.164706	-0.215215	0.222685	-0.0343131	0.268029	1.24389	1.24389	-1.6795	Block4669
Glyma.08G031400	Chr08	1	2480603	2482735	2133	0.565055	0.348684	-0.268136	-0.317295	0.170206	-0.0842637	0.071168	-0.12518	-0.525486	-0.323455	-0.547224	-1.02583	-0.779919	-0.152028	-0.355207	0.100242	-0.00117735	-0.613241	0.565055	-1.02583	NA
Glyma.08G042000	Chr08	1	3327583	3329541	1558	-0.359646	0.64023	-1.45031	0.115122	-0.0612166	-0.000843802	-0.53551	-0.0385396	-0.526652	-0.124694	-0.107291	-0.818851	0.233338	0.0869497	0.271935	-0.216138	-0.0340732	0.0303063	0.64023	-1.45031	Block4726
Glyma.08G045300	Chr08	1	3589380	3590322	943	0.20965	0.047032	-1.78006	-0.0338045	-0.129933	-0.734391	-0.175224	0.122933	-0.0298612	0.0874482	-0.0371908	-1.14213	-0.0512396	-0.0928125	0.23929	-0.0842252	0.0329411	0.94232	0.94232	-1.78006	Block4730
Glyma.08G050400	Chr08	1	3950768	3952606	1228	0.0896065	0.238124	-1.47838	0.0938345	-0.121102	-0.930427	0.00381373	-0.083778	-0.344766	-0.0597361	-0.225702	-1.33603	0.150163	-0.0959395	-0.596735	0.0782492	-0.058501	-0.0848213	0.238124	-1.47838	Block4730
Glyma.08G057900	Chr08	1	4449508	4450092	585	0.596415	-0.139388	-2.31833	1.28335	-0.12681	-0.0117701	0.169228	0.258867	-0.326533	-0.487985	-1.15886	-1.55951	0.480985	-0.455562	0.157061	0.455743	0.677531	0.326366	1.28335	-2.31833	Block4730
Glyma.08G058000	Chr08	1	4454491	4459719	2640	0.580399	0.349835	-1.48326	0.0159728	-0.170342	-0.627899	0.0543019	0.121517	-0.351469	-0.0448669	-0.19036	-1.38591	-0.0616769	-0.1683	-0.160351	-0.0197871	0.0469422	-0.0408651	0.580399	-1.48326	Block4730
Glyma.08G060500	Chr08	1	4664282	4669482	3336	0.0638283	0.772514	-1.66078	-0.326918	-0.414839	-0.418363	-0.0355133	0.203382	-0.293248	-0.151521	-0.422271	-0.78625	-0.128212	-0.245256	-0.102452	-0.253604	0.092893	-0.100574	0.772514	-1.66078	Block4735
Glyma.08G061600	Chr08	1	4749396	4754732	3380	0.0347583	0.0632461	-1.49764	0	-0.0176648	-0.710563	0.0289131	0.0175511	-0.695586	-0.0314565	0.00825286	-1.26682	0	0.0127029	0.646581	0.00882774	0	0.459029	0.646581	-1.49764	Block4735
Glyma.08G062700	Chr08	1	4829816	4837704	2185	0.692872	0.75632	-1.35263	-0.151796	-0.283698	-0.231861	0.796049	0.140616	0.247022	0.189594	-0.0889685	-0.598362	-0.142257	-0.223436	0.27423	0.208575	0.0545717	1.19301	1.19301	-1.35263	NA
Glyma.08G072200	Chr08	1	5530892	5533495	1487	-0.125457	1.00416	-1.44994	0.096884	-0.165379	-0.136542	0.347331	0.284117	0.494085	-0.143253	-0.292694	-0.55026	-0.153376	0.141556	-0.248179	0.305669	0.00386033	0.60393	1.00416	-1.44994	Block4737
Glyma.08G091900	Chr08	1	6935790	6941445	3372	0.325617	1.1591	-1.58606	0.0675541	-0.918141	-0.0780368	0.562394	0.251839	-0.520833	0.0432398	-0.298523	-0.801796	-0.126007	-0.824934	0.531457	-0.034848	0.540487	0.175743	1.1591	-1.58606	Block4737
Glyma.08G096500	Chr08	1	7396756	7399042	769	0.27402	0.528541	-1.60258	0.0354055	-0.167739	-0.251864	0.0822631	0.0415725	-0.82881	0	-0.274777	-1.25817	-0.0438813	-0.164223	0.352919	0.0489804	0.0404483	0.0261553	0.528541	-1.60258	Block4740
Glyma.08G104100	Chr08	1	7993317	7995690	1918	0.36893	1.10731	-0.678277	-0.354157	-0.0917497	-0.0844814	0.0497828	-0.281297	-0.57387	0.00821415	-0.419683	-0.170117	-0.152362	-0.176179	-0.0255041	0.0550377	-0.352414	-0.167891	1.10731	-0.678277	Block4741
Glyma.08G116900	Chr08	1	9013669	9016124	1400	0.70202	1.10611	-0.942096	0.00509523	0.134883	-0.667534	0.37314	0.126631	-0.38368	-0.362212	-0.55394	-1.20301	-0.618559	-0.360735	-0.574217	0.278785	0.00580149	0.0378838	1.10611	-1.20301	Block4743
Glyma.08G118700	Chr08	1	9175617	9177344	923	0.264198	0.572396	-1.12286	0.357604	-0.291256	-0.0104547	0.574006	0.192395	-0.111849	0.260068	-0.643978	-0.845395	0.0342921	-0.0361075	0.485212	-0.493649	-0.0530385	-0.4215	0.574006	-1.12286	Block4743
Glyma.08G138200	Chr08	1	10592507	10597043	2184	1.29316	2.63675	-1.79239	3.03664	-0.480918	-0.793756	0.823587	0.213212	-0.602262	1.0438	0.663003	-1.09433	1.48782	-0.446698	0.120437	-0.32935	-0.988375	0.0941551	3.03664	-1.79239	Block4772
Glyma.08G176600	Chr08	1	14156588	14162610	2263	1.88	0.603686	-0.376307	0.561758	0.674003	-1.26235	-0.2081	-0.14708	-0.0622709	-0.360085	0.115507	-1.80851	0.409833	0.720827	-0.240458	0.505963	0.0899555	0.326503	1.88	-1.80851	Block4945
Glyma.08G181100	Chr08	1	14538880	14540424	995	0.654919	0.35297	-1.13042	-0.106948	-0.205835	-0.296661	-0.0270385	0.00108778	-0.359169	-0.0609415	-0.181683	-1.4383	-0.0949723	-0.230579	-0.0409354	0.133291	0.030681	-0.107288	0.654919	-1.4383	Block4947
Glyma.08G195100	Chr08	1	15713239	15715636	1387	-0.247101	0.316617	-0.444384	0.0159152	-0.290796	0.669503	-0.0184846	0.0591967	0.563945	-0.298439	0.568314	-1.18509	0.126777	0.269354	0.76956	-0.582571	0.216697	0.599469	0.76956	-1.18509	Block4989
Glyma.08G201300	Chr08	1	16293501	16303097	5304	-0.105331	0.260752	-1.2347	-0.126747	-0.226102	-0.0873824	-0.103056	0.165802	-0.234295	-0.267614	-0.596799	-1.07463	-0.290993	-0.375514	-0.327077	-0.251845	0.102553	-0.127447	0.260752	-1.2347	Block5005
Glyma.08G202300	Chr08	1	16425126	16426654	1512	1.05969	0.420379	-0.735082	0.507069	0.257329	-0.29506	0.803328	-0.117069	-0.304637	0.261847	0.0407736	-0.932599	0.212883	0.168045	-0.412663	0.0548912	-0.285929	-0.3232	1.05969	-0.932599	Block5006
Glyma.08G217100	Chr08	1	17620142	17620819	678	0.11787	0.129734	-1.08209	0.113489	-0.0338126	-0.443495	0.0688728	0.174593	-0.434792	0.0680561	-0.544532	-1.17252	0.0469027	-0.0784661	-0.385605	0.149163	0.13338	-0.198723	0.174593	-1.17252	Block5068
Glyma.08G228800	Chr08	1	18684736	18691479	4465	0.118367	0.163646	-1.04882	-0.00988367	-0.165027	-0.327008	0.180457	0.00648672	-0.343009	-0.114058	-0.462558	-0.886215	0.118993	-0.0833573	-0.0670099	0.103208	-0.175633	-0.267962	0.180457	-1.04882	Block5108
Glyma.08G236300	Chr08	1	19980951	19982026	1076	-0.0380303	0.331246	-1.63022	0.139804	-0.319034	-0.216842	-0.511183	-0.124665	-0.626034	-0.396303	-0.654661	-1.43438	0.064344	0.0199174	-0.413954	-0.121535	-0.140453	-0.656847	0.331246	-1.63022	Block5113
Glyma.08G249800	Chr08	1	21807655	21811474	2041	0.562283	1.60312	-1.70853	0.127217	-0.456222	-0.428057	0.435602	-0.395127	-1.08653	-0.274305	-0.9713	-2.03446	0.209824	-0.58054	-0.482435	0.0211138	-0.452109	-0.543747	1.60312	-2.03446	Block5126
Glyma.08G263200	Chr08	1	28526852	28530988	1722	-0.380588	0.741984	-1.5849	0.268194	-0.359039	-0.27748	0.029621	-0.270357	-0.738569	-0.62959	-0.526167	-1.50837	0.186114	-0.350462	-0.0515796	-0.397266	-0.0876847	-0.344889	0.741984	-1.5849	Block5148
Glyma.08G264800	Chr08	1	30675668	30682770	2652	0.346685	0.327146	-1.93055	-0.83428	-0.594755	-0.213383	0.274858	0.201908	-0.830841	0.121018	-0.66797	-2.21249	-0.657605	-0.90615	0.271991	0.166536	-0.228919	0.199403	0.346685	-2.21249	Block5148
Glyma.08G292000	Chr08	1	40600418	40604143	1791	0.983462	0.86055	-1.03484	1.10045	-0.585852	-0.271721	0.91951	-0.0275229	-0.52398	-0.0508607	-0.814542	-1.07585	0.55348	-0.691033	0.449239	0.897784	0.663615	-0.0680525	1.10045	-1.07585	NA
Glyma.08G307600	Chr08	1	42584728	42587413	2686	0.540632	0.611238	-1.54923	0.107916	0.24468	-0.233702	0.59347	0.280829	0.210874	0.165803	-0.0313038	-0.791506	0.115906	0.243318	-0.0676235	0.534526	0.11875	0.0882203	0.611238	-1.54923	Block5204
Glyma.08G325300	Chr08	1	44333513	44336439	2669	0.364555	0.162584	-1.81622	0.103962	-0.299523	-0.545706	-0.183553	-0.0146779	-0.474101	-0.217005	-0.527126	-1.6941	0.0990178	-0.340804	0.00321816	-0.156766	0.0570127	0.0164535	0.364555	-1.81622	Block5254
Glyma.08G330100	Chr08	1	44771229	44776408	2576	0.279172	0.294344	-1.10395	0.235351	0.259579	-0.191206	0.0194923	0.081786	-0.767277	-0.11564	-0.512326	-0.794642	0.447742	-0.041853	0.322184	0.268595	0.0986067	-0.590507	0.447742	-1.10395	Block5260
Glyma.08G342200	Chr08	1	45779165	45780298	1134	1.62033	-0.364786	-0.885269	-0.956786	0.538508	-0.405749	-0.183885	-0.566977	-0.538708	-0.112336	-0.579148	-1.57396	-0.859544	0.804201	0.603842	1.01593	-0.0405937	-0.185533	1.62033	-1.57396	Block5276
Glyma.08G345900	Chr08	1	46076396	46082446	1878	0.71919	0.477889	-0.393278	0.686898	0.826872	-0.938237	0.0868568	-0.145212	0.0844063	0.582161	0.335743	-1.53859	0.470202	0.787817	-0.623332	0.436171	-0.141469	-0.272696	0.826872	-1.53859	Block5277
Glyma.08G362900	Chr08	1	47442261	47446716	2080	0.106613	-0.0176946	-0.513949	0.196223	0.442001	-0.111163	0.000492293	-0.0267613	-0.0419657	-0.21036	-0.358223	-1.05543	0.366026	0.292125	0.0525268	0.152914	0.100519	-0.10131	0.442001	-1.05543	Block5305
Glyma.09G042700	Chr09	1	3653337	3655769	2433	0.695493	0.58533	-0.662632	0.275787	0.014098	0.295996	-0.128845	0.0405353	-0.858102	-0.324089	-0.157098	-0.321937	0.0115822	-0.0653449	-0.0239478	-0.751201	-0.0938628	-1.31959	0.695493	-1.31959	Block5336
Glyma.09G051100	Chr09	1	4454515	4461890	3811	0.634855	1.81411	-1.0547	0.159425	0.304406	-0.856878	-0.0658509	-0.187652	-0.770426	-0.315281	-0.547857	-1.87665	0.217254	-0.150898	-0.689903	-0.0739912	-0.109648	-0.969526	1.81411	-1.87665	Block5340
Glyma.09G067900	Chr09	1	6846310	6847324	1015	-0.0792434	-0.213638	-1.34274	0.0657078	-0.320037	-0.0638226	0.117978	-0.120127	-0.223467	-0.243536	-0.263928	-1.01279	0.0173488	-0.0384717	-0.386366	-0.0022343	0.147593	-0.215125	0.147593	-1.34274	Block5346
Glyma.09G073600	Chr09	1	7809852	7816248	3672	0.0710835	1.0714	0.0149277	0.581265	0.224868	-0.0758588	0.0787355	-0.426719	-0.111466	0.216236	-0.121784	-1.07114	0.371797	0.0376677	0.167874	0.48819	-0.182857	-0.387095	1.0714	-1.07114	Block5346
Glyma.09G074000	Chr09	1	7924481	7927259	1425	0.104676	0.343913	-0.730066	0	0.0215639	-1.03536	0	0	-0.181362	0.0568301	-0.112089	-0.709359	0.0227458	0.0217098	-0.714788	0.0234339	0.0445929	-0.114795	0.343913	-1.03536	Block5346
Glyma.09G077700	Chr09	1	8581590	8582611	830	0.117943	0.139841	-1.29706	-0.101652	0.0724533	-0.145056	0.254332	-0.0257073	-0.342902	-0.181308	-0.282145	-1.41387	-0.0267051	-0.0604423	0.370748	0.0111671	-0.131655	0.251514	0.370748	-1.41387	Block5346
Glyma.09G125500	Chr09	1	31038291	31039909	763	0.303625	0.243772	-1.09701	0	-0.149453	-0.316571	0.0419343	0	-0.0793511	0	-0.0429358	-1.09701	0	-0.149453	0.0874977	0	0	0.120573	0.303625	-1.09701	Block5347
Glyma.09G143700	Chr09	1	35724602	35731481	3018	0.523695	0.410191	-1.01504	0.013469	0.321691	-0.426153	0.142361	0.195989	-0.0179529	0.219233	0.141461	-1.02658	0.17881	0.257778	-0.0664947	0.150175	0.0927949	-0.217356	0.523695	-1.02658	Block5426
Glyma.09G161100	Chr09	1	38516178	38520183	3792	0.480928	0.486717	-1.65266	0.105098	-0.278635	-0.639643	0.819377	0.27562	-0.493552	0.105673	-0.268409	-1.15122	0.0961847	-0.255262	0.00620117	0.293815	0.0895126	0.101707	0.819377	-1.65266	Block5480
Glyma.09G163900	Chr09	1	38821800	38822829	1030	0.361764	0.941344	-1.32058	0.349455	-0.936036	-0.318644	0.739781	0.471595	0.362673	0.369287	-0.685491	-1.80339	-0.715623	-1.50523	0.431301	0.396748	0.855021	-0.0331189	0.941344	-1.80339	Block5480
Glyma.09G189500	Chr09	1	41438057	41442353	1881	0.273594	0.887476	-0.7046	0.0231233	-0.347004	-0.654499	0.34134	-0.58808	-0.64574	-0.286809	-0.873098	-1.75213	0.0209991	-0.229527	-0.493013	0.0607635	-0.526703	-0.255472	0.887476	-1.75213	Block5491
Glyma.09G191700	Chr09	1	41642568	41650351	2755	0.756148	0.342732	-1.16061	0.0889224	-0.215124	-0.532933	0.364765	0.295452	-0.0614145	0.0381327	-0.590009	-1.34526	-0.307307	-0.485546	0.173254	0.122689	0.110714	0.132122	0.756148	-1.34526	Block5491
Glyma.09G198900	Chr09	1	42327206	42328186	981	0.591969	0.408539	-1.28318	1.05848	0.348283	-0.290866	0.853807	0.23648	-0.613316	0.480008	-0.00223729	-0.761602	0.399524	-0.0849439	0.0710124	0.347461	-0.229284	-0.0818444	1.05848	-1.28318	Block5502
Glyma.09G242600	Chr09	1	46465846	46466951	1106	0.166986	0.281761	-1.42884	0.032047	-0.133791	-0.190839	0.0938727	-0.0994428	-0.701773	-0.0328639	-0.0846251	-1.28328	0.0411783	-0.156394	0.202544	-0.0807501	-0.0424008	-0.102109	0.281761	-1.42884	Block5552
Glyma.09G250700	Chr09	1	47135862	47138861	1825	-0.154296	-0.14016	-1.13518	-0.350378	-0.263057	0.0890585	0.522816	0.35961	0.0163406	-0.365285	-0.595468	-0.928581	-0.316929	-0.228222	-0.040341	0.0381658	0.413233	-0.111731	0.522816	-1.13518	Block5570
Glyma.09G256800	Chr09	1	47598004	47598784	781	-0.0627281	0.567034	-1.00483	0.169248	-0.409407	-0.336849	-0.154836	-0.167906	0.237651	-0.00524335	-0.384389	-0.693644	-0.4083	-0.205446	0.204787	-0.148673	-0.38189	0.565279	0.567034	-1.00483	Block5579
Glyma.09G268900	Chr09	1	48638803	48644234	1833	-0.335044	0.280452	-0.684161	-0.167922	0.16303	-0.125202	0.0890644	-0.218173	-0.278972	-0.173501	-0.20974	-1.06382	-0.00928742	0.206792	-0.26419	0.0590384	-0.040027	-0.616255	0.280452	-1.06382	Block5605
Glyma.09G280200	Chr09	1	49543195	49547299	2501	-0.146029	0.612047	-1.22541	-0.0778891	-0.193981	-0.0994799	-0.183893	0.064938	-0.112868	-0.233298	-0.29311	-0.56501	-0.117305	-0.0904629	-0.00563595	-0.0222913	-0.182307	0.444362	0.612047	-1.22541	Block5606
Glyma.10G000300	Chr10	1	34071	37457	2921	0.732527	0.941393	-1.08853	0.0864314	-0.0866251	-0.756483	0.0335786	0.125191	-1.09235	-0.0825383	-0.499413	-0.916604	-0.00592168	-0.133324	0.192504	0.280865	0.0383583	0.144117	0.941393	-1.09235	Block5613
Glyma.10G007000	Chr10	1	687091	688165	1075	0.118588	0.286936	-1.38414	0.125247	-0.0968554	-0.369892	0.154653	0.345172	-0.200872	-0.0600227	-0.374453	-1.11922	0.115656	-0.171749	0.487922	-0.0255424	0.0911049	0.177562	0.487922	-1.38414	NA
Glyma.10G022300	Chr10	1	1941313	1942271	861	0.796908	1.01512	-1.89829	0.0600422	-0.679166	0.146146	1.2683	0.119717	-0.101894	-0.388785	-0.451473	-1.27882	-0.318039	-0.768924	0.857825	0.4651	0.487226	0.76111	1.2683	-1.89829	Block5622
Glyma.10G026800	Chr10	1	2346215	2347905	1522	1.28998	0.545453	-0.480883	0.224284	0.263636	-0.726489	0.214695	-0.0161436	-0.328276	0.535404	0.315657	-1.26508	-0.0896635	0.0854067	0.079453	0.504609	-0.128383	-0.0945723	1.28998	-1.26508	Block5624
Glyma.10G036600	Chr10	1	3209898	3210802	905	-0.161556	0.778009	-2.44528	-0.0387246	-0.182309	-0.0200811	-0.301029	0.0707348	-1.05185	-0.705716	-1.10864	-1.57174	0.261134	0.00477916	-0.753422	-0.265953	0.210686	-0.526768	0.778009	-2.44528	Block5637
Glyma.10G053400	Chr10	1	4823487	4824779	895	0.641041	0.286579	-1.64654	0.185784	-0.0933292	-0.522287	1.20659	0.0352694	-0.65089	0.660938	0.107663	-1.34529	0.0389219	-0.167693	0.107429	0.458339	0.378612	-0.14941	1.20659	-1.64654	Block5647
Glyma.10G061800	Chr10	1	5789579	5791581	1224	-0.187119	1.02442	-0.85407	1.28054	-0.23315	-1.34511	-0.757986	-0.203277	-0.140884	-0.46643	-0.475029	-1.12829	0.925155	-0.242418	-0.854905	0.133895	0.128845	-0.584458	1.28054	-1.34511	Block5657
Glyma.10G065500	Chr10	1	6273239	6277937	1722	0.515043	0.67122	-0.810814	0.11459	-0.0215965	-1.0974	-0.11928	-0.194845	-0.283234	0.00733469	-0.589211	-1.11425	0.0229301	-0.0438585	-0.986147	-0.0380169	-0.125327	-0.203197	0.67122	-1.11425	Block5658
Glyma.10G068900	Chr10	1	6788893	6792760	2604	1.31263	0.494183	-1.42848	0.253956	0.0437785	-0.368976	1.56612	-0.0376008	-0.659004	0.287564	-0.327505	-1.14299	0.162628	-0.281488	0.650103	0.247447	0.0992757	-0.0165963	1.56612	-1.42848	Block5663
Glyma.10G090700	Chr10	1	12221470	12230637	2288	0.818732	0.86514	-1.4427	0.431799	-0.710396	-0.433507	0.994675	0.317635	-0.0445162	0.414989	-0.119705	-1.10359	0.0798327	-0.751656	0.537995	0.171161	0.616241	0.617031	0.994675	-1.4427	NA
Glyma.10G106600	Chr10	1	24151303	24155921	2353	0.0355963	0.893833	-0.358015	0.320874	0.0189514	-0.0274675	0.343264	-0.0135607	-0.0533233	-0.103036	-0.676448	-1.12388	0.111157	-0.412872	0.0592138	-0.00672019	-0.306829	-0.202718	0.893833	-1.12388	Block5775
Glyma.10G132300	Chr10	1	35668770	35671134	2361	-0.432465	0.207633	-1.16748	-0.116081	0.0592179	-0.369137	0.821465	0.318831	-0.509358	-0.446134	-0.182819	-0.855906	-0.130634	0.350217	-0.114318	0.171088	0.101372	-0.150279	0.821465	-1.16748	Block5782
Glyma.10G142100	Chr10	1	37558360	37563761	2259	0.951147	1.38206	-0.874725	0.593183	-0.32418	-0.142599	0.753185	0.614456	-0.0772318	0.457227	-0.583359	-1.01247	-0.22304	-0.653077	-0.457525	-0.045011	0.153471	-0.131237	1.38206	-1.01247	Block5786
Glyma.10G146300	Chr10	1	38123060	38124096	1037	0.0344065	-0.0145543	-1.20913	0.135314	-0.372837	-0.0825188	0.180099	0.0530585	0.17209	-0.182209	0.0917277	-0.534253	0.292095	0.0167049	0.0608686	-0.0748193	-0.0453691	-0.218864	0.292095	-1.20913	Block5788
Glyma.10G150400	Chr10	1	38573748	38575248	1226	0.543038	0.30656	-1.76781	0.0345995	-0.13722	-0.749861	0.187337	0.052247	-0.592303	-0.0965655	-0.43888	-1.46173	-0.0086445	-0.0336083	-0.201823	-0.0487618	-0.0926126	-0.042441	0.543038	-1.76781	NA
Glyma.10G156500	Chr10	1	39070978	39072623	1646	0.432295	0.764486	-1.51228	-0.0351025	-0.433185	0.00889063	0.580904	0.283184	-0.426643	-0.123027	-0.717118	-0.825342	-0.244747	-0.243292	0.123984	-0.0906749	-0.256642	0.225263	0.764486	-1.51228	NA
Glyma.10G182400	Chr10	1	41572844	41575499	1426	0.786397	0.0775882	-2.09862	0.261418	-0.46396	-0.822673	0.29724	-0.264905	-0.622351	-0.0314774	-0.757343	-1.48912	-0.097342	-0.357701	0.0579498	-0.0581605	-0.0571049	-0.107222	0.786397	-2.09862	NA
Glyma.10G183500	Chr10	1	41664447	41669277	1178	0.153151	-0.240683	-0.754994	-0.125317	0.564172	-0.594971	0.0489837	-0.224804	-0.239475	-0.29054	-0.239046	-1.10701	0.00179858	0.407365	-0.16323	0.29183	0.165968	-0.322786	0.564172	-1.10701	NA
Glyma.10G201600	Chr10	1	43272182	43275444	1853	-0.135316	0.721157	-1.33308	-0.128377	-0.138425	-0.121778	0.128565	0.0791907	-0.354583	-0.382627	-0.860512	-1.12963	-0.172185	-0.152791	-0.0731196	-0.0861667	-0.0251306	-0.162185	0.721157	-1.33308	Block5861
Glyma.10G211300	Chr10	1	44373548	44379361	4507	0.681086	0.825833	-0.991902	0.416234	-0.185065	-0.379313	0.732786	0.261904	-0.371398	0.352033	-0.731287	-1.01991	-0.284646	-0.302482	-0.454013	-0.00258561	0.171062	-0.256577	0.825833	-1.01991	Block5870
Glyma.10G235000	Chr10	1	46440992	46442617	1103	0.244887	0.560746	-2.26675	0.0265756	-0.0364449	-0.695956	0.00423791	0.19416	-0.668377	0.059426	-0.616399	-1.82809	0.0574055	-0.148813	-0.246792	0.0316348	-0.0563045	0.133598	0.560746	-2.26675	Block5899
Glyma.10G236200	Chr10	1	46526754	46530177	1118	-0.358681	-0.228144	-1.5388	-0.187742	0.107069	-0.478438	0.39375	-0.0278551	-0.356226	-0.595108	-0.696913	-1.35535	-0.39216	-0.0520823	-0.567841	0.122124	0.0259288	-0.224662	0.39375	-1.5388	Block5903
Glyma.10G253900	Chr10	1	48126213	48129945	2655	0.267888	0.00169706	-1.14303	0.459572	0.0340023	-0.533946	0.128351	0.343875	-0.66659	-0.106152	-0.199216	-0.85975	0.154617	-0.250632	-0.0622031	-0.0971135	0.0426398	-0.470432	0.459572	-1.14303	NA
Glyma.10G268500	Chr10	1	49112793	49115606	1884	0.477536	0.185251	-0.833943	0.236334	0.240953	-0.671135	0.387393	-0.06532	-0.0242687	0.0235028	-0.840479	-1.39293	0.102372	-0.0566949	-0.166988	0.155964	-0.00534554	-0.141541	0.477536	-1.39293	NA
Glyma.10G276700	Chr10	1	49901001	49910491	2323	-0.328688	0.244855	-1.46519	0.376695	0.122736	-0.815248	0.379069	0.359763	-0.574729	-0.576896	-0.609023	-0.946236	-0.020879	-0.305187	-0.688577	-0.0794438	0.414854	-0.521337	0.414854	-1.46519	Block5953
Glyma.10G290200	Chr10	1	50840118	50841054	937	0.327672	0.270326	-1.4417	0.412487	0.210579	-0.18898	0.564393	-0.0746148	-0.54002	-0.0176838	-0.403482	-1.38734	-0.0660326	-0.0148281	0.188772	-0.180913	0.0174273	-0.0492695	0.564393	-1.4417	Block5957
Glyma.11G000900	Chr11	1	46219	48169	1242	0.18613	1.35349	-1.0293	0.732891	-0.225757	-0.290647	0.306823	-0.222163	-0.621748	-0.425499	-0.250558	-1.43265	0.46773	-0.164209	-0.230016	-0.05718	-0.018711	-0.180585	1.35349	-1.43265	Block5958
Glyma.11G020700	Chr11	1	1456207	1467091	4134	0.69513	0.425541	-1.06804	0.366329	-0.102102	-0.249318	0.363184	0.300613	-0.260123	0.189019	-0.88994	-0.767503	-0.0637447	-0.460471	0.153468	-0.208414	0.214916	0.0876907	0.69513	-1.06804	NA
Glyma.11G026300	Chr11	1	1868659	1870263	1605	0.484398	0.549453	-1.81774	0.141686	-0.164359	-0.817335	1.59048	0.147585	-0.0712987	-0.039682	-0.223867	-0.944852	-0.0574928	-0.146566	-0.243201	0.525042	0.485177	0.441197	1.59048	-1.81774	Block5981
Glyma.11G053200	Chr11	1	3998778	4000761	1984	-0.0899498	0.699468	-0.591241	-0.0921915	0.136718	-0.296535	0.0797465	-0.118327	-0.15953	-0.446661	-0.159285	-1.05664	-0.1178	-0.0184292	-0.297135	-0.115419	-0.202528	-0.317018	0.699468	-1.05664	NA
Glyma.11G063900	Chr11	1	4822121	4823806	1686	0.0896414	0.508005	-1.30672	0.127682	-0.444799	-1.36354	-0.681205	-0.182538	-0.532068	-0.521299	-0.24567	-1.22711	-0.239587	-0.214766	-0.867473	-0.254011	-0.384489	-0.197934	0.508005	-1.36354	Block6041
Glyma.11G079400	Chr11	1	5968738	5975021	1732	0.197898	0.235617	-1.07268	0.652415	-0.299784	-0.426585	0.968244	-0.0853697	-0.208818	0.304455	-0.577653	-0.621061	0.378268	0.138807	-0.509575	-0.000790493	-0.398809	-0.49204	0.968244	-1.07268	NA
Glyma.11G079900	Chr11	1	5999169	6000451	757	-0.13056	0.346588	-0.848232	0.107423	-0.387929	-0.0598963	0.0598456	-0.425965	-0.507007	-0.148874	-0.232724	-1.0229	0.198549	-0.407255	-0.0836031	0.311648	-0.259785	-0.173556	0.346588	-1.0229	Block6072
Glyma.11G082700	Chr11	1	6211428	6215938	2165	0.222785	0.407072	-1.88285	-0.199798	0.161375	-0.0674082	0.663429	0.383041	-0.567405	-0.021358	-0.879122	-0.915736	0.170737	0.049885	-0.476591	-0.133033	0.165276	-0.581666	0.663429	-1.88285	Block6083
Glyma.11G125400	Chr11	1	9524397	9527217	1370	0.260393	0.589376	-1.78357	0.016494	-0.817548	-0.188649	0.814321	-0.117969	-0.363597	-0.175611	-0.61043	-0.797935	-0.224217	-0.612797	0.347833	0.386445	0.0778181	0.45162	0.814321	-1.78357	NA
Glyma.11G127100	Chr11	1	9657614	9665602	3657	-0.00789292	0.782566	-0.460698	0.270309	0.137262	-0.0683432	0.358091	-0.231263	-0.106971	-0.225548	-0.242593	-1.14805	0.0481502	-0.11514	-0.258665	0.0900306	-0.5275	-0.294839	0.782566	-1.14805	Block6252
Glyma.11G129500	Chr11	1	9858497	9861653	2048	0.052373	0.633148	-1.36932	-0.0153017	-0.482166	-0.359152	0.210059	0.261887	-0.00349398	-0.123748	-0.749346	-0.78301	-0.09354	-0.444471	0.311348	0.264574	0.140624	0.867676	0.867676	-1.36932	Block6252
Glyma.11G129600	Chr11	1	9864264	9867738	2300	0.0378813	0.512847	-1.04387	-0.055912	-0.204217	-0.111303	0.149342	0.163198	0.0756617	-0.0564629	-0.203109	-0.537854	-0.0113971	-0.182219	0.240469	0.167604	0.0719812	0.753868	0.753868	-1.04387	Block6252
Glyma.11G129900	Chr11	1	9890232	9893439	1988	0.0230312	0.476276	-1.09923	-0.00505596	-0.0892057	-0.134918	0.180097	0.437234	-0.139945	-0.074012	-0.365103	-0.981984	-0.103815	-0.125176	0.137579	0.179626	0.194608	0.298694	0.476276	-1.09923	Block6252
Glyma.11G133700	Chr11	1	10221259	10223937	1544	0.198914	1.29274	-0.945384	0.198202	-0.491422	0.0239922	-0.0157853	-0.0028188	-0.556709	-0.0474368	-0.346848	-0.738427	0.198202	-0.613539	-0.257269	-0.20266	-0.176408	0.0196838	1.29274	-0.945384	Block6260
Glyma.11G148100	Chr11	1	11441884	11443069	1084	-0.0473743	1.26165	-1.07474	0.206068	-0.375022	-0.819575	0.173178	-0.572018	-0.75975	-0.184207	0.0806785	-1.47378	0.498089	-0.019652	-0.545765	-0.151782	-0.247869	-0.41683	1.26165	-1.47378	Block6280
Glyma.11G148200	Chr11	1	11446205	11448348	2144	0.107141	0.33319	-1.2128	0.0380978	-0.0708453	-0.778372	-0.0386755	-0.0215234	-0.709968	0.107699	-0.173109	-1.04971	0.148572	0.00139116	-0.299831	0.0601826	-0.00756399	-0.281833	0.33319	-1.2128	Block6280
Glyma.11G163300	Chr11	1	15312613	15316831	3042	-0.0615884	0.342897	-1.93665	0.0849433	0.0465626	-0.200514	0.167654	0.224479	0.369252	-0.579999	-0.335811	-0.988117	0.0980276	0.107011	-0.108829	0.277776	0.245328	0.679113	0.679113	-1.93665	Block6301
Glyma.11G181200	Chr11	1	24816598	24819012	1761	-0.0845691	0.924607	-2.24954	-0.194813	-0.228226	0.384403	0.320675	0.5073	0.413535	-0.0573681	-0.38977	-0.634564	-0.0592541	0.0451334	0.221096	0.423045	0.262447	0.486336	0.924607	-2.24954	Block6316
Glyma.11G229100	Chr11	1	32444979	32448227	1779	-0.0149159	0.518038	-1.55345	-0.647467	0.441625	-0.183732	0.780314	0.247678	0.615895	-0.147297	-0.508689	-0.949871	-0.356727	0.396216	-0.0923104	0.369412	0.248718	1.08634	1.08634	-1.55345	NA
Glyma.11G233400	Chr11	1	32872953	32877998	2413	0.289226	1.46522	-0.862688	0.357867	-0.610349	-0.202791	0.165556	-0.314886	-0.446684	-0.676854	-0.499896	-0.890187	0.171892	-0.774124	-0.0460333	-0.646451	-0.541338	-0.470107	1.46522	-0.890187	Block6415
Glyma.11G247500	Chr11	1	34025665	34027331	1304	0.895545	0.442603	-1.46489	0.105124	0.201669	-0.292073	1.22053	0.151645	-0.35515	-0.16114	-0.557687	-0.913974	0.0311345	-0.0401238	0.561919	0.109741	0.174457	0.145072	1.22053	-1.46489	NA
Glyma.11G254100	Chr11	1	34463344	34474739	3201	0.194582	0.0603038	-1.21356	-0.0386959	-0.250928	-0.260219	0.174492	0.299578	-0.300786	-0.166112	-0.524974	-0.812998	0.0260673	-0.336066	0.0836656	-0.11322	0.300293	0.103389	0.300293	-1.21356	Block6501
Glyma.12G007100	Chr12	1	531890	532642	753	-0.14505	0.0483699	-1.29229	0.922199	0.18847	0.0395853	0.113222	0.461911	-0.812635	-0.231605	0.0426156	-0.291443	0.0447543	-0.12828	-0.117889	-0.648483	0.253745	-0.656838	0.922199	-1.29229	Block6547
Glyma.12G017100	Chr12	1	1206937	1208270	904	0.426636	0.016504	-0.649382	1.30052	0.628708	-0.58484	0.156937	-0.206511	-0.18583	-0.274454	-0.624234	-1.02094	1.09044	0.0848796	-0.224157	0.314601	-0.109851	0.0410675	1.30052	-1.02094	Block6553
Glyma.12G019900	Chr12	1	1394296	1400466	1693	0.457261	0.308891	-2.03475	0.0936386	-0.128447	-0.601916	-0.10152	0.0741591	-0.443616	-0.17239	-0.986121	-1.84502	-0.150278	-0.203976	0.0106883	-0.101745	-0.168391	0.0238815	0.457261	-2.03475	Block6563
Glyma.12G022300	Chr12	1	1620060	1629800	2331	0.372063	0.180855	-0.907776	0.0247624	0.13542	-0.249097	0.215764	0.0603515	-0.13041	-0.17195	-0.337669	-1.06171	0.157965	-0.0822973	0.0444376	-0.0111247	-0.0151794	-0.0429893	0.372063	-1.06171	Block6567
Glyma.12G022500	Chr12	1	1639354	1649629	4786	1.28265	0.892297	-1.28279	0.469758	-0.161592	-0.698322	1.43541	0.500481	-0.395191	0.320378	-0.82367	-1.21307	-0.417837	-0.568714	-0.208524	0.139498	0.499627	0.0224497	1.43541	-1.28279	NA
Glyma.12G032900	Chr12	1	2487136	2491473	2825	0.295011	0.596027	-2.0368	0.0349155	-0.104272	-0.661025	0.169363	-0.123807	-0.991183	-0.0599384	-0.733337	-1.93467	-0.123746	-0.134919	-0.53679	-0.0726719	-0.186137	-0.39602	0.596027	-2.0368	Block6605
Glyma.12G051800	Chr12	1	3709715	3714305	1299	0.470202	1.0771	-0.514356	0.361729	0.141403	-0.123447	0.431779	-0.180155	-0.211907	-0.14971	-0.249613	-1.32427	-0.354798	-0.292323	-0.315561	0.219091	-0.513927	-0.438608	1.0771	-1.32427	NA
Glyma.12G057900	Chr12	1	4209199	4211878	1651	0.0321443	0.694497	-1.21309	0.540765	-0.486494	0.0835985	0.130846	0.0165657	-0.577453	-0.0786626	-1.01531	-0.966929	0.404887	-0.433745	0.0359522	-0.378374	-0.109312	-0.0171735	0.694497	-1.21309	Block6645
Glyma.12G069400	Chr12	1	5085850	5087029	1180	0.328222	1.04899	-1.91489	-0.0244846	-0.149597	-1.01583	0.027254	0.0261374	-0.58371	-0.0535327	-0.110986	-2.09581	-0.0244846	-0.166605	-0.79111	0.110147	-0.0262208	-0.0321474	1.04899	-2.09581	Block6663
Glyma.12G075300	Chr12	1	5739423	5741138	1182	-0.127476	0.0789231	-1.17018	-0.250206	-0.27831	-0.319385	0.0319763	-0.183403	-0.132498	-0.268135	-0.364145	-0.85341	-0.207041	-0.557073	0.0454664	-0.200102	-0.312998	0.0177799	0.0789231	-1.17018	Block6668
Glyma.12G082100	Chr12	1	6503492	6508798	2526	0.454353	0.315057	-1.02009	0.256318	-0.137723	-0.566169	0.489164	0.145612	-0.174186	0.0273536	-0.684717	-1.03741	-0.0874515	-0.444713	-0.0965815	-0.0388821	-0.170674	0.118446	0.489164	-1.03741	Block6673
Glyma.12G089200	Chr12	1	7333337	7336608	1330	0.223545	0.0443367	-1.14036	0.239898	-0.537505	-0.45898	0.318811	-0.185771	-0.310643	-0.262623	-0.73607	-1.33808	0.0896518	-0.40058	-0.188848	0.21881	0.169392	0.158005	0.318811	-1.33808	Block6690
Glyma.12G089800	Chr12	1	7377582	7378561	980	-0.293339	0.255756	-0.946932	-0.102752	-0.0861118	-0.58217	1.08261	-0.223928	-0.165125	-0.132662	0.318512	-0.898277	-0.287781	0.194231	-0.189944	0.772816	0.00752197	-0.0165335	1.08261	-0.946932	Block6690
Glyma.12G092900	Chr12	1	7596589	7597964	1089	-0.417139	0.25447	-1.03364	0.0434679	0.537823	-0.0650477	0.291796	-0.409872	-0.303689	-0.189959	-1.03702	-1.42137	-0.608782	0.0831209	0.0621651	0.0923582	-0.252985	-0.219391	0.537823	-1.42137	Block6691
Glyma.12G097100	Chr12	1	8277655	8281372	2443	0.546094	0.00737187	-0.996476	0.179894	-0.222245	-0.510918	1.10181	0.218701	-0.180673	-0.0645374	-0.688374	-0.764009	0.133525	-0.120785	-0.0245944	0.41054	0.0167965	0.298538	1.10181	-0.996476	Block6700
Glyma.12G099300	Chr12	1	8609888	8616394	2404	0.588941	0.0486447	-2.29281	0.387597	-0.583803	-0.376675	0.15703	0.10834	-1.02898	-0.364613	-0.97436	-0.618119	0.450412	-0.352166	-0.0703658	-0.41785	0.0212642	0.288439	0.588941	-2.29281	Block6705
Glyma.12G104600	Chr12	1	9488536	9489946	1300	0.342844	0.134082	-1.65544	0.115508	-0.267442	-0.602006	0.419921	0.0247362	0.0176822	-0.00987982	-0.0801893	-0.979553	0.0249141	-0.403746	0.581378	0.0587572	0	1.07821	1.07821	-1.65544	Block6716
Glyma.12G104800	Chr12	1	9503855	9505306	1448	0.270721	0.248811	-2.35973	0.0647257	-0.490728	-0.325906	0.146621	0.00294505	0.232163	0.0348436	-0.194695	-1.07937	-0.0574742	-0.471003	0.546497	0.061152	0.0465846	1.13591	1.13591	-2.35973	Block6716
Glyma.12G108900	Chr12	1	10083399	10088817	2357	0.400446	-0.0940247	-1.03518	0.026808	-0.451487	-0.366406	0.312348	-0.122924	-0.377452	0.226116	0.0779735	-0.400268	-0.390577	-0.41468	0.205555	0.176177	-0.103913	0.18538	0.400446	-1.03518	Block6719
Glyma.12G134300	Chr12	1	15559596	15563220	1413	0.702464	1.24123	-0.614877	0.176926	0.282865	-0.217922	1.09838	-0.179749	-0.294898	-0.145813	-0.0191184	-1.28125	0.0505588	0.294832	-0.310493	0.746321	-0.00213058	0.0410974	1.24123	-1.28125	Block6754
Glyma.12G140200	Chr12	1	17278106	17282064	3155	0.314748	0.339457	-1.72797	0.789022	-0.337876	-0.762385	0.320676	0.520741	-0.625679	-0.179363	-0.729969	-0.621803	0.391607	-0.347175	-0.0708543	-0.251433	0.149604	0.330275	0.789022	-1.72797	Block6755
Glyma.12G149100	Chr12	1	21206947	21209333	2092	0.747835	1.17478	-1.90446	-0.0704721	-0.174512	-0.686968	0.671017	0.724843	0.565643	-0.04525	-0.770568	-1.02133	-0.232973	-0.760991	0.21755	0.127547	1.22894	1.2577	1.2577	-1.90446	Block6755
Glyma.12G154600	Chr12	1	24118877	24119143	267	-0.126602	0.849678	-0.0367712	0.300621	0.439123	0.170366	-0.212736	-0.259781	-0.475649	0.354608	0.102537	-1.24594	0.585692	0.369921	-0.581447	-0.0695969	-0.448906	-0.314216	0.849678	-1.24594	Block6762
Glyma.12G164800	Chr12	1	31907328	31914230	2314	0.274501	0.184706	-1.51266	0.0434183	0.21983	-0.434765	0.221323	0.275922	-0.244574	-0.359791	-0.860061	-1.35994	-0.0998454	-0.0982106	0.139966	-0.123623	0.213611	0.0472866	0.275922	-1.51266	Block6762
Glyma.12G173800	Chr12	1	33069515	33070786	1272	-0.107996	0.803003	-1.72131	0.706416	-0.791093	-0.317297	0.217782	-0.668246	-0.948061	-0.821264	-1.1544	-1.67598	0.369272	-0.721303	-0.198914	-0.352083	-0.470247	-0.441006	0.803003	-1.72131	Block6772
Glyma.12G199200	Chr12	1	36048415	36050345	1202	0.412327	0.561691	-1.8126	0	-0.138152	-0.743616	0.0798709	-0.0250337	-0.25583	-0.066167	-0.459696	-1.64858	0	-0.165106	0.21941	0.02774	0.053336	0.425073	0.561691	-1.8126	Block6787
Glyma.12G206500	Chr12	1	36650177	36651076	900	0.339152	0.536268	-1.05964	0.613736	0.399816	-0.297672	-0.119548	-0.0743526	-0.430227	0.18117	-0.209459	-1.7875	0.469429	-0.0901771	-0.0954184	-0.0117696	-0.0843708	-0.459657	0.613736	-1.7875	Block6802
Glyma.12G207900	Chr12	1	36745148	36747408	1079	-0.42092	0.625212	-1.04411	0.33532	-0.200999	-0.207057	0.777704	-0.383519	-0.194473	-0.351687	-0.0816407	-0.945821	0.236777	0.0274793	0.00292727	0.448178	-0.0428379	0.038348	0.777704	-1.04411	Block6802
Glyma.12G223500	Chr12	1	38324839	38326234	966	0.123395	0.28459	-1.97678	0.00780067	-0.463278	-1.0166	1.12315	0.347993	-0.715689	-0.185768	-0.126672	-1.58118	-0.233882	-0.22413	0.0724068	0.466474	0.612532	0.191213	1.12315	-1.97678	Block6829
Glyma.12G228200	Chr12	1	38808624	38812486	1311	0.081503	0.375125	-1.1638	-0.110111	-0.110018	-0.495169	0.19534	0.0244884	-0.575047	0.0217258	-0.0924731	-1.38785	-0.134025	-0.0816456	-0.416035	0.075324	0.0493931	-0.386371	0.375125	-1.38785	Block6845
Glyma.12G234800	Chr12	1	39414426	39415414	989	0.522239	0.760691	-0.557038	-0.123995	0.807565	0.723657	0.483998	0.26624	0.0395541	-0.574418	-0.757484	-1.25506	-0.527028	-0.112086	-0.290889	0.0851062	0.0662497	-0.209721	0.807565	-1.25506	Block6861
Glyma.12G238200	Chr12	1	39724608	39726753	1562	0.144398	0.372592	-0.70783	0.214082	0.0625982	-0.151254	0.608121	0.0452931	-0.227995	-0.12377	-0.275545	-1.08507	-0.152132	-0.265814	0.19212	-0.193333	-0.0684099	-0.103109	0.608121	-1.08507	NA
Glyma.13G035700	Chr13	1	11104695	11109149	2697	0.347828	0.0887451	-1.00628	0.0302091	-0.162869	-0.555118	0.0449867	-0.0117305	-0.270859	-0.0426893	-0.43968	-0.774217	-0.00629726	-0.125257	-0.367887	0.00470177	-0.0510886	0.102448	0.347828	-1.00628	NA
Glyma.13G037000	Chr13	1	11539037	11540552	1516	0.229372	0.404167	-1.53861	0.0247811	-0.232634	-0.35058	0.333313	0.374138	0.0131849	0.033283	-0.721407	-0.819024	-0.240795	-0.19468	0.00541388	0.250879	0.2064	0.685255	0.685255	-1.53861	Block7128
Glyma.13G043400	Chr13	1	13638423	13686158	5461	0.457572	0.886739	-1.25605	0.739023	1.07209	-0.822005	0.149455	-0.0815669	-0.0582243	-0.769917	-0.620335	-1.34837	0.516802	0.261354	-0.334693	0.0528434	-0.117633	-0.374183	1.07209	-1.34837	Block7131
Glyma.13G054400	Chr13	1	15164832	15168321	3397	-0.0415046	0.329911	-1.06905	0.0140308	0.0919038	-0.0881908	0.10871	0.109386	0.209582	-0.0515313	-0.354228	-0.32681	0.136039	0.153533	-0.00107963	0.189298	0.0157495	0.527063	0.527063	-1.06905	Block7149
Glyma.13G056100	Chr13	1	15382701	15391057	2617	0.614077	0.253695	-1.50673	0.0181339	-0.685839	-0.356423	0.86534	0.16419	-0.485435	0.110721	-0.921502	-0.967198	-0.187739	-0.24878	0.122912	0.0158194	-0.00593245	0.0246641	0.86534	-1.50673	NA
Glyma.13G057400	Chr13	1	15508358	15514414	1933	0.445641	0.428686	-0.881579	0.344848	0.628744	-0.944451	0.505333	0.163561	-0.00698671	0.366569	0.192391	-1.26549	0.285238	0.543503	-0.375501	0.397085	0.16886	-0.312608	0.628744	-1.26549	Block7160
Glyma.13G067200	Chr13	1	16688567	16689544	978	0.498213	-0.0949853	-1.36995	0.0636322	-0.0527089	-0.519157	0.265635	-0.488252	-0.592072	-0.260613	-0.301088	-0.344551	-0.00548139	-0.457512	-0.074397	0.0340076	0.0487066	-0.341768	0.498213	-1.36995	Block7163
Glyma.13G068700	Chr13	1	16862241	16867259	3162	0.0880693	1.63172	-0.931808	0.650613	0.0613555	0.303742	0.39548	0.785272	0.185249	-0.332929	-0.547986	-0.817849	-0.308277	-0.413253	-0.0668321	-0.666074	-0.05352	-0.336117	1.63172	-0.931808	Block7165
Glyma.13G084600	Chr13	1	19574045	19578470	1873	0.635638	0.597901	-1.63429	0.253015	0.205443	-0.762611	0.137774	-0.0383899	-0.745818	0.0788543	-0.044312	-1.94542	0.236915	0.0995375	0.193156	0.481329	0.0596182	0.150457	0.635638	-1.94542	Block7184
Glyma.13G085800	Chr13	1	19783936	19784699	764	0.660258	0.819965	-2.47304	0.823849	-0.285003	-0.432933	1.47856	0.507936	0.0770965	0.531312	-0.681794	-0.761816	-0.0082867	-0.0330775	0.722275	0.173639	0.336003	1.28236	1.47856	-2.47304	Block7185
Glyma.13G087500	Chr13	1	20035830	20040760	2078	0.348961	0.262892	-1.84738	0.398962	0.210598	-0.508109	0.942276	0.354472	-0.57162	-0.255905	-0.363165	-1.3144	-0.0501232	0.139535	0.157827	0.144975	0.320779	-0.342736	0.942276	-1.84738	Block7185
Glyma.13G088700	Chr13	1	20296944	20300209	1335	-0.353228	0.725294	-0.164084	-0.264255	-0.135431	-0.251654	0.331235	-0.0423242	0.166487	0.573907	-0.399532	-1.08295	-0.640368	-0.275875	-0.422813	0.167484	-0.231497	-0.419387	0.725294	-1.08295	Block7187
Glyma.13G101400	Chr13	1	21659150	21660564	1415	1.03348	0.992254	-0.927936	0.512764	0.129128	-0.671832	1.14217	0.057824	-0.550716	0.578945	0.392606	-1.28993	-0.0403454	-0.333206	-0.282404	0.356298	0.264561	-0.234502	1.14217	-1.28993	Block7204
Glyma.13G134500	Chr13	1	24696092	24705080	4711	0.389326	0.444735	-1.24087	0.145299	-0.374356	-0.144341	0.383044	0.457015	-0.276756	0.138586	-0.244638	-0.516057	-0.00250951	-0.429243	-0.168127	-0.181054	0.156712	0.184263	0.457015	-1.24087	NA
Glyma.13G149100	Chr13	1	26268367	26272154	2169	0.978229	0.93218	-1.06488	0.900397	-0.312651	-0.000706333	1.17362	0.28044	-0.787971	0.241373	-1.45662	-1.22684	0.504006	-0.718461	0.859811	0.488608	0.399548	-0.657152	1.17362	-1.45662	Block7308
Glyma.13G152900	Chr13	1	26767689	26770596	2249	0.641222	1.01947	-1.26668	1.33438	0.322898	-0.838401	0.346864	0.200259	-1.24582	0.227909	0.0954087	-0.894885	0.392004	-0.208205	0.457627	0.0342146	0.254443	-0.2051	1.33438	-1.26668	Block7319
Glyma.13G154000	Chr13	1	26918635	26925899	1446	0.633841	0.613465	-1.50531	0.252928	-0.552902	-0.48201	0.189548	0.447903	-0.458456	0.0543424	-0.349218	-1.07019	-0.246813	-0.561647	0.386671	0.0909401	0.372651	0.265938	0.633841	-1.50531	NA
Glyma.13G172600	Chr13	1	28659289	28664198	1150	0.078286	1.10206	-0.524927	0.345667	-0.27577	-0.337396	0.0358921	-0.250378	-0.153043	-0.0167688	-0.168077	-0.907581	0.158661	-0.14301	-0.650501	-0.0570528	-0.112883	0.2341	1.10206	-0.907581	NA
Glyma.13G183500	Chr13	1	29689817	29691909	2093	0.529059	1.37955	-1.60303	-0.328318	0.0347839	-0.795477	-0.0380358	0.0499508	-0.0794071	0.486129	-0.142008	-1.75399	-0.303117	0.185451	0.101744	0.417674	0.405114	0.296826	1.37955	-1.75399	NA
Glyma.13G200400	Chr13	1	31403066	31411738	1800	0.314546	0.103493	-1.07782	0.385596	-0.13226	-0.598466	-0.0105142	-0.319474	-0.242082	-0.381642	-0.883328	-1.5616	0.206703	0.0677863	0.196032	0.231892	0.0173204	0.0910877	0.385596	-1.5616	NA
Glyma.13G214600	Chr13	1	32792029	32794840	902	0.618523	0.502939	-0.64481	0.433728	0.0636696	-0.776657	0.181699	-0.00847659	-0.080918	0.110049	-0.130701	-1.15306	0.102237	0.0391899	-0.232777	0.214425	0.0225457	0.021935	0.618523	-1.15306	Block7576
Glyma.13G220300	Chr13	1	33369554	33371238	1497	0.193163	0.320156	-1.08687	0.0187094	-0.195113	-0.102227	0	0.00107622	-0.159083	0	-0.0208475	-1.00718	0	-0.142926	0.186127	0	-0.0407382	0.00489214	0.320156	-1.08687	Block7576
Glyma.13G226900	Chr13	1	33946592	33952967	1499	0.112788	0.208068	-0.53646	0.240575	0.176838	-0.0359065	0.179784	-0.153986	-0.510214	-0.0995642	-0.4534	-1.07861	-0.109454	0.0711459	0.163375	0.169006	-0.0820208	-0.0666143	0.240575	-1.07861	Block7584
Glyma.13G238900	Chr13	1	34924540	34932097	5918	0.156946	0.33599	-1.84837	0.3629	-0.729271	-0.240282	0.0494275	-0.0931997	0.606511	0.0441404	-0.117887	-1.03647	0.252989	-0.734315	0.791517	0.144843	-0.0366817	0.855544	0.855544	-1.84837	Block7607
Glyma.13G253300	Chr13	1	35946415	35950405	3561	0.781876	1.23682	-1.4667	0.301537	-0.553256	-0.3913	1.34571	0.401698	-0.103195	0.497286	0.0393265	-1.27541	-0.269015	-0.75232	0.343445	0.351463	0.50077	0.180409	1.34571	-1.4667	Block7607
Glyma.13G267100	Chr13	1	37002912	37004219	708	-0.147938	0.083575	-1.39784	-0.181059	0.0691264	-0.0191671	0.349755	-0.0442978	-0.730217	-0.102825	-0.208709	-0.925954	-0.0680853	0.235573	0.55478	0.0477307	0.294758	-0.134655	0.55478	-1.39784	Block7611
Glyma.13G272300	Chr13	1	37430684	37436107	2847	0.819203	0.598545	-1.08177	1.0242	0.537089	-0.36058	-0.0368893	0.011887	-0.293498	0.076464	-0.337539	-0.59202	0.586135	0.152392	0.5317	0.354639	0.334124	0.255033	1.0242	-1.08177	Block7616
Glyma.13G277800	Chr13	1	37899444	37901121	886	0.651807	0.354766	-1.60446	0.317622	-0.234773	-0.659399	0.467523	0.378627	-1.15773	-0.149398	-0.049377	-0.903893	-0.0539359	-0.128619	0.312024	-0.244291	0.184346	-0.0990371	0.651807	-1.60446	Block7616
Glyma.13G293700	Chr13	1	39331142	39332132	991	-0.0607118	-0.42044	-1.22684	-0.00671942	0.465479	-0.42875	1.31442	-0.219632	-0.729547	-0.380698	-0.460545	-0.869192	0.2406	0.685669	0.159426	0.684915	-0.16722	0.225352	1.31442	-1.22684	Block7616
Glyma.13G295900	Chr13	1	39515313	39519578	1840	0.109756	0.0978459	-0.805485	0.0665687	-0.0162328	-0.293248	0	-0.0149503	-0.485086	-0.0164534	0.0187086	-1.51658	0.0521568	0.0928337	0.39319	0.0829596	-0.0149503	-0.300485	0.39319	-1.51658	Block7616
Glyma.13G303800	Chr13	1	40087141	40092650	3751	-0.0927323	-0.0824438	-1.55849	0.163737	-0.193645	-0.503165	-0.00534196	0.261456	-0.408811	0.0811006	-0.715704	-0.900686	0.246885	0.103173	-0.202074	0.280377	0.304357	0.0954609	0.304357	-1.55849	NA
Glyma.13G315200	Chr13	1	41035905	41037849	1945	0.0886383	0.495433	-1.1395	0.182459	-0.176893	-0.593806	0.255959	-0.195164	-0.291972	-0.272907	-0.642049	-0.908131	0.205516	-0.122344	-0.23215	0.0311094	-0.0553164	-0.374923	0.495433	-1.1395	Block7617
Glyma.13G316500	Chr13	1	41114671	41115493	823	0.985873	1.11509	-1.24487	0.861107	-0.372759	-0.634048	0.482565	0.22774	-0.771809	0.0664848	-0.491827	-0.178367	0.813122	-0.216386	0.073621	0.0106633	0.560075	0.363912	1.11509	-1.24487	Block7617
Glyma.13G324900	Chr13	1	41995319	41999038	1809	0.171278	1.37686	-1.49187	0.0288471	-0.341035	-0.340751	0.168017	-0.288683	-0.769757	-0.660262	-0.469366	-1.81572	0.0889224	-0.258083	-0.142485	0.0759295	-0.286482	-0.340478	1.37686	-1.81572	Block7623
Glyma.13G327100	Chr13	1	42203183	42204596	1414	-0.727466	0.482169	-0.924961	0.836231	-0.0748856	-0.0281099	0.157841	-0.488756	-0.321855	-0.483633	-0.49369	-1.15479	0.530062	-0.207333	-0.0108411	-0.105151	-0.23527	-0.291188	0.836231	-1.15479	Block7624
Glyma.13G330800	Chr13	1	42538170	42539734	1565	0.344485	0.834102	-1.13764	-0.0517746	-0.491955	-0.377505	0.127416	0.456194	-0.409198	0.0342247	-0.304708	-0.544314	-0.0234821	-0.433253	0.516105	0.438827	-0.0988515	0.62201	0.834102	-1.13764	Block7626
Glyma.13G344500	Chr13	1	43554099	43558544	1762	0.381399	0.602039	-0.651494	0.451193	0.145599	-0.523283	0.359333	0.145163	-0.0295508	0.188874	-0.208741	-1.26765	0.188538	0.0671024	-0.292519	0.253451	-0.112668	-0.37531	0.602039	-1.26765	Block7635
Glyma.13G367600	Chr13	1	45313770	45315122	1353	-0.00131456	0.815306	-1.78517	-0.370176	-0.0261356	-0.594317	0.867207	0.110153	-1.0519	0.341766	0.232519	-1.98253	0.0947073	0.0254707	0.398479	0.568198	0.297919	-0.363416	0.867207	-1.98253	Block7676
Glyma.14G005500	Chr14	1	451822	453507	948	0.123654	0.22296	-0.79386	-0.0573674	-0.189816	-1.64255	0.155737	0.00606832	0.116387	0.393664	-0.309601	-0.682813	-0.127569	-0.121191	-1.69693	0.136125	0.0701261	-0.149797	0.393664	-1.69693	NA
Glyma.14G011800	Chr14	1	893299	896456	2007	-0.0661276	0.663417	-1.42207	-0.102447	0.0545293	-0.602493	0.363118	-0.0635062	-0.627516	-0.33303	-0.034215	-0.709156	0.006785	-0.0179731	-0.555675	-0.0967802	-0.127073	-0.346506	0.663417	-1.42207	Block7711
Glyma.14G012100	Chr14	1	914315	917686	1793	0.429845	0.882201	-1.21293	0.157178	-0.510657	0.234581	0.41736	-0.246155	-1.30489	-0.373158	-0.811227	-1.25677	0.203302	-0.564669	0.488586	0.0473532	-0.316022	-0.498983	0.882201	-1.30489	Block7711
Glyma.14G019900	Chr14	1	1407205	1410671	1896	0.299204	0.465541	-0.962621	0.0402897	-0.116675	-0.25193	0	-0.0092154	-0.284893	0	-0.0973831	-1.01446	-0.0142345	-0.234162	0.435254	0.017648	-0.0423097	0.147244	0.465541	-1.01446	Block7732
Glyma.14G021600	Chr14	1	1528221	1530317	1460	0.0560725	0.450648	-0.732247	-0.588	-0.12765	-0.483947	0.123438	-0.611339	-0.283508	0.0529108	-0.328446	-1.00607	-0.657726	0.00951806	0.520966	0.364977	-0.296926	-0.0335347	0.520966	-1.00607	NA
Glyma.14G021900	Chr14	1	1552519	1553346	828	0.17555	0.463352	-1.0457	0.14492	-0.316863	-0.194577	0.112596	0.102985	-0.141533	0.00720201	-0.257543	-1.0724	-0.0220135	-0.325824	0.558945	-0.0885969	0.141562	0.355369	0.558945	-1.0724	Block7743
Glyma.14G052100	Chr14	1	4108887	4110590	886	0.358111	0.378165	-0.570147	0.208338	0.646526	0.727201	0.635705	0.0441609	-0.237131	-0.881793	-1.07992	-1.71572	-0.817393	-0.69426	-0.0344391	0.131694	0.00908867	-0.537097	0.727201	-1.71572	Block7794
Glyma.14G052600	Chr14	1	4151350	4151937	480	1.14076	0.511786	-0.606184	0.00804172	0.461255	-0.147233	1.00184	-0.145021	-0.321225	-0.388288	-0.991699	-1.07743	-0.340433	-0.387059	-0.851954	-0.000727554	-0.332683	-0.227868	1.14076	-1.07743	Block7794
Glyma.14G058500	Chr14	1	4706971	4710687	2086	0.0198831	1.38925	-0.448478	0.352047	0.128867	-0.838074	0.03326	-0.345443	-0.307895	-0.303774	0.292216	-1.07018	0.131597	0.0324377	-0.490402	0.126345	-0.134675	0.0597262	1.38925	-1.07018	Block7804
Glyma.14G062300	Chr14	1	5075491	5079469	2263	0.144421	1.40806	-1.32332	0.0666939	0.0142237	-0.699766	0.167188	0.0288106	-0.743503	-0.239453	0.00402564	-1.61068	-0.0562032	-0.246282	-0.691472	0.0299689	-0.0938596	-0.378698	1.40806	-1.61068	Block7806
Glyma.14G067100	Chr14	1	5552848	5555890	1744	0.15203	0.0496876	-1.84887	0.089984	-0.902039	-0.610615	-0.027462	-0.0944085	-0.515545	-0.932648	-0.621741	-1.37583	0.23919	-0.262546	-0.62417	-0.268745	-0.317587	-0.1658	0.23919	-1.84887	Block7817
Glyma.14G070200	Chr14	1	5899450	5903012	1462	0.354049	1.14627	-1.90975	0.040457	-1.00476	-0.148246	0.386101	0.116764	0.168047	0.26507	-0.0785452	-1.16394	-0.167677	-1.02115	0.462075	-0.00685893	0.277388	0.689496	1.14627	-1.90975	Block7832
Glyma.14G080200	Chr14	1	6917868	6919507	1640	0.545498	0.765613	-2.66945	-0.0797918	-0.611363	-0.301433	0.810434	0.304376	0.332196	-0.125996	-0.940514	-1.06309	-0.415774	-0.442924	-0.0674189	-0.0744179	0.0844584	1.31033	1.31033	-2.66945	Block7859
Glyma.14G080800	Chr14	1	6992674	7004184	4343	0.633005	0.289142	-1.21256	0.271269	0.0130906	-0.309642	1.00143	0.0905383	-0.221754	0.364236	-0.259373	-1.34651	0.27604	-0.0129588	0.237382	0.389898	0.523562	-0.0162893	1.00143	-1.34651	Block7868
Glyma.14G085600	Chr14	1	7587527	7590529	1331	0.339	0.431594	-0.752259	0.565695	0.403021	-0.345481	0.00835731	-0.0380233	-0.164127	-1.05735	-0.522247	-1.04473	0.00647998	0.0984486	-0.649865	0.156185	-0.292975	-0.0419942	0.565695	-1.05735	Block7890
Glyma.14G099000	Chr14	1	9505502	9511754	2115	-0.436512	0.333119	-1.00764	0.402516	-0.599184	-0.548897	0.140517	-0.0245445	-0.304091	-0.067772	-0.453333	-0.807432	0.75104	-0.0825738	-0.595119	0.0896635	-0.0146603	-0.434364	0.75104	-1.00764	NA
Glyma.14G102900	Chr14	1	10260301	10263053	2083	0.274298	0.325616	-1.28303	0.344226	-0.248099	-0.174417	0.43563	0.163111	-0.758037	0.0517922	0.0979023	-0.945288	0.0755283	-0.257644	1.49779	-0.0291617	0.0608594	0.247026	1.49779	-1.28303	Block7936
Glyma.14G103100	Chr14	1	10336670	10338523	1521	-0.0298128	0.273189	-0.819568	0.464773	-0.150513	-0.228816	-0.0715096	0.0576919	-0.113647	0.00324079	0.14161	-0.634406	-0.014386	-0.283626	1.43077	-0.00658992	0.138393	0.933251	1.43077	-0.819568	Block7936
Glyma.14G104900	Chr14	1	10755592	10761847	1907	0.17036	0.174196	-0.410352	0.142393	-0.049251	-0.0747669	0.433187	-0.0165147	-0.219095	-0.42901	-0.608336	-1.70332	-0.616305	-0.62688	-0.823319	-0.246709	-0.442177	-0.835482	0.433187	-1.70332	Block7936
Glyma.14G118500	Chr14	1	15934465	15936121	1657	0.316511	0.475842	-1.78779	0.0864995	-0.518446	-0.530048	0.536461	0.0861578	-0.426305	0.0636221	-0.556932	-1.22126	-0.0431516	-0.245275	-0.333087	0.17316	0.167623	-0.256823	0.536461	-1.78779	Block7959
Glyma.14G166300	Chr14	1	41122416	41126751	1804	0.563432	0.576378	-0.950514	0.0298919	0.544414	-0.496162	0.380513	0.0448258	0.152596	0.467676	-0.127237	-1.52057	0.0329771	0.239624	-0.282268	0.536223	0.226697	0.127487	0.576378	-1.52057	Block8068
Glyma.14G176800	Chr14	1	43609955	43612215	1040	0.639272	0.49248	-0.586543	0.110817	0.240208	-0.311223	1.64393	0.164352	-0.680932	-0.394653	-0.749859	-0.988332	-0.35362	-0.475385	-0.525847	-0.081241	-0.663372	-0.98297	1.64393	-0.988332	Block8074
Glyma.14G212400	Chr14	1	47756085	47757164	1080	0.253841	-0.144758	-1.64582	0.428352	0.38073	-0.142009	0.0965033	0.153425	0.237467	-0.221188	-0.665101	-0.445343	-0.0543123	0.452795	0.363293	0.0562899	0.337055	1.07264	1.07264	-1.64582	Block8148
Glyma.14G214500	Chr14	1	47940549	47943049	1805	0.632119	0.0838512	-2.36831	0.294197	0.0400518	-0.58117	0.570555	-0.0138403	-0.675856	-0.0894732	-0.315984	-1.28118	-0.0412825	-0.193163	0.219104	0.18676	-0.170255	0.125763	0.632119	-2.36831	NA
Glyma.14G221400	Chr14	1	48637635	48640006	1325	0.154202	1.22287	-1.13857	0.13669	-0.248632	-0.948492	0.282107	-0.0382143	-0.709684	-0.0829631	-0.184764	-1.26823	-0.0400004	-0.14526	-0.681064	-0.058353	-0.0820542	-0.180006	1.22287	-1.26823	Block8173
Glyma.15G011900	Chr15	1	914512	921313	4922	-0.0275872	1.01822	-2.59613	-0.0746424	-0.574512	-0.522399	0.233916	0.384256	-0.536124	-0.663034	-0.789773	-1.76355	-0.0140203	-0.367809	-0.260387	-0.00675705	-0.0638199	0.0856797	1.01822	-2.59613	NA
Glyma.15G014500	Chr15	1	1162487	1163969	1483	0.179632	0.338199	-1.82604	-0.000179221	-0.258308	-0.729275	0.233721	0.0721737	-0.42176	-0.0391394	-0.462145	-1.71186	-0.0392887	-0.173372	-0.065951	0.0691539	0.0380187	-0.251206	0.338199	-1.82604	Block8180
Glyma.15G015900	Chr15	1	1258471	1259844	1139	0.199776	-0.127728	-0.96748	-0.265065	0.34772	-0.216221	0.477188	0.34712	-0.0573846	-0.169005	-0.751916	-1.17276	-0.588172	0.395507	-0.286172	-0.129566	0.153192	-0.583756	0.477188	-1.17276	Block8180
Glyma.15G038400	Chr15	1	3026262	3031351	3357	0.0311851	0.158581	-1.01551	0.0851299	-0.169328	-0.274599	0.233294	0.0754294	-0.403875	-0.140971	-0.518593	-0.620343	0.228627	-0.213283	0.0565524	-0.0722334	-0.0377466	0.136825	0.233294	-1.01551	Block8219
Glyma.15G049700	Chr15	1	3916106	3918847	1994	0.863922	0.85103	-2.51914	0.506408	-0.500471	0.194778	0.0667084	0.536237	-0.193075	-0.360587	-0.826888	-1.21557	0.169846	-0.527576	0.468228	-0.101204	0.484327	0.278224	0.863922	-2.51914	Block8223
Glyma.15G062300	Chr15	1	4794551	4795418	868	0.681342	0.137668	-1.00353	-0.328695	-0.144629	-0.44181	-0.501165	-0.723122	-0.197769	-0.208079	0.446139	-1.70338	0.127379	0.10125	0.124318	0.0447778	-0.338393	0.519185	0.681342	-1.70338	Block8239
Glyma.15G067100	Chr15	1	5110237	5113474	1260	0.732425	0.504446	-1.84727	0.487622	-0.863307	-0.737183	1.19885	0.481073	-0.426532	0.5338	-0.485386	-1.12048	-0.073958	-1.15548	0.0279864	-0.257567	0.730172	0.426708	1.19885	-1.84727	Block8245
Glyma.15G069200	Chr15	1	5267737	5275544	3159	0.240171	0.0850919	-0.726446	0.0735467	-0.188415	0.169196	0.0843974	0.153008	0.00990069	-0.0695987	-0.792234	-1.0221	-0.0681862	-0.227719	0.14235	-0.0853539	0.294456	0.0955104	0.294456	-1.0221	Block8248
Glyma.15G069300	Chr15	1	5280247	5286080	3031	0.186597	0.0831705	-1.15582	-0.211232	-0.117899	-0.344761	0.13965	0.303238	-0.414237	0.0427684	-0.277383	-0.968401	-0.0515089	-0.234961	0.0297086	-0.102535	0.269038	0.0736892	0.303238	-1.15582	Block8248
Glyma.15G077000	Chr15	1	5920704	5922109	1406	-0.590733	0.24333	-1.63039	-0.347317	-0.269364	-0.106965	0.745206	-0.229244	0.0940878	-0.158999	-0.397289	-1.13971	-0.304476	0.0704661	-0.258372	-0.0357393	-0.241794	0.14626	0.745206	-1.63039	NA
Glyma.15G084100	Chr15	1	6445126	6447384	2259	0.666745	0.536765	-1.68081	-0.0686848	-0.148622	-0.612726	0.410703	0.0197652	-0.696879	-0.0872372	-0.267039	-1.67704	-0.0209471	-0.236415	-0.267715	0.210387	0.152786	-0.351176	0.666745	-1.68081	Block8266
Glyma.15G085500	Chr15	1	6554593	6556220	1628	0.30632	0.189489	-0.561144	0.358437	0.226189	-0.322271	0.691514	-0.308139	-0.475481	0.0753973	-0.691555	-1.03426	0.130589	0.0764943	0.0360333	0.364667	-0.050504	-0.17035	0.691514	-1.03426	Block8266
Glyma.15G102800	Chr15	1	8035617	8045410	4849	0.0397911	0.336491	-1.02829	0.13672	0.134075	-0.294648	-0.149615	0.120027	-0.338087	0.0429652	-0.436544	-0.852116	-0.0240078	-0.255898	-0.0142549	-0.171414	0.146046	0.0285897	0.336491	-1.02829	Block8280
Glyma.15G107100	Chr15	1	8394851	8402358	1853	0.0304963	-0.246334	-1.32239	-0.073533	0.536714	-0.478195	0.904597	0.248055	0.12768	0.154244	-0.467474	-0.621993	0.248389	0.905038	-0.36842	-0.326497	-0.128702	-0.0693206	0.905038	-1.32239	Block8280
Glyma.15G116800	Chr15	1	9183826	9186787	1675	0.499665	0.195302	-1.1129	0.400388	0.058378	-0.989715	0.0848027	0.215514	-0.607704	-0.266919	-0.436061	-1.13305	0.258465	-0.0282422	-0.32144	-0.137781	0.124202	-0.150533	0.499665	-1.13305	Block8280
Glyma.15G143600	Chr15	1	11790380	11793024	1953	0.423235	1.92309	-0.727065	0.091476	0.576626	-0.64524	0.080031	-0.314532	-0.808413	-0.390477	0.464756	-1.88682	0.43728	0.00582198	-0.511105	0.470746	-0.126713	-0.545357	1.92309	-1.88682	Block8306
Glyma.15G157100	Chr15	1	13179217	13186235	3795	0.364065	1.69304	-1.33718	-0.0275533	-0.120604	-0.770161	0.0703768	-0.271797	-0.868509	-0.354547	-0.303646	-1.90251	0.0468802	-0.151697	-0.643086	-0.0368609	-0.314715	-0.342472	1.69304	-1.90251	Block8325
Glyma.15G170300	Chr15	1	15411538	15416093	2189	0.219105	0.371271	-2.04844	0.104781	0.0501174	-1.12893	0.109732	0.166641	-0.650399	0.0492312	-0.168692	-1.85196	0.0505979	-0.16274	-0.240671	0.174163	0.0857789	-0.507127	0.371271	-2.04844	NA
Glyma.15G182600	Chr15	1	17910029	17916434	3133	0.0450837	0.800172	-0.400017	0.259904	0.0796747	-0.409382	0.113354	-0.561184	-0.0908639	0.349349	-0.0879067	-1.57051	-0.555968	-0.0221789	-0.156941	1.10042	-0.173111	-0.410159	1.10042	-1.57051	Block8386
Glyma.15G196700	Chr15	1	22722763	22724201	1239	-0.01873	-0.138067	-1.79545	-0.171725	-0.00328582	-0.234156	-0.0217536	0.000877202	-0.420225	-0.0798497	-0.156157	-1.14938	-0.0520455	0.0753035	-0.336632	0.00516562	-0.0242924	-0.385688	0.0753035	-1.79545	Block8447
Glyma.15G240600	Chr15	1	45632018	45635650	2407	-0.0976882	0.130812	-1.09552	0.180067	-0.11798	-0.401696	0.102182	0.0471235	-0.569081	-0.135295	0.0633247	0.0497623	0.29779	-0.0735158	-0.210023	-0.196869	0.105703	0.0637053	0.29779	-1.09552	Block8840
Glyma.15G266600	Chr15	1	50274280	50281020	2923	0.402045	0.838044	-1.08111	0.0956218	-0.0256481	-0.30459	0.342925	-0.0508056	3.72e-05	0.288151	-0.40811	-1.39116	0.502789	0.0290485	-0.165347	0.240533	0.105959	0.0135105	0.838044	-1.39116	NA
Glyma.16G008500	Chr16	1	712186	714624	2098	0.657835	0.323786	-1.66127	0.654816	-0.0497767	-0.106089	0.653177	0.372059	0.382723	0.338289	-0.400147	-0.77039	-0.0672657	-0.15006	0.116345	0.128864	0.0887596	0.651491	0.657835	-1.66127	Block8947
Glyma.16G008600	Chr16	1	722534	725279	1975	0.274436	0.12346	-1.32537	0.794426	0.0216315	-0.335448	0.265276	0.187623	-0.399739	-0.0539329	-0.807354	-1.11995	0.412344	-0.474241	0.42053	-0.00649548	0.0891278	-0.0668856	0.794426	-1.32537	Block8947
Glyma.16G012600	Chr16	1	1082595	1086320	2024	0.277683	0.168266	-0.851643	0.119718	-0.136572	-0.0530985	0.235884	0.39417	-0.0683901	-0.224205	-0.70193	-1.26608	-0.123834	-0.415042	0.0535193	0.0152584	0.54184	-0.0805025	0.54184	-1.26608	NA
Glyma.16G026800	Chr16	1	2600220	2600624	405	0.44758	0.671293	-1.5736	0.0626878	-0.0120166	-1.01109	-0.131485	0.151886	-0.533333	0	0	-1.36569	-0.07021	-0.141191	-0.70943	-0.0594159	0.14817	-0.309843	0.671293	-1.5736	NA
Glyma.16G027000	Chr16	1	2607552	2612373	2568	-0.0916721	0.858959	-1.3459	-0.31331	-0.548315	-0.258121	0.56513	0.715021	-0.0838105	0.232428	-0.756167	-1.08816	-0.198393	-0.413883	-0.318511	-0.212165	0.373549	-0.233514	0.858959	-1.3459	NA
Glyma.16G062600	Chr16	1	6108272	6114948	1999	-0.268089	0.495023	-1.33553	0.961187	-0.249993	-0.288492	0.292041	0.123328	-0.316807	0.203023	-0.3756	-1.13857	0.560468	-0.611966	0.231462	0.00917503	0.283342	-0.327759	0.961187	-1.33553	Block9049
Glyma.16G071500	Chr16	1	7165920	7193652	13723	0.559555	0.249143	-1.66624	0.0834294	0.300428	-0.825832	0.564824	0.361539	-0.666049	0.296922	-0.775394	-1.72823	-0.344126	0.250865	-0.640479	0.32808	0.394553	-0.540591	0.564824	-1.72823	Block9051
Glyma.16G076400	Chr16	1	7743482	7745546	2001	0.0740034	0.320228	-1.03674	0.0895525	-0.140913	-0.143582	0.129063	0.199821	0.024962	-0.274236	-0.586859	-0.520231	0.0174019	0.0105804	-0.0589546	0.161778	0.112064	0.527459	0.527459	-1.03674	Block9056
Glyma.16G076600	Chr16	1	7775515	7779098	3166	0.451593	0.227077	-1.97119	-0.174443	-0.152708	-1.13084	1.17425	0.323209	-0.0750066	0.0166219	-0.297247	-0.853837	0.0551477	0.235041	-0.0715926	0.819706	0.502703	0.0159352	1.17425	-1.97119	Block9056
Glyma.16G077900	Chr16	1	8023101	8028347	1516	0.118979	0.0393536	-1.23362	0.0746048	-0.358707	-0.291312	0.440073	-0.412854	-0.482455	-0.126099	-0.442966	-0.972287	0.293187	-0.129869	0.322519	0.0787769	0.0164414	-0.121857	0.440073	-1.23362	Block9057
Glyma.16G096500	Chr16	1	18526183	18532546	2522	-0.0603803	0.0640568	-1.18363	-0.454798	-0.0471631	-1.09952	-0.13957	-0.172678	-0.597661	0.0831664	0.0261748	-0.73769	0.252088	0.0684877	-0.506384	0.0100003	-0.130382	-0.0414074	0.252088	-1.18363	Block9074
Glyma.16G131200	Chr16	1	28550384	28555969	2207	-0.119611	0.455574	-1.38557	-0.0895793	-0.0410915	-0.781523	0.0249436	-0.028021	-0.234045	-0.178413	-0.0734211	-1.61892	-0.074852	-0.03746	-0.355546	0.0661059	-0.0137982	0.0722571	0.455574	-1.61892	Block9139
Glyma.16G134700	Chr16	1	29151769	29164660	1412	0.229394	0.262217	-0.937566	0.0538401	-0.0252684	0.14811	0.0270643	0	-0.619671	0.0170769	-0.0234175	-1.27939	-0.0177395	-0.0615029	0.367978	0.0682721	0.0669802	0.0295625	0.367978	-1.27939	Block9145
Glyma.16G145100	Chr16	1	30578388	30581424	1127	0.672064	1.24331	-0.639345	0.26721	-0.438234	0.0459995	0.715396	0.281417	-0.178097	-0.0415706	-0.771888	-0.634036	0.157328	-0.683431	-0.201272	0.351778	-0.0458894	-0.337862	1.24331	-0.771888	Block9155
Glyma.16G145200	Chr16	1	30586018	30588859	1225	0.46793	1.46161	-1.00461	0.390044	-0.688012	-0.406038	0.957103	0.616591	-0.325796	-0.359634	0.0632858	-0.665196	0.160772	0.460508	0.412648	0.70697	0.215667	-0.326719	1.46161	-1.00461	Block9155
Glyma.16G153500	Chr16	1	31408142	31409499	799	-0.313913	0.0430522	-1.46651	-0.474716	-0.0406849	-0.653107	0.621532	-0.0953463	-0.223408	-0.467148	-0.0229184	-0.509287	0.26884	0.383404	0.0562777	0.160682	0.0749191	0.0546399	0.621532	-1.46651	NA
Glyma.16G155100	Chr16	1	31513378	31525129	1790	0.913511	0.993564	-1.19882	0.421895	-1.24736	-0.886507	1.20734	0.0106253	-0.406175	0.699822	-0.433871	-1.29712	-0.455001	-0.569066	0.520488	0.155367	0.716407	0.246764	1.20734	-1.29712	NA
Glyma.16G199900	Chr16	1	36101914	36103082	1169	0.582808	0.325848	-1.17071	0.451652	-0.337663	-0.0199131	0.0286025	0.175028	-0.693949	-0.227142	-0.626862	-1.31912	-0.0762875	-0.641336	0.55935	0.133691	0.529685	0.852626	0.852626	-1.31912	Block9314
Glyma.16G215100	Chr16	1	37267735	37269360	1602	-0.0105054	0.236365	-1.03518	0.169002	-0.256778	0.196705	0.187684	0.318272	-0.261935	-0.0308549	-0.590272	-0.783132	0.108808	-0.537572	0.166409	-0.138409	-0.0499649	0.0599258	0.318272	-1.03518	Block9364
Glyma.17G030000	Chr17	1	2203480	2204578	1005	-0.072207	0.88158	-1.72045	0.103304	-0.0975806	0.0338527	0.076866	0.00365573	-0.367075	0.0320332	-0.241119	-1.17863	-0.385304	-0.158544	0.681142	-0.0475346	-0.0171622	-0.284766	0.88158	-1.72045	Block9390
Glyma.17G039200	Chr17	1	2903795	2919530	5547	0.0565901	0.322614	-0.741514	-0.138968	0.397908	-0.286495	-0.00107084	0.0580796	0.0424977	-0.137483	-0.552344	-1.11907	-0.130821	0.0464519	-0.187174	0.0402787	-0.241917	-0.28874	0.397908	-1.11907	Block9402
Glyma.17G040600	Chr17	1	3000518	3001002	485	0.207221	-0.538427	-1.42751	-0.000782264	-0.299693	-0.238246	1.1888	-0.14714	-0.412678	0.0973337	-0.286168	-0.416834	-0.616604	-0.265671	-0.115094	0.37224	0.137098	-0.0360986	1.1888	-1.42751	Block9402
Glyma.17G046000	Chr17	1	3450099	3451186	1088	-0.577738	0.327203	-0.992068	-0.441695	0.141376	-0.222469	-0.470223	-0.469478	0.208875	-0.292533	-0.0593432	-1.0372	-0.160405	0.182798	-0.222754	0.336569	0.00820172	0.53931	0.53931	-1.0372	Block9414
Glyma.17G061800	Chr17	1	4707791	4715299	3519	0.706009	0.864968	-1.1665	-0.00755902	0.0178169	-0.465157	0.949682	0.252087	-0.284847	0.58339	-0.104428	-1.65523	-0.233174	-0.514726	0.177137	-0.0463505	0.250622	-0.25673	0.949682	-1.65523	Block9418
Glyma.17G067300	Chr17	1	5207868	5210429	1878	0.134113	-0.0832858	-1.08981	0.0607388	-0.0813423	-0.0562347	-0.0507128	0.0494608	-0.0928967	-0.00859172	-0.269944	-0.444584	-0.0283748	-0.0264607	0.377351	-0.0440074	0.0952912	0.331012	0.377351	-1.08981	Block9434
Glyma.17G072100	Chr17	1	5642968	5651722	6636	0.429533	1.16767	-0.734831	0.0448738	0.0864181	-0.367785	0.0168736	-0.124086	-0.532792	-0.0167385	-0.129465	-1.08775	-0.0198148	-0.0909011	-0.202847	0.108415	-0.144739	-0.339438	1.16767	-1.08775	Block9443
Glyma.17G096400	Chr17	1	7574850	7578534	2449	1.1257	0.442319	-1.73195	0.251157	-0.0877261	-0.269561	0.957176	0.290974	-0.123366	-0.122483	-0.644022	-1.42902	-0.00425659	-0.209695	0.00459961	-0.124946	0.0858368	0.120735	1.1257	-1.73195	Block9458
Glyma.17G102900	Chr17	1	8074846	8081522	4096	0.0177514	0.551065	-0.892655	-0.0316675	0.724558	-0.588973	0.651896	0.097525	-0.728418	0.458697	-0.0489052	-1.04569	0.0383403	0.0457535	-0.0262024	-0.017378	-0.0913522	-0.224248	0.724558	-1.04569	Block9466
Glyma.17G110300	Chr17	1	8640467	8644594	2221	0.748667	0.697935	-0.879421	0.168223	-0.233846	-0.194071	0.911757	0.245234	-0.488302	0.52797	-0.640715	-1.08409	-0.0965488	-0.262673	0.549975	0.186444	0.464643	0.175113	0.911757	-1.08409	NA
Glyma.17G138500	Chr17	1	11222138	11227294	2505	0.957499	1.18754	-1.1515	1.24497	-0.55216	-0.328465	0.462655	-0.0449333	0.165946	0.253242	-1.31814	-1.17977	-0.236596	-0.280344	0.315236	0.0556924	-0.0642602	0.0657831	1.24497	-1.31814	Block9503
Glyma.17G145900	Chr17	1	12027849	12029726	1878	1.22155	0.902017	-2.08332	0.680373	0.159618	-0.876584	1.3235	-0.281371	0.0543271	0.343413	0.118614	-1.85413	-0.0167952	-0.256715	0.27159	0.779833	0.196462	-0.0260299	1.3235	-2.08332	Block9514
Glyma.17G158100	Chr17	1	13554029	13556332	2134	-0.150532	0.175575	-1.50575	0.599102	-0.513432	-0.0193651	-0.0572951	-0.363933	-1.01445	0.464622	-0.738755	-1.45106	0.25982	-0.0726523	-0.0905057	0.0168665	0.487647	-0.350329	0.599102	-1.50575	NA
Glyma.17G158900	Chr17	1	13673011	13673517	507	0.342561	-0.262	-1.50774	-0.173496	-0.0651421	-0.294427	0.186799	0.0272868	-0.915648	0.0363038	-0.57289	-1.46026	-0.677707	-0.0291279	-0.646241	-0.225709	-0.438448	-0.472986	0.342561	-1.50774	Block9546
Glyma.17G164200	Chr17	1	14701063	14701965	903	0.431087	0.658009	-1.21671	0.147171	-0.154856	-0.0137859	0.265127	0.21787	-0.302007	0.0588118	0.00413253	-1.32627	-0.0577737	-0.208843	0.240847	0.150644	0.216408	-2.6e-05	0.658009	-1.32627	Block9575
Glyma.17G169200	Chr17	1	15679753	15681009	1257	0.11812	1.12387	-1.05896	0.0461565	-0.00451221	-0.147643	0.148869	-0.0147368	-0.336684	-0.202667	0.151259	-1.34756	0.108465	-0.0413737	0.0562799	-0.0296638	-0.0916587	-0.13439	1.12387	-1.34756	Block9578
Glyma.17G217000	Chr17	1	36553695	36556013	1539	0.226215	-0.00837987	-1.03014	1.20491	0.369342	-0.130011	0.30428	0.322317	-0.191822	0.0902679	-0.480084	-0.56382	1.11695	0.225874	-0.0316475	-0.0318036	0.0110442	-0.539248	1.20491	-1.03014	Block9705
Glyma.17G231400	Chr17	1	38635359	38639163	1889	0.595096	0.556733	-0.726787	0.272523	0.334615	-0.441249	0.216847	0.0457106	-0.127861	0.284064	0.016312	-1.366	-0.0272161	0.08793	-0.341037	0.272028	0.0263557	-0.167812	0.595096	-1.366	Block9737
Glyma.17G232900	Chr17	1	38821990	38823220	1231	0.422452	0.218246	-1.15662	0.191437	-0.180915	-0.456846	0.511354	0.519587	-0.573633	0.0358793	-0.736893	-0.595583	0.0344288	-0.275347	-0.189297	-0.13055	0.10632	0.0662167	0.519587	-1.15662	Block9745
Glyma.17G233700	Chr17	1	38925429	38926674	1246	0.201088	0.212943	-1.1274	-0.278361	-0.283539	0.0997874	0.129329	-0.0601336	0.0313478	-0.33412	-0.994513	-0.935409	-0.246128	-0.348828	-0.0331496	-0.193571	-0.110957	0.480196	0.480196	-1.1274	Block9745
Glyma.17G250800	Chr17	1	40558507	40564123	4659	0.679632	0.547148	-1.54935	-0.166621	-0.639361	-0.0859037	0.629519	0.229023	-0.251665	0.313205	-0.622729	-0.864059	-0.322171	-0.855174	0.195858	-0.181879	0.242636	-0.101731	0.679632	-1.54935	NA
Glyma.17G252700	Chr17	1	40687694	40693342	1573	0.184402	0.16544	-1.11891	0.0186861	-0.146302	-0.364181	0.0204929	0	-0.335736	0	0	-1.14978	0.0206209	-0.145403	0.210534	0.121302	0	-0.00943271	0.210534	-1.14978	Block9841
Glyma.18G014200	Chr18	1	993035	993997	963	0.493591	0.28223	-1.44917	0.037524	-0.0328503	-0.373097	0.122835	0.456843	-0.474146	-0.329222	-0.859833	-0.936228	-0.0420474	0.0317238	-0.135938	-0.221192	0.473637	-0.159691	0.493591	-1.44917	NA
Glyma.18G015000	Chr18	1	1074609	1075608	1000	0.406217	0.491313	-1.62898	-0.0665825	-0.187722	-0.638471	0.544167	0.130216	-0.615129	-0.240761	-0.184945	-1.24483	0.0884731	-0.136775	-0.138434	-0.0428355	-0.0770185	0.065318	0.544167	-1.62898	NA
Glyma.18G023600	Chr18	1	1723409	1728597	2313	0.543125	2.03059	-0.822371	0.608261	-0.0497527	-0.542825	-0.013473	-0.604472	-0.663298	-0.386428	-0.459423	-1.02148	0.700104	-0.205705	-0.307741	-0.344172	-0.417639	-0.50054	2.03059	-1.02148	NA
Glyma.18G035100	Chr18	1	2745062	2748165	1395	0.0586453	-0.0165385	-1.4723	-0.154581	-0.0943778	-0.606035	-0.392003	-0.427031	-0.23222	-0.102657	-0.106986	-1.31852	0.0522082	0.201509	-0.552893	-0.132363	-0.500208	-0.327707	0.201509	-1.4723	NA
Glyma.18G038200	Chr18	1	3075224	3078829	1475	-0.0437752	0.238788	-1.29722	0.0384834	-0.0628547	-0.322089	0.219477	-0.0351733	-0.421561	-0.0559669	0.00571511	-1.18051	0.0449196	-0.031426	0.27985	-0.031501	-0.0347999	0.302159	0.302159	-1.29722	Block9918
Glyma.18G043200	Chr18	1	3676216	3679621	1533	0.00216371	1.2298	-1.88145	-0.0202021	-0.525149	-0.934919	0.00205744	0.0270771	-0.894643	-0.194949	-0.143181	-2.13993	0.0482342	-0.326452	-0.939348	-0.0842555	0.0281399	-0.0297174	1.2298	-2.13993	Block9923
Glyma.18G056600	Chr18	1	4952759	4956347	2356	0.201008	0.335265	-1.30494	0.169331	-0.159522	-0.0343974	0.0992524	0.291933	-0.0434826	-0.179598	-0.442599	-0.951319	-0.0573679	-0.10145	-0.0322786	0.0532223	-0.0606206	0.267977	0.335265	-1.30494	Block9949
Glyma.18G078200	Chr18	1	7483760	7484878	1119	-0.227328	0.00935234	-1.45315	0.137891	0.0759949	-0.591437	-0.0772387	-0.000390773	-1.39071	-0.199463	-0.117209	-1.20634	0.116	-0.014452	-0.114451	0.318175	0.102217	-0.295093	0.318175	-1.45315	Block10013
Glyma.18G110200	Chr18	1	12824778	12827107	2330	0.294806	0.56552	-1.21207	0.0537855	-0.211158	-0.596086	0.297258	-0.0326214	-0.342584	-0.0262451	-0.551979	-0.939129	0.00515018	-0.16099	-0.104629	0.048692	-0.266393	-0.0180877	0.56552	-1.21207	Block10107
Glyma.18G118300	Chr18	1	14629512	14630491	980	0.247991	0.486834	-1.01532	0.0270741	-0.180642	-0.337061	0.734322	0.0101815	-0.0305823	0.00344329	-0.539895	-0.84468	-0.0293396	-0.13769	-0.0258276	0.0577465	-0.206107	0.541689	0.734322	-1.01532	Block10117
Glyma.18G156200	Chr18	1	34158612	34165571	1835	0.46159	0.559561	-1.1808	0.125222	0.199394	-1.03916	0.0936762	-0.14966	0.106116	0.368528	-0.053603	-1.87165	0.313208	0.394058	-0.548557	0.535236	-0.130999	0.130233	0.559561	-1.87165	Block10122
Glyma.18G182000	Chr18	1	43877265	43881803	2452	-0.0376789	0.613565	-1.17249	-0.263831	-0.131543	0.049084	0.269537	0.234603	-0.0771914	-0.228236	-0.347759	-0.730457	-0.225699	-0.32346	0.123065	0.262373	0.437363	0.176276	0.613565	-1.17249	Block10128
Glyma.18G182800	Chr18	1	44047082	44050533	1585	0.402882	0.600513	-1.29083	0.641107	0.328216	-1.48727	0.930435	0.167434	-0.664926	0.250389	-0.660238	-1.61887	0.141323	0.359491	-0.592669	0.340806	-0.129138	-0.529656	0.930435	-1.61887	Block10128
Glyma.18G183700	Chr18	1	44276577	44279893	2203	0.17521	2.0265	-1.48308	0.250241	-0.369268	-1.02891	0.210835	-0.108177	-0.947615	-0.231317	-0.449094	-1.74422	0.252591	-0.498336	-0.63888	-0.0711291	-0.140163	-0.292696	2.0265	-1.74422	Block10128
Glyma.18G187300	Chr18	1	45081364	45082665	1302	0.159788	0.28786	-1.35371	-0.0389722	-0.117874	-0.617489	0.0431227	0.215919	-0.472126	-0.125879	-0.388931	-1.39137	-0.054947	-0.252231	-0.230861	0.0226904	0.0500046	-0.11013	0.28786	-1.39137	Block10128
Glyma.18G198000	Chr18	1	47563832	47568552	4583	0.2217	0.44048	-1.14088	-0.0864168	-0.114208	-0.386684	0.197374	0.272771	-0.0839263	-0.0539596	0.0168684	-0.737211	-0.104215	-0.123124	0.285067	0.103167	0.0593787	0.854642	0.854642	-1.14088	Block10130
Glyma.18G202500	Chr18	1	48352968	48355159	1411	0.503544	0.381384	-2.02956	0.0206283	-0.349732	-0.516278	0.326812	0.0161376	-0.983243	-0.027898	-0.201348	-1.71415	0.043256	-0.360306	0.252911	0.151212	-0.029129	-0.237425	0.503544	-2.02956	Block10135
Glyma.18G203100	Chr18	1	48436318	48439644	1891	0.533523	1.28843	-1.91114	0.153125	-0.161085	-0.484528	0.251504	-0.0650194	-0.73642	-0.0254664	-0.53348	-2.09081	-0.0496846	-0.242652	-0.548365	-0.0706375	-0.0888364	-0.129746	1.28843	-2.09081	Block10135
Glyma.18G208800	Chr18	1	49341313	49344962	2863	-0.044505	0.6836	-1.26822	0.120344	-0.158974	-0.0279309	0.0899656	0.283139	0.054642	-0.249193	-0.499531	-0.4254	-0.128429	-0.164746	0.12573	0.375754	-0.0825985	0.290534	0.6836	-1.26822	NA
Glyma.18G220600	Chr18	1	50737672	50743827	1421	0.18624	0.73612	-2.48727	0.386199	-0.402293	-0.790514	0.539598	-0.135147	-0.78187	-0.383351	-0.584075	-1.47666	0.0666521	-0.446697	0.319899	0.356576	-0.0620475	-0.454481	0.73612	-2.48727	Block10177
Glyma.18G225300	Chr18	1	51349218	51351176	1740	0.318826	1.63241	-1.80763	-0.249209	-0.368119	-1.29668	1.17466	0.989306	-0.777359	0.112423	0.238839	-1.85549	-0.710251	-0.780614	-0.410358	-0.235218	0.746799	-0.22364	1.63241	-1.85549	NA
Glyma.18G231400	Chr18	1	52007700	52008228	529	0.0556225	0.370329	-0.564249	0.0340825	-0.301519	-0.868011	0.315917	0.120955	0.536476	0.0916415	-0.419752	-0.777177	-0.0826492	0.0146114	-1.11677	-0.229852	-0.126018	-0.399889	0.536476	-1.11677	Block10215
Glyma.18G231500	Chr18	1	52019138	52019828	691	0.142034	0.882734	-1.61854	0	0.0390677	-0.957755	-0.0395437	-0.0760548	0.00116936	0.0393048	-0.222634	-1.65475	0	0	-0.604687	-0.0395437	0.168948	-0.29736	0.882734	-1.65475	Block10216
Glyma.18G234600	Chr18	1	52289286	52293044	1534	0.611132	-0.173276	-1.90572	0.0243311	-0.623929	-0.363755	0.164906	0.130705	-0.706366	-0.340253	-1.09177	-1.14275	0.0899604	-0.557985	-0.0708334	-0.196223	-0.0424907	-0.110815	0.611132	-1.90572	Block10218
Glyma.18G235600	Chr18	1	52408481	52409496	1016	0.250181	0.370646	-1.1419	-0.186626	-0.360351	-0.0779488	0.244853	0.0146635	0.18889	0.205547	-0.41579	-0.674987	-0.319849	-0.186557	0.400556	0.131286	-0.128406	0.883285	0.883285	-1.1419	NA
Glyma.18G245700	Chr18	1	53332343	53393467	2530	0.246184	0.127439	-1.04315	-0.133189	0.167961	-0.213021	0.0592932	0.185871	-0.0229745	-0.130466	-0.535032	-0.682731	-0.0494064	-0.129416	-0.05924	0.0267148	0.0977091	0.56153	0.56153	-1.04315	NA
Glyma.18G247000	Chr18	1	53433812	53444848	2212	0.230404	0.000167887	-1.09461	0.352848	-0.194901	-0.548679	0.317267	0.0719457	-0.3728	-0.131275	-0.542491	-0.782119	0.317201	0.0414033	-0.281546	-0.150371	0.0434886	-0.292017	0.352848	-1.09461	Block10239
Glyma.18G260600	Chr18	1	54655034	54656329	732	0.238436	0.395	-1.02918	0.141585	-0.226	-0.194161	-0.0958329	-0.0288655	-0.0478574	-0.06514	-0.173541	-1.02541	0.051996	-0.170322	0.0806998	-0.00655218	-0.0280359	0.474365	0.474365	-1.02918	NA
Glyma.18G260700	Chr18	1	54660451	54662163	1307	0.304484	0.587207	-2.21667	1.33778	-0.195277	-0.694538	0.162381	0.499224	-0.495231	0.232826	-1.16868	-1.64299	0.235842	-0.494919	0.08907	-0.0864497	-0.147447	0.132088	1.33778	-2.21667	NA
Glyma.18G265300	Chr18	1	55010646	55014571	1517	0.87847	0.870342	-0.683535	0.511996	1.00318	-0.77204	0.320239	0.0255935	0.16562	0.348436	0.235257	-1.1913	0.187753	0.67365	-0.230706	0.518267	0.0183236	-0.10216	1.00318	-1.1913	Block10254
Glyma.18G268200	Chr18	1	55220523	55222462	1940	-0.00945321	0.755128	-1.28237	0.251436	-0.489863	-0.303817	0.96534	0.329265	-0.517004	-0.557356	-0.6346	-0.483153	0.106752	-0.542674	0.134124	-0.408751	-0.084063	0.0682349	0.96534	-1.28237	Block10254
Glyma.18G271300	Chr18	1	55471988	55481587	1624	-0.0362538	0.459074	-1.21967	0.0051595	-0.415047	0.2749	0.334948	0.255007	-0.0518041	0.0599044	-0.563133	-0.251004	-0.323856	-0.194076	-0.00293417	0.344405	0.311244	0.37889	0.459074	-1.21967	Block10258
Glyma.18G298400	Chr18	1	57587135	57592285	1612	0.509469	-0.162093	-1.03407	-0.141515	-0.372561	-0.298494	0.523514	-0.00470857	-0.318215	-0.0864603	-0.275235	-0.998103	-0.319586	-0.260666	0.0241007	0.168149	0.215817	0.0572657	0.523514	-1.03407	Block10309
Glyma.19G002400	Chr19	1	163359	165840	1793	1.07341	0.749405	-1.86894	0.0191892	-0.172435	-1.1491	0.377878	0.0681247	-0.76052	0.192959	-0.616764	-1.51321	0.13762	-0.290832	-0.280485	0.0628208	0.0386799	0.134561	1.07341	-1.86894	Block10314
Glyma.19G007100	Chr19	1	686556	692597	1611	-0.487994	0.381321	-1.34082	0.272154	0.232983	0.0136138	0.342305	-0.0573066	-0.0701195	-0.445598	-0.548172	-1.37565	0.301322	-0.0374736	0.164628	0.0438888	0.00906315	0.311627	0.381321	-1.37565	Block10315
Glyma.19G007600	Chr19	1	768757	770171	1415	0.810055	0.742979	-1.54137	0.0136806	-0.70076	-0.78842	0.321728	0.165108	-0.890713	0.0992246	0.0879963	-1.45917	0.0682364	-0.136939	0.228405	0.139354	-0.0333632	-0.448759	0.810055	-1.54137	Block10315
Glyma.19G008200	Chr19	1	810573	814389	2726	0.383491	1.29286	-0.829168	0.00622578	0.113819	-0.23351	0.233738	-0.245634	-0.551268	-0.438565	-0.154832	-1.32406	0.0837919	-0.296016	-0.263202	0.0368867	-0.236202	-0.259539	1.29286	-1.32406	NA
Glyma.19G022000	Chr19	1	2451273	2455587	3111	0.626901	-0.0774223	-1.26767	0.12472	-0.0961798	-0.460927	0.23975	0.239936	-0.498423	0.0504821	-0.808018	-1.20646	-0.0803947	-0.149501	-0.136835	-0.193065	0.162063	-0.120383	0.626901	-1.26767	NA
Glyma.19G028500	Chr19	1	3556034	3559202	2089	0.717896	1.48611	-0.731566	0.938098	-0.199745	-0.132099	0.932502	-0.437353	-0.449838	0.0375119	-0.657633	-1.57518	0.493857	-0.197578	-0.173097	0.412869	-0.446419	-0.358997	1.48611	-1.57518	Block10380
Glyma.19G030500	Chr19	1	3779017	3781453	1944	0.191462	0.987397	-1.75614	0.152874	-0.423229	-0.727503	0.17737	0.0800489	-0.120991	-0.0832651	-0.686085	-1.51782	-0.0546765	-0.333188	-0.255959	-0.211897	-0.328199	-0.0426602	0.987397	-1.75614	Block10381
Glyma.19G054400	Chr19	1	9007059	9008780	950	-0.872656	-0.0168697	-2.00048	0.157104	0.287225	0.20302	-0.674385	-0.371962	-0.861993	0.0393372	-0.669402	-1.67059	-0.0869533	-0.230828	0.0555503	0.168761	0.0430743	0.0970469	0.287225	-2.00048	Block10429
Glyma.19G059700	Chr19	1	11716233	11717232	888	0.0843527	0.0849167	-1.97734	0.0380617	-0.0653605	-0.639987	0.103672	0.00446853	-0.601211	-0.147763	-0.474263	-1.87915	0.00398336	-0.101726	-0.241121	0.039633	-0.0316992	-0.177831	0.103672	-1.97734	Block10430
Glyma.19G065800	Chr19	1	17760901	17769281	3475	0.675305	0.565093	-1.75521	0.442308	-0.806574	-0.25455	0.868611	0.192575	-0.470808	-0.158449	-0.851148	-1.33418	0.0108777	-0.949984	0.635564	-0.00301021	0.37596	0.213355	0.868611	-1.75521	Block10430
Glyma.19G081500	Chr19	1	29596156	29598004	1849	0.658486	0.360125	-1.39965	-0.114885	-0.387532	-0.237882	0.435585	0.190842	-0.514321	0.0578932	-0.382612	-0.803204	-0.341648	-0.436806	0.111847	-0.198166	0.410516	-0.0850137	0.658486	-1.39965	Block10430
Glyma.19G094100	Chr19	1	33279312	33281763	1111	0.290189	0.627515	-2.06853	0.0731874	-0.160005	-0.0221399	0.399946	0.351055	-0.383283	-0.380506	-0.77685	-1.34803	0.211284	0.251852	0.0935911	-0.0228692	0.146663	0.195216	0.627515	-2.06853	Block10526
Glyma.19G126000	Chr19	1	38430097	38435201	1785	1.16677	0.930603	-1.08627	0.415546	0.0913846	-0.765707	1.20046	-0.0847167	-0.251566	0.401955	0.0549236	-1.09109	-0.205555	-0.548389	-0.26372	0.145704	0.3432	0.332078	1.20046	-1.09109	Block10682
Glyma.19G127800	Chr19	1	38657340	38662001	2711	0.049933	-0.0293137	-1.26628	-0.129502	-0.169457	-0.475175	0.479163	-0.0887972	-0.217227	-0.107974	-0.491113	-0.54884	-0.0179913	-0.176462	0.312941	0.0488142	0.31	0.222952	0.479163	-1.26628	Block10688
Glyma.19G130400	Chr19	1	39031107	39034895	983	0.0721242	-0.297772	-1.06544	0.114053	-0.151475	-0.0470639	-0.131204	-0.100396	-0.573982	0.101111	0.0163851	-0.631618	-0.00404253	0.0764003	0.435859	-0.0717148	0.135065	-0.419536	0.435859	-1.06544	Block10712
Glyma.19G141200	Chr19	1	40252568	40257589	3561	0.390716	0.0337361	-1.68067	0.396649	-0.31485	-0.463167	0.529326	0.244339	-0.552507	0.464592	-0.475083	-1.18332	0.475166	-0.20486	0.297249	0.306259	0.331422	0.366101	0.529326	-1.68067	Block10777
Glyma.19G142700	Chr19	1	40393936	40394685	750	-0.733958	0.718521	-1.67547	0.228329	-0.000310836	-0.882831	-0.0574678	-0.386883	-1.15343	-0.822074	-0.65706	-2.24875	0.203444	-0.305213	-0.816389	0.0190638	-0.274605	-0.805091	0.718521	-2.24875	Block10780
Glyma.19G157600	Chr19	1	41830796	41831843	741	0.200154	0.719038	-1.18714	0.0815051	0.0143032	-0.462611	0.580504	-0.476603	-0.600899	0.0712995	0.184869	-1.44056	0.269899	0.0906638	-0.401038	0.316084	-0.437138	-0.18947	0.719038	-1.44056	Block10866
Glyma.19G164300	Chr19	1	42521537	42524836	3300	0.497771	0.423051	-1.83565	0.0772234	-0.362592	-0.548417	0.427176	0.352223	-0.482762	-0.0324055	-0.994949	-0.725302	-0.16002	-0.512929	-0.0119213	-0.295635	0.260217	-0.0303962	0.497771	-1.83565	Block10890
Glyma.19G166500	Chr19	1	42758804	42762928	4125	0.791554	0.247584	-1.06542	0.141867	-0.372139	-0.275045	0.358299	0.209954	-0.680896	0.315414	-0.789531	-0.331828	0.0697872	-0.288109	-0.0653907	-0.450863	0.114224	0.0273906	0.791554	-1.06542	Block10895
Glyma.19G179100	Chr19	1	43824144	43826973	1559	0.0480084	1.66361	-0.988605	0.213646	-0.12441	-0.491745	0.0481249	-0.177118	-0.489168	-0.238521	0.13677	-1.43127	0.435275	-0.0853666	-0.273636	-0.027262	0.0392445	0.0461496	1.66361	-1.43127	Block10921
Glyma.19G180700	Chr19	1	43949931	43951646	1136	-0.608042	0.756997	-0.519471	0.604255	0.128351	-0.00199535	0.25785	-0.745585	-0.288143	-0.582193	-0.227028	-1.1918	0.507393	0.315506	-0.0378951	-0.0213421	-0.3933	-0.153965	0.756997	-1.1918	Block10921
Glyma.19G182400	Chr19	1	44132739	44137818	1506	0.146449	0.08376	-1.15674	0.0103094	-0.272	-0.344585	0.17567	-0.0849279	-0.178544	0.473495	-0.6025	-1.27304	0.0545302	0.0531958	-0.21966	0.13249	-0.0759977	-0.21064	0.473495	-1.27304	Block10921
Glyma.19G245500	Chr19	1	49241284	49242718	1016	-0.0651602	0.073171	-1.23291	-0.702573	-0.436149	0.320014	0.272065	-0.458414	-0.510514	-0.891646	-0.861053	-1.83848	-0.0881905	0.106453	-0.252637	0.139446	0.0535462	-0.373688	0.320014	-1.83848	NA
Glyma.19G254300	Chr19	1	49920474	49924214	2047	0.432649	0.49427	-1.05482	0.0420441	-0.0156728	-0.402916	-0.01427	0.0809753	-0.320981	0.0529066	-0.106734	-1.29901	0.11853	0.0342045	0.103306	0.0473247	0.111035	-0.0349681	0.49427	-1.29901	NA
Glyma.20G009800	Chr20	1	853101	857285	2663	0.00652703	0.102205	-0.698511	-0.537407	-0.323548	0.0929253	0.265124	-0.229966	-0.352773	0.0235744	-0.848771	-1.13776	-0.274891	-0.43348	0.146499	0.294014	0.476419	-0.151971	0.476419	-1.13776	NA
Glyma.20G064500	Chr20	1	21930212	21930913	702	0.671136	0.987976	-1.01867	0.256112	0.214835	-0.10482	0.421258	0.217673	-0.0963421	0.328265	-0.0160534	-0.650892	-0.154486	-0.163439	0.332893	0.130848	-0.37805	0.347545	0.987976	-1.01867	Block11256
Glyma.20G065100	Chr20	1	23009692	23012947	1871	-0.0437469	0.154991	-1.13417	0.22902	0.133499	-0.111356	-0.11701	-0.0120148	0.25597	-0.306455	0.141356	0.273038	-0.0478265	0.106473	0.1813	0.132447	0.0706856	0.0379675	0.273038	-1.13417	Block11256
Glyma.20G082500	Chr20	1	31130807	31133107	2301	-0.11681	0.637679	-1.4746	-0.225947	-0.494413	-0.096665	0.472456	0.281833	0.110619	-0.15482	-0.0970686	-0.383291	-0.330561	-0.237461	0.114078	0.162587	0.0344487	0.556395	0.637679	-1.4746	Block11344
Glyma.20G110800	Chr20	1	35299745	35301960	988	-0.00311435	0.0647209	-1.4602	-0.0194608	-0.388927	-0.678212	0.460714	-0.0166115	-0.453717	-0.302934	-0.92996	-1.6377	-0.290394	-0.753736	-0.139237	-0.077137	0.370656	-0.189899	0.460714	-1.6377	NA
Glyma.20G121800	Chr20	1	36439119	36442436	1693	0.156541	1.1627	-0.659213	0.272929	-0.294377	-0.18048	-0.0203705	-0.2419	-0.133365	-0.0761107	0.0542845	-0.698337	-0.181015	-0.417628	-0.276794	-0.157603	-0.325515	-0.054297	1.1627	-0.698337	NA
Glyma.20G144600	Chr20	1	38316720	38324857	3520	0.0205496	0.361962	-1.3882	0.454993	0.429125	-0.355093	-0.0962287	0.175531	0.0738508	-0.667591	-0.991983	-1.19806	0.0430383	0.110589	-0.624424	-0.180925	-0.16471	-0.278409	0.454993	-1.3882	Block11975
Glyma.20G179600	Chr20	1	41714689	41719977	3609	0.618436	0.908203	-1.44937	0.47652	-0.484497	-0.912542	0.996281	0.0560567	-0.916437	0.0625576	-1.2267	-1.5045	0.042545	-0.43518	-0.696757	0.338081	0.104417	-0.437437	0.996281	-1.5045	NA
Glyma.20G185900	Chr20	1	42450084	42450725	642	0.23775	0.0602526	-0.755763	-0.237096	-0.287933	0.0587811	-0.0695003	0.239133	-0.997473	0.0429417	-0.110135	-1.00412	-0.505354	-0.0615022	0.24147	-0.0381235	0.181567	-0.727942	0.24147	-1.00412	Block12068
Glyma.20G203700	Chr20	1	44060408	44061579	1172	-0.0660225	0.771443	-2.22339	0.10098	-0.537597	0.0676551	-0.00177019	0.3252	-0.705665	-0.445095	-0.609553	-0.766501	0.126642	-0.501652	0.712043	-0.088441	0.367606	0.05321	0.771443	-2.22339	NA
Glyma.20G217600	Chr20	1	45339886	45344226	2399	0.40382	0.282523	-1.38519	0.0468167	-0.026158	-0.782271	0.0780612	-0.00449578	-0.453547	-0.00612504	-0.128253	-1.31285	0.0269821	-0.00732411	-0.57508	0.0314469	-0.079847	-0.40998	0.40382	-1.38519	NA
Glyma.20G241500	Chr20	1	47259311	47261877	1303	0.362483	0.835657	-0.5264	0.401076	0.111723	-0.392839	0.920423	-0.00994159	-0.329386	-0.083413	-0.247376	-1.14726	-0.0234196	0.179638	0.0337975	0.152769	-0.102525	-0.332006	0.920423	-1.14726	NA
Glyma.20G241600	Chr20	1	47264160	47266795	1409	0.258096	0.0982875	-1.51694	0.212499	0.0348837	-0.465604	-0.0158762	0.373063	-0.396867	-0.688645	-0.369953	-1.36371	-0.149852	-0.126532	-0.101819	0.269048	0.346657	-0.0523511	0.373063	-1.51694	Block12125
Glyma.U020900	scaffold_21	1	3405940	3411381	2864	-0.299038	0.369979	-2.049	-0.500729	0.315214	-0.255809	0.170584	0.344194	-0.988923	-0.56845	0.0225102	-1.24352	0.0594785	0.707167	0.210305	0.144913	0.388071	-0.384419	0.707167	-2.049	NA
Glyma.U029900	scaffold_28	1	216335	220120	1619	0.716224	0.322888	-2.10051	-0.180724	-0.433575	-0.0638663	0.680993	0.200482	-0.0462867	0.167058	-0.468467	-1.19535	-0.488365	-0.249932	0.523688	-0.10404	0.274353	0.187503	0.716224	-2.10051	NA
Glyma.U030000	scaffold_28	1	221469	221684	216	0.0164129	-0.15552	-0.46238	0.115301	-0.333092	-0.269256	-0.200101	-0.340509	0.178758	-0.0349211	-0.028556	-0.673676	-0.203802	-0.172852	0.0102256	-0.031019	0.348979	1.02637	1.02637	-0.673676	NA
Glyma.01G007800	Chr01	1	763217	772000	3143	0.429066	-0.222008	1.08452	0.352269	0.317791	0.19658	-0.0341306	-0.264935	0.528747	0.19969	0.145646	-0.378158	0.579918	0.613197	0.297041	0.485813	0.112041	0.200228	1.08452	-0.378158	NA
Glyma.01G012700	Chr01	1	1140307	1232394	2772	-0.0414476	0.38774	0.17396	-0.301481	0.144942	0.497196	-0.359915	-0.0419345	0.256842	0.00378237	0.145684	-0.841826	-0.000399839	0.172693	1.11484	0.318619	0.142469	0.170776	1.11484	-0.841826	NA
Glyma.01G018100	Chr01	1	1745243	1746174	899	-0.299729	0.517233	1.54661	0.157774	0.203046	0.734244	-0.0800755	-0.400785	0.425377	-0.61011	0.287888	0.575095	-0.434282	0.300255	0.629622	0.108703	0.0345086	0.232412	1.54661	-0.61011	NA
Glyma.01G025000	Chr01	1	2557895	2560286	2392	0.330296	0.101466	1.25699	-0.266374	0.220715	0.573718	-0.00787094	0.10173	0.167739	-0.173473	0.271414	-0.472118	-0.31801	0.00425519	0.628642	0.446795	0.116983	0.355468	1.25699	-0.472118	NA
Glyma.01G028200	Chr01	1	2934637	2938610	1427	0.0397727	-0.28466	1.36911	0.0978483	0.294591	0.664835	-0.512845	-0.0741871	0.388043	-0.154558	0.730135	0.619382	0.314167	0.31313	0.510379	0.421265	-0.0759855	0.43387	1.36911	-0.512845	Block390
Glyma.01G034900	Chr01	1	3605140	3615937	2394	0.180918	0.0468656	1.35246	0.237621	0.775674	0.324507	0.0563491	-0.277937	0.786647	-0.231084	0.577356	0.0140018	0.0274522	0.479854	0.19479	0.317999	-0.367749	-0.172704	1.35246	-0.367749	NA
Glyma.01G062000	Chr01	1	8618190	8631264	4889	0.183465	0.269349	1.27299	0.297935	0.373999	0.407255	-0.604206	0.0929695	0.762501	0.220141	0.603109	0.148028	0.567126	0.61506	0.192946	0.167895	-0.0520315	0.0508101	1.27299	-0.604206	Block497
Glyma.01G068000	Chr01	1	11288738	11298036	2917	0.117029	0.2003	1.0861	0.168226	0.447785	0.281901	-0.34107	0.165804	0.499072	0.249608	0.42098	0.278477	0.398284	0.508319	0.126435	0.226643	-0.0669293	0.23971	1.0861	-0.34107	Block505
Glyma.01G104000	Chr01	1	35074674	35085317	3368	-0.596621	-0.945579	1.15576	0.28947	0.659236	0.473164	-0.69955	-0.0727207	0.571118	0.113741	0.415752	1.06653	0.566944	0.653499	0.178696	0.178862	0.147045	0.41168	1.15576	-0.945579	Block532
Glyma.01G109700	Chr01	1	37333966	37338655	2187	-0.180143	0.25963	1.11576	0.440801	0.40041	0.563891	-0.366973	0.058512	0.559772	0.282296	0.474571	0.189064	0.709392	0.687531	0.367067	0.246704	0.0911337	0.098973	1.11576	-0.366973	NA
Glyma.01G110100	Chr01	1	37387629	37391634	2284	0.188528	0.00651256	1.57224	0.549208	0.506363	0.267311	-0.117132	-0.00154329	0.374559	-0.171287	0.550684	0.611194	0.385821	0.129026	0.51621	0.224718	0.064898	0.20902	1.57224	-0.171287	NA
Glyma.01G124200	Chr01	1	42907714	42914866	2427	-0.151618	0.253931	1.24672	0.052634	0.00793174	0.185837	-0.257227	-0.0924894	0.0812668	-0.0661021	0.534987	0.0747907	0.0160306	0.0841405	-0.0841705	-0.0491394	-0.27173	-0.0949058	1.24672	-0.27173	Block534
Glyma.01G127500	Chr01	1	43934357	43937895	2736	0.696948	0.188108	1.01452	0.255495	0.710499	0.510934	0.451858	-0.213901	0.560469	0.0896845	0.493095	0.00893947	0.414571	0.660024	0.575243	0.187543	-0.144193	0.149957	1.01452	-0.213901	Block577
Glyma.01G144500	Chr01	1	47870404	47887173	3875	0.116371	-0.16664	1.17513	-0.139847	0.847301	0.320501	-0.163525	0.00614141	0.266392	-0.0338955	0.362793	-0.367766	-0.0257769	0.596897	0.479455	0.668835	0.221343	0.137801	1.17513	-0.367766	NA
Glyma.01G145400	Chr01	1	48017467	48024254	4193	0.23996	0.36514	0.873342	0.12848	1.03509	-0.073381	-0.537712	0.166152	0.365191	0.457498	0.319293	-0.0272437	0.305551	0.441288	-0.161792	0.124924	-0.0400697	-0.132003	1.03509	-0.537712	NA
Glyma.01G160300	Chr01	1	49878519	49885072	2828	0.837483	-0.251586	1.11408	0.152898	0.390058	0.0656735	-0.103411	-0.256118	0.402988	0.0506406	0.0701011	-0.321722	0.00891547	0.425925	-0.091922	0.287892	-0.0875597	0.09863	1.11408	-0.321722	Block619
Glyma.01G169500	Chr01	1	50701453	50703401	1949	0.869138	0.0810868	1.49395	0.747831	0.388249	0.0460998	-0.04434	0.00993639	0.0453421	0.378141	0.361209	0.115804	0.592932	0.296911	0.102222	0.195145	-0.0344105	-0.0742233	1.49395	-0.0742233	NA
Glyma.01G224100	Chr01	1	55285613	55286944	1332	0.351419	-0.246515	1.23523	0.193274	0.466124	0.127596	-0.579609	-0.316804	1.35745	0.435684	0.405381	0.596352	1.2075	0.547533	0.311592	0.686625	-0.199681	1.19587	1.35745	-0.579609	Block658
Glyma.01G236300	Chr01	1	56167008	56174851	2884	0.134735	0.327537	1.15229	0.187706	0.45918	-0.119679	-0.0139108	-0.178999	0.292997	-0.414623	0.200716	-0.308918	0.177686	-0.0930096	-0.189573	-0.269954	-0.351638	0.0233965	1.15229	-0.414623	Block667
Glyma.01G238600	Chr01	1	56294496	56297459	2248	0.302116	0.0665294	1.00906	0.280522	0.220589	0.369797	-0.449504	-0.0568913	0.461416	-0.0245712	0.184116	0.374389	0.361081	0.246672	0.286119	0.109164	-0.195452	0.0269254	1.00906	-0.449504	Block667
Glyma.02G005200	Chr02	1	574679	579360	2025	0.370563	-0.413474	1.45941	0.106563	0.56654	0.288935	-0.534289	-0.0470254	0.369565	-0.00749581	0.745086	0.20743	0.304296	0.61241	-0.0445212	0.429206	0.000559629	0.0089332	1.45941	-0.534289	Block694
Glyma.02G016500	Chr02	1	1478070	1483258	2144	0.770052	0.443869	1.26596	-0.18874	0.242637	-0.133038	-0.130403	-0.125736	-0.144607	-0.357743	0.0809935	-0.287185	-0.0214589	0.196169	0.101158	0.0683546	-0.23462	-0.176542	1.26596	-0.357743	Block722
Glyma.02G032400	Chr02	1	2956524	2960612	1394	0.392522	-0.490155	1.22818	0.603489	0.645496	0.431849	0.0897444	-0.426947	0.000681953	-0.501758	0.565342	0.480252	0.750708	0.738925	0.636208	0.154295	-0.128515	-0.288352	1.22818	-0.501758	Block731
Glyma.02G037000	Chr02	1	3442643	3445984	1783	0.0381452	-0.312944	1.07513	0.113909	0.172368	0.479416	-0.369938	-0.00366935	0.488097	0.140628	0.634151	0.918069	0.392021	0.381373	0.307682	0.188742	-0.0610407	0.338769	1.07513	-0.369938	NA
Glyma.02G039900	Chr02	1	3739825	3749712	2718	-0.447463	-0.441236	1.4932	0.270395	0.747495	0.819809	-0.587317	-0.0606523	0.634344	-0.366099	0.39134	1.23421	0.623636	0.819583	0.735374	0.28544	0.171774	0.577556	1.4932	-0.587317	Block763
Glyma.02G040100	Chr02	1	3776461	3777774	1314	0.478285	0.467081	1.62333	-0.100973	0.37446	0.443764	-0.083458	-0.0312824	0.408734	0.0106149	0.546464	0.0218253	-0.0504233	0.454789	0.64326	0.160982	0.0445968	0.441642	1.62333	-0.100973	Block763
Glyma.02G046200	Chr02	1	4249191	4251536	2010	0.675469	-0.00331457	1.02025	0.127488	0.245357	0.0620331	-0.0366217	-0.0501543	0.155874	-0.0571394	0.25585	0.0379451	-0.0204554	0.410939	0.013971	0.1079	0.14312	0.0155984	1.02025	-0.0571394	NA
Glyma.02G069700	Chr02	1	6131843	6132799	957	0.833868	-0.132643	1.12498	0.046948	0.284267	0.0978671	-0.310579	-0.080016	0.257488	-0.0710095	0.105254	0.230088	0.211316	0.285243	0.18215	0.0277137	0.197677	0.325799	1.12498	-0.310579	Block897
Glyma.02G097300	Chr02	1	8742027	8749017	3722	0.451416	-0.216685	1.19452	0.0280076	0.746902	-0.00607263	-0.563829	-0.371123	0.530888	0.0790477	0.629422	0.394152	-0.0219684	0.477517	-0.193959	0.365434	-0.212032	-0.0439539	1.19452	-0.563829	Block1010
Glyma.02G120300	Chr02	1	11862175	11866155	2257	0.61849	-0.119829	1.80197	0.0277136	0.405672	0.625064	-0.81938	-0.0169379	1.07015	0.324393	0.731395	0.127317	0.673457	0.884663	0.1481	0.302467	-0.290294	0.0638506	1.80197	-0.81938	Block1086
Glyma.02G175500	Chr02	1	28279741	28284443	2675	0.663363	0.021127	0.823972	0.234476	0.794953	0.186022	0.0419772	0.00303983	0.210778	0.142026	0.689987	-0.0169754	0.515634	1.00898	0.20975	0.191503	-0.092954	0.0975472	1.00898	-0.092954	NA
Glyma.02G178400	Chr02	1	30181591	30182617	1027	0.0200716	-0.0094163	1.3965	-0.139592	0.587385	0.30706	0.147882	-0.260075	0.400096	-0.464377	0.49894	0.584571	-0.176686	0.397326	0.137	0.356562	-0.176257	0.0377035	1.3965	-0.464377	Block1179
Glyma.02G184400	Chr02	1	32178452	32187747	2505	-0.460412	-0.661712	1.05285	0.0212888	0.00206354	0.439741	-0.73996	-0.144043	0.524178	-0.309991	0.351199	0.511419	0.861701	0.287932	0.357479	0.37486	0.370031	0.528361	1.05285	-0.73996	Block1184
Glyma.02G198200	Chr02	1	37872345	37874341	1997	0.994428	0.420445	1.09079	0.118128	0.406899	0.452605	0.478775	-0.219356	0.363149	0.123251	0.0800324	-0.0598361	0.0403888	-0.0307389	0.494653	0.352856	0.00802943	0.223559	1.09079	-0.219356	Block1184
Glyma.02G199300	Chr02	1	38245571	38246810	1215	-0.00432134	-0.0833707	1.13869	-0.0472921	0.205228	-0.0109935	-0.100813	-0.201761	0.150917	0.118168	0.39358	0.189939	0.236245	0.0511945	0.277591	0.119249	0.146758	-0.00718922	1.13869	-0.201761	Block1184
Glyma.02G203600	Chr02	1	38903076	38906813	3033	0.297651	-0.256337	1.38767	0.137509	0.347235	0.172362	-0.663399	-0.128582	0.505091	-0.0472143	0.517231	0.330938	0.18107	0.0302988	0.133659	0.0525635	-0.00791342	0.437429	1.38767	-0.663399	Block1185
Glyma.02G209000	Chr02	1	39419775	39426071	1619	-0.256439	-0.286005	1.24311	-0.0767666	0.168812	0.338556	-0.450998	-0.22004	0.170408	0.027398	0.684662	1.15059	0.0198451	0.0973733	0.460999	0.239882	-0.135308	0.213658	1.24311	-0.450998	Block1189
Glyma.02G213000	Chr02	1	39909253	39911759	1667	-0.334017	0.0737756	2.15629	-0.837969	0.277027	0.557864	-0.631516	-0.121405	0.82866	-0.223018	0.0409817	-0.449942	-0.837969	-0.0187752	0.436448	0.350086	-0.0475545	0.205856	2.15629	-0.837969	NA
Glyma.02G215000	Chr02	1	40110280	40115484	3485	0.663877	-0.188133	1.01315	0.0738616	0.494623	0.0548103	-0.129597	-0.187355	0.252944	-0.017914	0.663907	0.0456959	0.111216	0.430465	0.101096	0.224645	-0.0962447	0.195465	1.01315	-0.188133	NA
Glyma.02G237000	Chr02	1	42499821	42505959	2797	0.584604	0.293459	1.07748	0.298929	0.660881	0.484591	-0.0862312	0.169719	0.455447	0.0978695	0.652195	0.101692	0.216627	0.481213	0.201122	0.237637	0.137259	-0.00509362	1.07748	-0.0862312	Block1241
Glyma.02G245000	Chr02	1	43323115	43329339	1978	0.410933	-0.156107	1.56614	-0.429791	0.288949	0.22137	0.0159434	-0.193721	0.436034	-0.0497896	0.321471	-0.0288661	-0.297488	0.0501056	0.0780821	0.265941	-0.103948	-0.23078	1.56614	-0.429791	Block1265
Glyma.02G252200	Chr02	1	43927065	43932886	2900	-0.0468179	0.216126	1.55136	-0.132737	0.435228	0.599053	-0.732432	-0.260043	0.508619	-0.114144	0.106105	-0.587894	0.28308	0.370208	0.949035	0.275293	-0.100951	0.0250603	1.55136	-0.732432	Block1284
Glyma.02G252700	Chr02	1	43997070	43999762	2365	0.310318	0.493354	1.13161	-0.100213	0.816282	0.370685	0.122254	-0.121633	0.409056	0.0167185	0.291334	-0.298947	0.129421	0.602596	0.0787332	0.333456	-0.149574	-0.101747	1.13161	-0.298947	NA
Glyma.02G266200	Chr02	1	45092859	45097191	1547	-0.146454	0.18944	1.0353	-0.0703381	0.352134	0.397814	-0.773363	-0.159704	0.444138	-0.0173795	0.403158	-0.0490466	0.192256	0.453456	0.215763	0.111251	-0.223562	-0.000501882	1.0353	-0.773363	NA
Glyma.02G279000	Chr02	1	46128680	46132442	1321	0.423227	-0.0207585	1.00887	0.22548	0.498803	0.00792812	-0.492338	-0.225305	0.118727	0.0441145	0.408517	0.246712	0.0586313	0.584135	0.278488	0.193772	-0.235872	-0.0636936	1.00887	-0.492338	NA
Glyma.03G001700	Chr03	1	187369	191062	2449	-0.298553	-0.222353	1.26027	-0.279226	0.613444	0.183315	-0.474229	-0.162197	0.550828	-0.372105	0.83672	0.250223	-0.180096	0.364377	-0.0331769	0.39624	-0.0742527	0.389324	1.26027	-0.474229	NA
Glyma.03G019000	Chr03	1	1895988	1901128	2687	0.622696	1.03287	1.30249	0.0366648	0.623761	0.10518	-0.25583	0.253839	0.42358	0.389381	0.528901	-0.00943762	0.155361	0.323281	-0.0823433	0.297494	0.177042	0.0894837	1.30249	-0.25583	NA
Glyma.03G035600	Chr03	1	4295128	4296444	806	0.31385	-0.0407772	2.00461	0	0.040014	0.0387869	0	0	0.0997821	-0.00352811	-0.0407772	0.0372601	0	0	0	0	0	0	2.00461	-0.0407772	Block1788
Glyma.03G040500	Chr03	1	5063525	5065688	796	1.18862	0.0302577	0.961322	-0.318238	0.480575	0.459369	-0.254458	-0.390695	0.19187	-0.133813	0.145268	-0.264209	-0.299724	0.19991	0.21357	0.581768	-0.386635	0.247416	1.18862	-0.390695	Block1793
Glyma.03G060300	Chr03	1	8759685	8761792	1298	-0.0386582	0.532553	0.238588	-0.0466725	0.224545	-0.186572	-0.525454	-0.387086	-0.273246	0.266738	1.02798	0.408707	-0.0407862	0.491908	-0.0553415	-0.169989	-0.401604	-0.282796	1.02798	-0.525454	Block1882
Glyma.03G074800	Chr03	1	18555468	18558847	2967	0.0641409	0.294698	1.38294	0.296173	0.607167	0.573105	-0.50513	0.186549	0.541594	0.390377	0.717487	0.250457	0.59578	0.960418	0.365506	0.146354	0.362149	0.27491	1.38294	-0.50513	Block2054
Glyma.03G089400	Chr03	1	26663391	26665252	963	0.169009	-0.194068	1.26875	0.162134	0.334059	0.125065	-0.0866641	-0.323094	-0.0351519	-0.108376	0.848335	0.289557	0.0611842	0.526009	0.402362	0.339058	-0.307847	-0.0770145	1.26875	-0.323094	Block2086
Glyma.03G113700	Chr03	1	32097923	32099740	1033	0.425849	-0.211363	1.25459	-0.171365	0.580196	0.32122	-0.0840181	-0.67799	0.334073	-0.501793	0.290743	-0.240872	0.0646249	0.352408	0.230553	0.272964	-0.233968	0.190421	1.25459	-0.67799	Block2104
Glyma.03G117500	Chr03	1	32675475	32678453	1691	0.639739	0.00846127	1.24152	0.328535	0.795324	0.278876	0.508655	0.00416074	0.644165	-0.0527071	0.836007	0.0768295	0.202109	0.44783	0.0103788	0.506156	0.261097	-0.00224076	1.24152	-0.0527071	Block2105
Glyma.03G123600	Chr03	1	33648276	33651507	1787	0.951395	0.248823	1.21853	0.159736	0.400315	0.154796	-0.206896	-0.168111	0.217149	-0.167382	0.495191	-0.00406653	0.299468	0.264454	0.174706	0.16395	0.0991292	0.192982	1.21853	-0.206896	Block2113
Glyma.03G128000	Chr03	1	34248662	34250541	721	0.355581	-0.412247	1.1364	-0.470941	0.69193	0.142148	-0.133818	-0.47239	0.427413	-0.562257	0.261381	0.152089	-0.326614	0.192048	0.283473	0.848705	-0.121609	0.17763	1.1364	-0.562257	Block2119
Glyma.03G140700	Chr03	1	35670280	35674146	3310	0.649834	0.00627291	1.10674	0.141912	0.763152	0.196143	-0.137123	-0.118594	0.233973	0.152494	0.419397	-0.121044	0.0194563	0.38924	0.0976288	0.265392	-0.0747126	0.258773	1.10674	-0.137123	Block2158
Glyma.03G141600	Chr03	1	35756913	35760894	2504	0.208244	0.224938	1.01797	0.40279	0.51673	0.0909939	-0.143545	-0.206177	0.393019	0.170043	0.0415854	0.126215	0.439655	0.595521	-0.129206	0.405727	0.0426191	0.02834	1.01797	-0.206177	Block2161
Glyma.03G141800	Chr03	1	35784951	35786210	1165	0.958812	-0.267331	1.51825	0.317706	0.299416	-0.156345	0.00680484	-0.0804885	0.453115	-0.24576	0.0192718	-0.186962	0.0253859	0.292798	-0.184425	0.22905	0.0266183	0.212084	1.51825	-0.267331	NA
Glyma.03G147200	Chr03	1	36286398	36287718	1321	-0.225021	-0.278076	1.155	0.354172	-0.102551	0.139107	-0.38263	-0.178392	0.0273142	-0.160883	0.566605	0.190926	0.152081	-0.153273	0.469122	0.341151	-0.144827	-0.172304	1.155	-0.38263	Block2174
Glyma.03G164300	Chr03	1	37934913	37940176	2450	0.189595	0.218059	1.15526	0.242847	0.436302	0.276401	-0.275332	0.0852662	0.359577	-0.0279173	0.482534	0.26043	0.333064	0.394251	0.41288	0.220219	0.118216	-0.0789111	1.15526	-0.275332	Block2222
Glyma.03G166500	Chr03	1	38105119	38108220	1244	-0.228708	-0.536253	1.0037	0.00351309	0.0998522	0.357709	-0.381407	-0.285842	0.250705	-0.0608135	0.730349	0.111998	0.668691	0.601514	0.507689	0.150529	0.350509	-0.057184	1.0037	-0.536253	Block2222
Glyma.03G177700	Chr03	1	39046642	39051177	1335	0.591622	-0.115741	1.18127	-0.109399	0.432976	0.140742	0.23932	-0.226606	0.124536	-0.217763	0.132976	-0.207152	-0.0758282	0.612305	0.0277093	0.400692	-0.194045	-0.138072	1.18127	-0.226606	Block2236
Glyma.03G178700	Chr03	1	39118331	39119191	861	0.823658	0.312428	1.40082	0.245018	0.533273	0.515307	-0.0107654	0.250984	0.642421	-0.358184	0.819149	0.163075	-0.00591703	0.589727	0.288399	0.432432	0.267097	0.317752	1.40082	-0.358184	Block2237
Glyma.03G183000	Chr03	1	39487236	39488290	497	0.389825	-0.239118	1.04683	-0.416926	0.616474	-0.0583254	-0.296892	-0.214229	0	-0.622067	0.456402	0	0.161283	0.65925	-0.0583254	1.06788	0.401989	0.17997	1.06788	-0.622067	Block2239
Glyma.03G189800	Chr03	1	40060513	40063022	2435	0.736481	3.95e-05	1.10848	0.0655511	0.625709	0.172959	-0.540827	-0.610626	0.214377	-0.497693	0.569546	-0.101092	0.460394	0.583515	0.299306	-0.0771118	-0.0379043	0.102839	1.10848	-0.610626	NA
Glyma.03G193600	Chr03	1	40449494	40453538	1338	0.0218155	-0.12008	1.55401	-0.0958423	0.0732826	0.539772	-0.743295	-0.156547	0.450442	0.000709064	0.460133	0.105574	0.105895	0.282606	0.368011	0.00169229	0.0815587	-0.0461099	1.55401	-0.743295	Block2250
Glyma.03G196400	Chr03	1	40607544	40609281	1738	1.04166	0.0624157	1.0506	0.320738	0.398863	0.0867771	0.173117	-0.18226	0.189634	0.189101	0.622184	-0.146813	0.0937775	0.212428	-0.044543	0.293869	0.0866796	0.15198	1.0506	-0.18226	Block2253
Glyma.03G217700	Chr03	1	42151854	42153253	1400	0.752575	-0.14383	1.04602	0.420342	0.769049	0.0636632	0.713504	-0.0773265	-0.171693	-0.179162	-0.0974716	-0.0289757	-0.0830931	-0.0906979	0.0176356	1.05944	0.0469684	-0.205734	1.05944	-0.205734	Block2276
Glyma.03G218700	Chr03	1	42230714	42238940	3578	0.00115097	-0.285964	1.35352	0.465896	0.813156	0.340582	-0.295959	-0.0994169	0.312996	-0.229627	0.644507	0.183863	0.279031	0.58316	0.0578306	0.365586	0.10834	0.0841119	1.35352	-0.295959	Block2280
Glyma.03G224600	Chr03	1	42691333	42695349	2508	0.527705	-0.148917	1.20598	-0.0329428	0.729417	0.0983878	-0.187643	-0.276686	0.394846	-0.15129	0.35523	-0.0371715	-0.0737844	0.701201	0.099008	0.071766	-0.196727	-0.110793	1.20598	-0.276686	Block2281
Glyma.03G258900	Chr03	1	45323059	45326819	3416	-0.00254895	-0.0993415	1.02903	9.2e-05	0.473095	0.0818601	-0.129246	-0.226879	0.0662959	-0.202354	0.809177	0.531119	0.243818	0.780024	0.381598	0.302705	0.139121	0.165469	1.02903	-0.226879	Block2374
Glyma.03G259500	Chr03	1	45369926	45371523	1598	0.828975	0.0564315	1.05577	0.134192	0.0694172	0.540136	-0.0923106	-0.117807	0.144438	-0.0733354	0.0352416	0.226152	-0.054908	-0.181189	0.647381	0.0350357	-0.204461	0.341571	1.05577	-0.204461	Block2374
Glyma.04G002900	Chr04	1	227965	229998	1845	0.257588	0.0487758	1.01754	0.0156728	0.296075	0.0763304	-0.511709	-0.237065	0.171935	0.0744243	0.480692	0.277736	0.019982	0.335699	0.0156504	0.208695	-0.267984	-0.0558284	1.01754	-0.511709	Block2385
Glyma.04G005200	Chr04	1	433402	436407	1679	0.518735	-0.29024	1.67195	-0.328136	1.02782	0.112807	-0.104503	-0.188072	0.346259	-0.258297	0.132584	0.468294	-0.458965	0.107562	0.033478	0.167155	-0.0649256	-0.0369435	1.67195	-0.458965	Block2385
Glyma.04G007100	Chr04	1	545441	546561	1121	0.742723	-0.686526	1.07242	-0.175191	0.620879	0.421544	-0.269331	-0.257158	-0.364113	-0.11581	0.0373165	-0.0117725	-0.175367	0.192175	0.298259	0.041897	0.336745	-0.0144847	1.07242	-0.686526	NA
Glyma.04G023900	Chr04	1	1919645	1923318	1960	0.321365	0.727552	0.871576	0.343502	0.704215	0.119977	0.0766863	-0.000778485	0.32706	0.256662	1.23825	0.2842	0.1086	0.814281	-0.0114924	0.132041	-0.0553231	0.0948909	1.23825	-0.0553231	Block2393
Glyma.04G024400	Chr04	1	1947786	1949039	713	0	0	0.4058	-0.0402991	0.037878	1.10465	0.0155225	0	0.463367	0	0	-0.41039	-0.0402991	0	0.362436	0.0155804	0	0.405637	1.10465	-0.41039	Block2394
Glyma.04G024600	Chr04	1	1962138	1965096	1504	0.467371	0.0272435	1.14771	0.0608555	0.334816	0.00439413	0.100165	0.0135839	0.103106	-0.0738961	0.191254	0.110955	0.0968174	0.324741	0.177838	0.107165	0.15686	-0.154416	1.14771	-0.154416	Block2394
Glyma.04G040600	Chr04	1	3239924	3245383	3254	0.299191	-0.170296	1.67428	0.144211	0.973241	0.26366	-0.259812	0.265625	0.46905	-0.0848767	0.445351	0.394359	-0.0716226	0.161431	0.132817	0.283962	0.142682	0.092106	1.67428	-0.259812	Block2411
Glyma.04G068400	Chr04	1	5714874	5717332	1665	0.328676	-0.0773768	1.37779	0.0734146	0.491198	0.809918	-0.692134	-0.397494	0.434506	0.0347149	0.284633	-0.270282	0.367413	0.161459	0.236156	-0.0456987	-0.418307	0.246663	1.37779	-0.692134	NA
Glyma.04G080600	Chr04	1	6773967	6780762	3622	0.755262	-0.0433768	1.17905	0.156851	0.361644	0.0274742	-0.0590885	-0.194003	0.176608	0.0117656	0.20671	-0.0693049	0.20825	0.292702	0.012265	0.268947	-0.0180077	-0.018459	1.17905	-0.194003	NA
Glyma.04G084900	Chr04	1	7199722	7201249	1263	0.655096	0.260227	1.0329	-0.336356	0.172031	-0.0932907	0.32986	-0.0525178	0.0697948	0.244969	0.278733	0.0585333	-0.464556	0.0370687	-0.273973	0.254374	-0.100494	0.130271	1.0329	-0.464556	Block2472
Glyma.04G088600	Chr04	1	7618160	7618582	423	0.252773	0.110604	1.0459	-0.0358177	0.319143	0.0746501	0.0466065	-0.607303	0.128299	0.240982	0.236116	0.139652	0.194508	0.35823	0.00837315	0.0491443	-0.21849	0	1.0459	-0.607303	NA
Glyma.04G092000	Chr04	1	8107829	8107939	111	0.247834	0.0168885	2.19648	0.634804	0.504436	0.614859	-1.6146	-0.163202	0.758937	-0.15455	1.70698	1.03743	0.506502	1.09426	1.28857	-0.434151	0.542538	1.19319	2.19648	-1.6146	NA
Glyma.04G093300	Chr04	1	8269451	8271599	1944	0.609852	-0.699893	1.42637	-0.370199	0.108756	0.36678	-0.451016	-0.391974	0.389336	-0.0258194	0.905008	0.549205	-0.148014	0.586459	0.275188	0.2698	-0.000464724	0.389785	1.42637	-0.699893	Block2490
Glyma.04G129900	Chr04	1	18144847	18146746	918	0.574008	-0.0431445	1.40331	-0.329988	0.806571	0.424654	-0.463237	-0.349128	0.434193	-0.408629	0.222927	-0.090203	-0.39508	0.64695	0.239031	0.497662	0.2623	0.482608	1.40331	-0.463237	Block2638
Glyma.04G151200	Chr04	1	33582445	33585382	1480	0.0960503	-0.0182012	1.13435	-0.0252209	0.305813	0.509853	0.241537	-0.375386	0.717055	0.222194	0.265828	0.179562	0.0299141	0.612954	0.362506	0.22227	-0.132038	0.437537	1.13435	-0.375386	Block2651
Glyma.04G249600	Chr04	1	51619327	51623683	2965	0.508788	-0.0427912	1.24739	0.163877	0.272122	0.219562	-0.439051	-0.138883	0.325506	-0.217378	0.537955	0.132435	0.341444	0.21592	0.11831	0.126394	-0.0812024	0.149985	1.24739	-0.439051	Block2838
Glyma.04G252700	Chr04	1	51934882	51939700	2594	0.551373	0.167156	1.04353	0.153308	0.268041	0.127516	0.542068	-0.168185	0.283555	-0.0567348	0.264538	0.0857208	0.126573	0.38572	0.0497265	0.074319	0.0373062	0.0185819	1.04353	-0.168185	Block2838
Glyma.05G009200	Chr05	1	819156	821435	1834	0.369014	0.207854	1.00539	0.0652394	0.471643	0.528027	0.127152	0.36799	-0.0305549	-0.216245	0.371349	-0.0903088	0.204643	0.496982	0.251251	0.0101808	0.240203	0.0695927	1.00539	-0.216245	Block2858
Glyma.05G020600	Chr05	1	1835748	1841498	3836	0.492318	-0.0165946	1.20951	0.576307	0.334463	0.0802497	-0.248951	-0.0358253	0.545385	0.217341	0.142914	-0.369525	0.642317	0.232471	-0.118271	0.163625	0.0222922	-0.0210421	1.20951	-0.369525	Block2865
Glyma.05G029700	Chr05	1	2547452	2549551	1422	0.315142	-0.00214797	1.15999	0.151885	0.899895	0.0851049	0.113472	-0.0964302	0.40747	-0.263055	0.392186	0.416259	0.0021723	0.512305	0.109101	0.265334	-0.146679	0.234203	1.15999	-0.263055	Block2873
Glyma.05G037800	Chr05	1	3361590	3364121	2511	0.946583	0.0982444	1.22799	0.362382	0.494192	0.245503	0.00255896	0.0500155	0.110995	-0.0420153	0.110587	0.210318	0.166833	0.118952	0.303187	0.213753	0.0150748	0.025661	1.22799	-0.0420153	Block2881
Glyma.05G039800	Chr05	1	3527513	3531628	2505	0.394045	-0.0089763	1.01071	0.125578	0.715222	0.277553	-0.0628586	-0.151749	0.188235	-0.212669	0.573454	-0.0919473	0.349494	0.713275	0.325091	0.199454	0.200449	0.250836	1.01071	-0.212669	NA
Glyma.05G049300	Chr05	1	4398234	4401872	3639	0.819216	0.0233284	1.03231	0.0720755	0.361264	0.00822875	-0.122886	-0.0585101	0.0624116	-0.0761617	0.0936712	-0.0760381	0.0214051	0.125396	0.00851193	0.147957	0.0433974	0.035602	1.03231	-0.122886	Block2896
Glyma.05G049800	Chr05	1	4458004	4458552	549	-0.216027	0.24252	0.956743	-0.301007	0.212155	-0.0575676	0.971806	0.0549431	0.341215	-0.188244	0.180278	-0.111974	-0.393639	0.0631834	-0.0575676	1.31919	0.00208926	0.29784	1.31919	-0.393639	Block2896
Glyma.05G050600	Chr05	1	4521617	4528313	1663	0.825617	0.107772	1.17493	-0.194401	0.451611	0.321516	-0.10699	-0.296912	0.169313	0.118221	0.502839	0.238807	-0.042106	0.369251	0.199498	0.365396	0.0768742	-0.107721	1.17493	-0.296912	Block2897
Glyma.05G053400	Chr05	1	4840434	4841854	934	0.362738	-0.0319883	1.62	0.303992	0.5265	0.574918	0.117432	-0.309731	0.357697	-0.210837	0.266243	0.692692	-0.015391	0.082382	0.203041	0.382179	-0.106616	-0.069004	1.62	-0.309731	Block2898
Glyma.05G068800	Chr05	1	7117939	7118829	891	0.5911	-0.0628577	1.4292	-0.078556	0.898733	-0.121735	-0.187256	-0.0636877	0.438257	0.177045	0.599976	0.576133	-0.197372	0.210716	0.253502	0.070414	-0.0204723	0.0364794	1.4292	-0.197372	Block2934
Glyma.05G092800	Chr05	1	23008303	23009233	931	0.785895	0.574493	1.21401	0.374788	0.0298901	-0.0718399	0.163015	-0.0901778	0.137782	0.249441	0.844198	1.03326	0.0826941	0.166372	0.439683	0.544766	-0.257443	0.298415	1.21401	-0.257443	Block3017
Glyma.05G097300	Chr05	1	25690760	25692626	1530	0.0495365	0.620975	0.502719	0.203961	-0.688255	0.0747807	-0.0954172	-0.00141677	1.01861	-0.281891	0.103188	-0.179812	0.017602	-0.802469	0.368431	-0.248782	-0.151848	0.526365	1.01861	-0.802469	Block3022
Glyma.05G114000	Chr05	1	30173156	30176087	1482	0.472782	0.43853	1.07542	0.151105	0.340826	0.235827	0.0380845	-0.0189641	0.463853	0.0472552	0.114598	0.472919	0.140274	-0.0070844	0.201289	0.337118	0.0888132	0.276439	1.07542	-0.0189641	Block3081
Glyma.05G133400	Chr05	1	32639275	32645811	2383	-0.182461	0	1.21424	-0.236322	0.390034	0.907404	-0.369908	-0.0259699	0.444229	-0.235269	0.0130001	-0.580882	-0.236322	0	0.672151	0.374867	-0.0259699	0.597458	1.21424	-0.580882	NA
Glyma.05G145700	Chr05	1	33946450	33950853	2870	-0.0566697	-0.612903	1.3398	0.104051	0.265705	0.924943	-0.903624	-0.379999	0.771482	0.276306	1.21827	1.10862	0.58887	0.751993	1.28568	0.278115	0.100613	0.679142	1.3398	-0.903624	NA
Glyma.05G148500	Chr05	1	34262809	34263641	833	0.747901	-0.023125	1.43914	-0.298775	0.959103	0.180286	-0.377625	-0.355669	0.0511839	-0.27856	-0.0388821	-0.299282	-0.279806	0.457651	0.492604	0.0592057	0.000193093	-0.270503	1.43914	-0.377625	Block3176
Glyma.05G150200	Chr05	1	34408019	34413932	4713	0.557895	-0.0739186	1.07448	-0.0547183	0.818083	0.0347297	0.499259	0.109901	0.741613	0.22081	0.402347	0.146284	-0.0717252	0.450744	0.0455532	0.382157	0.186386	0.336414	1.07448	-0.0739186	NA
Glyma.05G151200	Chr05	1	34489326	34501950	2721	0.278903	0.231292	1.13214	0.256094	0.795574	0.393026	-0.258524	-0.0190211	0.397905	-0.00341335	0.915764	0.265883	0.337808	0.595883	0.320915	0.27425	-0.00440476	0.169834	1.13214	-0.258524	NA
Glyma.05G151900	Chr05	1	34542243	34543022	780	-0.135327	-0.773238	1.49814	-0.191326	0.625559	0.318561	-0.641173	-0.537347	0.767045	-0.797358	0.483265	0.388134	0.0368673	0.440304	0.28397	-0.0538935	0.099952	-0.038394	1.49814	-0.797358	Block3182
Glyma.05G169000	Chr05	1	35947897	35955806	2132	0.475477	-0.115393	1.2091	0.3145	0.354885	0.0682947	0.177433	-0.165383	0.0890402	0.0878582	0.187931	-0.336698	0.192625	0.28051	-0.0397997	0.300752	-0.106823	-0.0388431	1.2091	-0.336698	Block3235
Glyma.05G179300	Chr05	1	36729040	36730078	974	-0.0129108	-0.207924	1.65709	0.79637	0.478116	0.596131	-0.828255	-0.707372	0.608316	-0.358532	0.534316	-0.490013	0.803964	0.945576	0.924267	0.425741	-0.361607	-0.0349424	1.65709	-0.828255	Block3247
Glyma.05G187700	Chr05	1	37387615	37391958	1359	0.287536	-0.19767	1.16812	-0.114731	0.204986	0.0119655	-0.121114	-0.0430256	0.438306	-0.344239	0.459028	0.131043	-0.126197	-0.0514362	0.00664584	0.0596236	0.0944075	-0.209987	1.16812	-0.344239	Block3256
Glyma.05G190300	Chr05	1	37601844	37604696	2276	0.696521	0.270773	1.51236	-0.058505	0.448863	0.259145	-0.0438877	-0.0314327	0.146644	0.05334	0.409892	0.021212	0.00601427	0.357965	0.212519	0.365352	-0.10299	0.0285726	1.51236	-0.10299	NA
Glyma.05G192700	Chr05	1	37794071	37796377	2307	0.337142	0.0532739	1.08113	0.221354	-0.14163	-0.0276412	0.148269	-0.10618	-0.256588	0.0768218	-0.0121295	0.517847	0.136577	-0.134689	0.113625	-0.0144897	-0.0479702	0.118542	1.08113	-0.256588	NA
Glyma.05G215500	Chr05	1	39615259	39617763	1684	0.74761	0.0731964	1.18749	0.0313255	0.231648	-0.03247	0.0717672	-0.192078	0.166503	0.0325197	0.102819	-0.0299435	-0.0993648	0.0741046	-0.014872	0.276266	0.0399621	-0.0128458	1.18749	-0.192078	Block3273
Glyma.05G229300	Chr05	1	40691621	40694760	1611	0.450691	0.0517799	1.23587	0.0623046	0.872971	0.395132	0.126477	-0.164564	0.0382923	0.256792	0.667638	-0.0119718	-0.0115835	0.588016	0.888893	0.593036	0.126392	0.0448905	1.23587	-0.164564	Block3315
Glyma.05G236600	Chr05	1	41293446	41294570	1125	0.153772	-0.168581	1.32349	-1.36198	0.328371	0.690363	0.0254702	-0.400204	0.867104	-0.000298696	-0.265057	0.403734	-1.12402	-0.0568796	-0.152747	0.435178	-0.194857	-0.15038	1.32349	-1.36198	Block3328
Glyma.05G245800	Chr05	1	41963088	41964593	1410	0.0897416	0.115501	1.58553	0.178582	0.486207	-0.0749796	0.527137	-0.0526542	1.0595	0.241028	0.277168	-0.589671	-0.548133	0.447051	-0.324256	0.708187	-0.453192	0.0331119	1.58553	-0.589671	Block3335
Glyma.06G005000	Chr06	1	424452	428423	2056	0.25938	-0.189124	1.50065	0.0470198	0.498264	0.282787	0.0429115	-0.156028	0.499395	-0.17779	0.340153	0.30044	-0.0256994	0.156999	0.307956	0.219979	-0.258825	0.242213	1.50065	-0.258825	Block3341
Glyma.06G018600	Chr06	1	1410153	1419086	3568	-0.0826962	0.132451	1.39948	-0.138637	0.473114	0.287548	-0.314594	-0.133334	0.506346	0.00298291	0.46242	0.614474	-0.0693393	0.17023	0.283235	0.222188	-0.144648	0.204751	1.39948	-0.314594	Block3359
Glyma.06G025300	Chr06	1	1920735	1921556	822	1.01975	-0.183668	1.24097	0.186371	0.595066	0.4218	-0.517432	-0.392169	-0.086401	-0.190617	0.695577	0.069252	0.430583	0.411512	0.846086	0.250816	-0.446809	0.35187	1.24097	-0.517432	Block3363
Glyma.06G025500	Chr06	1	1948590	1948952	363	0.733287	0.334031	0.635146	0.0152179	-0.0083859	0.848701	-0.520526	0.125769	-0.351107	-0.161169	1.01828	-0.241191	0.147576	0.682295	0.516076	0.0734114	-0.350715	-0.136698	1.01828	-0.520526	Block3363
Glyma.06G041500	Chr06	1	3139822	3144768	2275	0.0931519	-0.224068	1.77017	-0.00282022	0.815572	0.0751209	-0.0514862	0.00510604	0.575039	-0.0697104	0.300475	0.457589	-0.0123739	0.40111	0.0224788	0.46515	0.072514	0.233358	1.77017	-0.224068	Block3366
Glyma.06G069900	Chr06	1	5362065	5364564	1331	0.459801	-0.0193379	1.49419	0.159965	0.117666	0.422479	-0.44489	-0.205206	0.388872	0.115768	0.220796	0.119359	0.247115	0.136067	0.713496	0.152362	0.000660094	0.316642	1.49419	-0.44489	Block3392
Glyma.06G073600	Chr06	1	5664089	5669141	4384	-0.0140222	-0.569533	1.1221	0.132975	0.367013	0.212326	-0.737071	0.092189	0.454	-0.066827	0.411102	0.628329	0.334475	0.363708	0.138364	0.305769	0.0508222	0.210993	1.1221	-0.737071	Block3401
Glyma.06G078800	Chr06	1	6080839	6082716	1878	0.484763	-0.178682	2.13673	0.23625	0.471873	0.311516	-0.0394545	0.0757244	0.381122	-0.382622	0.16954	0.480241	-0.0434885	0.0282759	0.380984	0.166944	-0.0857922	0.190322	2.13673	-0.382622	Block3418
Glyma.06G081800	Chr06	1	6285537	6291930	3124	-0.0999146	0.056658	1.5441	0.237413	0.703361	0.472732	-1.29351	-0.0236992	0.744753	-0.245338	0.698089	1.0722	0.649155	0.502339	0.0926066	-0.0270416	-0.148474	0.253109	1.5441	-1.29351	Block3426
Glyma.06G086600	Chr06	1	6702285	6708748	3440	0.739224	0.580071	1.11137	0.388378	0.643209	0.106627	-0.0368349	-0.429485	0.0321212	0.146178	0.169928	-0.180961	0.303866	0.28894	0.15539	0.131515	-0.116157	-0.000201129	1.11137	-0.429485	Block3429
Glyma.06G089300	Chr06	1	6930121	6932797	2455	0.828081	0.392063	1.03182	0.124317	0.304723	0.266622	-0.340612	-0.143466	0.257295	0.18743	0.761956	0.429193	0.0396511	0.283987	0.0849088	0.0745133	0.0170563	0.494879	1.03182	-0.340612	Block3430
Glyma.06G090600	Chr06	1	7038427	7038837	411	0.444666	0.338412	1.24614	0.0233816	0.527277	0.4742	0.332497	-0.177356	0.540268	0.289859	0.450143	0.256706	-0.472207	0.545286	0.196675	0.135273	-0.23918	0.135932	1.24614	-0.472207	Block3435
Glyma.06G099600	Chr06	1	7915823	7918324	2060	0.26545	-0.521479	1.23001	-0.94876	0.415232	0.300119	-0.323278	-0.189122	0.233395	-0.297705	0.99518	0.175502	0.154094	0.703831	0.525283	0.202128	-0.150052	0.158362	1.23001	-0.94876	Block3458
Glyma.06G109900	Chr06	1	8889371	8891703	2333	0.284002	-0.110783	1.22455	0.224339	0.689875	0.426433	-0.224668	-0.0486953	0.269928	-0.0764756	0.259311	0.329327	-0.0139538	0.467284	0.324931	0.344892	0.219856	0.0205404	1.22455	-0.224668	Block3483
Glyma.06G119400	Chr06	1	9719172	9726254	3496	0.681657	0.297619	0.751689	0.114028	1.07454	0.280543	-0.115374	-0.141413	0.640778	0.142924	0.501187	0.374757	0.113577	0.598575	0.0514402	0.135158	-0.281319	0.230581	1.07454	-0.281319	Block3487
Glyma.06G119600	Chr06	1	9735603	9735773	171	-0.215669	-0.717671	2.49263	-0.0255193	0.582719	0.404072	-0.407711	-0.27091	1.15501	-0.642736	0.706333	1.90134	-0.161566	0.571777	-0.103641	-0.0211553	-0.500202	0.904468	2.49263	-0.717671	Block3487
Glyma.06G151300	Chr06	1	12334320	12343557	4203	0.413861	-0.0607336	1.06493	-0.166264	0.782647	0.316684	-0.0655722	-0.0783656	0.491069	0.140452	0.27625	-0.113219	0.100739	0.573859	0.212556	0.326133	-0.00602006	0.136319	1.06493	-0.166264	NA
Glyma.06G168300	Chr06	1	14057471	14059942	1517	0.0540534	-0.387857	1.05825	0.0546959	0.348726	0.489975	-0.229662	-0.412685	0.429845	-0.0736765	0.408329	-0.164352	0.387621	0.647007	0.468322	0.400731	-0.239878	0.437994	1.05825	-0.412685	Block3555
Glyma.06G176400	Chr06	1	14922256	14926725	2286	0.153411	0.0188778	1.32316	0.131888	0.594669	0.27693	-0.347873	0.0675491	0.304371	-0.3739	0.580961	0.283339	0.369787	0.402648	0.147721	0.261359	-0.0207363	0.0110614	1.32316	-0.3739	Block3572
Glyma.06G183400	Chr06	1	15779899	15782591	2637	0.412049	-0.0201874	1.0577	0.105711	0.283458	0.0889806	-0.0792704	0.0946403	0.436292	-0.0388171	0.117218	0.0910539	0.0674293	0.275196	-0.022497	0.1513	0.15889	0.192313	1.0577	-0.0792704	Block3607
Glyma.06G186500	Chr06	1	16225049	16230844	2516	-0.00893542	-0.0146887	1.11851	0.0617056	0.518809	0.211401	-0.424042	-0.0423361	0.456114	0.00027553	0.39111	0.428677	0.172326	0.284552	0.0967522	0.191723	0.100529	0.0357378	1.11851	-0.424042	Block3613
Glyma.06G190400	Chr06	1	16712088	16714812	1833	0.257169	-0.204239	1.1703	0.0557965	0.118862	0.19868	0.298222	0.115679	0.023618	0.0472656	0.21184	0.345848	-0.147583	-0.0503207	0.153549	0.464011	0.111287	-0.0304118	1.1703	-0.204239	Block3615
Glyma.06G219700	Chr06	1	24723554	24728247	2619	0.143866	-0.145244	1.00092	0.107236	0.598618	0.263411	-0.327826	-0.10413	0.518853	-0.121737	0.433586	0.316793	0.193011	0.291802	0.197551	0.0840034	0.0491802	0.207441	1.00092	-0.327826	Block3684
Glyma.06G232300	Chr06	1	36689881	36697080	2900	0.541084	0.51725	1.01513	0.272221	0.440092	0.121449	0.264559	0.0167739	0.472418	0.561885	0.874524	0.318729	0.0993366	0.555077	0.107134	0.351028	-0.0811301	-0.11835	1.01513	-0.11835	Block3711
Glyma.06G284500	Chr06	1	47294135	47297640	3098	0.667712	0.0967939	1.07304	0.0454869	0.7787	0.373986	-0.261867	-0.2886	0.637212	-0.0504782	0.349886	0.0609877	0.126435	0.483773	0.20968	0.2904	-0.255257	0.120638	1.07304	-0.2886	Block3750
Glyma.06G286700	Chr06	1	47527698	47530582	1477	0.457712	0.0839193	1.02861	-0.101894	0.195888	0.265732	-0.128895	-0.192247	0.171162	0.152704	0.167945	-0.00134035	-0.0197713	0.224076	0.197388	0.404923	-0.0724763	0.241753	1.02861	-0.192247	Block3754
Glyma.07G018500	Chr07	1	1470623	1474196	1991	0.891694	0.449444	1.23618	-0.205799	0.184095	0.392508	0.00950022	0.0727497	-0.0836622	0.207315	0.569187	0.229185	0.0379062	-0.00242597	0.483494	0.61383	0.161389	-0.0511611	1.23618	-0.205799	Block3859
Glyma.07G021100	Chr07	1	1647651	1650725	1488	0.12082	-0.0291894	1.48386	0.286102	0.678786	0.344695	0.327105	-0.379764	0.478199	0.038474	0.024636	-0.504657	0.113163	0.680131	-0.0672542	0.526363	-0.0664722	0.10017	1.48386	-0.504657	Block3859
Glyma.07G033200	Chr07	1	2603715	2606581	2168	0.168639	-0.60753	1.22808	-0.875703	0.529901	0.418349	-0.629819	-0.214969	0.716616	-0.304619	0.517505	0.758887	-0.725711	0.334633	-0.440785	0.0656671	-0.0728873	-0.106811	1.22808	-0.875703	Block3866
Glyma.07G038500	Chr07	1	3183220	3184643	1142	0.086466	-0.0502392	1.50612	-0.218392	0.453591	0.17941	-0.705233	0.187143	0.619334	0.011567	0.659443	0.619473	0.202707	0.477995	0.0975761	0.466721	0.279829	-0.117257	1.50612	-0.705233	Block3868
Glyma.07G049100	Chr07	1	4175603	4179966	4289	0.3108	-0.072648	2.55569	-0.000104589	0.272502	0.79991	0.00276633	-0.0582214	1.2734	0.408286	0.433623	0.875685	0.0794185	-0.0317648	0.887857	0.0560256	0.222625	0.554466	2.55569	-0.072648	Block3883
Glyma.07G050300	Chr07	1	4283983	4288440	1479	0.425182	0.329583	1.09931	0.820432	0.244379	0.49376	-0.0575372	0.292569	0.819013	-0.613626	-0.329469	-0.28715	0.246601	-0.414054	-0.323932	-0.0311048	0.0259688	-0.0656987	1.09931	-0.613626	Block3883
Glyma.07G057300	Chr07	1	5084776	5089644	1094	0.382808	-0.178427	1.0157	0.398734	0.443737	0.281284	-0.151206	-0.0980396	0.313555	-0.0877997	0.242386	-0.207579	0.486576	0.637445	-0.00431085	0.195728	0.10235	0.183958	1.0157	-0.207579	Block3892
Glyma.07G069000	Chr07	1	6232846	6235874	3029	0.473856	0.31807	1.04915	0.119873	0.265326	0.26302	0.0805206	-0.110298	0.179901	0.368764	0.62731	-0.0132491	0.0598831	0.378291	0.193287	0.215835	-0.210494	0.103738	1.04915	-0.210494	NA
Glyma.07G080500	Chr07	1	7328374	7331427	2822	0.555585	0.838715	1.29758	0.241398	0.613942	0.141948	-0.252322	0.116495	0.680531	0.23154	0.413741	0.186623	0.170537	0.396258	0.0296694	0.327525	0.0211876	0.00321689	1.29758	-0.252322	Block3961
Glyma.07G097100	Chr07	1	9123058	9125558	1044	0.0918248	-0.108468	1.64232	-0.298897	0.752098	0.503557	-0.375497	-0.819261	0.157471	-0.453019	0.171611	0.0994535	-0.0588255	0.316289	0.65026	0.543847	0.16149	0.161041	1.64232	-0.819261	Block4176
Glyma.07G109600	Chr07	1	11048761	11051902	2432	0.548016	-0.0631017	1.19337	0.267371	0.705784	0.334487	-0.00978284	-0.0838745	0.445941	0.0237739	0.520746	0.175731	-0.0782049	0.447829	-0.0795099	0.288069	-0.1407	-0.273207	1.19337	-0.273207	Block4246
Glyma.07G114400	Chr07	1	11978965	11983674	3450	0.277823	0.180152	1.01276	0.229363	0.800191	0.274509	-0.240068	-0.352214	0.296168	-0.112698	0.463762	0.0746436	0.0451477	0.203871	0.0984256	0.182276	-0.203553	0.08575	1.01276	-0.352214	Block4246
Glyma.07G129200	Chr07	1	15386906	15391495	1604	-0.461879	-0.105211	1.00995	0.0500129	0.0258941	0.467615	-0.791657	-0.191189	0.0795009	-0.0697814	0.649388	0.883398	0.383509	0.340263	0.446623	0.0317367	-0.0756718	0.152889	1.00995	-0.791657	Block4273
Glyma.07G129900	Chr07	1	15420005	15421979	1040	0.235634	0.222156	1.13041	0.420984	0.576454	0.062168	0.280822	-0.0360201	0.453242	0.132139	1.03072	0.566505	0.215829	0.709535	-0.126962	0.376311	-0.00552542	0.41323	1.13041	-0.126962	Block4275
Glyma.07G136000	Chr07	1	16105600	16109015	2228	0.79022	-0.473857	1.55563	-0.23477	0.74386	0.434709	-0.467649	-0.312211	0.6944	-0.14691	0.822983	0.48612	0.135726	0.406075	0.31506	0.357467	0.0366413	0.158045	1.55563	-0.473857	NA
Glyma.07G141500	Chr07	1	16776164	16777576	766	-0.0935484	0.738273	1.42886	-1.4475	0.957207	0.501854	-0.653171	0.196795	1.27614	-0.905949	0.165588	-0.168026	-1.09803	0.352978	-0.143753	-0.0623981	0.114746	0.182194	1.42886	-1.4475	Block4350
Glyma.07G144900	Chr07	1	17286667	17289192	2494	0.383511	0.348987	1.03022	0.132431	0.393049	0.0658843	-0.210091	-0.22101	0.414015	0.0712707	0.171169	-0.206572	0.185094	0.192091	0.255355	0.174889	-0.140326	0.252034	1.03022	-0.22101	NA
Glyma.07G157100	Chr07	1	19300088	19303286	737	-0.3663	-0.0512346	1.07941	-0.0163664	0.60981	-0.675903	0.046267	-0.13207	0.13519	-0.335129	0.40054	0.186076	-0.117725	0.226482	-0.302923	0.0648981	0.0898186	-0.0161623	1.07941	-0.675903	Block4409
Glyma.07G159700	Chr07	1	20424368	20428886	1733	0.884688	-0.0282405	1.33041	-0.125681	0.492463	-0.0503903	0.089301	-0.137426	0.352484	-0.0172056	0.381391	0.0075106	0.0211339	0.406083	0.0315583	0.54902	-0.044597	-0.0131855	1.33041	-0.137426	Block4414
Glyma.07G196300	Chr07	1	36478608	36479983	922	0.248686	0.119368	1.20726	0.434749	0.263142	0.608585	-0.0110208	-0.0818401	0.351881	-0.10022	0.120331	0.442339	-0.0687199	-0.160612	0.329423	0.228492	-0.0066541	-0.179294	1.20726	-0.179294	NA
Glyma.07G219600	Chr07	1	39333907	39334972	1066	0.18557	-0.424585	1.58446	0.290712	0.887626	0.540792	0.0290127	0.0889329	0.366916	-0.165816	0.395164	0.321556	0.618467	0.864765	0.169973	0.772895	-0.0326657	0.00504621	1.58446	-0.424585	Block4627
Glyma.07G220300	Chr07	1	39486457	39490058	1714	0.672075	0.00290231	1.62447	0.0292147	0.0363366	0.107642	-0.267705	-0.182953	0.124836	-0.0856334	0.116209	0.166478	0.515616	0.407685	0.184162	0.370515	-0.112535	0.0275598	1.62447	-0.267705	Block4627
Glyma.07G221900	Chr07	1	39708966	39712090	1262	-0.303451	-0.229701	1.12666	-0.193671	0.0779022	0.104723	-0.679389	0.0234671	0.176475	-0.456316	0.276252	0.78785	0.234575	0.0786317	0.125149	0.158506	0.101929	0.156061	1.12666	-0.679389	NA
Glyma.07G255800	Chr07	1	43204759	43208974	1214	0.359739	-0.375325	1.18057	-0.130077	0.219997	0.860186	-0.118325	-0.56888	0.176609	-0.316502	0.494315	0.0237422	0.844973	0.930935	0.671057	0.650987	0.363603	-0.00720963	1.18057	-0.56888	Block4661
Glyma.07G258800	Chr07	1	43455253	43458188	2936	0.321518	0.0318785	1.03521	0.00956979	-0.0108763	0.0320817	0	0	0.00931801	0.0305507	0	-0.0337613	0	-0.0108763	0	0.0440506	0	0	1.03521	-0.0337613	NA
Glyma.08G007200	Chr08	1	544451	546287	1824	-0.230751	-0.432669	1.23595	0.391137	-0.0512878	0.681104	-0.843446	-0.164204	0.515272	-0.124861	0.3647	0.847797	0.698658	0.136233	0.617294	0.220441	-0.0697813	0.2646	1.23595	-0.843446	Block4669
Glyma.08G008800	Chr08	1	690022	691791	790	-0.224794	-0.62156	2.51868	-0.55694	0.120779	0.893845	-0.669558	-0.140228	0.781336	-0.610439	0.57629	1.21279	7.06e-05	0.521479	0.273129	0.525801	0.0908776	0.453668	2.51868	-0.669558	Block4669
Glyma.08G047100	Chr08	1	3680899	3687130	2774	0.0902076	-0.173861	1.3498	0.761165	0.3951	0.391725	0.792418	0.232868	0.851689	-1.16421	-0.793318	-0.281803	-0.106392	-0.963756	-1.39973	-0.041804	-0.915028	-0.573086	1.3498	-1.39973	Block4730
Glyma.08G056700	Chr08	1	4341567	4345851	886	0.532246	-0.00369643	1.26376	-0.528097	0.328113	0.171219	-0.0595933	-0.476843	0.0925344	-0.0305269	0.244699	0.000196747	-0.0576553	0.649514	0.197794	0.28398	-0.0382988	0.0717265	1.26376	-0.528097	Block4730
Glyma.08G098400	Chr08	1	7526214	7532229	2228	0.158222	-0.637633	1.13749	0.0318972	0.00162475	0.514976	0.336216	-0.130747	0.0425994	-0.277814	-0.164024	0.0156326	-0.145669	-0.0752646	0.609382	0.84926	0.166086	0.328766	1.13749	-0.637633	Block4740
Glyma.08G101500	Chr08	1	7801199	7808061	5383	0.0170157	-0.372894	1.33179	-0.947638	0.735204	0.51253	-0.344064	0.0874037	0.667771	0.214212	0.621347	0.233867	-0.570115	0.663191	0.229272	0.109586	0.544264	0.253912	1.33179	-0.947638	Block4741
Glyma.08G105300	Chr08	1	8109486	8110914	1429	0.368687	0.0150527	1.03784	0.0798344	0.723526	0.159522	-0.30091	-0.37666	-0.0385225	-0.172855	0.252571	0.0406236	-0.294267	0.269015	0.175725	0.0755706	0.0476476	0.0344949	1.03784	-0.37666	Block4743
Glyma.08G124100	Chr08	1	9526254	9527126	873	1.04858	0.557978	0.842348	0.0960342	0.197352	0.171443	0.101758	0.148924	0.149251	0.114836	0.631982	0.272889	-0.15063	0.137022	0.322771	0.295042	0.148004	0.310587	1.04858	-0.15063	Block4747
Glyma.08G125400	Chr08	1	9632709	9636327	1955	0.607622	0.149117	1.20732	0.449159	0.522401	0.545427	0.323688	-0.0424764	0.564756	0.172685	0.105295	0.161308	0.329187	0.165609	0.468016	0.00419911	-0.0389531	0.13555	1.20732	-0.0424764	Block4750
Glyma.08G143100	Chr08	1	10890724	10897601	2942	-0.1538	-0.512419	1.02095	0.0588066	0.507406	0.462996	-0.448382	-0.239377	0.518521	0.0332883	0.527961	0.536747	0.265215	0.673814	0.203725	0.39918	-0.037272	0.256592	1.02095	-0.512419	Block4800
Glyma.08G148400	Chr08	1	11360639	11361295	657	0.908386	-0.00641944	1.30187	-0.294796	0.348894	0.391216	-0.378573	-0.315504	-0.17911	-0.345207	0.44357	-0.290766	-0.443509	0.223594	0.384386	-0.0114199	0.524638	-0.317359	1.30187	-0.443509	NA
Glyma.08G152700	Chr08	1	11747376	11753339	1270	-0.0298047	-0.103624	1.23088	0.102468	0.113112	0.341468	-0.491615	-0.297715	-0.0153619	-0.0931296	0.834196	0.621559	0.426424	0.580767	0.143159	0.0964538	-0.00781722	-0.0995405	1.23088	-0.491615	Block4907
Glyma.08G153400	Chr08	1	11839986	11840569	584	0.827242	0.158397	1.03303	0.213187	0.540523	0.375947	0.0202901	-0.0786005	-0.162488	0.211066	0.669518	0.386701	0.750138	0.915435	0.545742	0.805264	0.493304	-0.155732	1.03303	-0.162488	NA
Glyma.08G161600	Chr08	1	12561790	12565939	2445	0.703391	0.275142	1.37135	0.305531	0.445353	0.626423	-0.0229596	0.0435176	0.692073	0.338348	0.760371	0.524867	0.467701	0.414561	0.462682	0.314658	-0.0489051	0.344083	1.37135	-0.0489051	Block4939
Glyma.08G162500	Chr08	1	12702931	12706079	2138	-0.132857	-0.999516	1.06314	-0.345528	0.858479	0.371861	-0.648757	-0.448809	0.643316	-0.338558	0.556227	0.629816	-0.0628185	0.799407	0.523406	0.219522	-0.0350004	0.321242	1.06314	-0.999516	Block4939
Glyma.08G175700	Chr08	1	14032084	14035572	1943	-0.335483	-0.385748	1.04091	0.12817	-0.391961	0.667167	-0.736892	-0.0963595	0.356357	-0.0877876	0.227801	0.342766	0.624762	0.0956878	0.656481	-0.0656399	-0.168231	0.182934	1.04091	-0.736892	Block4945
Glyma.08G175900	Chr08	1	14046308	14050528	2236	0.318578	0.130365	1.0465	0.160411	0.102072	0.126547	-0.513722	-0.0568477	0.445703	0.20051	0.473259	0.0512301	0.27401	0.103141	-0.00721771	0.223811	-0.20589	0.0804195	1.0465	-0.513722	Block4945
Glyma.08G180500	Chr08	1	14458139	14459947	947	0.556728	-0.206324	0.456177	-0.77682	0.186856	0.33263	0.82393	-0.23691	0.386242	0.246556	0.414286	0.998788	-0.326193	1.20177	0.444955	0.106716	0.0418323	0.880425	1.20177	-0.77682	Block4946
Glyma.08G200000	Chr08	1	16160032	16161728	1391	0.891405	1.0048	0.93609	-0.133642	0.346917	0.79956	-0.414785	0.0862067	0.0789054	-0.00770955	0.0938423	-0.976603	-0.323853	0.0644957	0.943486	0.713893	0.0925202	-0.0106535	1.0048	-0.976603	Block5005
Glyma.08G202100	Chr08	1	16391965	16393469	1357	0.550256	-0.194705	1.23773	0.254783	0.692	0.513447	-0.191937	-0.151008	0.809212	0.165756	0.511004	0.104534	0.259251	0.66518	0.143786	0.201583	-0.198188	0.46305	1.23773	-0.198188	Block5006
Glyma.08G206600	Chr08	1	16696832	16697609	778	0.590075	-0.442569	1.22261	-0.159523	0.702373	-0.083215	-0.18406	-0.518402	0.391247	0.0865777	0.316423	0.554988	0.0212155	0.940081	0.0693607	0.383485	-0.567811	0.144238	1.22261	-0.567811	Block5010
Glyma.08G210200	Chr08	1	17010526	17012557	1485	0.434418	0.0577066	1.03839	-0.0483786	0.411348	0.0430361	-0.209589	-0.0263917	0.130327	-0.0158285	0.263048	-0.0255023	0.0240274	0.206759	0.143733	0.0663536	0.309436	-0.0119529	1.03839	-0.209589	Block5015
Glyma.08G214300	Chr08	1	17314100	17319096	2834	0.382874	0.433567	1.04743	0.154598	0.0525022	0.223772	-0.203133	-0.0811113	0.517846	0.115468	0.449138	0.109651	0.0737355	-0.157838	0.0450378	0.0235043	-0.175344	-0.0451006	1.04743	-0.203133	Block5044
Glyma.08G237600	Chr08	1	20191294	20257603	3596	0.297478	0.264472	1.04198	0.0269269	0.667961	0.0768423	-0.739528	0.138278	0.547607	0.238024	0.417362	-0.283675	0.481405	0.49273	0.0436417	0.190498	-0.0638389	-0.165635	1.04198	-0.739528	Block5113
Glyma.08G256400	Chr08	1	22922908	22925170	2150	-0.175956	0.225228	1.00488	0.258194	0.182416	0.399463	-0.291051	-1.0282	0.0283956	-0.416579	-0.176122	-0.0116411	0.388337	-0.126547	0.692115	0.341109	-0.148228	0.20297	1.00488	-1.0282	Block5142
Glyma.08G273500	Chr08	1	35978363	35983989	1831	0.156485	0.47837	1.01925	0.116623	0.178338	0.367666	-0.665587	-0.209678	0.694655	-0.276735	0.247036	-0.015548	0.129125	-0.0668826	0.22944	-0.127021	0.0141888	0.507289	1.01925	-0.665587	Block5151
Glyma.08G274200	Chr08	1	36209848	36211688	1494	0.396418	-0.5309	1.34485	-0.066455	0.646286	0.245456	-0.208659	-0.436423	0.623416	-0.0638306	0.548136	-0.105159	0.289174	1.0219	0.462488	0.104233	-0.244339	0.213076	1.34485	-0.5309	Block5151
Glyma.08G285400	Chr08	1	39493117	39498789	3109	0.487148	0.303921	1.21243	0.173659	0.587626	-0.0271755	-0.523796	0.0655687	0.711565	0.913658	0.448805	0.899927	0.410313	0.402674	-0.192755	-0.268744	-0.235435	0.523416	1.21243	-0.523796	Block5156
Glyma.08G288100	Chr08	1	40030086	40039006	1654	0.620571	-0.119434	1.09126	-0.117184	0.15184	0.15572	-0.139065	-0.143706	0.0680621	-0.189255	0.34213	0.302682	-0.028281	0.0296602	0.333827	0.672702	0.30457	0.0617891	1.09126	-0.189255	Block5156
Glyma.08G288800	Chr08	1	40142225	40145775	2642	0.686337	0.234587	1.47107	-0.0401461	0.849248	0.317468	-0.115488	-0.00499517	0.312877	0.344085	0.691974	0.400271	0.130363	0.747085	0.355744	0.229376	0.365299	0.345935	1.47107	-0.115488	Block5156
Glyma.08G289300	Chr08	1	40220202	40220423	222	0.0890463	0.135528	1.43072	0.26025	-0.109683	0.673993	-0.0759388	-0.417147	0.3201	0.163638	0.369036	-0.127094	0.143743	0.527148	0.366226	-0.157081	0.760181	0.971725	1.43072	-0.417147	Block5156
Glyma.08G334700	Chr08	1	45197890	45204109	4934	-0.483789	-0.688521	1.2315	-0.235653	0.10877	1.10924	-0.698687	0.046138	0.136729	-0.238725	0.305807	0.689417	0.228386	0.444536	0.626757	-0.110113	0.225641	0.145381	1.2315	-0.698687	Block5268
Glyma.08G343500	Chr08	1	45872281	45879083	2212	0.26298	-0.0446703	1.05954	0.223244	0.547251	0.0205379	-0.394502	0.0326872	0.377798	-0.115107	0.162358	0.252177	0.26686	0.339239	0.140261	0.157034	-0.0304952	0.100187	1.05954	-0.394502	Block5276
Glyma.08G346800	Chr08	1	46153643	46158366	2496	0.12835	0.0490374	1.00622	-0.128596	0.717652	0.237618	0.247347	-0.367719	0.319758	-0.159118	0.483226	0.0330053	-0.337369	0.376745	0.139837	0.49645	-0.320615	0.0279853	1.00622	-0.367719	Block5278
Glyma.08G359000	Chr08	1	47099991	47102594	743	0.334206	0.012406	1.17551	-0.276452	0.578105	0.326721	-0.114987	0.0164782	0.142639	-0.304463	0.199569	0.103927	-0.526464	0.420488	0.352028	0.0830662	0.282803	0.0243738	1.17551	-0.526464	Block5301
Glyma.08G359100	Chr08	1	47105388	47108727	2350	0.460868	0.572856	1.29909	0.157597	1.03965	0.414251	-0.198201	-0.207948	0.400125	-0.138957	0.478429	0.240191	0.216019	0.543483	0.320146	0.347546	-0.0418578	-0.187762	1.29909	-0.207948	Block5301
Glyma.08G366600	Chr08	1	47733819	47738641	4537	0.384875	-0.0037242	1.32392	-0.0183064	1.04026	0.501353	-0.353537	0.00234236	0.484581	0.206334	0.764345	0.480964	0.118207	0.695674	0.11762	0.252528	-0.0106777	-0.0112829	1.32392	-0.353537	NA
Glyma.09G003200	Chr09	1	267919	272575	2110	0.570249	0.0823029	1.24066	-0.157436	0.576573	0.0754332	-0.191618	-0.302728	0.528667	-0.0780007	0.317201	-0.205774	0.0162831	0.769508	-0.0785084	0.230892	-0.184864	0.06816	1.24066	-0.302728	NA
Glyma.09G012800	Chr09	1	978495	979547	1053	-0.172137	0	0.333002	0	0	0.445958	-0.020173	0	0.10826	-0.146224	0	-0.555205	0	0	1.04369	0.00848495	0	0.394463	1.04369	-0.555205	Block5318
Glyma.09G023400	Chr09	1	1885684	1893252	3111	0.183936	-0.124983	1.13367	0.100825	0.519662	0.0891535	-0.04279	-0.00333001	0.442319	0.0918316	0.345134	0.0283351	0.254883	0.498068	0.0365634	0.190498	0.105166	0.0923327	1.13367	-0.124983	Block5332
Glyma.09G023600	Chr09	1	1916432	1923202	3852	0.822027	0.147343	1.34649	0.521395	0.770431	0.262289	-0.0517779	-0.0251545	0.454302	0.188691	0.374935	-0.0381409	0.486695	0.391031	-0.0532612	0.224514	-0.0602609	0.0225678	1.34649	-0.0602609	Block5332
Glyma.09G029400	Chr09	1	2404388	2411526	2307	0.460806	-0.194678	0.293295	-0.0684205	0.792389	0.494372	-0.180764	-0.0680657	0.209016	0.328808	-1.14927	-0.290105	-0.241717	0.0834828	0.297756	0.284869	-0.467118	0.0599356	0.792389	-1.14927	Block5334
Glyma.09G031400	Chr09	1	2581482	2589320	3817	0.035649	0.029062	1.21052	0.149087	0.344577	0.295822	-0.661413	-0.200763	0.520514	-0.0769808	0.50077	-0.0179384	0.215941	0.369233	0.351694	0.421878	-0.119301	0.664805	1.21052	-0.661413	Block5335
Glyma.09G046200	Chr09	1	3953722	3955529	751	-0.116734	-0.149992	1.45064	-0.153336	0.204145	0.41914	0.441436	-0.137159	0.152388	-0.0399481	0.11078	0.0697575	0.447616	0.67578	0.628196	0.484176	-0.321595	0.00454235	1.45064	-0.321595	Block5340
Glyma.09G047300	Chr09	1	4077336	4083792	3292	0.358921	-0.024899	1.11741	0.757939	0.659315	0.0611264	-0.123458	-0.0850744	0.373674	-0.0576169	-0.0610311	-0.403493	0.595588	0.483731	-0.0753057	0.556568	-0.0726328	-0.27419	1.11741	-0.403493	Block5340
Glyma.09G071300	Chr09	1	7288604	7290486	1402	0.832832	-0.289957	1.45571	0.0625005	0.820714	0.01969	-0.317353	-0.370601	0.146974	-0.326439	0.368062	-0.0866655	0.131624	0.857962	0.139185	0.292814	-0.10654	-0.0655326	1.45571	-0.370601	Block5346
Glyma.09G077600	Chr09	1	8571099	8573811	2702	-0.161513	-0.294691	1.18029	0.0854978	0.0857916	0.257241	-0.475795	-0.217466	0.131229	-0.132928	0.537566	0.678128	0.144742	0.277859	0.137075	0.187317	-0.203771	0.0464174	1.18029	-0.475795	Block5346
Glyma.09G085600	Chr09	1	10554641	10556373	825	0.541601	0.296571	1.20063	0.310631	0.632892	0.452576	-0.137203	-0.363365	0.108614	-0.501249	0.209077	-0.216033	0.161751	0.293263	0.508266	0.642463	0.206132	0.244432	1.20063	-0.501249	Block5346
Glyma.09G134100	Chr09	1	33354073	33361345	1962	-0.0338293	-0.0579152	1.10847	0.20015	0.580111	0.397979	-0.0106117	0.00587404	0.625658	-0.0475012	0.266613	0.0412787	0.409164	0.313897	0.110305	0.361423	0.100231	0.23866	1.10847	-0.0579152	Block5349
Glyma.09G134200	Chr09	1	33368759	33372795	2666	0.629977	-0.074944	1.25206	0.194402	0.39477	0.365954	0.0776211	0.0535849	0.610345	-0.0109478	0.348869	0.264531	0.250047	0.441609	0.25507	0.21746	-0.251259	0.351185	1.25206	-0.251259	Block5349
Glyma.09G135300	Chr09	1	33682910	33690188	1324	0.205632	-0.0576304	1.22155	-0.175445	0.357495	0.338995	-0.171355	0.0881449	0.309407	-0.157477	0.174543	0.320521	-0.13414	-0.213795	0.321536	-0.00281974	-0.0268025	0.116084	1.22155	-0.213795	Block5374
Glyma.09G181100	Chr09	1	40604855	40605934	1080	0.140073	-0.0460566	1.02515	0.0775276	0.692069	0.798724	-0.488781	-0.629817	0.589729	-0.673692	0.079918	-0.358815	0.378218	0.392112	0.743722	0.637012	-0.221677	0.196088	1.02515	-0.673692	Block5484
Glyma.09G184000	Chr09	1	40909782	40914333	2002	0.0840952	0.0750864	2.28511	0.141755	0.182811	0.0158342	0.0861278	-0.0527565	0.0200814	-0.0914513	0.0902295	-0.0165085	-0.0227672	0.0683773	0	0.245322	-0.0208187	-0.00435651	2.28511	-0.0914513	Block5488
Glyma.09G189200	Chr09	1	41396115	41400930	1689	0.684107	0.454817	1.25258	0.18022	0.285792	0.12049	0.204766	-0.217649	0.163529	-0.0771987	0.254918	-0.216445	0.160263	-0.0679559	0.225486	0.25904	-0.0522237	0.160597	1.25258	-0.217649	Block5491
Glyma.09G193200	Chr09	1	41773893	41785291	4107	0.157238	0.412054	0.990301	0.130037	1.13374	-0.0900413	-0.728387	0.249763	0.489677	0.441684	0.442316	-0.0702429	0.363077	0.425184	-0.120582	0.143567	0.0295927	-0.0358189	1.13374	-0.728387	Block5491
Glyma.09G202000	Chr09	1	42616719	42623320	1905	0	-0.0344383	1.2347	-0.0155489	0.0161608	0.453055	-0.20786	0.01642	0.400065	0	0.00148653	-0.245604	-0.0302716	0.0323592	0.256647	0.162716	0	0.227509	1.2347	-0.245604	Block5502
Glyma.09G203000	Chr09	1	42712441	42714346	1588	-0.225004	-0.296606	1.76883	-0.0381751	0.707526	0.172118	0.311183	-0.0553832	0.43851	-0.350612	0.390634	-0.240856	-0.08295	0.594185	0.105593	0.575498	0.378937	0.344959	1.76883	-0.350612	Block5502
Glyma.09G211600	Chr09	1	43566540	43568170	1401	-0.364495	0.47244	1.23136	-0.329025	0.924737	0.300645	-0.576556	0.0636804	0.694244	-0.0746694	0.530761	-0.57115	0.352023	0.444021	0.206073	0.287992	-0.254936	0.362493	1.23136	-0.576556	Block5510
Glyma.09G214700	Chr09	1	43787951	43793831	1882	0.0393464	-0.541926	1.20511	-0.31054	0.601882	0.231915	-0.273157	-0.397797	0.359777	-0.393209	0.477476	0.0604699	-0.176765	0.69563	0.0425261	0.409199	0.039101	-0.121288	1.20511	-0.541926	NA
Glyma.09G230300	Chr09	1	45384875	45389962	5088	0.417665	0.117014	1.15373	-0.00581301	0.539795	0.428891	-0.256044	-0.278375	0.372064	-0.067572	0.305426	-0.222456	0.163824	0.255262	0.113028	0.199078	-0.111062	0.0872465	1.15373	-0.278375	Block5526
Glyma.09G233800	Chr09	1	45638630	45640436	903	0.0188183	0.393618	0.436857	-0.349445	0.270197	0.348862	-0.0155682	0.00397186	1.16782	-0.0944021	0.218493	-0.0635605	-0.216368	0.261813	0.098196	0.667531	0.069704	0.583263	1.16782	-0.349445	Block5530
Glyma.09G271500	Chr09	1	48817858	48820455	2598	0.558201	0.435136	1.37893	0.188243	0.779476	0.373054	-0.169885	0.0731209	0.474235	0.196984	0.750239	0.601706	0.385201	0.45318	0.36936	0.302476	0.0852476	0.244202	1.37893	-0.169885	Block5605
Glyma.09G275000	Chr09	1	49074641	49078252	1260	0.147732	-0.0690636	1.48759	0.106793	0.655638	0.279986	-0.652274	-0.0569595	0.206672	0.160588	1.06637	0.602319	0.471572	0.872547	0.180411	0.375284	-0.0796941	0.101595	1.48759	-0.652274	Block5606
Glyma.09G277200	Chr09	1	49262946	49267164	1269	0.0565175	-0.537496	1.33532	-0.0322535	0.885041	0.0304263	-0.146635	-0.0695196	0.129297	-0.188814	0.233207	0.463696	-0.169051	0.453814	0.235101	0.304646	0.0780101	0.0320026	1.33532	-0.537496	Block5606
Glyma.09G278000	Chr09	1	49336440	49337809	766	1.2721	-0.270687	1.07478	-0.125048	0.220006	-0.0811478	0.365118	-0.126753	-0.040939	0.151326	-0.19429	-0.000882157	-0.192899	0	-0.0409777	0.240256	0.0224683	0.00725759	1.2721	-0.270687	Block5606
Glyma.09G278800	Chr09	1	49414759	49415875	808	0.115749	-0.446025	1.08649	0.298116	0.203867	0.291727	0.0388794	-0.122748	0.733599	-0.111939	0.0819292	0.450164	0.355058	-0.0268962	0.344918	0.400879	-0.0829508	0.19875	1.08649	-0.446025	Block5606
Glyma.10G000400	Chr10	1	62800	66335	2507	0.272932	-0.109067	1.18955	-0.0593438	1.03158	0.30527	-0.282093	-0.492114	0.21915	-0.191534	-0.0664413	0.0648786	0.0441712	0.614435	0.543981	0.36362	0.162594	0.0405435	1.18955	-0.492114	Block5613
Glyma.10G021800	Chr10	1	1902391	1912009	2624	-0.0129403	-0.0451936	1.12594	-0.0265746	0.473366	0.161982	-0.693268	0.0137933	0.195653	0.0395489	0.456492	0.495798	0.220518	0.475718	-0.152508	0.0374063	-0.0478906	0.0398509	1.12594	-0.693268	Block5622
Glyma.10G028300	Chr10	1	2452488	2455732	1944	0.136418	-0.185904	1.37665	0.257038	0.876144	0.420921	-0.31033	-0.069931	0.424686	-0.374142	0.315604	0.443271	0.059666	0.217895	0.263926	0.0544963	-0.189758	0.0406753	1.37665	-0.374142	Block5628
Glyma.10G058800	Chr10	1	5433113	5435412	2300	0.786886	0.090134	1.09848	-0.233053	0.407276	0.117922	-0.155146	-0.191348	0.031902	-0.30717	0.266615	-0.0484579	-0.015254	0.264033	-0.12417	0.0586375	-0.171777	-0.131973	1.09848	-0.30717	Block5653
Glyma.10G065600	Chr10	1	6289213	6296293	2502	0.371104	0.229708	1.15664	-0.00676878	0.493847	0.391531	0.0165615	-0.106672	0.349238	-0.0562879	0.526748	-0.0744009	0.0834536	0.657424	0.109015	0.14811	0.150751	0.206878	1.15664	-0.106672	Block5658
Glyma.10G071600	Chr10	1	7245400	7246813	1022	0.829872	0.258679	1.28031	-0.0720617	0.362558	0.109518	-0.0607707	-0.243113	0.452505	0.115896	0.328931	-0.122202	0.015128	0.520471	-0.118102	0.391498	-0.21469	0.152	1.28031	-0.243113	Block5664
Glyma.10G091800	Chr10	1	12625093	12629124	3496	0.689771	0.321799	1.64808	0.509723	0.611084	0.268957	0.0523525	0.0675907	0.514492	0.334149	0.435969	0.273913	0.462686	0.420143	0.272765	0.300277	0.0224122	0.20065	1.64808	0.0224122	NA
Glyma.10G105200	Chr10	1	23336885	23342523	3426	0.0495542	-0.99025	1.13923	-0.388861	0.518901	0.333429	-0.952909	-0.00328619	0.461744	-0.163241	0.56033	0.378149	0.508406	0.847183	0.32491	0.312889	0.173737	0.351131	1.13923	-0.99025	Block5773
Glyma.10G124800	Chr10	1	32580199	32585580	1529	0.627238	0.374472	1.26706	0.428404	0.308617	0.410245	-0.365552	-0.202489	0.875407	0.0920302	0.401471	0.139824	0.578625	0.142378	0.32943	0.218258	-0.236614	0.187003	1.26706	-0.365552	Block5782
Glyma.10G132500	Chr10	1	35722802	35723876	1075	0.271897	-0.0673516	2.34941	0.247398	0.0254579	0.0785556	0.363224	-0.191967	-0.163619	-0.142842	0.0274578	0.187966	0.210485	-0.162877	-0.152557	0.225018	-0.1482	-0.356204	2.34941	-0.356204	Block5782
Glyma.10G155200	Chr10	1	38994285	38995862	1051	0.840916	0.0716053	1.13727	-0.133874	0.610663	0.170422	-0.178137	-0.496385	0.304097	-0.132483	-0.0260013	-0.147291	-0.271766	-0.150447	0.470998	0.512302	-0.171944	-0.0213439	1.13727	-0.496385	Block5801
Glyma.10G156100	Chr10	1	39032633	39035486	2351	0.195126	0.496236	1.11555	0.130466	0.764114	0.637441	-0.112639	-0.622664	-0.0727985	-0.492461	0.370846	-0.16212	0.0529509	0.867628	0.364131	0.207041	-0.46124	0.0386659	1.11555	-0.622664	Block5801
Glyma.10G163400	Chr10	1	39727331	39731534	2050	0.428675	0.300658	1.15087	0.327742	0.53517	0.333534	0.223818	-0.299944	0.619219	0.296702	0.40341	0.303577	0.222803	0.448079	0.308585	0.277583	-0.127068	0.268349	1.15087	-0.299944	Block5812
Glyma.10G172300	Chr10	1	40588074	40591940	2020	0.403983	0.114904	1.11374	0.159703	0.478637	0.422883	-0.08787	-0.10038	0.591619	0.0927976	0.229955	0.417034	0.273636	0.274862	0.354012	0.0847295	0.0700368	0.218215	1.11374	-0.10038	Block5822
Glyma.10G178100	Chr10	1	41135345	41140926	2786	1.10749	0.0148503	1.4674	0.0272245	0.211102	-0.0138682	-0.0172924	-0.213532	0.31218	-0.157968	0.312345	-0.109921	-0.0144862	0.14619	-0.0134979	0.265724	-0.104843	0.0928126	1.4674	-0.213532	Block5828
Glyma.10G184900	Chr10	1	41781053	41786726	2381	0.430688	-0.244735	1.16827	0.282534	0.57892	0.412422	-0.261515	-0.0151023	0.618135	-0.0819202	0.138678	0.462466	0.348289	0.24545	0.15323	0.291462	-0.117708	0.124	1.16827	-0.261515	Block5848
Glyma.10G185500	Chr10	1	41849517	41853397	2571	0.361144	0.0569207	1.1782	0.145663	0.8156	0.165995	-0.289285	-0.335674	0.241024	-0.232668	0.142789	-0.175315	0.0724583	0.294792	0.270085	0.144765	0.0312635	0.0918882	1.1782	-0.335674	Block5849
Glyma.10G185600	Chr10	1	41857944	41862347	2403	0.452585	0.0566833	1.06013	0.0145928	0.476505	0.0989039	-0.00438983	-0.169664	0.196527	-0.210425	0.0111235	-0.0878844	0.00978715	0.0764949	-0.0034716	0.110933	-0.100458	-0.0411465	1.06013	-0.210425	Block5849
Glyma.10G201700	Chr10	1	43287637	43295378	2316	0.562846	-0.0305153	1.10584	-0.0259225	0.446857	0.200636	-0.230346	-0.0630561	0.485861	0.119149	0.884259	0.178653	0.207936	0.248286	0.275434	0.379387	0.0419256	0.272463	1.10584	-0.230346	NA
Glyma.10G202700	Chr10	1	43404189	43406246	984	0.239555	0.361465	1.43072	0.142577	1.0543	0.13796	0.0524483	-0.153648	0.231007	-0.0648046	0.572654	0.213114	0.199961	0.681281	0.156969	0.596312	-0.162669	0.0140874	1.43072	-0.162669	Block5863
Glyma.10G227300	Chr10	1	45777447	45785497	5353	0.594899	-0.332128	1.00617	-0.272047	0.773611	0.10732	0.0150844	0.0886689	0.357517	0.156135	0.316214	0.080638	-0.233881	0.382158	0.0903399	0.272204	0.03854	0.00515137	1.00617	-0.332128	NA
Glyma.10G232200	Chr10	1	46170166	46175048	2117	0.529024	0.236973	1.06234	0.212213	0.566077	-0.254071	-0.0990027	0.138881	-0.150313	-0.0854819	0.018502	0.358247	0.666899	0.226458	-0.161322	0.154881	0.0790103	-0.0201514	1.06234	-0.254071	Block5898
Glyma.10G246300	Chr10	1	47483367	47486096	2106	0	0.492037	1.64267	0	0	0	-0.0130945	0.0153193	0	0	-0.0157036	0	0	0	0	-0.0130945	0	0	1.64267	-0.0157036	Block5927
Glyma.10G252500	Chr10	1	48034926	48035710	785	0.571151	0.123925	1.3105	0.15531	0.421353	0.0931207	-0.047874	-0.326151	0.0783669	0.0225351	0.130648	-0.0126459	0.0579169	0.113943	0.388908	0.460414	0.174725	0.0227927	1.3105	-0.326151	NA
Glyma.10G256200	Chr10	1	48306454	48308768	1814	0.490604	-0.0517832	1.03099	0.357432	0.877856	0.281586	0.215074	-0.165217	0.409449	0.0402801	0.271531	-0.0134083	0.50853	0.472679	0.297807	0.449241	-0.159296	0.0887999	1.03099	-0.165217	NA
Glyma.10G264000	Chr10	1	48825896	48828683	2053	0.396739	-0.243694	1.01525	-0.12116	0.743434	0.214243	0.0969148	-0.363615	0.0601321	0.122644	-0.0213943	0.163739	0.35919	0.400527	0.298131	-0.0529486	0.0187703	-0.00214135	1.01525	-0.363615	Block5937
Glyma.10G274800	Chr10	1	49776900	49777202	303	0.712311	-0.209864	1.29511	0.189536	0.653969	0.738465	-0.137382	0.17978	0.0940052	0.343432	0.0734063	0.0948831	-0.367813	0.353969	0.282461	0.0932592	0.464276	0.196656	1.29511	-0.367813	NA
Glyma.10G279200	Chr10	1	50082176	50083915	1740	0.302546	0.0807148	1.31233	0.196455	0.674797	0.174365	-0.156009	0.34991	0.257482	0.0184781	0.141232	0.424421	-0.157056	0.0942813	0.196906	0.145571	0.0351063	0.100676	1.31233	-0.157056	Block5953
Glyma.11G018900	Chr11	1	1322980	1323914	933	-0.71581	0.00317645	1.60929	-0.403529	-0.0396904	0.0418421	-0.342279	-0.5784	-0.189376	-0.333507	0.869565	0.319429	0.0115109	0.608073	0.290386	0.42485	-0.155611	0.211736	1.60929	-0.71581	Block5973
Glyma.11G023100	Chr11	1	1655914	1664071	4177	0.523195	-0.118506	1.08054	0.116238	0.663523	0.226533	-0.211533	-0.12389	0.320654	-0.00333592	0.261154	0.117559	0.331303	0.370826	0.148154	0.155673	-0.0110249	0.0911149	1.08054	-0.211533	Block5981
Glyma.11G043800	Chr11	1	3244623	3248933	3808	0.448294	0.316922	1.15464	0.13446	0.85289	0.288713	0.0177088	-0.0768037	0.425608	0.171407	0.855287	-0.196558	-0.0991268	0.537967	-0.045137	0.531476	0.0237892	0.179481	1.15464	-0.196558	Block6013
Glyma.11G058000	Chr11	1	4370465	4376199	3222	0.85379	0.216192	1.00208	0.345895	0.609887	0.0326624	-0.269024	-0.0683621	0.235486	-0.0223348	0.26032	-0.137445	0.382216	0.405358	-0.0727046	0.274757	-0.0614061	0.0140896	1.00208	-0.269024	Block6031
Glyma.11G058200	Chr11	1	4390100	4390700	601	0.0422587	-0.321386	1.48239	0.107918	-0.128416	0.471785	-0.014964	-0.0801318	0.704738	-0.423954	0.332968	0.998406	-0.0842539	0.207893	0.422269	-0.0490634	0.173378	0.837097	1.48239	-0.423954	Block6031
Glyma.11G078400	Chr11	1	5909639	5912304	1255	0.384209	0.287114	1.33514	-0.196551	0.53305	0.480742	-0.502346	-0.388861	0.147513	-0.313041	0.44727	0.141145	-0.272913	0.240215	0.635804	0.411478	0.062737	0.24586	1.33514	-0.502346	Block6068
Glyma.11G106000	Chr11	1	8061767	8066868	2071	0.345792	-0.0288209	1.44478	0.0519239	1.27081	0.315576	-0.435783	-0.537354	0.510597	-0.35577	0.399197	-0.16545	0.0478383	0.50027	0.124397	0.0581571	-0.23049	0.148507	1.44478	-0.537354	Block6130
Glyma.11G164000	Chr11	1	15441595	15444592	2001	0.425984	0.0553684	1.01605	-0.045521	-0.0161029	0.0114656	-0.0667013	0.0161187	0.068303	-0.0292546	0.0493295	-0.0473917	0.0172825	-0.0127545	-0.0506143	0.0295074	0	-0.033913	1.01605	-0.0667013	Block6301
Glyma.11G174100	Chr11	1	19009581	19012951	1722	0.730827	0.444207	1.00504	0.113632	0.256481	0.104061	-0.0795265	0.0377888	-0.00909856	0.232519	0.224313	-0.00440884	0.170986	0.319672	0.187376	0.0485126	0.00626338	-0.0705964	1.00504	-0.0795265	Block6306
Glyma.11G177800	Chr11	1	22583997	22584774	778	0.767788	-0.118802	1.61932	0.144465	0.152864	0.216793	0.184554	0.300669	0.668773	0.0302265	0.211326	-0.0285036	0.0402195	0.571982	-0.0944487	0.371726	0.57066	0.221688	1.61932	-0.118802	Block6311
Glyma.11G177900	Chr11	1	22926485	22927164	680	0.507403	-0.144358	1.8285	0.346763	0.55584	0.0642146	0.752505	-0.10991	0.320021	0.386832	0.354384	-0.0636359	0.148968	0.417136	0.105276	0.37576	0.377585	0.152957	1.8285	-0.144358	Block6311
Glyma.11G178200	Chr11	1	22964767	23004695	953	0.4285	-0.171481	1.74255	0.172948	0.185982	0.197536	0.922909	-0.077427	0.0598434	0.142905	0.0883712	-0.298426	-0.054241	0.263439	0.201162	0.431342	0.163292	-0.0971772	1.74255	-0.298426	Block6311
Glyma.11G179600	Chr11	1	24521986	24532081	4600	-0.678997	-0.36081	1.00244	-0.436421	0.305364	0.375567	-0.784959	-0.476811	0.689175	-0.160637	0.378455	0.338554	0.141505	0.209379	0.384173	-0.0801045	-0.169258	0.475196	1.00244	-0.784959	Block6316
Glyma.11G179900	Chr11	1	24548259	24549398	1140	0.492394	0.264326	1.06368	-0.114428	0.536616	0.640901	-0.0125679	0.00264959	0.548625	-0.150732	0.773789	-0.586024	-0.184508	0.647651	0.674105	0.52177	-0.236276	0.548866	1.06368	-0.586024	Block6316
Glyma.11G187500	Chr11	1	25939496	25943911	4246	-0.126964	-0.253115	1.14682	0.330258	0.193716	0.407725	-0.998293	0.0227181	0.679179	0.00356493	0.394755	0.928039	0.853461	0.269096	0.0538192	-0.124005	-0.194661	0.399537	1.14682	-0.998293	Block6319
Glyma.11G201700	Chr11	1	28194442	28196479	1118	0.146874	-0.223713	1.0787	0.0210072	0.0922369	0.237977	-0.60864	-0.353731	0.196238	0.102353	0.459961	0.481918	-0.141935	0.150116	0.195676	0.225297	-0.33326	0.109246	1.0787	-0.60864	Block6328
Glyma.11G204200	Chr11	1	28421999	28430087	3882	0.490648	0.0550332	1.34464	0.113576	0.873409	0.56644	-0.00124833	-0.112611	0.153065	-0.0447183	0.189317	0.0108916	0.147705	0.324434	0.390992	0.487142	0.2173	-0.095638	1.34464	-0.112611	Block6331
Glyma.11G209900	Chr11	1	30188618	30192984	1727	0.261644	-0.0747061	1.17471	0.457611	0.558852	0.433919	0.423771	-0.123057	1.1447	0.196035	0.166745	0.027817	0.251598	0.605979	0.401048	0.627927	-0.190255	0.519628	1.17471	-0.190255	Block6344
Glyma.11G216300	Chr11	1	31052357	31053787	1080	0.863074	0.132232	1.88828	-0.337228	0.209776	0.233197	-0.110558	0.0336501	0.257534	-0.0205064	0.191511	-0.190524	-0.275855	-0.0757412	0.305584	0.171918	0.0657943	0.101673	1.88828	-0.337228	Block6355
Glyma.11G216400	Chr11	1	31056891	31062189	1197	0.246922	0.0989019	1.6159	0.352468	0.445063	0.442701	-1.12242	-0.157239	0.532141	-0.0480184	1.01009	0.660601	0.648431	0.834952	0.473642	0.133169	-0.245275	0.381572	1.6159	-1.12242	Block6355
Glyma.11G243000	Chr11	1	33706386	33709214	2035	0.274573	0.114898	0.261394	0.217276	0.625464	0.211171	-0.0740398	-0.0438573	1.21469	0.174108	0.162995	0.263833	0.203322	0.671523	0.434986	0.431612	0.0342095	0.808916	1.21469	-0.0740398	Block6440
Glyma.11G255500	Chr11	1	34551893	34555584	1712	0.496696	-0.324098	1.06332	0.311737	0.33404	-0.037946	-0.166897	-0.200989	0.252679	-0.124678	0.255773	0.0490395	0.294932	0.412741	-0.024726	0.0801004	0.123263	-0.0664346	1.06332	-0.324098	NA
Glyma.12G005300	Chr12	1	415319	419096	2352	0.657245	0.352435	1.21892	-0.0740996	0.280547	0.14172	0.382549	-0.0936388	0.570955	0.53233	0.593173	-0.00278653	-0.235812	0.268477	0.306438	0.322642	-0.184067	0.353298	1.21892	-0.235812	NA
Glyma.12G006300	Chr12	1	483968	488532	3751	0.19334	0.391146	1.09585	0.208232	0.581119	0.258605	-0.268413	-0.202094	0.56283	-0.236688	0.11468	-0.263475	0.273677	0.177579	0.164643	-0.0737433	-0.124392	0.132371	1.09585	-0.268413	Block6543
Glyma.12G030300	Chr12	1	2264202	2265191	990	0.911209	1.18053	0.995062	0.158755	0.287952	0.0623922	-0.054376	-0.22102	0.162449	0.107501	0.0619077	-0.253782	0.0326279	-0.0633431	-0.0189541	0.00885923	-0.158661	-0.05691	1.18053	-0.253782	NA
Glyma.12G058000	Chr12	1	4219805	4223573	2242	0.223278	0.572428	1.09113	0.702097	0.533802	0.273689	-0.188294	0.0335622	0.486602	0.40989	0.634044	0.411683	0.5814	0.282912	0.445781	0.0568556	-0.31134	0.242999	1.09113	-0.31134	Block6645
Glyma.12G067500	Chr12	1	4954827	4955616	790	-0.217767	0.293645	1.13658	0.247518	0.426015	0.0395084	-0.00686376	-0.339804	0.162983	-0.507553	0.357663	-0.132099	-0.0666957	0.0118878	0.302229	0.289121	-0.343034	-0.401588	1.13658	-0.507553	Block6659
Glyma.12G073700	Chr12	1	5497564	5501763	2013	0.345033	-0.0576777	1.02344	0.477099	0.647177	0.367915	-0.244997	-0.272547	0.491334	-0.0485572	0.370272	-0.121471	0.40769	0.614913	0.318955	0.157237	-0.183295	0.222008	1.02344	-0.272547	Block6666
Glyma.12G103000	Chr12	1	9181827	9182467	641	-0.183791	0.140564	1.02181	0.162661	0.428683	0.357816	0.107667	-0.387349	0.327414	-0.443882	0.220149	-0.21382	0.0403214	0.281786	0.232988	0.0710432	-0.298978	-0.0854235	1.02181	-0.443882	Block6710
Glyma.12G111200	Chr12	1	10632839	10638492	1523	0.51524	0.0843901	1.08533	0.480039	0.569118	0.281075	0.0852204	-0.204609	0.0182441	0.4376	1.04996	-0.380491	0.189322	0.504121	0.0498488	0.434873	-0.0522661	-0.0768894	1.08533	-0.380491	Block6724
Glyma.12G157500	Chr12	1	26037849	26040368	2520	0.158878	0.0882753	1.04717	0.112582	0.517948	0.172251	-0.348825	-0.121727	0.519417	-0.0273811	0.54064	-0.22609	0.288479	0.541612	0.302287	0.140562	-0.172215	-0.0358512	1.04717	-0.348825	Block6762
Glyma.12G164000	Chr12	1	31860632	31861725	1094	0.387131	0.293247	1.3232	0.115982	0.596533	0.225113	-0.160775	-0.3342	0.208721	-0.29527	0.637249	0.303542	-0.140633	0.612416	0.292017	0.347866	0.000893351	-0.0315027	1.3232	-0.3342	Block6762
Glyma.12G172600	Chr12	1	32908487	32909463	977	0.70261	0.285066	1.04827	0.516115	0.55332	0.535609	-0.165239	-0.11323	0.503941	-0.01628	0.799248	0.0504621	0.336501	0.565104	0.473533	0.421952	0.0731835	0.0518854	1.04827	-0.165239	Block6768
Glyma.12G199500	Chr12	1	36084080	36086177	2029	-0.599657	-0.614211	1.60331	-0.30647	-0.21577	0.877814	-0.819558	-0.188491	0.466032	-0.525101	0.487373	1.17719	-0.126142	0.0994476	0.513273	0.0126596	-0.157019	0.427355	1.60331	-0.819558	Block6787
Glyma.12G202700	Chr12	1	36329336	36330905	878	0.974277	0.137	1.27307	0.0240418	0.199152	0	0.11902	0	0	0.035889	0.0692002	0	-0.109097	0.112163	0	0.309412	0	0	1.27307	-0.109097	NA
Glyma.12G205900	Chr12	1	36622011	36625840	1671	0.867527	0.0671019	1.05853	-0.0589721	0.259521	0.201622	0.0625537	-0.0460732	0.30851	-0.152937	0.246337	-0.0075089	-0.181428	0.0551101	0.0542721	0.541566	-0.311343	-0.0185166	1.05853	-0.311343	Block6802
Glyma.12G215200	Chr12	1	37436769	37443389	3291	0.631012	0.0358662	1.0814	0.165917	0.74796	0.35046	-0.196259	-0.350537	0.510054	-0.088801	0.304541	-0.33297	0.0837197	0.360337	0.211443	0.500535	-0.103578	0.212388	1.0814	-0.350537	Block6811
Glyma.12G216500	Chr12	1	37563794	37566479	1172	0.148971	-0.353311	1.7704	0.172345	0.942801	0.360303	-0.0901173	-0.312766	0.331021	-0.472301	0.350961	0.50005	-0.122946	0.39463	0.223016	0.36696	-0.0684665	-0.156999	1.7704	-0.472301	Block6811
Glyma.12G228800	Chr12	1	38898268	38903640	4390	0.673956	0.18127	1.18001	-0.284066	0.515775	0.411947	0.499166	-0.0757434	0.586473	0.490997	0.455457	0.0533075	-0.311396	0.406606	0.301133	0.533596	-0.20144	0.0843415	1.18001	-0.311396	Block6845
Glyma.12G229700	Chr12	1	38983939	38987744	2641	0.00502555	-0.16369	1.21408	0.025147	0.393691	0.318391	-0.430008	-0.216779	0.300011	0.105539	0.665321	0.574839	0.216101	0.621493	0.267166	0.303964	-0.200364	0.322715	1.21408	-0.430008	Block6848
Glyma.13G025800	Chr13	1	5242956	5245183	1089	0.355494	-0.250504	1.45547	0.596579	0.832064	0.343541	-0.422381	-0.418799	0.620558	-0.0488463	0.425517	-0.224698	0.564469	0.858077	-0.108595	0.318967	-0.118127	-0.123456	1.45547	-0.422381	Block7079
Glyma.13G035600	Chr13	1	11001231	11004925	1861	-0.664427	0.350875	1.40943	0.210408	-0.259521	0.24815	-0.220085	-0.448426	0.541171	-0.0950692	0.697513	0.344017	0.0929369	-0.524145	-0.00521634	0.328156	-0.188775	-0.000108599	1.40943	-0.664427	Block7125
Glyma.13G046800	Chr13	1	14134396	14149314	2969	0.292658	-0.0676851	1.02063	0.347273	0.220456	-0.0953636	0.0742761	0.016535	0.17507	-0.0432632	-0.0348322	-0.116166	0.331189	0.165401	-0.0203722	0.073385	0.0739157	-0.0600094	1.02063	-0.116166	Block7137
Glyma.13G056500	Chr13	1	15410233	15411505	930	0.964626	-0.128965	1.1987	0.00889494	0.277071	-0.129306	-0.108454	-0.237829	0.226098	-0.086699	0.471488	-0.00850131	0.075003	0.494529	-0.0619021	0.524818	-0.149678	0.0954969	1.1987	-0.237829	Block7160
Glyma.13G062800	Chr13	1	16067131	16078941	4149	0.338612	-0.314811	1.07122	0.225223	0.332729	0.140938	-0.215606	0.0235952	0.333473	-0.105748	-0.0342877	-0.175353	0.274921	0.277841	-0.157597	0.0592233	0.091696	0.0759009	1.07122	-0.314811	Block7161
Glyma.13G063800	Chr13	1	16302368	16304936	1003	-0.323864	-0.417736	0.752257	-0.100545	0.173008	0.154812	0.300561	-0.475248	0.0757776	-0.0183806	-0.00159837	0.300366	-0.079371	0.0623117	0.213067	1.06165	0.261065	0.152116	1.06165	-0.475248	Block7163
Glyma.13G072100	Chr13	1	17312472	17317254	1869	-0.134083	0.0458935	1.14466	0.0127831	0.14468	0.471393	-0.0350071	0.0223325	0.246876	-0.205048	0.0462254	-0.450282	0.137638	0	0.554736	0.477609	0.00803751	0.190402	1.14466	-0.450282	NA
Glyma.13G094100	Chr13	1	20935405	20937030	1626	0.157062	-0.117794	1.38633	0.0325499	0.103864	0.0172999	0.0394371	-0.237796	0.722007	-0.0428668	0.0416736	0.165882	-0.0560009	0.0811266	-0.122331	0.0789761	-0.109046	0.229827	1.38633	-0.237796	Block7189
Glyma.13G100100	Chr13	1	21541904	21549290	3473	0.611737	0.376491	0.995001	0.0140549	0.294288	0.392945	0.0165024	0.111545	1.02256	0.273086	0.467791	0.211321	0.215895	0.115534	0.198397	0.227254	-0.100534	0.553436	1.02256	-0.100534	Block7204
Glyma.13G103900	Chr13	1	21850209	21852374	1533	1.13699	-0.244948	1.48417	-0.255414	0.458997	0.281547	-0.230477	-0.350629	-0.0247095	0.578639	0.629717	0.304873	0.112979	0.182145	0.324091	0.438436	0.0118627	0.469391	1.48417	-0.350629	NA
Glyma.13G104300	Chr13	1	21891991	21901608	4924	0.929242	0.605316	1.01943	0.214254	0.845521	-0.0144274	-0.0930063	-0.303599	0.388994	-0.0344598	0.233826	-0.42196	0.172395	0.338898	0.109712	0.289377	-0.424402	0.297217	1.01943	-0.424402	Block7228
Glyma.13G110800	Chr13	1	22445324	22452451	3196	0.644489	0.183477	1.63232	-0.136315	0.320951	0.411109	0.247135	-0.193361	0.366811	0.145118	0.37284	-0.13184	-0.311709	0.494061	0.0297421	0.48935	0.0531825	0.0492871	1.63232	-0.311709	Block7250
Glyma.13G116700	Chr13	1	22995891	23000085	2211	0.28763	0.0043941	2.07142	0.211694	0.808045	0.518821	-0.0178375	0.121051	0.640145	-0.122681	0.499956	0.731343	0.0913901	0.164362	0.211564	0.392285	-0.14254	0.224599	2.07142	-0.14254	NA
Glyma.13G120000	Chr13	1	23251251	23255391	1882	0.335491	0.0582868	1.12937	0.0698485	0.206618	0.0513584	0.273971	-0.236088	0.208668	-0.0230298	0.279479	0.200021	0.124006	0.161785	0.16707	0.347521	-0.112845	-0.28191	1.12937	-0.28191	Block7267
Glyma.13G132100	Chr13	1	24456093	24457205	1113	0.333552	-0.0402466	1.25449	0.238456	0.330484	0.0972623	0.388976	-0.153924	0.151194	-0.115241	0.403246	-0.174056	-0.11046	0.264724	0.116171	0.120461	-0.0502712	0.157305	1.25449	-0.174056	Block7291
Glyma.13G135200	Chr13	1	24757933	24761086	1493	0.703028	0.275861	1.0863	-0.247411	0.859635	0.164365	0.374189	-0.532131	0.0936668	-0.179913	0.306615	-0.0015814	-0.14058	0.641249	0.238274	0.902535	-0.0522084	0.271061	1.0863	-0.532131	Block7297
Glyma.13G141700	Chr13	1	25418275	25421595	1165	-0.311947	-0.0382602	1.91938	0.746715	0.479171	0.534569	-1.32675	-0.347979	0.733868	-0.252055	1.16445	1.20998	1.20367	0.562606	0.563309	0.100556	-0.123407	0.0825628	1.91938	-1.32675	NA
Glyma.13G143000	Chr13	1	25575420	25576912	929	-0.364314	0.0234735	0.585338	-0.653579	0.267537	0.563016	0.00604682	0.00230882	1.03791	-0.278882	-0.0352989	-0.013218	-0.548708	0.274623	0.771662	0.611508	0.130455	0.744602	1.03791	-0.653579	Block7299
Glyma.13G146200	Chr13	1	25915766	25922513	1957	0.0465406	-0.125072	1.14686	-0.0808789	0.2196	0.404675	-0.357968	-0.29254	0.0570398	0.0797193	0.610782	0.415606	-0.116777	0.272498	0.449596	0.126294	-0.192764	0.0718819	1.14686	-0.357968	Block7304
Glyma.13G147200	Chr13	1	26048452	26048664	213	0.335778	-1.06447	1.40002	1.00821	0.678872	0.933403	-0.193749	0.0972725	1.23812	-0.0920804	0.0707633	0.627337	1.1099	0.579217	0.0218562	0.328848	0.293754	0.438011	1.40002	-1.06447	Block7308
Glyma.13G184300	Chr13	1	29805907	29815314	3541	-0.0369442	-0.496524	1.07734	-0.0925224	0.563705	0.616602	-0.639837	-0.236755	0.358598	0.0803012	0.641789	0.343973	0.325731	0.574785	0.0631547	0.050537	-0.0186373	0.146898	1.07734	-0.639837	NA
Glyma.13G202100	Chr13	1	31573224	31583508	4035	0.430809	-0.250804	1.06791	0.225309	0.271322	0.0404727	-0.118009	-0.213764	0.30653	-0.231456	-0.0676081	-0.0485881	0.228284	0.289825	0.0656778	0.139973	-0.142879	0.113196	1.06791	-0.250804	NA
Glyma.13G207900	Chr13	1	32155914	32163168	2346	0.0497321	0.173889	1.00244	0.0562347	0.620132	0.193864	-0.316496	-0.0935701	0.641355	0.257171	0.530514	-0.281336	0.280552	0.673258	0.0903272	0.284853	-0.0994114	-0.0278651	1.00244	-0.316496	Block7571
Glyma.13G208300	Chr13	1	32204308	32206279	812	0.452288	-0.117996	1.2361	-0.108262	0.173827	0.0387299	0.145856	0	-0.00606171	-0.0866158	-0.0759449	0	-0.142568	0.0449743	0	0.225571	0.148385	-0.0394726	1.2361	-0.142568	Block7571
Glyma.13G213500	Chr13	1	32711426	32716430	3059	-0.12007	0.346789	1.19792	0.203825	0.758794	0.20744	-0.357282	-0.174394	0.408517	-0.192821	0.722755	0.392604	0.136629	0.595198	0.0318088	0.0201144	-0.271171	-0.0782864	1.19792	-0.357282	Block7576
Glyma.13G220100	Chr13	1	33350896	33353681	1828	-0.320476	-0.194471	1.34201	0.140292	0.807442	0.75454	0.255701	-0.831447	0.681687	0.187826	0.52847	-0.472798	0.0920912	0.720721	0.62995	0.285079	-0.159583	0.349772	1.34201	-0.831447	Block7576
Glyma.13G223000	Chr13	1	33586390	33589913	1425	0.516901	-0.48867	1.00968	-0.192131	-0.131446	0.646109	0.17149	-0.224175	0.0369591	-0.250106	-0.0943114	-0.296016	0.133062	0.416697	0.268637	0.145733	0.318561	-0.278182	1.00968	-0.48867	Block7581
Glyma.13G224000	Chr13	1	33684756	33686902	1716	0.819328	-0.927988	0.870368	0.545479	0.761589	0.333875	-0.320169	0.0191242	0.45651	-0.159916	-1.06567	-0.0667721	0.0808397	0.121309	0.513417	-0.0528777	-0.246921	0.080757	0.870368	-1.06567	Block7582
Glyma.13G226700	Chr13	1	33940170	33941503	1334	0.272392	0.0247484	0.42274	0.56832	0.612505	0.53199	0.0974236	0.135213	1.02096	0.113421	0.290086	0.558613	0.308818	0.625532	0.462045	0.769081	0.0936236	0.672762	1.02096	0.0247484	Block7584
Glyma.13G237700	Chr13	1	34802792	34804110	1021	-0.186789	1.00143	1.16695	-0.00387745	-0.00882848	0.0484323	0.156749	-0.0534146	0.195076	-0.060423	-0.183167	-0.132802	0.0827609	0.159877	-0.110359	-0.0287557	0.118737	0.134563	1.16695	-0.186789	NA
Glyma.13G248600	Chr13	1	35666896	35668024	1129	0.999479	0.285663	1.20304	0.0519208	0.150533	0.239877	0.0932971	0.0197073	0.0799064	-0.282064	0.165309	0.0404129	-0.0780979	-0.239331	0.480889	0.0519093	0.231109	-0.173197	1.20304	-0.282064	Block7607
Glyma.13G251100	Chr13	1	35830329	35836559	2984	0.575901	-0.038779	1.02596	0.0988269	0.380079	-0.148471	0.171504	-0.124136	0.11403	-0.0461271	0.265925	-0.128586	0.233547	0.351631	-0.252046	0.33764	0.056129	-0.0807662	1.02596	-0.252046	Block7607
Glyma.13G269900	Chr13	1	37192682	37196249	1674	0.489966	0.130002	1.18694	0.338869	0.562044	0.293037	-0.285535	-0.0922538	0.10893	0.321698	0.645176	0.425478	0.378201	0.575525	0.347408	0.312697	-0.0679796	0.0718582	1.18694	-0.285535	Block7612
Glyma.13G270600	Chr13	1	37265741	37269666	2488	0.284672	0.39022	1.04422	0.306312	0.783907	0.188494	0.0221701	-0.128705	0.625075	0.11357	0.62277	0.486732	0.690379	0.698689	0.192436	0.482324	-0.185482	0.286793	1.04422	-0.185482	Block7612
Glyma.13G282900	Chr13	1	38431808	38432686	879	0.411161	0.303092	1.56449	-0.376439	0.799395	0.465222	-0.277599	0.0478413	0.940531	-0.383675	0.0926069	0.109831	-0.55215	-0.0940982	0.658432	0.0578618	-0.278949	0.382611	1.56449	-0.55215	Block7616
Glyma.13G283900	Chr13	1	38492610	38495189	1239	0.163266	-0.211981	1.36641	0.440796	0.515569	1.0519	-0.0762134	-0.284979	0.479729	-0.179487	1.05724	-0.257789	0.384802	0.605014	1.44759	0.894576	0.0173651	0.922518	1.44759	-0.284979	Block7616
Glyma.13G288100	Chr13	1	38876942	38877822	881	0	0.0353696	1.93392	0	0	0	0	0	0	0	0	0	0	0	0	0	0	0	1.93392	0	Block7616
Glyma.13G299000	Chr13	1	39728397	39730326	1367	0.701514	0.0298441	1.32006	0.336021	0.345641	0.0245723	0.124135	-0.0533001	0.388542	0.0404116	0.183381	0.216235	0.133941	0.211502	-0.0195057	0.348127	0.00827053	-0.0586844	1.32006	-0.0586844	Block7616
Glyma.13G315900	Chr13	1	41074143	41081233	2270	0.278087	0.160298	1.02826	0.087497	0.70426	0.138511	0.325409	0.346541	0.25852	0.0111513	0.616997	-0.0505728	-0.0100283	0.809256	0.115842	0.422134	0.222428	-0.0479156	1.02826	-0.0505728	Block7617
Glyma.13G319700	Chr13	1	41414251	41419160	2695	-0.407612	-0.0846191	1.44959	0.345216	1.02924	0.782513	-0.2425	-0.246606	0.818958	-0.669864	0.837756	-0.0914496	0.356109	0.396506	0.700427	0.380074	-0.131898	0.139028	1.44959	-0.669864	Block7617
Glyma.13G326000	Chr13	1	42117029	42118004	976	0.371476	0.189073	1.19995	0.214979	0.525296	0.305869	-0.527595	0.337761	0.517123	0.0183957	0.563943	0.162383	0.386682	0.268888	0.196009	0.213224	0.356516	0.388182	1.19995	-0.527595	Block7624
Glyma.13G333900	Chr13	1	42771951	42778804	981	0.769308	-0.138984	1.67571	0.188769	0.44299	0.354134	0.263928	-0.214395	0.495389	-0.0207242	0.0840666	-0.365835	0.0932202	0.350155	0.33504	0.12905	0.0261007	0.0766898	1.67571	-0.365835	Block7626
Glyma.13G350300	Chr13	1	43973455	43979990	2106	1.39619	-0.19532	1.4663	-0.121913	0.296812	-0.103874	-0.133868	-0.0670663	-0.00298753	-0.148172	0.173531	-0.138024	-0.195644	0.323151	-0.0447932	-0.00922014	0.0614575	0.0403391	1.4663	-0.195644	Block7639
Glyma.13G350700	Chr13	1	44006085	44012783	3638	-0.0768451	-0.657492	1.56314	-1.10887	0.273617	0.0241456	-0.524044	0.0524695	0.637775	0.257935	1.06362	0.276181	-0.350431	0.450104	-0.00717588	0.340335	0.0446171	0.194277	1.56314	-1.10887	Block7639
Glyma.13G357100	Chr13	1	44513995	44520662	3094	0.660388	0.184393	1.03001	0.0658996	0.941172	0.140146	-0.110779	0.114516	0.568469	0.290111	0.495082	-0.159207	0.163188	0.70791	0.0148267	0.531632	0.0885224	-0.204317	1.03001	-0.204317	NA
Glyma.13G359200	Chr13	1	44651049	44653365	1402	-0.0939071	-0.200302	1.27149	0.106767	0.71369	0.286196	0.0176239	-0.0805976	0.389049	-0.254575	0.263697	0.333443	0.0617295	0.183143	0.229362	0.0557672	0.0476096	0.0331078	1.27149	-0.254575	NA
Glyma.13G362300	Chr13	1	44892919	44896710	2490	0.362125	0.143282	1.52373	0.0573176	0.250789	0.551409	-0.371983	-0.143108	0.376141	0.115363	0.532676	0.216059	0.0542158	-0.00189896	0.145459	0.0426086	-0.0178774	-0.215527	1.52373	-0.371983	NA
Glyma.13G371500	Chr13	1	45665835	45667907	1755	0.52118	-0.0912993	1.19381	0.0197633	0.291911	-0.0297616	0.0662947	-0.124114	0.0365917	-0.0306953	0.275808	-0.0564494	0.00747448	0.323183	-0.0128126	0.31433	-0.12144	0.0198934	1.19381	-0.124114	Block7678
Glyma.14G003700	Chr14	1	335288	338715	2501	0.735677	0.247038	1.08758	0.703641	0.535381	0.261378	0.149733	-0.0736016	0.560895	-0.0828571	0.0198071	-0.497067	0.467951	0.478476	0.0288415	0.261983	-0.087771	0.210521	1.08758	-0.497067	Block7688
Glyma.14G018900	Chr14	1	1360753	1361467	583	0.295674	0.0433772	1.23525	0.0980798	-0.0580248	0.1048	0	0.00344146	0.0463257	0.053143	0	0.00331007	0	-0.0468194	0.0525521	0.203165	-0.0511461	0.110677	1.23525	-0.0580248	Block7732
Glyma.14G028300	Chr14	1	2056435	2059029	2139	-0.524572	-0.139476	1.00486	0.690341	0.473546	0.0490574	-0.242034	-0.0555325	0.282817	-0.471922	0.128374	0.357914	0.982942	0.591056	0.207897	0.714732	-0.0146915	-0.0448369	1.00486	-0.524572	Block7748
Glyma.14G051500	Chr14	1	4033384	4037743	2694	0.367504	-0.136584	1.22719	-0.477583	0.608722	0.36193	-0.484794	-0.326256	0.104836	-0.319522	0.751056	0.345415	0.0385505	0.792226	0.542746	0.0445016	-0.263023	-0.0461267	1.22719	-0.484794	Block7791
Glyma.14G053900	Chr14	1	4258860	4260673	758	0.427654	0.119742	1.11456	-0.0307338	0.444407	0.231461	0.00850232	-0.0745628	0.234548	-0.173271	0.155525	-0.165066	-0.0621695	0.0480373	0.329753	0.587984	0.0451756	0.166911	1.11456	-0.173271	Block7795
Glyma.14G068300	Chr14	1	5723587	5728621	2810	1.1776	-0.137534	0.724723	0.0620973	0.165602	-0.000196814	0.0339196	-0.0535779	-0.0427141	0.0118657	-0.016064	0.000310548	0.0491645	0.00569834	0.0330434	0.0892286	-0.105434	0.0128133	1.1776	-0.137534	NA
Glyma.14G071400	Chr14	1	5992881	5994613	1733	1.33553	0.0641498	0.390702	0.0438183	0.51011	-0.0997494	0.167803	-0.0740803	-0.0133388	0.252977	0.078599	0.299357	-0.434151	0.124076	0.199896	0.280357	-0.0992	0.117066	1.33553	-0.434151	Block7838
Glyma.14G082900	Chr14	1	7198018	7202511	1815	0.459234	0.146199	1.0665	0.0668577	0.420476	0.0331195	-0.00363493	0.175865	0.0683593	0.143347	0.151217	-0.0228803	0.057297	0.518759	-0.0431388	0.385306	0.267166	0.0325071	1.0665	-0.0431388	Block7877
Glyma.14G090300	Chr14	1	8218577	8226300	2430	0.275023	0.140022	1.51813	0.175313	0.545984	0.457527	0.0498157	-0.125253	0.244199	0.121824	0.5267	0.37823	0.400592	0.198324	0.5374	0.474822	0.0798127	0.145961	1.51813	-0.125253	NA
Glyma.14G096900	Chr14	1	9127816	9131260	2144	0.450885	0.120721	1.00725	-0.159792	0.178952	0.0452511	-0.0827738	-0.117835	0.112051	-0.00719963	0.183953	0	-0.105297	0.144337	0.044589	0.0907654	-0.115221	0.044968	1.00725	-0.159792	NA
Glyma.14G128800	Chr14	1	21568753	21575653	2574	0.267778	0.0127813	1.1276	0.270306	0.620426	0.488331	-0.290874	0.024675	0.633801	-0.0595393	0.807648	0.0804927	0.521656	0.765222	0.230204	0.0963834	-0.0796641	0.199634	1.1276	-0.290874	Block7994
Glyma.14G133100	Chr14	1	22947791	22950263	955	-0.02087	-0.693173	1.1141	-0.281164	0.059157	0.396402	0.0469959	-0.0400549	0.407483	-0.330812	-0.0103946	-0.0569351	0.132667	0.223317	0.212518	-0.0169641	-0.0886554	-0.132116	1.1141	-0.693173	Block7999
Glyma.14G137100	Chr14	1	24573699	24612623	3760	0.0542756	0.132022	1.1746	0.168965	0.467023	0.41879	-0.641136	0.358418	0.622921	0.246685	0.270258	0.306917	0.385411	0.547318	0.333781	0.115751	0.116823	0.22154	1.1746	-0.641136	Block8004
Glyma.14G148800	Chr14	1	32154755	32157298	1368	0.629113	0.150742	1.02855	0.20553	0.350487	0.0305047	0.155829	-0.107806	0.215593	0.238233	0.415611	-0.156255	0.0980722	-0.00841072	-0.00552691	0.366611	0.162798	0.186514	1.02855	-0.156255	Block8009
Glyma.14G158500	Chr14	1	35032912	35033469	558	-0.0493979	0.255288	1.53755	0.235992	0.354358	0.248891	0.0512187	-0.150254	0.383595	-0.549477	0.911728	0.263415	0.466104	0.97102	0.216993	0.753311	-0.137318	0.612615	1.53755	-0.549477	Block8043
Glyma.14G161800	Chr14	1	38619363	38621354	1296	0.772177	0.0804493	1.09487	0.0494762	0.801902	0.320627	0.0401885	-0.142135	0.0772717	0.00200973	0.185892	-0.137523	0.0277575	0.125649	0.542581	0.420511	0.419699	0.210771	1.09487	-0.142135	Block8061
Glyma.14G162000	Chr14	1	38684472	38686885	1284	0.528312	-0.212051	1.0592	0.304051	0.452419	0.298421	0.0904205	-0.0497928	-0.0489697	-0.149122	0.0824554	-0.114346	0.120695	0.195316	0.183218	0.190879	0.0956549	0.0561459	1.0592	-0.212051	Block8061
Glyma.14G165000	Chr14	1	40731849	40737209	2990	0.579035	1.12066	0.786592	0.0450003	0.519528	0.102655	-0.544319	-0.256633	0.627571	1.45157	0.821427	0.444401	-0.0271047	0.392364	0.536338	0.224084	-0.261388	0.625324	1.45157	-0.544319	Block8068
Glyma.14G182300	Chr14	1	44543764	44549061	2450	0.3908	0.10186	1.03981	0.0714748	0.700907	0.23246	-0.338696	-0.206992	0.364918	-0.0699631	0.891696	0.170907	0.204393	0.576827	0.164673	0.275292	-0.122042	0.207564	1.03981	-0.338696	Block8079
Glyma.14G197500	Chr14	1	46280009	46282933	1381	0.997945	0	1.11529	0.0387865	0.060751	-0.0246677	0	0	0	0.0421678	0	0	-0.0181964	0	0.0687132	0.094358	0.0873349	0	1.11529	-0.0246677	Block8126
Glyma.14G197600	Chr14	1	46288254	46290979	2297	-0.403825	-0.486544	1.00981	-0.295337	0.100133	0.484436	-0.656192	-0.0892368	0.530462	0.197018	0.652714	0.628648	0.552156	0.609235	0.332977	0.145063	0.00932183	0.299207	1.00981	-0.656192	Block8126
Glyma.14G208500	Chr14	1	47412738	47421197	3899	0.404218	-0.368172	1.3752	-0.0486059	0.482657	0.458454	0.195871	-0.209744	0.112703	-0.00233376	0.493797	-0.0200869	0.0598583	0.173362	0.451342	0.610842	0.105773	0.0971994	1.3752	-0.368172	Block8139
Glyma.14G215100	Chr14	1	47982041	47988528	1846	0.182581	-0.210461	1.07007	0.11642	-0.26838	0.268029	-0.103062	-0.168984	0.1986	0.0180679	-0.0287998	-0.099781	0.0686086	-0.142554	0.176971	-0.000196094	-0.187962	-0.0276164	1.07007	-0.26838	NA
Glyma.14G216200	Chr14	1	48062215	48066980	1685	-0.113776	0.176064	1.56112	-0.0698162	0.824107	0.337836	-0.258031	-0.409728	0.515693	-0.40618	0.31301	-0.137447	-0.218635	0.427875	0.227089	-0.0520146	0.0495478	0.288562	1.56112	-0.409728	Block8158
Glyma.15G011500	Chr15	1	892118	895729	2331	-0.143554	-0.0455569	1.05476	0.0632266	0.316746	0.367332	-0.738564	-0.326419	0.193873	0.0733958	0.679925	0.795567	0.185049	0.291839	0.309823	-0.00261898	-0.0856288	0.0520357	1.05476	-0.738564	NA
Glyma.15G012600	Chr15	1	999019	999716	594	0.229144	-0.107743	1.74907	0.0499526	0.17342	0.0101704	0.355886	-0.0785158	0.232255	-0.185896	0.134054	-0.00297276	-0.121678	0.0563532	0.00881105	0.473212	0.0125269	0.00351876	1.74907	-0.185896	NA
Glyma.15G029800	Chr15	1	2387956	2391744	1309	0.701955	0.085619	1.08679	0.47895	0.426067	0.0799545	0.250502	-0.1467	0.728137	-0.137677	-0.00838643	-0.668872	-0.0511997	0.0722561	0.0284658	0.592358	-0.00481298	0.212961	1.08679	-0.668872	NA
Glyma.15G035800	Chr15	1	2841228	2843036	1239	0.138557	-0.37489	1.16065	0.0977081	0.181252	0.038701	-0.540244	-0.348221	0.519997	-0.144743	0.415122	0.29795	0.118747	0.20982	-0.0281602	0.133953	-0.0973098	0.453848	1.16065	-0.540244	Block8212
Glyma.15G037700	Chr15	1	2978219	2979885	1284	0.21287	-0.345165	1.21344	0.144069	1.09171	0.248725	-0.40624	-0.8461	0.469633	-0.572345	0.404089	-0.312661	-0.192863	0.273415	-0.0613746	0.0141374	-0.540823	0.0529475	1.21344	-0.8461	Block8216
Glyma.15G044900	Chr15	1	3593138	3599650	2826	0.727577	-0.0758701	1.21611	-0.00293876	0.587063	0.0311549	0.0745672	-0.138388	0.0841976	0.154109	0.0897663	0.0398331	0.16353	0.226554	0.103391	0.273139	-0.0629069	-0.107333	1.21611	-0.138388	Block8222
Glyma.15G051200	Chr15	1	4025824	4027347	1212	0.973263	-0.0604615	1.06862	-0.00668201	0.784487	0.0667228	-0.0178118	-0.186847	-0.0988091	0.0471181	-0.0443104	0.051016	-0.125423	0.594535	0.00620555	0.325488	-0.247787	-0.0159142	1.06862	-0.247787	Block8223
Glyma.15G051300	Chr15	1	4032576	4034552	1977	0.370754	0.0141724	1.14848	0.250936	0.230863	0.348753	-0.109228	-0.0946996	0.32432	-0.0573279	0.180685	-0.200557	0.198841	0.132721	0.376465	0.0905933	-0.0787276	0.123865	1.14848	-0.200557	Block8223
Glyma.15G057200	Chr15	1	4420184	4434180	1157	-1.1537	0.516272	1.59343	0.898201	0.467888	0.264528	-1.15195	0.0491545	-0.259026	-0.571915	0.664854	1.16041	-0.0680833	0.0962662	-0.0200344	-0.0135091	0.0838154	-0.0643768	1.59343	-1.1537	Block8232
Glyma.15G063200	Chr15	1	4834315	4840933	2937	0.834443	-0.113129	1.22363	0.0429308	0.321113	0.0259284	-0.0699417	-0.216385	0.30531	0.0207955	0.337324	0.084654	0.0927803	0.425613	0.0676117	0.273395	0.0654082	-0.0612651	1.22363	-0.216385	NA
Glyma.15G068700	Chr15	1	5226328	5232403	2862	0.321502	0.14178	1.0949	0.229352	0.537082	0.519266	-0.0695718	-0.429203	0.619029	-0.177116	0.325671	-0.198635	0.220917	0.143822	0.210214	0.123275	-0.0548088	0.448601	1.0949	-0.429203	Block8247
Glyma.15G077600	Chr15	1	5975195	5976878	1684	0.973684	0.750122	1.12997	0.269007	0.56211	0.230683	0.0327879	-0.122942	0.346687	0.137268	0.306843	-0.180136	0.244477	0.409869	-0.169307	0.17613	-0.121819	0.309097	1.12997	-0.180136	Block8263
Glyma.15G084800	Chr15	1	6510095	6512465	2371	0.447717	0.382586	1.17333	-0.0665488	0.500654	0.261283	0.432977	-0.233179	0.337682	0.00206107	0.290838	-0.15097	0.0739404	0.47648	0.258408	0.503308	-0.152791	0.0460798	1.17333	-0.233179	Block8266
Glyma.15G088000	Chr15	1	6758394	6760811	2418	1.10403	-0.297023	0.493854	0.602709	0.989877	-0.122891	-0.223053	-0.136936	0.741988	0.0351432	-0.55228	-0.181919	-0.0259501	0.359747	0.497337	-0.116085	-0.126621	0.669002	1.10403	-0.55228	Block8267
Glyma.15G129700	Chr15	1	10402987	10408832	3237	0.360301	-0.0550663	1.11014	0.156954	0.741462	0.321708	-0.693433	-0.422007	0.37374	-0.314016	0.245121	-0.566124	0.261182	0.366048	0.196454	-0.0991231	-0.156465	-0.089636	1.11014	-0.693433	Block8288
Glyma.15G143900	Chr15	1	11830906	11834773	1057	0.55003	-0.0319393	1.47854	-0.292707	-0.113858	1.13066	0.277494	-0.498612	0.324858	-0.396309	0.510529	0.297064	0.418428	0.904931	0.602	0.314995	-0.045894	0.208714	1.47854	-0.498612	NA
Glyma.15G144000	Chr15	1	11843111	11847542	1289	0.665261	0.048134	1.41134	-0.0224301	-0.0727358	0	0	0	0	0	0.0239424	0	-0.0224301	-0.0727358	0	0.195132	0.0929235	0	1.41134	-0.0727358	NA
Glyma.15G149600	Chr15	1	12350959	12352153	724	0.0822459	0.11655	1.16702	-0.0223744	-0.6383	0.00718531	0.109424	-0.436134	-0.0719003	-0.24189	0.438375	-0.022592	-0.286909	0.262668	0.180583	-0.0625048	-0.219889	-0.384397	1.16702	-0.6383	Block8314
Glyma.15G159300	Chr15	1	13455000	13455619	466	0.183234	-0.178318	0.916118	0.68209	0.647446	0.148388	0.560229	-0.0521281	1.06884	0.557654	-0.511873	0.273196	-0.0969614	-0.161611	0.207539	0.117066	-0.380782	0.306298	1.06884	-0.511873	Block8328
Glyma.15G192700	Chr15	1	21028603	21083484	5609	0.275003	0.14183	1.07571	0.0202662	0.865509	0.286733	-0.307217	0.0210232	0.895924	-0.0689952	0.554983	0.023173	0.217769	0.682759	0.00412581	-0.0354817	-0.0831809	0.000658415	1.07571	-0.307217	Block8411
Glyma.15G220800	Chr15	1	39878262	39882927	1369	0.214964	0.00203256	1.32931	0.20656	0.770261	0.199244	-0.205738	-0.41393	-0.0148127	-0.331768	0.219667	-0.065816	0.127766	0.317086	0.303445	0.456482	0.245164	0.0201551	1.32931	-0.41393	Block8712
Glyma.15G250500	Chr15	1	47857630	47862162	2254	0.447797	0.349163	1.04031	0.29226	0.482482	0.0772542	-0.284166	-0.0262921	0.64734	0.370421	0.548251	-0.266816	0.50406	0.552444	0.0925371	0.293727	-0.148736	0.0800983	1.04031	-0.284166	Block8846
Glyma.15G258600	Chr15	1	48973783	48975625	717	0.667729	0	1.13331	0	0	0	0	0	0	0	0	0	0	0	0	0	0	0	1.13331	0	Block8853
Glyma.15G267200	Chr15	1	50352186	50359226	2532	0.709532	0.380467	1.03794	0.183262	0.545562	0.532251	0.0866796	0.329419	0.434086	0.0546069	0.45179	0.239251	0.20053	0.410407	0.241992	0.42805	-0.0481831	-0.136554	1.03794	-0.136554	NA
Glyma.16G016700	Chr16	1	1460102	1463678	2520	0.734369	-1.53347	0.434251	0.688669	0.484033	-0.0493154	0.274534	0.348511	0.804825	0.440966	-1.31568	0.0691327	0.107508	0.215542	0.076878	0.342178	0.169318	0.611419	0.804825	-1.53347	Block8965
Glyma.16G021600	Chr16	1	2041419	2043554	1332	0.449507	0.194734	1.86662	-0.125874	0.40769	0.359165	-0.358524	-0.281098	0.377545	-0.39993	0.868981	0.0247024	-0.414411	0.423053	0.65571	0.406769	-0.100557	0.39925	1.86662	-0.414411	Block8987
Glyma.16G028900	Chr16	1	2766736	2770366	1497	0.320909	0.0657071	1.00604	0.149323	0.305424	0.0333207	-0.315462	-0.0590438	0.318693	0.102943	0.338746	-0.0639391	0.266112	0.478455	0.15361	0.320707	-0.193448	-0.0840937	1.00604	-0.315462	NA
Glyma.16G049400	Chr16	1	4724702	4728969	2761	0.381142	-0.110658	1.53623	-0.201496	0.148147	0.277418	-0.613297	-0.439698	0.337969	0.107341	0.250432	0.645529	-0.1266	0.0649762	-0.0193618	-0.0190403	-0.428892	0.0933867	1.53623	-0.613297	Block9037
Glyma.16G053200	Chr16	1	5168226	5170241	2008	0.0998778	-0.173797	1.74049	0.296554	0.228581	0.705103	0.106613	0.262126	0.697449	-0.127562	0.438166	0.125204	-0.0308025	0.117025	-0.203913	0.191308	0.18242	-0.153822	1.74049	-0.203913	Block9043
Glyma.16G061400	Chr16	1	5995658	5996853	866	0.177503	-0.428511	1.92541	-0.2591	-0.166263	-0.0986978	-0.485275	-0.813005	-0.0156498	-0.34639	0.314302	-0.00208386	0.598168	0.945953	0.0329935	0.432513	-0.372446	0.0985466	1.92541	-0.813005	Block9048
Glyma.16G071800	Chr16	1	7227783	7228862	1080	0.141042	0.236886	1.05586	0	0.0593239	0	0	0	0	0	0	-0.0290166	0	0	0	0	0	0	1.05586	-0.0290166	Block9051
Glyma.16G083500	Chr16	1	9526290	9528656	914	-0.222167	0.155457	1.06674	-0.264057	-0.468986	0.402336	-0.0687206	0.0666617	0.228023	0.0434611	0.323048	0.91778	-0.101593	-0.37497	0.502492	-0.0298348	-0.0989786	0.355536	1.06674	-0.468986	Block9059
Glyma.16G100400	Chr16	1	19845881	19849496	537	0.254811	0.344088	1.24388	0.0508971	0.57453	0.685025	0.229666	-0.188169	0.661015	-0.0587581	0.310837	0.161094	0.0128247	0.576025	0.839199	0.598677	0.00462899	0.148606	1.24388	-0.188169	Block9080
Glyma.16G105100	Chr16	1	21259404	21267517	2725	0.736896	0.431775	1.51004	0.130095	1.07777	0.164468	0.200112	-0.0990855	0.0704893	0.0158682	0.350126	-0.156941	-0.0390524	0.50895	0.287135	0.498335	0.177134	-0.412496	1.51004	-0.412496	Block9081
Glyma.16G124700	Chr16	1	27440439	27442969	1997	0.899352	-0.0707394	1.1267	-0.163774	0.126839	-0.0171035	-0.138027	-0.239066	-0.025425	-0.0528655	0.281637	-0.0297583	-0.0280145	0.32402	0.0455351	0.232516	-0.0813646	0.0129331	1.1267	-0.239066	Block9131
Glyma.16G139500	Chr16	1	29686243	29690410	1215	-0.505553	-1.04969	0.814612	-0.125638	0.0108197	0.537258	-0.0275577	-0.249232	0.217305	-0.297185	0.692434	0.789303	0.142636	0.341776	0.242669	0.394634	0.0399861	0.184474	0.814612	-1.04969	Block9149
Glyma.16G146800	Chr16	1	30761513	30763282	952	1.43309	-0.166566	0.812822	-0.421079	0.79961	0.0305094	-0.199488	0.537196	0.0340519	0.0357869	0.931295	-0.0964563	-0.129256	0.595451	-0.070435	0.0150389	-0.0793737	0.158603	1.43309	-0.421079	Block9155
Glyma.16G180200	Chr16	1	34077613	34081737	2040	0.447625	-0.473859	1.73633	-0.084617	0.372948	0.0674898	-0.914798	-0.761356	0.354991	-0.56587	0.286712	-0.23899	0.629957	0.687011	0.685438	0.318592	0.124542	0.543336	1.73633	-0.914798	Block9260
Glyma.16G189100	Chr16	1	35170253	35173950	1058	-0.0583057	-0.0524479	1.0022	-0.112461	0.26242	0.0905565	-0.402797	-0.00102331	0.143274	-0.289653	0.437558	0.549559	-0.131223	0.0876709	-0.00927704	0.0490447	-0.119285	-0.105694	1.0022	-0.402797	Block9285
Glyma.16G216300	Chr16	1	37343636	37348086	2347	0.489853	0.0113123	1.17811	-0.118123	0.685439	0.26165	-0.138832	-0.133302	0.189326	-0.110756	0.0885175	-0.115452	-0.137555	0.321105	0.269616	0.325657	0.0268108	0.120721	1.17811	-0.138832	Block9370
Glyma.17G013600	Chr17	1	1034538	1036967	1672	0.497165	0.266131	1.05727	0.103934	0.897584	0.550269	-0.405356	-0.11315	0.783438	-0.339915	0.608502	0.078887	0.506956	0.898736	0.204438	0.366591	-0.228447	0.113767	1.05727	-0.405356	Block9384
Glyma.17G016800	Chr17	1	1251544	1254330	2585	0.43612	0.364016	1.00047	0.372358	0.495842	0.186579	0.127208	-0.119756	0.69396	0.27456	0.477715	-0.0641796	0.131691	0.231934	0.162412	0.258071	-0.133003	-0.0161981	1.00047	-0.133003	Block9385
Glyma.17G019200	Chr17	1	1440228	1441338	761	0.487108	-0.302107	1.07708	-0.266026	0.709307	0.388298	-0.316375	-0.183833	-0.00181305	-0.231224	-0.325944	-0.110388	-0.17038	0.298559	0.354089	0.269903	0.083659	0.072264	1.07708	-0.325944	Block9385
Glyma.17G021400	Chr17	1	1566623	1575760	3288	0.612289	0.502139	1.6783	0.27395	0.603067	0.641463	0.180043	-0.036873	0.759224	0.143643	0.443637	0.322927	0.100413	0.182351	0.705189	0.248537	0.0813425	0.163753	1.6783	-0.036873	Block9385
Glyma.17G022800	Chr17	1	1664474	1669465	2825	0.177606	-0.0208526	1.12392	0.0989627	0.825523	0.447069	-0.186484	-0.175819	0.397877	0.0650783	0.3219	0.297388	0.111732	0.62929	0.292666	0.0850477	-0.17698	0.149759	1.12392	-0.186484	Block9385
Glyma.17G048700	Chr17	1	3692560	3695012	2127	0.365821	0.0968822	1.00524	0.0614091	0.249749	0.00897175	0.375798	-0.0255893	0.39017	0.0323175	0.154215	-0.0265545	-0.0885089	0.370837	0.0998774	0.338844	0.147456	0.220649	1.00524	-0.0885089	Block9415
Glyma.17G064400	Chr17	1	4952604	4957470	2303	0.912259	-0.769122	1.16921	0.320564	0.795538	0.477466	-0.532386	-0.43155	0.505605	-0.368064	0.139833	0.330298	0.360769	0.678958	0.289144	0.210132	-0.387279	-0.0709269	1.16921	-0.769122	Block9432
Glyma.17G078700	Chr17	1	6130287	6133632	2343	0.243388	-0.0667625	1.16893	0.425605	0.457016	0.073653	-0.0865185	0.0318256	0.511328	-0.074044	0.0284354	-0.19857	0.362875	0.257449	0.173328	0.277157	0.0575561	0.00673721	1.16893	-0.19857	NA
Glyma.17G086000	Chr17	1	6633693	6636809	2286	0.586421	0.0514264	1.17775	0.254938	0.741711	0.29119	0.0485749	-0.168234	0.323925	-0.0766345	0.445878	0.119882	0.0763508	0.466001	0.271877	0.504984	0.0188938	0.148156	1.17775	-0.168234	Block9450
Glyma.17G087100	Chr17	1	6745206	6749233	2327	0.471273	0.111668	1.18669	-0.0667951	1.01373	0.208171	-0.110443	-0.272859	0.281635	-0.0886247	0.616204	0.0741872	0.0453353	0.691632	0.201285	0.266069	-0.0495784	0.193694	1.18669	-0.272859	Block9450
Glyma.17G092400	Chr17	1	7196181	7200287	2319	0.38713	0.315944	1.2537	-0.029544	0.421795	0.3867	-0.0330723	-0.261455	0.243613	-0.0207843	0.592344	0.502186	-0.303746	0.0573396	0.180051	0.316921	0.0520855	-0.141195	1.2537	-0.303746	Block9453
Glyma.17G093600	Chr17	1	7305370	7309705	1947	0.242034	-0.0671341	1.19781	0.157721	0.377773	0.149926	0.174172	-0.0563	0.422736	-0.233134	0.0232212	-0.153666	0.197823	0.23633	0.074468	0.331145	0.0965688	0.259301	1.19781	-0.233134	Block9456
Glyma.17G097100	Chr17	1	7651554	7653662	1056	0.494122	0.0931539	1.12536	0.168284	0.24301	0.170004	-0.207571	0.235708	0.370994	-0.0381172	0.129044	0.390372	0.0522337	0.476097	0.124225	0.135127	0.363284	0.256528	1.12536	-0.207571	Block9458
Glyma.17G098100	Chr17	1	7726105	7728983	1634	0.931261	-0.288711	1.52911	-0.0188651	0.6008	0.176233	0.723419	-0.239082	0.880519	0.0442986	-0.245303	0.0542556	-0.287295	-0.05914	-0.0966516	0.570504	0.0730065	0.673563	1.52911	-0.288711	Block9458
Glyma.17G100900	Chr17	1	7929699	7931464	893	-0.00260277	-0.176829	1.48742	0.637273	1.03967	0.331386	0.113533	-0.284387	0.466642	-0.238161	0.273581	-0.457715	0.915392	0.75191	0.714813	0.872555	0.558101	-0.114489	1.48742	-0.457715	Block9458
Glyma.17G132900	Chr17	1	10700600	10705152	3196	0.397799	0.619923	1.30067	0.324857	0.381593	0.556799	0.121621	0.0578671	0.64266	-0.380063	0.411037	0.192917	-0.301521	-0.130141	0.397727	0.250881	0.0952924	0.355463	1.30067	-0.380063	NA
Glyma.17G151500	Chr17	1	12625706	12626691	986	0.622303	-0.0645634	1.68257	0.215596	0.559102	-0.18925	0.00433657	-0.233742	0.414846	-0.148988	0.288463	0.376263	-0.168919	0.202333	0.215429	0.088828	-0.135663	0.160865	1.68257	-0.233742	NA
Glyma.17G169300	Chr17	1	15691394	15695458	2582	0.500543	0.11006	1.34651	0.251751	0.727353	0.343615	0.258536	-0.339051	0.595985	-0.0351639	0.414317	0.145446	0.417156	0.52829	0.298138	0.307153	-0.184288	0.164479	1.34651	-0.339051	NA
Glyma.17G174100	Chr17	1	18094379	18098672	1706	0.118245	0.0375693	1.14688	0.285613	0.499585	0.257992	-0.443627	-0.551017	0.0987189	-0.118797	0.0552005	-0.200269	0.410578	0.091048	0.30565	0.368411	-0.0925301	0.165611	1.14688	-0.551017	Block9586
Glyma.17G188800	Chr17	1	25199043	25203942	1106	-0.57381	0.218446	1.04717	0.293017	0.949051	0.1341	-0.503696	-0.121778	0.753178	-0.152178	0.688048	-0.165398	0.425397	0.454774	0.337371	0.571044	0.546808	0.269859	1.04717	-0.57381	Block9661
Glyma.17G226100	Chr17	1	38032236	38040923	4330	0.021679	-0.502191	1.13621	-0.442671	0.399414	0.189859	-1.01346	-0.0750004	0.555397	-0.329351	0.128087	0.27594	0.0435152	0.320259	-0.28142	-0.172977	-0.395642	0.102949	1.13621	-1.01346	Block9714
Glyma.17G232600	Chr17	1	38792970	38808567	3854	0.462481	-0.285626	1.43437	-0.0987958	0.688621	0.459894	0.097351	0.0346892	0.273363	-0.128862	0.331683	0.131334	0.218852	0.687777	0.448077	0.62642	0.352859	0.0742344	1.43437	-0.285626	NA
Glyma.17G239500	Chr17	1	39495356	39511522	4446	0.268817	0.0568573	0.995606	-0.0257607	1.00554	0.412497	-0.269353	-0.163857	0.632938	-0.0959103	0.513942	0.410221	0.180886	0.683548	0.467753	0.0297306	-0.0111755	0.18708	1.00554	-0.269353	Block9784
Glyma.17G248300	Chr17	1	40356799	40358540	952	0.57129	0.199498	1.82455	0.400641	0.320108	0.577362	0.212784	-0.154719	0.32421	-0.169752	0.480106	0.350129	0.562358	0.0745774	1.0188	0.201652	0.0993434	0.438377	1.82455	-0.169752	Block9831
Glyma.17G253200	Chr17	1	40739746	40741563	1785	1.01951	-0.360857	1.08959	-0.00204657	0.568212	0.561603	0.10579	-0.308674	0.0838275	0.12311	0.171767	-0.111514	-0.217116	0.408013	1.00748	0.651776	-0.264499	0.350754	1.08959	-0.360857	Block9844
Glyma.18G009500	Chr18	1	682755	686119	2559	0.363208	0.198151	1.11314	0.164683	0.924099	0.123747	-0.0377093	-0.155265	0.213615	0.287144	0.104671	-0.302748	0.0481649	0.568148	-0.136422	0.641082	-0.0303991	-0.0258837	1.11314	-0.302748	NA
Glyma.18G031800	Chr18	1	2458595	2460691	1880	0.432944	0.0038899	1.34038	0.0724655	0.357684	0.0443907	-0.260601	-0.353268	0.523921	-0.0125706	0.0148329	-0.291653	-0.110744	0.393548	0.0291116	0.189472	-0.182038	0.222052	1.34038	-0.353268	NA
Glyma.18G040100	Chr18	1	3311507	3316969	1285	0.0516544	0.134097	1.56134	0.170621	0.296799	0.412681	-0.800713	-0.123405	0.552051	-0.0178967	0.949004	0.912715	0.251781	0.176072	0.587575	0.151701	-0.13974	0.162786	1.56134	-0.800713	Block9918
Glyma.18G040200	Chr18	1	3318719	3320058	1340	0.697323	-0.168327	2.06663	0.289135	0.185559	0.157095	-0.338632	-0.113335	0.138279	0.165454	-0.0907753	0.0157904	0.467736	0.192351	0.294381	-0.0506841	-0.0234913	0.0213967	2.06663	-0.338632	Block9918
Glyma.18G040800	Chr18	1	3410801	3413559	1589	0.234577	-0.0128728	1.17412	-0.0318658	0.33434	0.600869	-0.232103	-0.277628	0.341684	-0.118605	0.76063	-0.267596	0.0815452	0.367481	0.429435	0.439279	-0.214671	0.00319704	1.17412	-0.277628	Block9918
Glyma.18G043800	Chr18	1	3752591	3759440	3291	0.595176	0.140578	1.36332	-0.20865	0.668531	0.31233	-0.0605102	-0.0649063	0.334889	-0.0880471	0.5193	-0.0928089	0.00166184	0.374418	0.277103	0.481511	-0.0165063	0.157652	1.36332	-0.20865	Block9923
Glyma.18G048400	Chr18	1	4179082	4180051	775	0.630512	-0.167663	0.992626	1.08339	0.382368	-0.0165515	-0.0835522	-0.315641	0.585572	0.134735	-0.018714	-1.31281	0.464011	0.30427	0.0946045	0.478889	0.163345	0.0530412	1.08339	-1.31281	Block9933
Glyma.18G049200	Chr18	1	4232694	4235130	1145	0.0414462	-0.14986	1.12841	-0.0294483	0.121932	0.209676	-0.617374	-0.312194	0.232582	0.0790421	0.587505	0.605788	-0.0576419	0.218795	0.126891	0.226912	-0.318617	0.173471	1.12841	-0.617374	Block9933
Glyma.18G050200	Chr18	1	4332094	4334108	1932	0.554282	-0.0138742	1.07358	0.201464	0.492916	-0.0425053	-0.207683	0.0050392	0.34095	-0.204769	0.553544	0.0712389	0.144013	0.550956	0.259966	0.336726	-0.110615	0.148203	1.07358	-0.207683	Block9935
Glyma.18G057200	Chr18	1	5045036	5048066	2175	1.12312	-0.0223305	1.57421	-0.00411012	0.135748	0.0723102	0.021891	0.0121438	0.00870005	0.100817	0.0638802	-0.0135471	0.0305975	0.19962	0.0585954	0.108459	-0.0139945	-0.0167408	1.57421	-0.0223305	Block9950
Glyma.18G060400	Chr18	1	5438295	5438783	489	0.448006	0.0298643	1.34956	0.154275	0.474624	0.803097	-0.0557508	-0.181719	0.0154268	0.104763	0.103219	0.453493	0.108499	0.453995	0.148534	0.394374	-0.172991	-0.165903	1.34956	-0.181719	NA
Glyma.18G061200	Chr18	1	5549673	5554495	1754	0.20169	0.253783	1.10428	-0.180649	0.349764	0.316405	-0.082635	-0.169598	0.522002	0.172195	0.33269	0.23333	0.0367684	0.415867	0.43162	0.209648	0.0843419	0.358879	1.10428	-0.180649	NA
Glyma.18G063200	Chr18	1	5779190	5784633	1935	0.332197	-0.111777	2.20984	0.400159	0.854757	0.410111	-0.454262	0.179353	1.01556	-0.220006	0.633337	0.808827	0.193526	0.101492	0.378777	0.235221	-0.018401	0.546226	2.20984	-0.454262	Block9965
Glyma.18G065700	Chr18	1	6008424	6024843	2980	0.0608371	0.492143	1.05504	0.521303	0.921654	0.191076	-0.149237	-0.00218957	0.310462	0.306042	0.498518	0.0840749	0.611452	0.251457	0.0473396	0.417029	-0.176556	-0.20031	1.05504	-0.20031	Block9965
Glyma.18G096900	Chr18	1	9983321	9987930	1324	0.159898	-0.0645669	1.03092	0.163511	0.538625	-0.135184	-0.201052	-0.300274	-0.103097	0.18535	0.401646	0.627295	0.319492	0.734857	-0.0107957	0.205441	-0.0972173	-0.353926	1.03092	-0.353926	Block10081
Glyma.18G121400	Chr18	1	15253731	15256736	1798	-0.0522395	0.0447634	1.48797	-0.229343	0.330876	0.32774	-0.175197	-0.171821	0.0743291	-0.0782147	0.176429	-0.0413032	-0.179832	0.530742	0.213213	0.0587579	0.0614929	0.031885	1.48797	-0.229343	NA
Glyma.18G135800	Chr18	1	19816173	19819656	2512	0.248967	0.0073665	1.08455	-0.041609	0.751548	0.289703	-0.079393	-0.0377904	0.433031	0.175424	0.36105	0.0569112	0.0520153	0.598004	0.442141	0.466621	0.226871	0.213412	1.08455	-0.079393	Block10121
Glyma.18G152900	Chr18	1	29360639	29361973	918	0.185798	0.418632	2.09268	-0.709501	0.78312	0.302816	-0.317954	0.00130423	0.705361	0.2309	0.627701	0.445332	-0.528895	0.704929	0.280244	-0.0526152	-0.282918	0.274888	2.09268	-0.709501	Block10122
Glyma.18G167300	Chr18	1	39217495	39224246	2013	0.406686	0.309758	1.01079	0.17263	0.165366	0.201726	-0.206885	-0.0822919	0.473958	0.376106	0.494754	0.382294	0.21415	0.203174	0.27487	0.0773067	-0.0465833	0.274271	1.01079	-0.206885	Block10125
Glyma.18G186400	Chr18	1	44829997	44833596	1266	0.344021	-0.375428	1.06086	0.332804	0.235188	0.346231	-0.497824	-0.471748	0.200187	-0.0161693	0.239265	0.441281	0.691643	0.199616	0.42572	0.224998	-0.173311	0.179515	1.06086	-0.497824	Block10128
Glyma.18G206400	Chr18	1	49014311	49019530	4472	-0.155998	-0.113097	1.06989	0.0757895	0.717671	0.266847	-0.300662	-0.025292	0.329642	0.0208397	0.621891	0.392385	0.427576	0.682149	0.105543	0.276146	0.0351723	0.103753	1.06989	-0.300662	NA
Glyma.18G213900	Chr18	1	50082939	50086771	1098	0.0974357	0.0675054	1.03067	0.138055	0.387008	0.153384	-0.316923	-0.176946	0.0884507	0.199108	0.66675	0.254846	0.229891	0.429486	0.204556	0.251365	-0.164639	-0.00707414	1.03067	-0.316923	Block10152
Glyma.18G215700	Chr18	1	50279788	50283739	1907	0.627772	-0.235868	2.06122	-0.0390566	0.318781	-0.235079	-0.572438	-0.381457	0.29192	-0.223632	0.804155	0.33886	0.00533987	0.373603	-0.0200464	0.311523	-0.167783	-0.0167678	2.06122	-0.572438	Block10167
Glyma.18G250100	Chr18	1	53635011	53682412	2969	0.691177	-0.252904	1.68705	-0.133029	0.334733	0.299659	-0.344979	-0.015996	0.285411	-0.442439	0.18696	0.227151	-0.0180709	0.289912	0.0286996	0.0864114	-0.0164783	-0.161448	1.68705	-0.442439	NA
Glyma.18G259400	Chr18	1	54518723	54520581	785	0.486887	-0.86339	2.04615	-0.374802	0.924415	0.459952	-1.32354	-0.586446	0.542095	-1.21792	0.718123	0.271037	0.152207	0.905519	0.542059	-0.0625681	-0.264222	-0.300516	2.04615	-1.32354	Block10250
Glyma.18G273600	Chr18	1	55638209	55646701	1455	0.515863	-0.0812545	0.861373	0.210625	1.16141	0.22265	-0.0714334	-0.3403	0.324947	0.0427619	0.712546	0.507007	-0.27907	0.423028	0.0599156	-0.07358	-0.425766	0.0257527	1.16141	-0.425766	Block10258
Glyma.18G278200	Chr18	1	55980443	55984767	2642	0.808096	0.200732	1.06798	-0.317812	0.807857	0.203013	-0.172978	0.0378602	0.547967	0.135845	0.36377	0.0722392	-0.273906	0.612358	-0.0555	0.289454	0.170677	0.278096	1.06798	-0.317812	NA
Glyma.18G280700	Chr18	1	56158545	56162049	2456	-0.228595	0.730287	1.02268	0.201907	0.817338	0.557536	-0.247433	-0.929364	0.00387364	-0.234166	0.424272	0.0671588	0.373891	0.253913	0.761481	0.507948	-0.220958	0.27037	1.02268	-0.929364	Block10270
Glyma.18G295700	Chr18	1	57289917	57290879	963	1.05776	0.0275853	1.21663	-0.35855	0.658486	-0.0990518	-0.181163	0.122461	0.212821	-0.0606067	0.2993	-0.0638483	0.0072321	0.240404	-0.0658553	0.0891978	0.305637	0.0605508	1.21663	-0.35855	Block10303
Glyma.19G002300	Chr19	1	149843	150820	978	0.19981	-0.740255	2.0035	-0.489195	0.0462048	-0.0972726	-0.111903	-0.675438	-0.962724	-0.504146	0.255493	-0.0333037	0.206077	0.63929	0.152436	0.76037	0.0920735	-0.431812	2.0035	-0.962724	Block10314
Glyma.19G011000	Chr19	1	1055394	1060123	2321	0.558933	0.0508398	1.03666	0.15549	0.47789	0.238485	-0.0449337	-0.0286806	0.130621	-0.0816988	0.0318376	-0.154954	0.0957163	0.00817563	0.338776	0.349711	0.13636	0.00761771	1.03666	-0.154954	Block10328
Glyma.19G014500	Chr19	1	1379893	1381094	1202	0.624374	-0.068126	1.64498	-0.118221	0.143448	0.0270129	-0.202253	-0.175205	0.0885605	-0.436332	0.0184843	-0.171522	0.0236376	0.267861	0.029375	0.190741	0.123545	0.132124	1.64498	-0.436332	Block10358
Glyma.19G019000	Chr19	1	2003065	2010527	1979	0.0609694	-0.381138	1.06169	-0.00640711	0.569088	0.0400389	-0.35324	-0.0572709	0.449544	0.110615	0.197971	0.637467	0.304898	0.555576	0.00642162	0.158982	-0.0712166	0.137927	1.06169	-0.381138	NA
Glyma.19G022800	Chr19	1	2600201	2612183	4258	0.379815	-0.0984536	1.04981	0.164725	0.466881	0.0740209	-0.23096	-0.169534	0.441496	-0.127756	0.136226	-0.0828856	0.112109	0.310814	0.0990687	0.189273	-0.11993	0.0450068	1.04981	-0.23096	Block10379
Glyma.19G030700	Chr19	1	3794404	3796426	2023	0.272566	0.16922	1.10974	0.0379496	0.0607269	0.0922843	-0.00755911	0.0752134	0.124364	0.0289188	-0.0318268	-0.00318705	-0.01068	0	0.0159737	0.0768297	0.0603934	-0.0278084	1.10974	-0.0318268	Block10381
Glyma.19G034600	Chr19	1	4531976	4549417	1107	1.19187	0.0129558	0.492902	0.235168	0.0934336	0.334057	0.453157	0.205581	0.248092	-0.367971	0.158779	-0.0280915	0.0365824	-0.0990675	0.12512	0.00327562	0.0629987	0.0353653	1.19187	-0.367971	Block10382
Glyma.19G034900	Chr19	1	4609391	4622397	9638	-0.445812	-0.4647	1.06054	0.334592	0.365928	0.419197	0.0777604	0.0602663	0.378499	-0.620402	-0.213908	0.0278335	0.334951	0.222224	0.202319	0.384463	-0.174447	-0.242783	1.06054	-0.620402	Block10382
Glyma.19G038400	Chr19	1	5386122	5388873	1978	0.166017	0.44863	1.20765	0.167263	0.742403	0.0468197	-0.209343	-0.271806	0.214501	0.225909	0.881258	0.861621	-0.279681	0.345627	0.0566157	0.157235	-0.0241968	0.174458	1.20765	-0.279681	Block10382
Glyma.19G042000	Chr19	1	6116939	6117744	782	0.0701107	-0.0997646	1.77185	0.142144	0.054712	0.763962	-0.182603	-0.0512973	0.477558	-0.52939	0.847392	-0.00510236	0.111899	-0.0280855	0.241561	0.546419	0.0861392	0.117993	1.77185	-0.52939	Block10385
Glyma.19G045700	Chr19	1	6791754	6799276	2948	0.614948	-0.179761	1.23234	0.228054	0.354971	0.151112	-0.0185497	-0.124825	0.486723	0.00467012	-0.0618915	-0.0513982	0.365756	0.448765	0.013291	0.0790138	-0.0632498	-0.00574493	1.23234	-0.179761	Block10385
Glyma.19G079600	Chr19	1	28916116	28930949	1981	-0.354161	-0.174035	1.2067	0.0494542	0.217421	0.625457	-0.130052	-0.335865	0.296622	-0.27983	-0.0629182	0.247231	0.0929346	0.313447	0.592943	0.383952	-0.416394	0.0242118	1.2067	-0.416394	Block10430
Glyma.19G083600	Chr19	1	30147273	30151683	3676	0.294716	-0.214493	1.06401	-0.211317	0.840381	0.12267	-0.490992	-0.309496	-0.0199275	-0.16008	-0.154001	-0.207861	-0.00220381	0.261432	0.3176	0.262596	0.0323504	-0.072882	1.06401	-0.490992	Block10446
Glyma.19G087700	Chr19	1	31239701	31258080	3900	0.453076	-0.363608	1.19163	-0.130658	1.00578	0.290641	-0.284428	-0.00892228	0.321576	0.149519	0.425352	0.42506	-0.0525346	0.771726	0.0622019	0.311782	0.220538	0.128376	1.19163	-0.363608	Block10464
Glyma.19G096200	Chr19	1	33953901	33955611	1697	-0.329861	-0.609892	1.07774	-0.255434	0.183616	0.308141	-0.48118	-0.148532	0.461335	-0.279873	0.359765	0.175249	-0.255322	0.271659	-0.409627	0.0967922	0.0998966	-0.241758	1.07774	-0.609892	Block10539
Glyma.19G102000	Chr19	1	34998044	35002195	2640	0.0197221	-0.183703	1.00463	-0.329349	0.042853	0.26616	-0.303836	-0.326562	0.156789	0.157774	0.321837	0.423961	-0.214378	0.0392743	-0.0489393	0.135027	-0.232874	-0.207298	1.00463	-0.329349	NA
Glyma.19G102700	Chr19	1	35066649	35069021	937	0.406498	0.0143825	1.11919	-0.443471	0.565491	1.03233	-0.0593808	-0.575882	0.314973	-1.01313	-0.255982	-0.686702	-0.179181	0.533501	0.451937	0.480618	-0.307502	-0.161943	1.11919	-1.01313	Block10572
Glyma.19G106700	Chr19	1	35786521	35788878	1340	0.233597	0.377042	1.04284	0.185831	-0.13988	0.621585	0.185819	-0.0883737	1.07071	0.293355	-0.0922274	0.0554589	0.191611	0.571426	-0.0141122	0.303508	0.26311	0.681646	1.07071	-0.13988	Block10585
Glyma.19G120000	Chr19	1	37727139	37731532	2131	0.291493	0.366506	1.02596	0.0709287	0.393233	0.336466	-0.32776	-0.0993738	0.640771	0.0681496	0.306367	-0.238347	-0.102072	0.0761889	0.272943	0.182465	-0.0443741	0.0517786	1.02596	-0.32776	Block10652
Glyma.19G120600	Chr19	1	37841365	37853069	2023	0.473722	0.073177	1.94267	0.0272835	0.16872	0.291148	-0.33708	0.0451648	0.480231	-0.0590257	0.0736374	-0.139711	-0.0211817	0.0779973	0.0327878	-0.0804501	-0.0118919	0.171695	1.94267	-0.33708	Block10652
Glyma.19G144400	Chr19	1	40554846	40558394	1191	0.49009	0.0742108	1.06924	0.0861322	0.180134	0.103957	-0.104156	-0.240911	0.102238	-0.054381	0.0892111	-0.125765	0.182162	0.130684	0.0562512	0.0965931	-0.137544	-0.0320808	1.06924	-0.240911	NA
Glyma.19G172500	Chr19	1	43332082	43333163	1082	0.262306	-0.181457	1.50708	0.272272	0.252115	0.251447	1.01578	-0.274875	0.218775	0.126441	0.326379	-0.31297	-0.0385378	0.061292	0.156962	0.329294	-0.0625137	-0.132423	1.50708	-0.31297	Block10915
Glyma.19G195300	Chr19	1	45253254	45259742	3660	0.937271	-0.0562973	1.42215	-0.00156983	0.397177	0.104749	-0.107338	-0.123834	0.327807	0.0471858	0.331173	-0.116143	0.104672	0.429086	0.0114998	0.152398	-0.0210182	0.0155244	1.42215	-0.123834	Block10946
Glyma.19G197000	Chr19	1	45413716	45415620	1275	-0.376232	0	1.1662	-0.130991	0.297431	0.250463	-0.217108	0	0.56313	-0.354798	0	-0.333138	-0.130991	0	0.425792	0.25212	0.0240571	0.263665	1.1662	-0.376232	Block10946
Glyma.19G197700	Chr19	1	45500696	45501875	1180	0.653748	-0.389337	1.48155	-0.695066	0.683518	0.369976	-0.12063	-0.553458	0.132033	0.252874	0.047394	0.675235	-0.639596	0.408109	-0.0821879	-0.159934	-0.174682	0.106482	1.48155	-0.695066	Block10946
Glyma.19G203500	Chr19	1	46005297	46008307	1585	0.665537	-0.0406896	1.01232	0.0325669	0.235956	0.0218471	-0.143235	-0.228472	0.165265	-0.0220872	0.228215	-0.125613	0.0255851	0.343527	0.179532	0.207094	0.00405054	-0.0293753	1.01232	-0.228472	Block10952
Glyma.19G205500	Chr19	1	46135394	46138739	1941	0.825241	-0.111774	1.05424	0.41086	0.696929	0.198727	0.237643	-0.269681	0.214405	0.208676	0.42532	-0.0315604	0.283379	0.221308	0.168903	0.443615	-0.140356	-0.0269682	1.05424	-0.269681	Block10966
Glyma.19G214100	Chr19	1	46740824	46745197	3861	0.730246	0.0363606	1.04369	0.0899352	0.38443	-0.0651637	-0.07605	-0.0670297	0.197843	-0.0283991	0.238833	-0.0582546	0.0388799	0.304835	-0.0574728	0.129317	0.0247998	0.122978	1.04369	-0.07605	NA
Glyma.19G226900	Chr19	1	47852643	47856770	2271	0.107581	0.398372	1.15913	0.496691	0.622049	0.301517	0.00714358	-0.116505	0.49833	0.302366	0.775908	0.0676955	0.165101	0.542598	0.0358784	0.298408	-0.15307	-0.11619	1.15913	-0.15307	Block11080
Glyma.19G230600	Chr19	1	48140100	48144083	2161	0.453091	0.253597	1.11203	0.316845	0.185446	0.0216351	-0.0398411	-0.351627	0.1949	0.198786	0.125711	-0.0254989	0.490248	0.0733308	0.199575	0.330981	-0.0665997	-0.011489	1.11203	-0.351627	NA
Glyma.19G244600	Chr19	1	49179855	49193451	1883	0.0411179	-0.296908	1.62444	0.295253	0.0369353	0.0606646	-0.968208	-0.358314	0.330254	-0.164008	0.36773	0.76669	0.27522	-0.0158085	0.071231	0.0899656	-0.246407	0.212635	1.62444	-0.968208	NA
Glyma.19G249800	Chr19	1	49556301	49560270	2386	0.193205	-0.00284188	1.01472	-0.0650271	0.125624	0.0317462	0.186423	-0.119072	0.100604	0.145665	0.336007	-0.0344659	-0.0789205	0.199523	-0.018739	0.528349	0.0540469	-0.0273011	1.01472	-0.119072	NA
Glyma.19G253500	Chr19	1	49865412	49866269	858	0.284542	-0.1117	1.09962	0.119939	0.000737474	0.00418936	-0.0549047	0.0043337	0.0053334	-0.0769496	-0.1117	0.103163	-0.0662697	0.0405719	0.0386853	0.190268	0.00443165	-0.0796974	1.09962	-0.1117	Block11156
Glyma.19G258300	Chr19	1	50204585	50211893	1522	-0.452719	-0.0970964	1.07018	0.420909	0.0415921	0.311075	-0.637752	-0.364686	0.499379	-0.0132343	0.656998	1.00632	0.457094	0.391714	0.450602	0.0573369	-0.291106	0.461146	1.07018	-0.637752	Block11164
Glyma.20G040600	Chr20	1	7153418	7160336	2022	-0.100679	0.368195	1.4638	0.0145576	0.126425	0.453704	0.0333128	-0.12514	0.695651	-0.082951	0.0436816	0.117673	-0.174575	-0.0568014	0.580114	0.0419991	-0.156679	0.114044	1.4638	-0.174575	Block11229
Glyma.20G057500	Chr20	1	16724289	16728890	1767	0.307881	0.129779	1.5354	0.0628019	0.377268	0.445359	-0.805911	-0.380022	0.144392	-0.684288	0.165654	-0.649223	0.386504	0.232038	0.669353	0.442967	0.259772	-0.166668	1.5354	-0.805911	Block11250
Glyma.20G059200	Chr20	1	17903239	17907096	1184	-0.152825	-0.294611	0.965067	0.723606	0.677863	0.234176	-0.440502	-0.202648	0.868738	0.0238629	0.880794	-0.0214748	0.799271	1.02103	0.132371	0.394762	0.213065	0.433442	1.02103	-0.440502	Block11252
Glyma.20G062700	Chr20	1	20115073	20117237	1519	0.800903	-0.0916264	1.71359	-0.303973	0.128927	0.255891	-0.411674	0.118638	0.28673	-0.399749	0.0179216	-0.206229	-0.386513	0.104665	0.0947506	0.496285	0.303515	0.0222532	1.71359	-0.411674	Block11256
Glyma.20G083000	Chr20	1	31283512	31286101	1861	-0.094958	-0.210725	1.06579	0.0914793	0.731632	0.31967	-0.0272723	-0.0750383	0.350144	-0.217828	0.541282	0.0375453	0.260816	0.720116	0.202615	0.178959	0.176394	0.250569	1.06579	-0.217828	Block11346
Glyma.20G089600	Chr20	1	33153293	33159193	2715	0.166219	-0.0648465	1.31388	0.357569	0.824855	0.222424	-0.717359	-0.246257	0.494964	0.0718323	0.77595	0.336039	0.433699	0.59389	-0.0215869	0.270014	-0.276281	0.0366914	1.31388	-0.717359	Block11378
Glyma.20G109100	Chr20	1	35166650	35171401	2265	0.525137	0.0619155	1.049	0.571136	-0.0497396	0.285334	-0.613156	-0.00182058	0.730853	0.385614	0.262741	0.370291	0.630129	-0.134841	0.537487	0.245229	0.091292	0.442715	1.049	-0.613156	Block11555
Glyma.20G126300	Chr20	1	36848647	36851241	1669	0.610923	0.148287	1.15421	-0.325971	0.55216	0.0421161	-0.231309	-0.0601474	0.0378752	-0.376262	0.183925	-0.369488	-0.278081	0.301699	0.0971217	0.1412	0.120459	0.160094	1.15421	-0.376262	NA
Glyma.20G135300	Chr20	1	37474827	37480196	3023	-0.0410472	-0.0673395	0.892938	-0.521137	0.533216	0.0914792	-0.432714	-0.185837	0.315091	-0.722289	-0.331621	-1.09468	-0.400793	0.0796253	0.618701	0.641705	-0.10025	0.344755	0.892938	-1.09468	NA
Glyma.20G135400	Chr20	1	37488174	37490405	1856	0.153836	-0.0184973	1.19412	0.0546277	0.104548	-0.548106	0.0202808	-0.0458825	0.192604	-0.0167102	0.0301606	0.0403716	-0.0367457	0.120922	-0.351686	0.0319442	0.0530706	0.0933435	1.19412	-0.548106	NA
Glyma.20G145300	Chr20	1	38382842	38386932	2560	0.757276	0.100184	1.18867	0.578452	0.703847	1.21159	0.345134	-0.131927	0.777157	-0.267746	0.458923	-0.265212	0.520485	0.371527	0.215059	0.487019	-0.272765	0.0123983	1.21159	-0.272765	Block11975
Glyma.20G146800	Chr20	1	38522343	38523748	932	0.430551	0.408833	1.42986	0.329137	0.194792	-0.206509	-0.457831	0.0687477	-0.138531	-0.195946	0.105997	0.21027	0.776222	0.503745	-0.220137	0.264019	-0.0961545	-0.363312	1.42986	-0.457831	Block11977
Glyma.20G152400	Chr20	1	39120591	39123218	1997	0.665368	0.162027	1.12056	-0.0998437	0.47994	0.330037	-0.192863	-0.0596236	0.0674655	0.0681292	0.383669	0.287673	-0.00110673	0.26032	0.525418	0.37372	0.049498	-0.182162	1.12056	-0.192863	Block11984
Glyma.20G185500	Chr20	1	42403303	42407101	2518	0.649412	0.456732	1.04103	0.293617	0.424091	0.240544	0.143906	0.225578	0.322994	0.375619	0.520681	-0.0643538	0.256155	0.137618	0.00532219	0.383858	0.0875089	0.0408013	1.04103	-0.0643538	Block12068
Glyma.20G201400	Chr20	1	43832115	43841797	4140	0.00164446	-0.434905	1.6018	0.436309	0.979851	0.421473	-0.592797	0.107124	0.632283	0.0397443	0.813448	0.729422	0.790103	0.834844	0.191929	0.374875	0.266009	0.3621	1.6018	-0.592797	Block12072
Glyma.20G204500	Chr20	1	44141013	44146001	2482	-0.0247589	-0.0396425	0	-0.101349	-0.00373024	0.0262337	0.0238542	-0.135734	1.00997	0.0079463	-0.0271587	0	-0.0489168	0.0174339	0	0.0862933	-0.0610645	0.0134472	1.00997	-0.135734	Block12079
Glyma.20G211000	Chr20	1	44769865	44771359	1459	0.290246	-0.100177	1.46373	-1.07489	0.439318	0.103196	0.305744	-0.419286	0.901201	-0.162331	0.621316	-0.210348	0.252406	0.526177	0.0244698	0.910716	-0.0613405	-0.118007	1.46373	-1.07489	Block12081
Glyma.20G231800	Chr20	1	46531413	46533389	1761	0.686419	0.113903	1.38032	0.292015	0.666645	0.0817135	0.269547	-0.0630725	0.382431	-0.234822	0.196988	-0.161526	-0.00392461	0.682013	0.0436888	0.366259	0.184176	0.203822	1.38032	-0.234822	Block12095
Glyma.U006200	scaffold_164	1	15335	18605	1776	-0.12546	0.308043	1.08587	0.319607	0.705628	0.638753	0.307535	-0.126409	0.00760242	0.329295	0.586476	0.232903	0.331625	0.511847	0.350031	0.0836093	-0.14865	-0.130929	1.08587	-0.14865	NA
Glyma.U010700	scaffold_21	1	329769	334293	1590	-0.0232226	-0.237022	1.2751	0.244283	0.354242	0.494391	-0.740511	-0.366797	0.639632	-0.144076	0.738132	0.634361	0.385767	0.308861	0.225224	0.365011	-0.110192	0.387547	1.2751	-0.740511	NA
Glyma.U021100	scaffold_21	1	3432054	3442862	3349	0.837498	0.209758	1.53234	0.196763	0.865877	0.628047	0.189743	-0.0195055	0.782767	0.283947	0.519296	0.39318	-0.0404108	0.387521	0.0260071	0.143776	-0.133318	0.166933	1.53234	-0.133318	NA
Glyma.U025800	scaffold_23	1	684862	686677	1168	0.72606	0.824011	1.32325	-0.0785046	0.310336	0.411646	0.544656	-0.218454	-0.1537	0.0347335	0.821132	0.578887	0.158595	0.918834	1.00179	0.408191	-0.399444	0.278625	1.32325	-0.399444	NA
Glyma.U028600	scaffold_28	1	46124	51115	3622	-0.0510826	-0.480327	1.32546	-0.225671	0.487346	0.199674	0.0973279	0.0118699	0.396089	-0.218465	0.520344	0.220796	-0.143642	0.518835	0.234236	0.533317	0.408381	0.114563	1.32546	-0.480327	NA
Glyma.U039400	scaffold_471	1	4352	10212	2159	-0.294684	-0.229817	1.04276	0.0441088	0.264518	0.105467	-0.641474	-0.323539	0.188373	-0.389938	0.562821	0.501455	0.34138	0.518246	-0.123062	0.160158	-0.263678	0.0272052	1.04276	-0.641474	NA
Glyma.01G010500	Chr01	1	1018533	1021955	3423	0.643006	0.273059	-0.599907	0.229827	-0.209379	0.0553679	1.13051	-0.0821898	1.3295	0.422428	-0.418337	0.167778	0.0855746	-0.204502	0.480954	0.560537	0.00167434	1.69025	1.69025	-0.599907	NA
Glyma.01G037900	Chr01	1	4014621	4016821	2201	-0.0241806	0.283848	0.0305222	-0.28745	0.0301059	0.0451546	0.188865	0.0454318	1.54602	-0.164625	0.157244	0.447343	0.0154143	0.00217513	0.282681	0.46846	-0.131279	1.32696	1.54602	-0.28745	Block439
Glyma.01G040400	Chr01	1	4369831	4379012	2774	0.0155405	-0.501943	-0.26902	-0.394667	0.797369	0.0281533	1.01854	-0.0971955	1.44652	-0.0929578	-0.21094	-0.115454	-0.49826	0.66259	-0.247949	0.510324	0.193485	0.848525	1.44652	-0.501943	Block442
Glyma.01G040600	Chr01	1	4389326	4393386	4039	-0.119156	-0.35264	0.297012	-0.639658	0.508659	0.0249963	-0.0385081	-0.137677	1.63826	-0.102335	0.183839	0.558563	0.0784974	0.784754	0.0421469	0.195858	0.208289	0.665821	1.63826	-0.639658	NA
Glyma.01G043100	Chr01	1	4693719	4694964	987	0.815958	0.347023	-0.553469	0.16966	-0.137038	0.467013	0.899	0.143007	0.956753	0.626184	-0.100605	-0.214452	-0.121188	-0.00994568	0.396018	-0.164676	0.354308	1.23512	1.23512	-0.553469	Block445
Glyma.01G044100	Chr01	1	4844360	4848785	2050	1.0092	0.532719	-0.884652	-0.0274874	-0.59045	0.295445	1.41185	0.370623	0.797372	0.695348	-0.0842433	-0.0141655	-0.318027	-0.395592	0.372504	0.249796	0.608293	1.32311	1.41185	-0.884652	Block445
Glyma.01G069000	Chr01	1	11591808	11592486	679	0.966717	0.227308	0.147274	1.38075	0.405881	0.481281	-0.0222656	0.340533	1.63386	0.970904	-0.599611	0.369189	0.0242003	0.141717	0.666295	0.295394	-0.0353448	1.17336	1.63386	-0.599611	NA
Glyma.01G083000	Chr01	1	24167037	24169689	2178	0.363409	-0.0153939	-0.0210009	0.437497	-0.138929	0.495281	0.228152	0.291726	0.955437	0.288342	-0.225296	1.04118	0.603719	0.131792	0.515855	-0.0145446	0.224751	1.09853	1.09853	-0.225296	Block514
Glyma.01G128100	Chr01	1	44021467	44025300	2986	-0.469331	0.7326	-1.64171	-0.423637	-0.615491	0.13289	-0.241989	0.210318	0.952498	-0.941649	-0.49825	-0.0181095	-0.288521	0.153385	0.179053	-0.0690189	0.104268	1.63791	1.63791	-1.64171	Block583
Glyma.01G129000	Chr01	1	44261208	44289815	1137	-0.0648643	-0.338406	-2.30699	0.106562	-0.4528	0.00150199	0.620858	0.208622	0.613238	-0.0678391	-0.532618	-0.135857	-0.150334	0.506756	-0.0903133	0.52723	0.261117	0.8488	0.8488	-2.30699	Block584
Glyma.01G165900	Chr01	1	50339264	50341908	2645	0.129192	0.0770688	-0.361719	-0.129252	-0.0855479	0.382583	0.317149	0.122677	1.34654	-0.3796	-0.365503	0.572886	-0.114387	0.184949	0.23535	0.301856	-0.0646589	1.17916	1.34654	-0.3796	Block622
Glyma.01G178500	Chr01	1	51465237	51469295	1663	-0.302864	-0.348775	-0.325609	-1.16798	-0.0800087	-0.197424	1.03614	-0.421503	1.0167	0.364625	-0.384568	-0.166887	-0.441568	0.150617	0.409685	0.492648	0.466478	0.528212	1.03614	-1.16798	Block640
Glyma.01G193600	Chr01	1	52814250	52820173	4182	0.465048	0.516724	0.0164073	0.232479	-0.101547	0.488903	0.478571	-0.0066056	1.94892	0.525004	-0.241319	0.721832	-0.114453	-0.114134	0.125336	0.5532	-0.0383441	2.1363	2.1363	-0.241319	Block654
Glyma.01G197900	Chr01	1	53190137	53192717	1982	0.0160056	-0.0222206	0.0441179	-0.0741543	-0.0623507	0.047181	0.208194	0.0572335	1.48605	0.084452	0.048754	0.348353	-0.0577645	-0.042543	0.0936956	0.0509249	0.0915963	1.34038	1.48605	-0.0741543	NA
Glyma.01G203500	Chr01	1	53667249	53670241	2511	0.43992	0.426228	-1.31383	0.215815	-0.325941	-0.682484	0.470724	0.187878	0.572359	0.273148	-0.285	-0.466373	0.0752916	-0.110257	-0.0406616	0.16224	0.216704	1.22031	1.22031	-1.31383	Block658
Glyma.01G205900	Chr01	1	53825998	53827692	1695	0.0130717	0.128999	-0.796466	0.0395528	0.093838	0.104649	0.379707	0.153598	1.70802	-0.646294	-0.299175	0.937781	-0.366713	-0.0331877	0.301981	-0.203115	-0.0234664	1.82798	1.82798	-0.796466	Block658
Glyma.01G206700	Chr01	1	53889217	53890177	913	-0.343472	0.626977	-1.7107	0.0337327	-0.405207	0.357299	0.255656	0.199617	0.614943	0.133895	-0.267247	0.138079	0.00924188	0.229161	0.0659993	0.14745	0.221786	0.544325	0.626977	-1.7107	Block658
Glyma.01G208800	Chr01	1	54050322	54051413	1092	0.143958	0.147162	-0.786327	0.0109232	-0.010527	-0.274356	0.0182401	-0.0946534	-0.012579	0.0958914	-0.336508	0.00640481	-0.116409	0.120876	0.154888	-0.050792	-0.0252485	1.13994	1.13994	-0.786327	Block658
Glyma.01G212100	Chr01	1	54366072	54367695	1624	0.169442	0.210174	-0.234921	-0.120253	0.317915	0.112237	0.872864	0.155976	0.967801	0.153304	0.0836829	0.579517	-0.160736	0.51128	0.31957	0.165873	0.299631	1.42299	1.42299	-0.234921	Block658
Glyma.01G212800	Chr01	1	54409315	54412754	2408	0.48938	0.258272	0.362744	-0.215213	0.275355	0.328804	0.454487	0.153729	1.46317	0.255075	0.0892032	0.0358103	-0.243082	0.11149	0.21063	0.568166	0.202022	1.51156	1.51156	-0.243082	Block658
Glyma.01G216100	Chr01	1	54666766	54676069	9304	-0.0509717	-0.000747267	-0.00748605	-0.236221	0.247248	-0.0349234	0.121551	0.0266251	1.94308	-0.0513345	0.0343733	0.409613	-0.133275	0.232264	-0.0587241	0.286898	-0.0031903	1.29363	1.94308	-0.236221	Block658
Glyma.02G000800	Chr02	1	89242	90657	1416	0.141856	0.789988	-1.57028	0.088526	-0.24068	0.462609	0.159744	0.0395368	0.808322	-0.0685711	-0.325133	-0.19627	0.0562642	-0.163139	0.312656	-0.0388038	-0.159177	1.18675	1.18675	-1.57028	Block670
Glyma.02G005600	Chr02	1	604825	607743	1684	-0.0581159	0.434913	-1.29062	0.0644534	-0.303255	0.33652	0.229196	0.321111	0.497302	-0.192125	-0.434712	-0.408301	-0.405808	0.0746844	0.369499	-0.10616	0.796485	0.920625	0.920625	-1.29062	NA
Glyma.02G007400	Chr02	1	765007	766775	1761	0.492347	0.307886	-1.03438	0.302556	0.3856	-0.253345	1.56105	0.337324	1.28383	0.890875	-0.00422373	0.357043	0.0990569	0.811657	0.102291	0.665485	0.384616	1.43324	1.56105	-1.03438	NA
Glyma.02G008500	Chr02	1	856599	860772	1909	0.105236	0.16213	-0.152472	0.0209064	0.337925	0.073218	0.907932	-0.00256207	0.915184	-0.110504	0.0388138	-0.388034	-0.106437	0.447055	0.00682691	0.329836	0.00221104	1.33177	1.33177	-0.388034	NA
Glyma.02G013700	Chr02	1	1240520	1244338	3269	0.164207	-0.397536	-0.608462	-0.584451	0.128977	0.329804	0.643766	0.102296	1.93552	-0.38183	-0.402231	0.0455571	-0.443217	0.0620959	0.133316	0.236504	0.610148	1.93766	1.93766	-0.608462	Block721
Glyma.02G016100	Chr02	1	1443606	1445191	1586	-0.488856	-0.134267	-0.216535	-0.681478	0.672677	0.346706	0.553154	-0.0643095	2.39758	-0.218026	-0.0708328	0.620629	-0.446266	0.615568	0.319895	0.73958	0.455846	1.61194	2.39758	-0.681478	Block721
Glyma.02G024200	Chr02	1	2152636	2160738	2844	0.0769589	0.729816	-0.971644	-0.847067	-0.0228896	-0.0151997	0.766145	0.139244	2.11878	-0.335704	-0.603729	-0.0955483	-0.795806	0.0152488	-0.713193	0.390608	0.107416	1.51978	2.11878	-0.971644	NA
Glyma.02G029200	Chr02	1	2660823	2662537	1715	-0.0530688	-0.0700291	-0.559758	-0.371182	0.186409	0.319885	0.649094	0.0305968	1.17726	0.00515738	-0.441498	0.108988	-0.141425	0.183159	0.136203	0.42259	0.125095	0.909803	1.17726	-0.559758	Block729
Glyma.02G040800	Chr02	1	3835068	3836038	963	0.0182343	-0.322194	-0.30768	0.329007	0.361567	-0.15927	0.0833596	-0.00852762	1.04253	-0.0138009	-0.423583	0.471413	-0.132571	0.0766157	-0.179215	0.341911	0.103648	0.953485	1.04253	-0.423583	Block767
Glyma.02G042800	Chr02	1	4010522	4011629	1108	-0.137203	-0.0296545	-0.404533	-0.123285	0.191711	-0.5081	0.276386	0.0289798	1.89452	-0.136397	0.091364	0.864614	-0.0657922	0.150669	-0.529593	0.317003	0.0559398	1.19982	1.89452	-0.529593	NA
Glyma.02G075600	Chr02	1	6616457	6619293	2837	0.0964556	0.234911	-0.424671	-0.00764686	-0.0283007	-0.00170357	-0.0134132	0.184806	1.26643	-0.166013	-0.212148	0.433105	0.157104	-0.0643321	0.0580301	-0.0239604	-0.146143	1.23996	1.26643	-0.424671	Block920
Glyma.02G089500	Chr02	1	7861619	7862329	711	-0.286634	0.218562	-1.77839	0.11803	-0.542449	-0.233758	0.600695	0.275961	1.1378	-0.467459	-0.917914	0.86918	-0.0220079	-0.297922	1.07683	-0.125021	0.156411	2.42536	2.42536	-1.77839	Block972
Glyma.02G093200	Chr02	1	8275085	8278070	2352	1.12943	1.35838	-0.0740624	0.126652	0.477681	-0.200075	1.23336	0.581241	2.07087	0.821446	0.48333	-0.165115	-0.0768415	0.431271	-0.0373253	0.348032	0.425713	2.22648	2.22648	-0.200075	NA
Glyma.02G100300	Chr02	1	9449330	9454175	2466	0.0451631	0.316702	-0.913487	-0.477298	-0.107796	-0.345895	0.245423	0.330599	0.495772	-0.0246868	-0.19386	-0.503246	-0.299701	-0.0640852	-0.137767	0.27368	0.249563	1.30254	1.30254	-0.913487	Block1045
Glyma.02G104300	Chr02	1	9891042	9894193	2264	-0.059985	0.194904	-1.32364	0.0291207	-1.30642	-0.592738	1.00573	0.642181	1.895	-0.00526337	-0.787762	0.397936	-0.3541	-1.11026	0.372136	-0.541925	0.287234	2.61038	2.61038	-1.32364	Block1061
Glyma.02G125600	Chr02	1	12584740	12587499	2284	0.416396	1.0696	-2.22703	0.140447	0.170234	-0.153239	0.647254	-0.252577	1.72334	0.368446	-0.286931	-1.25495	0.313557	0.015803	0.302563	0.702686	0.158408	1.58958	1.72334	-2.22703	Block1092
Glyma.02G125900	Chr02	1	12599755	12600593	799	1.15955	0.44652	-0.970467	1.15402	0.0346824	0.0395993	0.602043	0.139528	1.14816	0.990158	-0.433514	0.366674	0.0971289	-0.0708506	0.711675	0.636033	-0.108462	1.53767	1.53767	-0.970467	Block1092
Glyma.02G142600	Chr02	1	14709471	14711393	1474	-0.502031	-0.473777	-0.478626	-0.74333	0.821479	-0.265974	1.20787	-0.480856	1.88374	-0.172917	-0.313034	0.538114	-0.619588	0.716135	-0.726222	0.874998	-0.421948	0.960856	1.88374	-0.74333	NA
Glyma.02G148200	Chr02	1	15285617	15287292	1676	-0.605819	0.183811	-0.894514	-0.951536	-0.218386	0.421674	0.296317	-0.032707	2.14164	-1.05501	-0.674553	-0.0164963	-0.672033	-0.135332	-0.157418	0.528847	0.407072	1.80021	2.14164	-1.05501	NA
Glyma.02G195400	Chr02	1	36872248	36875321	3074	0.530689	0.375283	-0.829694	-0.114071	0.301271	0.0909263	0.749191	0.0676314	1.5354	0.197582	-0.062466	0.38548	0.0823747	0.571501	0.312682	0.606093	0.101193	1.7946	1.7946	-0.829694	Block1184
Glyma.02G195900	Chr02	1	37011827	37013083	1257	1.00017	0.688828	-2.37422	0.725558	0.0773089	0.0843334	1.78702	0.440092	1.69121	0.832653	-0.00990624	-0.131266	-0.0746948	0.0698515	0.784381	0.486668	0.449881	1.44711	1.78702	-2.37422	Block1184
Glyma.02G197800	Chr02	1	37686551	37687986	1174	0.523308	0.155643	-0.0324746	0.535872	0.189829	0.0949548	0.206021	0.302817	1.25981	0.290104	0.289609	0.366984	0.27046	0.199599	0.184124	0.140302	0.047745	1.13249	1.25981	-0.0324746	Block1184
Glyma.02G212100	Chr02	1	39761722	39763199	1419	0.737115	-0.889564	-0.949583	0.585732	0.186208	-0.308181	0.274775	0.266124	1.4479	0.546346	-0.635126	1.10953	0.544323	0.575184	0.326333	0.0973467	0.0119305	1.72694	1.72694	-0.949583	Block1190
Glyma.02G222300	Chr02	1	40991314	40995436	2789	0.607013	-0.0253034	-0.390911	0.232877	0.0886975	0.000572891	0.802087	0.239383	0.876511	0.3412	-0.548001	-0.320613	-0.120527	-0.220957	-0.0957357	0.133527	0.270834	1.32714	1.32714	-0.548001	Block1210
Glyma.02G228300	Chr02	1	41567092	41568597	1506	-0.180005	0.406259	-0.142788	-0.213529	0.106768	0.268914	0.894056	0.229114	1.64025	0.182289	0.0218753	0.320832	-0.551158	-0.280257	-0.243517	0.437645	0.816329	1.41554	1.64025	-0.551158	NA
Glyma.02G232500	Chr02	1	41976938	41977752	815	-0.0455824	0.268064	-0.0213539	-0.181058	0.0656365	0.574237	0.287254	0	0.814081	-0.0434848	-0.0403332	-0.399072	-0.319407	0	0.744602	0.00951197	0	1.20878	1.20878	-0.399072	Block1229
Glyma.02G238500	Chr02	1	42708981	42712333	1711	0.115539	0.102056	0.203521	0.0889682	0.0868191	0.0824006	0.134872	-0.0144624	1.05804	0.0745867	0.209211	0.208554	0.0598817	-0.0818621	0.270691	0.0417804	0.0706901	1.07185	1.07185	-0.0818621	Block1245
Glyma.02G242900	Chr02	1	43122457	43123773	1317	0.273266	0.582284	-1.24653	-0.12432	-0.562007	-0.172196	0.832399	0.327993	1.56839	-0.850431	-0.802967	0.192092	-0.179654	-0.0310249	0.220968	0.312185	0.062492	2.39777	2.39777	-1.24653	Block1260
Glyma.02G269600	Chr02	1	45381490	45384315	2810	0.693656	0.543495	-0.432657	0.380659	0.0517045	0.108158	1.09583	0.0993749	0.921913	0.286683	0.0450137	0.179328	-0.0411891	0.071398	0.252532	0.680525	0.174733	1.28313	1.28313	-0.432657	Block1378
Glyma.02G284800	Chr02	1	46617841	46620117	2277	0.0703109	0.791031	-0.527047	-0.183583	0.137063	-0.131796	0.0740974	0.181798	0.640938	-0.245412	-0.00735992	0.491301	-0.285375	0.245391	0.168085	0.136874	0.0989923	1.00202	1.00202	-0.527047	Block1492
Glyma.02G294100	Chr02	1	47248664	47250309	1646	0.0827963	0.0586683	-0.431383	-0.279906	-0.326136	-0.0387512	1.12407	-0.172372	1.44234	0.0235707	-0.153343	0.991082	-0.523301	0.0821305	0.250976	0.305335	-0.207666	1.71489	1.71489	-0.523301	Block1577
Glyma.03G016200	Chr03	1	1583080	1593554	1117	0.357889	0.27377	0.520783	0.598524	0.302522	0.128453	0.38142	0.172987	2.10365	0.276043	-0.124946	0.533506	-0.481778	0.484322	-0.0566181	0.407895	0.19822	2.4159	2.4159	-0.481778	Block1685
Glyma.03G029600	Chr03	1	3253478	3255163	1686	0.113139	0.280182	-0.438605	0.091872	0.4003	0.189124	0.281878	0.249681	2.12785	-0.000150984	0.149361	0.664404	0.207881	0.235685	0.636197	-0.0341294	0.140501	2.34166	2.34166	-0.438605	NA
Glyma.03G042700	Chr03	1	5405762	5409385	2334	-0.119186	0.933676	-1.59087	-0.4799	-1.0072	0.23888	-0.24137	0.222186	1.18472	-0.760685	-0.587756	-0.202168	-0.420475	-0.37781	0.139999	-0.0213144	0.0874061	2.08042	2.08042	-1.59087	Block1795
Glyma.03G066800	Chr03	1	13437926	13441205	3209	0.304355	-0.261909	-1.64288	0.18527	-1.26573	-0.345796	1.37843	0.425257	0.657614	0.189996	-0.559509	-0.260308	0.535049	-0.80172	0.499114	0.164812	0.48412	1.41808	1.41808	-1.64288	Block1977
Glyma.03G073200	Chr03	1	17753425	17754260	648	-0.119381	0.103888	-0.578159	0.300298	-0.139558	0.108578	0.428037	0.07042	0.226768	0.248291	-0.212009	0.205386	-0.0866329	-0.133863	0.679636	-0.205177	0.0483507	1.12506	1.12506	-0.578159	Block2053
Glyma.03G088800	Chr03	1	26329303	26332471	1986	0.360164	0.373381	-0.833821	0.0917126	0.234642	-0.0542227	0.748821	0.147059	1.85778	0.100448	0.0457443	-0.242811	0.243208	-0.105057	0.398545	0.105138	0.164037	2.12828	2.12828	-0.833821	Block2082
Glyma.03G106000	Chr03	1	30401548	30402819	1272	0	0	-0.0257597	0	0.0213543	0.0259096	0.0461853	-0.0243402	0.79068	0	0.0218267	0.0706084	0.0733962	0	0.252082	0.0262272	-0.0243402	1.02958	1.02958	-0.0257597	Block2103
Glyma.03G118100	Chr03	1	32835111	32836705	1024	0.0170124	-0.332734	0.198828	0.14881	-0.403856	0.159457	0.566955	0.0673077	0.612629	0.321672	-0.0895271	0.372062	-0.099614	-0.091741	0.146497	0.186636	-0.125055	1.10291	1.10291	-0.403856	NA
Glyma.03G123200	Chr03	1	33601074	33604912	3650	0.598582	0.186207	-0.536726	0.0800377	-0.0562935	0.173171	0.58041	0.130555	0.77945	0.220795	-0.465401	-0.323202	-0.15507	-0.189768	0.157398	0.0850619	0.141575	1.05274	1.05274	-0.536726	Block2113
Glyma.03G131900	Chr03	1	34685909	34687842	1841	0.101462	-0.00327363	-0.650447	0.111117	-0.143809	0.0076739	0.68722	-0.0635847	0.67898	-0.0984742	-0.115742	-0.116225	-0.12351	0.236423	0.361783	0.219752	-0.0706976	1.06905	1.06905	-0.650447	NA
Glyma.03G138000	Chr03	1	35409905	35414390	2274	0.337433	0.701423	-0.488896	0.0708153	0.0194907	0.297807	0.710377	0.0208808	0.834334	0.125574	0.0820252	-0.318869	-0.0175465	0.180296	0.210218	0.305564	0.0514514	1.09239	1.09239	-0.488896	NA
Glyma.03G174300	Chr03	1	38810868	38813493	2626	0.717266	0.608318	-0.85402	0.347051	-1.04165	-0.205664	0.322864	0.116966	0.425409	0.343507	0.0128527	0.287796	0.562496	-0.342732	0.7372	-0.326711	-0.0654762	1.2311	1.2311	-1.04165	Block2233
Glyma.03G194000	Chr03	1	40474137	40476302	1783	0.0856295	-0.073868	-0.844999	0.0410127	-0.448231	-0.0653845	0.0193288	0.015702	0.78639	-0.144209	-0.377671	0.845942	-0.137146	-0.161671	0.133695	-0.140647	-0.0279098	1.0309	1.0309	-0.844999	Block2251
Glyma.03G198600	Chr03	1	40779688	40780824	1008	0.409932	0.339447	-0.517849	0.408068	0.06667	0.0125675	0.401788	0.213196	2.60143	-0.298742	0.220089	0.70702	-0.07778	0.111719	0.406875	-0.0700781	0.182077	2.31208	2.60143	-0.517849	Block2253
Glyma.03G201000	Chr03	1	40968934	40970257	1324	0.684783	0.664661	0.225564	0.999176	0.501341	0.414287	0.917304	0.362195	2.0051	0.996452	-0.0711723	0.913183	0.122467	0.144435	0.101492	0.6206	0.249527	2.06818	2.06818	-0.0711723	Block2254
Glyma.03G201100	Chr03	1	40972049	40972976	928	0.324555	1.08622	-0.149348	1.2822	-0.091154	0.616326	0.488368	0.767417	1.11011	0.0896734	-0.102502	0.357806	0.354071	-0.10107	-0.485671	0.242268	0.239149	0.963661	1.2822	-0.485671	Block2254
Glyma.03G201200	Chr03	1	40977183	40977806	624	0.164552	0.272428	0.210544	0.212829	0.329817	0.238536	0.529642	0.149217	2.03243	0.273693	0.115391	0.518417	-0.125369	-0.0404885	0.226747	0.278847	0.352962	1.79857	2.03243	-0.125369	Block2254
Glyma.03G218900	Chr03	1	42248609	42249782	753	0.0972822	0.0446141	-0.200233	-0.000783668	0.351472	-0.499296	0.0483744	-0.0372627	1.47877	-0.0234626	-0.207692	0.842513	0.263896	0.135183	-0.100329	0.251544	0.041436	1.15488	1.47877	-0.499296	Block2280
Glyma.03G236300	Chr03	1	43613864	43620724	3352	0.305832	0.708381	-0.105012	0.518682	0.245452	0.136756	0.993611	0.233156	1.18767	0.602501	0.195999	-0.152855	-0.137466	-0.0396859	0.205748	0.433928	0.161768	0.988376	1.18767	-0.152855	Block2298
Glyma.04G008900	Chr04	1	687061	688846	1533	-0.32867	0.350596	-0.711026	-0.40046	0.0287767	0.176204	-0.415048	0.0573023	1.51201	-0.577977	-0.0785399	0.709796	-0.227282	0.228235	0.218237	-0.12691	0.0471008	1.90122	1.90122	-0.711026	Block2392
Glyma.04G034400	Chr04	1	2751147	2752611	1465	0.190005	0.792691	-0.304422	0.0849617	-0.138596	-0.141099	0.266703	-0.0517926	0.687619	0.0856433	-0.236017	0.269313	0.06142	-0.189704	0.127636	0.178989	-0.296561	1.35241	1.35241	-0.304422	Block2407
Glyma.04G034500	Chr04	1	2753362	2755437	1796	0.780317	0.577651	-0.932423	-0.141109	-0.326395	-0.166839	0.866243	0.175774	1.26551	0.031592	-0.572182	-0.637181	-0.241621	-0.181073	0.151471	0.208742	0.504669	1.54981	1.54981	-0.932423	Block2407
Glyma.04G038100	Chr04	1	3031953	3033369	1417	-0.0374239	0.175391	-0.061563	-0.502047	0.114842	0.172995	0.232343	0.069554	1.40603	-0.401187	-0.232757	0.714629	-0.0422613	0.0802322	0.265482	0.140661	0.103871	1.35734	1.40603	-0.502047	Block2410
Glyma.04G040000	Chr04	1	3213937	3216162	2226	-0.11822	0.144783	-0.948111	0.163949	-0.253332	-0.329751	1.2776	0.119162	0.115674	-0.142373	-0.347448	0.44156	0.278778	-0.27833	0.589095	-0.0924743	0.350714	1.29875	1.29875	-0.948111	Block2411
Glyma.04G044900	Chr04	1	3586957	3589247	2291	-0.114764	0.562633	-2.66116	-1.33571	0.362095	0.0140528	0.381335	0.427444	2.30988	-0.674503	-0.182683	0.728453	-1.06212	0.297809	-0.106631	0.134919	0.426313	1.92951	2.30988	-2.66116	NA
Glyma.04G054400	Chr04	1	4415293	4416170	878	-0.21819	0.0928554	0.0277554	0.076709	-0.0889058	-0.217421	0.214975	0.105468	1.19789	0.203976	-0.139369	0.0183702	-0.12912	-0.0371034	-0.130346	-0.0451184	0.0772345	2.04915	2.04915	-0.21819	Block2415
Glyma.04G063200	Chr04	1	5253113	5254357	1245	0.293418	-0.0150227	-1.05693	0.0239162	-0.0536691	-0.550478	0.151982	0.185306	1.90636	0.0188215	0.00736721	1.29793	-0.440177	-0.0824951	0.371702	-0.00308288	0.236468	2.34686	2.34686	-1.05693	NA
Glyma.04G069500	Chr04	1	5792112	5797403	3346	0.525979	0.700002	-1.43786	0.268103	-0.749677	-0.151897	0.759749	0.0291836	0.767391	0.184222	-0.140601	-1.04448	-0.267305	-0.7213	0.839157	0.616508	0.125568	1.68458	1.68458	-1.43786	Block2449
Glyma.04G077300	Chr04	1	6495029	6497573	1200	0.100234	0.284482	0.0586649	0.270601	0.249841	0.520422	-0.367461	-0.208766	1.28834	-0.0236174	0.470468	-0.16286	-0.198965	0.29824	0.309675	-0.161089	0.0414962	1.39352	1.39352	-0.367461	Block2461
Glyma.04G105900	Chr04	1	10789400	10791837	684	-0.145231	-0.0740998	-0.230179	-0.0808484	0.246163	0.163727	-0.13745	0.205994	4.66874	-0.389248	-0.0937547	-0.118864	-0.032823	0.222327	0.0296375	-0.1746	0.286242	-0.100037	4.66874	-0.389248	Block2519
Glyma.04G136300	Chr04	1	20344823	20345257	435	0.0136687	0.125882	-0.0664983	0.124115	0.209552	-0.0664498	0.189814	0.202783	0.325171	-0.255882	0	-0.0664983	0	0	-0.0664498	0.0753887	0	1.29209	1.29209	-0.255882	Block2651
Glyma.04G149300	Chr04	1	31852270	31855252	2586	0.49089	0.548729	-0.732566	0.145926	-0.0414002	-0.0459876	0.978331	0.17781	1.01974	0.258248	-0.0349885	-0.360823	-0.284851	0.197256	0.149309	0.45065	0.215052	1.40514	1.40514	-0.732566	Block2651
Glyma.04G164400	Chr04	1	40973219	40975899	2009	0.321492	-0.0826082	-0.737624	-0.224322	-0.0499858	0.211693	0.425568	0.0506159	1.42344	-0.223338	-0.615138	0.298417	-0.00757826	0.18504	0.0880157	0.281953	0.0630047	1.9945	1.9945	-0.737624	Block2653
Glyma.04G179300	Chr04	1	44440809	44443301	2493	0.0935936	0.398474	-0.209856	-0.403429	0.090261	0.0642489	-0.0327118	-0.0531898	0.882223	-0.252958	0.00268209	-0.102752	-0.516428	0.166922	0.0396967	0.152287	-0.137627	1.30545	1.30545	-0.516428	NA
Glyma.04G180800	Chr04	1	44663639	44664908	1270	-0.0985927	0.068697	-0.451628	-0.428124	-0.0411059	-0.0601088	0.198891	-0.240656	1.18715	-0.222396	-0.135135	0.28205	-0.23004	0.102057	-0.098373	-0.157422	-0.207452	0.876288	1.18715	-0.451628	Block2671
Glyma.04G194800	Chr04	1	46661784	46663259	1476	0.258648	0.355946	0.621913	0.488296	0.306596	0.448345	0.72193	0.327975	1.37463	-0.120052	0.157293	0.794174	0.329536	0.520709	0.0902951	0.234443	0.20588	1.53495	1.53495	-0.120052	Block2729
Glyma.04G228800	Chr04	1	49790241	49794235	924	0.158295	1.03792	-2.28986	-0.450948	-0.129397	-0.153784	0.671918	0.509619	1.95209	-0.96516	-0.423012	0.336539	-0.537994	0.265015	0.318144	0.31497	0.423762	2.46418	2.46418	-2.28986	Block2810
Glyma.04G238900	Chr04	1	50756829	50759467	2639	0.463626	0.13457	0.337466	0.0207684	1.02395	0.214938	1.01898	0.0735562	1.66715	0.0815918	0.38614	-0.0466169	0.0864288	1.09213	0.295974	0.790152	0.431219	1.10505	1.66715	-0.0466169	NA
Glyma.04G248700	Chr04	1	51564205	51567369	1917	0.533777	0.141088	-0.312406	0.131266	-0.0403599	-0.0650441	0.503847	0.0847432	0.90273	0.177572	-0.249156	-0.144212	0.096105	0.123659	-0.0407103	0.394629	0.20014	1.08288	1.08288	-0.312406	NA
Glyma.05G045700	Chr05	1	4059037	4066489	3921	0.527046	0.172836	-0.358974	-0.117896	0.0903952	0.184666	0.81626	0.277755	0.90646	0.157804	-0.191148	-0.312865	-0.276606	-0.129042	-0.0532392	0.0518608	0.189169	1.64339	1.64339	-0.358974	Block2894
Glyma.05G063500	Chr05	1	6132703	6134032	1330	0.302262	0.935759	-1.2934	0.16122	-0.0945305	-0.201663	0.121253	0.0513365	1.44342	0.20642	0.0718111	0.883826	-0.179411	0.430718	0.192841	0.309385	0.0859645	1.53928	1.53928	-1.2934	Block2924
Glyma.05G079700	Chr05	1	11306969	11309591	2615	-0.0864492	0.170915	0.0464303	0.221005	0.466212	0.0193602	0.68357	0.793027	1.88803	0.133109	0.0721729	1.37394	-0.364335	0.180448	0.105611	0.340319	0.404757	1.82608	1.88803	-0.364335	Block2956
Glyma.05G082200	Chr05	1	12795761	12801741	3735	0.469305	-0.0658175	-0.49757	0.446628	0.801902	-0.0658322	0.38394	0.0486044	0.883783	-0.107983	-0.444805	-0.614461	-0.0159802	0.244848	0.0167631	0.43801	-0.0531967	1.03985	1.03985	-0.614461	Block2964
Glyma.05G082500	Chr05	1	13079927	13086698	4745	0.171885	0.0825376	0.121425	-0.119409	0.134576	0.0574945	-0.147884	0.0586053	0.943409	0.0679067	-0.252783	0.00516219	0.114947	-0.0400492	0.0688305	0.189493	0.0471166	1.32116	1.32116	-0.252783	Block2965
Glyma.05G094400	Chr05	1	23987218	23988243	1026	0.098583	0.464251	-1.55731	0.349798	-0.31083	-0.181887	0.842085	-0.0366486	2.02056	0.122191	-0.0937161	1.2578	0.326967	-0.250982	0.692904	0.0909477	0.0464631	2.5349	2.5349	-1.55731	Block3017
Glyma.05G098600	Chr05	1	26207237	26209499	777	-0.00477147	0.175761	-0.122586	-0.266016	0.392613	0.889403	-0.177017	0.131244	1.34785	-0.744923	-0.160006	-0.112973	-0.328058	0.00715732	-0.0790438	0.1536	0.101406	0.441276	1.34785	-0.744923	Block3029
Glyma.05G119200	Chr05	1	31210649	31211501	853	0.216186	0.650406	-2.93011	-0.0450685	0.636748	0.0517779	0.606866	0.691512	1.44828	0.0432033	-0.53732	0.23068	-0.340352	0.70661	0.550674	0.496658	0.268667	2.11371	2.11371	-2.93011	Block3082
Glyma.05G129200	Chr05	1	32244025	32244862	838	0.227936	0.707247	-0.36703	0.0798408	0.355161	-0.0925626	0.725742	0.100005	0.888618	0.430076	0.223022	0.342581	0.0366935	0.152765	-0.021127	-0.129563	0.227558	1.13432	1.13432	-0.36703	NA
Glyma.05G147400	Chr05	1	34139504	34141675	1820	0.0843737	0.0633469	-0.24933	-0.105855	-0.40257	0.0437398	0.163053	-0.11424	0.821241	-0.100947	0.180628	0.93007	0.0491572	-0.0206474	0.174653	-0.00249776	-0.0284934	1.23661	1.23661	-0.40257	NA
Glyma.05G184500	Chr05	1	37142869	37146009	986	0.12966	0.405543	-0.127729	1.43237	0.163696	0.42124	-0.0676867	-0.0313305	0.929578	0.0728318	-0.194203	-0.152026	-0.175405	-0.478313	0.79885	0.356826	-0.0721073	0.658861	1.43237	-0.478313	NA
Glyma.05G195000	Chr05	1	37939652	37941553	1488	0.109538	1.27653	-2.26094	0.115561	-1.09206	-0.0370422	1.31542	0.358311	1.38923	0.432608	-0.451166	-0.293979	-0.276339	-0.35675	0.21444	0.215573	0.452436	2.39457	2.39457	-2.26094	NA
Glyma.05G211700	Chr05	1	39315581	39318444	2131	0.636434	0.254485	-0.0932148	0.246079	0.795406	0.233057	1.57511	0.116716	2.15067	0.0999683	0.419318	0.710574	0.10588	0.946187	0.0215085	1.21535	0.0941527	0.546092	2.15067	-0.0932148	Block3266
Glyma.05G215700	Chr05	1	39631374	39632117	744	0.29741	0.465931	-0.227518	0.356143	0.577947	0.363389	0.900134	-0.152721	1.13132	0.458247	0.12625	0.191295	-0.0617888	0.429936	0.419913	-0.0343043	-0.110992	0.831113	1.13132	-0.227518	Block3273
Glyma.05G218500	Chr05	1	39823259	39825800	1913	0.633556	0.580655	-0.0849334	0.702463	-0.0500152	0.244821	1.0282	0.66094	1.07798	0.703779	-0.0588794	0.778096	0.407592	0.090563	0.47435	0.165574	0.472543	1.41002	1.41002	-0.0849334	Block3277
Glyma.05G233500	Chr05	1	41066769	41067350	582	-0.0223105	0.180256	-0.366129	-0.228751	0.350797	0.0982764	0.022942	0.0883799	1.27483	-0.411864	0.195546	1.11232	-0.435412	0.0949164	0.274693	-0.402013	0.284549	1.26617	1.27483	-0.435412	Block3320
Glyma.05G236200	Chr05	1	41259373	41267313	2071	0.355077	-0.210517	-1.15977	-0.600039	-0.318159	-0.141038	0.0277054	0.198955	0.401653	-0.453726	-0.600739	0.298709	-0.585955	0.15478	0.173471	-0.0584543	0.273235	0.85668	0.85668	-1.15977	NA
Glyma.05G237200	Chr05	1	41356591	41361090	2254	0.652047	0.515922	-0.133002	1.80461	0.0783051	0.285445	0.695816	0.266875	0.985693	0.991735	-0.770577	-0.102245	0.380782	-0.352071	0.409654	0.59363	0.00398496	1.65761	1.80461	-0.770577	Block3329
Glyma.05G245600	Chr05	1	41954908	41955938	1031	-0.1259	0.173467	0.197175	0.186471	-0.631729	-0.344395	0.983175	0.465991	1.18919	0.544762	-0.203041	-0.588391	-0.701481	-0.679995	-0.488327	0.833783	0.0786731	1.21788	1.21788	-0.701481	Block3335
Glyma.06G058400	Chr06	1	4400355	4401212	858	-0.00924435	0.0363059	-0.0340971	0.134385	0.0742843	0	0.273833	0	1.29827	0.101117	0	0.234041	-0.0335672	0.0407461	0.0730225	0.197374	0.0717186	1.44727	1.44727	-0.0340971	Block3381
Glyma.06G078400	Chr06	1	6068684	6071377	1489	0.383579	0.20612	0.618291	-0.0146417	0.515016	0.684529	0.148844	-0.131407	2.02933	0.277968	0.500135	0.722479	0.0595089	0.616511	0.668165	0.444657	0.158241	2.17496	2.17496	-0.131407	Block3418
Glyma.06G089800	Chr06	1	6956376	6963193	5748	0.386471	-0.0846459	0.401025	-0.538389	-0.0881618	-0.392284	0.443924	0.0138673	1.82212	0.369493	-0.501011	0.536224	-0.193212	0.0765854	-0.687345	0.359343	0.271272	1.5863	1.82212	-0.687345	NA
Glyma.06G090900	Chr06	1	7098418	7099369	952	0.358276	0.307539	-0.205445	0.327294	0.137939	0.1242	1.88919	0.110909	1.63274	0.351547	-0.195674	0.225982	-0.266326	0.239705	0.272809	1.12198	0.51931	1.02699	1.88919	-0.266326	NA
Glyma.06G099700	Chr06	1	7922532	7924361	1830	-0.00193039	0.00322069	-0.715883	0.138007	0.209689	0.107557	0.012252	-0.231471	1.30057	-0.0777472	0.111039	1.20923	0.112006	0.375615	0.133183	0.0828784	-0.0101503	1.35861	1.35861	-0.715883	Block3458
Glyma.06G114200	Chr06	1	9259001	9262212	2440	0.393958	0.207146	-0.803033	-0.0745074	-0.131451	0.0646355	0.728986	0.0253203	1.16451	0.390169	-0.383974	-0.0188979	-0.153418	0.318217	0.171707	0.547816	0.166704	1.22984	1.22984	-0.803033	Block3487
Glyma.06G144000	Chr06	1	11726252	11727355	1104	0.667981	0.697232	-1.86634	-0.0727949	-0.136401	0.00589357	1.16906	0.0904748	0.83567	0.449557	-0.232625	0.291057	-0.213368	0.360765	0.367952	0.821222	0.0761186	1.26516	1.26516	-1.86634	Block3498
Glyma.06G157400	Chr06	1	12937296	12939195	1884	-0.0466691	0.225461	-1.75393	0.0653833	0.02318	0.283457	0.747537	0.687242	2.05412	0.0881717	-0.33767	0.697652	-0.04497	0.252743	0.663727	0.100728	0.830187	2.19343	2.19343	-1.75393	Block3533
Glyma.06G186200	Chr06	1	16206100	16206810	711	0.510455	0.200826	-0.572885	0.234237	0.266132	-0.614839	0.981329	0.608906	0.889143	0.359524	-0.141986	-0.268172	-0.527514	-0.0400508	-0.573459	0.0337063	0.389262	1.13427	1.13427	-0.614839	Block3613
Glyma.06G214400	Chr06	1	21986360	21986911	552	0.475804	0	-0.258417	-0.700286	0	-0.0461282	0.355335	0.378274	1.86707	0.205972	0	0.237794	-0.761449	0	0.0513101	0.0561801	0.260694	2.01685	2.01685	-0.761449	Block3673
Glyma.06G259600	Chr06	1	44420899	44471263	4812	0.31706	0.339506	-1.5569	0.346497	-0.19298	0.179378	0.105321	0.458027	1.21185	0.247266	-0.420962	0.0537661	0.0899583	0.117683	0.132486	0.185943	0.314128	1.80167	1.80167	-1.5569	NA
Glyma.06G268700	Chr06	1	45725400	45732007	5565	0.0836648	-0.0526003	-0.084029	0.0236815	-0.00239356	0.00714051	0.0090779	0.0513879	1.23818	0.0635634	-0.0731903	-0.0827145	0.0356797	0.0411317	0.0233551	0.0200382	0.041156	0.0174329	1.23818	-0.084029	NA
Glyma.06G287000	Chr06	1	47584848	47585883	1036	0.598432	0.106981	-0.842458	0.43282	-0.169168	0.15978	0.102237	0.176953	1.63639	0.373305	-0.383111	0.800673	-0.42459	-0.611052	0.424903	0.237278	0.0799354	1.62995	1.63639	-0.842458	Block3754
Glyma.06G290000	Chr06	1	47878148	47879505	1358	0.200249	1.00395	-1.03507	-0.0789811	-0.101908	-0.228883	0.604801	0.135791	1.77729	0.235104	0.259207	1.24207	-0.310727	0.360409	0.638209	0.206075	-0.123299	2.01422	2.01422	-1.03507	Block3754
Glyma.06G295400	Chr06	1	48443154	48444810	1657	-0.0613988	0.463052	-1.90403	-0.262524	-0.497908	-0.682114	0.540779	0.202257	1.05191	-0.227939	-0.62225	0.130524	-0.00205729	-0.451183	-0.0177892	0.229168	0.157838	1.79539	1.79539	-1.90403	Block3757
Glyma.06G300200	Chr06	1	48908929	48910448	1499	0.983186	0.572307	-2.25054	0.229416	-0.267196	-0.197128	0.805683	-0.0511756	1.68461	0.484072	-0.0600307	-0.0921306	-0.125379	-0.349805	0.657285	0.601927	0.162706	2.35923	2.35923	-2.25054	NA
Glyma.07G023300	Chr07	1	1772154	1774800	1916	0.645831	0.658088	-1.44707	0.0277527	-0.133276	0.620462	1.44571	0.529556	1.70426	-0.0364783	-0.475102	0.203668	-0.495097	-0.119517	0.17707	0.117797	0.833513	1.6592	1.70426	-1.44707	Block3860
Glyma.07G035200	Chr07	1	2817041	2819359	2319	0.204169	0.189043	0.626853	-0.272051	0.38504	0.554051	0.682081	0.0497812	1.20024	0.0296746	0.0781693	0.275456	0.276649	0.215674	0.228722	0.619206	0.146161	0.855344	1.20024	-0.272051	Block3868
Glyma.07G044900	Chr07	1	3744068	3745287	1220	0.287566	0.0760791	0.272766	0.00705408	-0.0090904	0.523016	0.0972858	0.0741642	1.19047	-0.326013	-0.0611499	0.355883	0.0211379	0.120227	0.151966	0.124327	0.0559347	0.546816	1.19047	-0.326013	Block3875
Glyma.07G057400	Chr07	1	5100360	5103421	2871	0.11469	0.221179	-1.17356	-0.112115	0.396768	-0.191084	0.190438	0.414808	1.05215	0.0279387	-0.510269	0.198393	-0.206336	0.124085	0.111704	0.164602	0.314352	1.17328	1.17328	-1.17356	Block3892
Glyma.07G076100	Chr07	1	6895907	6897003	1097	0.0183346	0.0192702	-0.195153	-0.0262387	0	-0.202527	0.161229	0.00427859	0.462642	-0.0320447	-0.0594576	0.249161	-0.0262387	0	0.161029	0.0321533	-0.0249889	1.38026	1.38026	-0.202527	Block3935
Glyma.07G091600	Chr07	1	8550654	8552362	1050	0.291466	-0.395508	-0.226814	-0.436828	0.465356	0.806147	0.692945	0.560711	1.43669	-0.356848	-0.662282	-0.0856551	-0.970062	-0.173171	-0.296816	-0.228826	0.593375	0.726089	1.43669	-0.970062	Block4173
Glyma.07G104200	Chr07	1	10016533	10018828	2087	-0.355123	-0.547268	-0.89738	-0.577707	0.226538	-0.316639	-0.0428931	0.0555841	1.53392	-0.29063	-0.401666	0.817957	-0.225107	0.318133	0.0469278	0.111225	0.149575	1.69774	1.69774	-0.89738	Block4213
Glyma.07G106000	Chr07	1	10281063	10282376	1314	0.0894973	0.399417	-0.0592505	-0.0427693	-0.0671242	-0.0150731	1.09948	0.363043	0.655836	-2.96e-05	-0.0420551	0.0278402	-0.0860812	-0.065064	0.180078	0.415779	0.000607385	1.54631	1.54631	-0.0860812	Block4235
Glyma.07G140700	Chr07	1	16662589	16663988	913	-0.340225	-0.370097	-0.390126	0.164258	-0.285561	-0.153734	1.26279	0.370293	1.02186	-0.631684	-0.722943	-0.244131	-0.00489623	-0.27984	0.0145926	-0.57581	-0.134278	1.34604	1.34604	-0.722943	Block4350
Glyma.07G141000	Chr07	1	16705958	16708682	2518	0.565726	0.508734	-0.0903076	0.126378	0.0905079	0.203549	0.509535	-0.275784	0.737359	0.232537	-0.0263743	0.122933	0.216515	-0.0183764	0.631003	0.138875	0.0933384	1.21258	1.21258	-0.275784	Block4350
Glyma.07G163200	Chr07	1	21620464	21627482	4720	0.352086	-0.0404404	-0.642441	0.187715	0.0739539	-0.0466723	0.701458	0.221432	1.14105	0.193794	-0.231174	-0.36629	0.212469	0.0742609	0.126448	0.301163	0.302338	1.65695	1.65695	-0.642441	Block4416
Glyma.07G168600	Chr07	1	28003370	28006368	1544	-0.110914	-0.37385	-0.166399	-0.213902	0.358392	-0.0774155	0.671123	0.275352	1.68589	0.386847	-0.21964	0.218829	0.106524	0.696845	-0.202207	0.668326	0.24652	1.2303	1.68589	-0.37385	Block4417
Glyma.07G168900	Chr07	1	28211395	28242484	6796	-0.814773	-0.0487144	-0.419533	-0.63212	-0.158806	0.258778	0.271077	-0.0483293	1.41162	-0.62429	-0.569204	0.130494	-0.562087	-0.331434	-0.312996	-0.33123	0.0165586	1.09004	1.41162	-0.814773	Block4417
Glyma.07G180600	Chr07	1	34707737	34708706	970	0.159787	0.0539281	0.0656247	0.311429	0.0980951	0.219263	0.283343	0.151401	1.03394	-0.113102	0.0836535	0.495945	0.073439	0.0506208	0.18152	0.393266	0.362121	0.727756	1.03394	-0.113102	NA
Glyma.07G190100	Chr07	1	35800269	35801935	1471	0.346114	0.425901	-0.574782	-0.0129423	0.0569595	-0.327471	1.1376	0.366294	1.70441	0.177752	-0.197157	0.686504	-0.165979	0.0970813	0.260462	0.331037	0.346954	2.08454	2.08454	-0.574782	Block4458
Glyma.07G199800	Chr07	1	36845530	36851603	2894	0.150771	0.163126	-0.266434	-0.101468	0.230849	0.042565	0.568391	0.160387	1.80717	0.470101	-0.289996	-0.105216	-0.398966	0.198971	0.0148328	0.486401	0.20206	1.98158	1.98158	-0.398966	Block4525
Glyma.07G200100	Chr07	1	36859054	36884908	999	-0.1489	0.0841916	0.725679	0.0624551	0.437917	-0.249401	-0.208883	-0.255148	1.50752	-0.141309	0.272591	0.796721	0.147682	0.483565	0.1251	0.212461	-0.191021	1.71051	1.71051	-0.255148	NA
Glyma.07G236000	Chr07	1	41783573	41788863	3468	0.162235	0.21056	-1.19704	-0.796194	-0.717411	0.135231	0.23732	0.0963727	1.04223	-0.138238	-0.761341	-0.0230388	-1.05417	-0.853519	0.130715	-0.579139	0.413271	1.20512	1.20512	-1.19704	NA
Glyma.08G015700	Chr08	1	1239656	1242055	2400	0.333229	1.41889	-1.35982	0.341233	-0.544464	0.323511	0.736846	0.376284	1.53153	-0.132016	-0.359923	0.0225829	-0.276505	-0.328916	0.684992	0.189274	-0.0732176	2.29251	2.29251	-1.35982	Block4684
Glyma.08G018700	Chr08	1	1510377	1517381	6477	0.148796	0.0588292	-0.12777	0.0576171	0.073323	0.112357	0.746516	0.0740012	1.30634	0.0824666	-0.0419517	0.513443	0.00217021	0.202783	0.25436	0.0696636	0.153406	1.68482	1.68482	-0.12777	Block4684
Glyma.08G021800	Chr08	1	1760152	1765480	3211	0.0578091	0.157644	-0.114832	-0.057715	0.214686	0.046158	0.285814	0.0680663	1.06826	0.0887289	-0.0447742	0.239553	-0.0752506	0.161739	-0.0142394	0.148246	0.167646	0.99711	1.06826	-0.114832	Block4685
Glyma.08G024600	Chr08	1	1945366	1948281	2143	0.648441	0.304341	-0.28777	0.381015	0.154785	0.124853	0.728153	0.321216	1.19499	0.472969	-0.448838	0.552212	0.0175342	-0.00278744	0.394869	0.316569	0.438072	1.44427	1.44427	-0.448838	NA
Glyma.08G044400	Chr08	1	3511234	3515536	2190	0.594325	0.616301	-0.905739	1.13671	0.0954009	0.13913	0.285878	0.250506	0.746091	0.864365	-0.334377	-0.348372	0.13784	-0.0451272	0.41356	0.633922	0.210645	1.15948	1.15948	-0.905739	Block4730
Glyma.08G068800	Chr08	1	5272824	5273649	826	-0.198063	-0.0418313	-0.173982	-0.068882	0.0642654	-0.106674	0.0618935	0.0433765	1.38424	0.19501	-0.0423704	0.249556	0.00641895	-0.0359137	0.170055	-0.0643009	0.14635	1.556	1.556	-0.198063	Block4737
Glyma.08G074200	Chr08	1	5668291	5669160	870	0.176629	0.788277	-1.98966	-0.34116	0.947098	0.109423	0.435539	0.400684	1.29113	0.470702	0.30638	0.668925	0.0280788	1.15089	0.113711	1.0061	0.251775	1.40899	1.40899	-1.98966	Block4737
Glyma.08G104400	Chr08	1	8016734	8018616	1646	0.0762871	-0.0842582	-0.646873	-0.265491	-0.0427868	-0.00102408	-0.0137129	-0.242594	0.980556	-0.193158	0.286387	0.582761	-0.0399632	0.411234	0.0885904	0.128184	0.199801	1.12765	1.12765	-0.646873	Block4743
Glyma.08G104600	Chr08	1	8045602	8047222	1532	0.350453	0.398955	-1.24583	-0.316948	-0.2904	0.133381	0.839101	0.0405083	1.35587	0.042412	-0.23824	0.104946	-0.387113	-0.0916693	0.523478	0.328633	0.178243	1.55009	1.55009	-1.24583	Block4743
Glyma.08G118000	Chr08	1	9100408	9102619	2212	0.131783	0.286253	-0.724001	0.0149629	0.0305972	0.274028	0.139022	0.153661	1.99971	-0.253235	0.165738	0.844007	-0.212751	0.0257457	0.670517	-0.0542524	0.119232	2.33004	2.33004	-0.724001	Block4743
Glyma.08G132300	Chr08	1	10137241	10140241	2176	0.264205	0.102682	0.362375	-0.152722	0.478883	0.25522	0.331277	-0.172234	1.97334	0.0578269	0.448292	1.00038	0.123471	0.582895	0.472262	0.598957	-0.0992435	2.44531	2.44531	-0.172234	Block4759
Glyma.08G153600	Chr08	1	11849910	11850794	885	0.44499	0.717965	-0.370821	0.339735	0.5273	0.0923371	1.19257	0.223687	1.16603	0.118103	-0.0649146	0.464634	0.445346	0.546779	0.229286	0.809808	0.175609	0.817306	1.19257	-0.370821	NA
Glyma.08G173800	Chr08	1	13851337	13855912	2441	0.242215	-0.194329	-0.273585	0.134018	-0.0223674	0.0321271	0.425385	0.175798	1.2402	0.187263	-0.248918	0.133703	-0.0155321	0.328663	-0.0964907	0.297631	0.0355638	1.46748	1.46748	-0.273585	Block4945
Glyma.08G176300	Chr08	1	14085047	14087421	2098	0.197331	0.326493	0.325842	0.223396	0.098893	0.467813	0.55448	-0.0751239	1.58119	0.0758667	0.42896	1.15191	0.168913	0.0449688	0.745333	0.314784	0.239769	1.60077	1.60077	-0.0751239	Block4945
Glyma.08G177100	Chr08	1	14195428	14196376	949	0.962593	1.09345	-1.27116	0.390807	-0.211794	-0.302905	1.34686	0.192115	1.87927	0.0779993	-0.495236	0.0654954	0.312268	0.183376	0.575377	0.91588	0.706282	1.68508	1.87927	-1.27116	Block4945
Glyma.08G218600	Chr08	1	17784335	17786903	1977	0.515025	0.740538	-2.2519	0.0719886	-0.646705	0.370625	1.13723	0.632379	1.90089	0.377616	-0.570192	-0.0280323	-0.438578	-0.613105	0.584108	0.259872	0.744741	2.16517	2.16517	-2.2519	Block5069
Glyma.08G271900	Chr08	1	35596859	35599562	2704	0.566676	0.415907	-0.0625822	0.478861	0.0577792	0.40952	0.667086	-0.0400927	1.05802	0.103884	-0.002553	0.0259969	-0.078133	-0.0709044	0.334354	0.0286667	-0.246209	0.744459	1.05802	-0.246209	Block5151
Glyma.09G027000	Chr09	1	2204112	2206207	2096	0.682694	0.388464	-0.319249	0.210505	0.547867	0.141726	1.33667	0.563731	1.89582	0.328304	0.0140594	0.51898	0.157214	0.22892	0.451408	0.518086	0.620067	1.72006	1.89582	-0.319249	Block5334
Glyma.09G031700	Chr09	1	2609839	2612417	2060	0.278588	-0.0261912	0.226451	0.621136	0.112267	0.277559	0.487343	0.0160332	1.10874	0.156506	-0.124618	0.30426	0.646555	0.285488	0.338372	0.208417	-0.00395865	0.982705	1.10874	-0.124618	Block5335
Glyma.09G042400	Chr09	1	3612058	3613560	1503	0.30909	0.933024	-1.62579	-0.317822	0.164902	0.229685	0.631274	0.502384	1.91218	0.293749	0.0382707	0.839814	-0.230409	0.761414	0.261202	0.749062	0.329698	1.88432	1.91218	-1.62579	Block5336
Glyma.09G061900	Chr09	1	5864919	5867139	1572	0.21782	0.614633	-0.952074	-0.482973	-0.103435	0.174696	0.562286	0.162363	1.67563	-0.214592	0.15974	0.701133	-0.32482	0.341698	0.437801	0.404646	0.135026	1.84972	1.84972	-0.952074	Block5346
Glyma.09G065000	Chr09	1	6326173	6330281	2480	0.453828	0.141971	0.242654	-0.166546	0.422709	0.0260256	-0.218228	-0.0748845	1.15212	-0.0500039	0.371292	0.404766	0.0961855	0.745539	0.30158	0.270414	0.0415336	1.62295	1.62295	-0.218228	Block5346
Glyma.09G069900	Chr09	1	7117808	7121574	2090	0.248187	0.213034	-0.288397	0.213557	0.244768	0.449998	0.0769168	0.0198516	1.2002	-0.077536	-0.0843562	0.156962	0.190766	0.175729	0.239787	0.0330313	0.0785688	1.1293	1.2002	-0.288397	Block5346
Glyma.09G071600	Chr09	1	7366333	7369459	2041	0.828207	0.644493	-1.51148	0.390491	-0.487428	0.425065	1.49804	0.483086	1.35559	0.273435	-0.164822	-0.489276	-0.159204	-0.414449	0.725026	0.70675	0.733705	1.20543	1.49804	-1.51148	Block5346
Glyma.09G096500	Chr09	1	15042545	15045415	2843	0.160199	0.324213	0.0121778	0.0929737	0.0314832	0.177317	0.685716	0.227549	1.39072	0.0553213	0.173397	0.768302	0.0518997	0.292659	0.0624423	0.444192	0.0722293	1.45832	1.45832	0.0121778	Block5346
Glyma.09G131100	Chr09	1	32677784	32684329	1674	-0.389791	-0.376507	-0.515968	-0.332565	-0.0339997	-0.271751	-0.0523257	-0.0514066	1.05409	-0.110693	-0.0866788	0.575954	-0.0612124	0.398494	-0.442405	0.202868	-0.0832814	0.954887	1.05409	-0.515968	NA
Glyma.09G134500	Chr09	1	33456423	33457912	1490	0.0877128	0.605618	-0.0889697	0.0892698	0.0985108	-0.227141	0.537219	0.235688	1.09341	0.39761	-0.0938316	0.0898404	-0.0928237	0.122448	-0.331168	0.337096	0.0372166	0.750073	1.09341	-0.331168	Block5349
Glyma.09G138100	Chr09	1	34351919	34356555	1988	0.385377	0.814967	-0.658761	0.210558	-0.629867	0.121968	0.668184	0.224109	0.869747	0.245911	-0.598029	-0.481687	-0.132652	-0.253628	0.557293	0.011913	0.0563537	1.18109	1.18109	-0.658761	Block5410
Glyma.09G143800	Chr09	1	35754454	35758176	2572	0.100034	0.31855	-0.768155	-0.00322327	-0.006697	-0.048317	0.149611	0.0393157	1.15855	-0.199988	-0.227988	-0.121265	0.084518	-0.242222	0.150189	0.110209	-0.0688023	1.76266	1.76266	-0.768155	Block5426
Glyma.09G147200	Chr09	1	36525358	36530767	5410	-0.0261874	0.0174475	0.117651	-0.857143	0.553463	0.174626	0.514382	0.104639	2.55001	-0.145618	0.27263	0.530517	-0.00445185	0.658049	-0.0651166	1.146	0.0806968	1.80901	2.55001	-0.857143	Block5455
Glyma.09G173400	Chr09	1	39813745	39815990	1545	-0.00545372	-0.749293	-0.746547	-0.369417	-0.139005	-0.209312	-0.0210281	0.0383688	1.97279	-0.323077	-0.436558	1.362	-0.378662	0.164103	0.239152	-0.157825	0.0816195	2.14418	2.14418	-0.749293	NA
Glyma.09G189700	Chr09	1	41447436	41448093	558	0.316945	0.462999	-1.06194	-0.0941122	-0.304378	0.19293	0.901118	-0.0514405	0.823562	-0.202269	-0.104675	0.269116	-0.348324	-0.312059	0.306743	0.490789	0.267263	1.47461	1.47461	-1.06194	Block5491
Glyma.09G205300	Chr09	1	42934678	42937102	1830	-0.211891	-0.256039	-1.09396	-0.17355	-0.016291	0.142959	0.396554	0.117367	0.798971	-0.312777	-0.663721	0.16004	-0.562761	0.162325	0.00668917	-0.204048	0.0648665	0.995884	0.995884	-1.09396	Block5504
Glyma.09G225400	Chr09	1	45006504	45009857	2842	0.529605	0.708488	-1.31132	0.170585	-0.31402	-0.258058	1.03177	0.0505508	1.01767	-0.275639	-0.928492	-0.865242	-0.0572347	-0.619993	0.184962	0.479034	0.175716	1.01947	1.03177	-1.31132	Block5524
Glyma.09G254200	Chr09	1	47373196	47378029	1762	0.58798	0.579013	0.580551	0.23206	0.000793722	-0.031593	1.19269	0.301953	1.76594	0.758988	-0.169137	0.508186	-0.103829	-0.024929	0.0662603	0.903941	0.416704	1.24012	1.76594	-0.169137	Block5576
Glyma.09G274000	Chr09	1	49008524	49010605	2062	0.460595	-0.0542714	-1.50485	-0.279173	-0.203655	-0.00146476	0.360663	0.141791	0.528945	0.345781	0.400189	0.628788	-0.382141	0.281957	0.690187	0.490323	0.476643	1.06583	1.06583	-1.50485	Block5606
Glyma.09G276900	Chr09	1	49235232	49240970	2751	-0.0498422	0.0192024	-0.159818	-0.319085	0.0486285	-0.0875721	0.117299	0.134187	0.961473	-0.162683	0.158614	0.153354	-0.422034	0.0547938	-0.199057	-0.0316864	0.140692	1.05258	1.05258	-0.422034	Block5606
Glyma.09G279000	Chr09	1	49431550	49433775	2134	0.478787	-0.00772107	-0.375784	0.363327	0.156796	-0.257107	1.32677	0.135289	1.70173	0.578132	-0.477543	0.363474	0.133043	0.529891	0.025078	0.937807	0.181818	1.58417	1.70173	-0.477543	Block5606
Glyma.10G010100	Chr10	1	954613	955457	845	-0.108292	0.339852	-0.686612	0.304541	0.124348	-0.303085	0.587639	0.354612	0.566815	-0.173716	0.131118	-0.441181	0.250153	-0.110174	1.823	0.362611	0.0460544	2.31837	2.31837	-0.686612	NA
Glyma.10G045300	Chr10	1	4036736	4037634	899	-0.0775252	0.0636901	-0.458684	-0.110161	0.1278	0.114627	0.258508	0.00810046	2.14608	-0.107398	-0.0355423	0.982773	-0.134056	0.142755	0.467311	0.143322	-0.025572	2.45453	2.45453	-0.458684	Block5641
Glyma.10G045400	Chr10	1	4040116	4040940	825	0.294082	0.563279	0.243513	0.424114	0.0469408	0.0173653	1.52226	0.126055	2.01889	0.23246	0.538325	0.679358	0.0554546	-0.085538	0.203899	0.509242	0.0273814	2.10992	2.10992	-0.085538	Block5641
Glyma.10G052500	Chr10	1	4731275	4734028	2191	-0.0396682	0.0718865	-0.20113	-0.108604	0.138073	0.0468995	0.763256	0.134361	1.36368	0.0991681	0.366392	0.313843	-0.165097	0.459802	0.0110663	-0.0238912	0.0655116	1.21307	1.36368	-0.20113	Block5646
Glyma.10G055900	Chr10	1	5126869	5127404	536	-0.406505	0.113152	0.236451	-0.794989	0.784878	-0.667454	-0.378148	0.214149	1.96747	-0.158345	0.371255	1.43934	-0.282237	1.00096	0.128952	1.05726	-0.15302	1.57312	1.96747	-0.794989	Block5649
Glyma.10G067000	Chr10	1	6572361	6572918	558	-0.10997	0.233079	-0.28718	0.388144	-0.599388	1.10029	0.483528	0.101341	1.83318	-0.228824	-0.0652341	0.38081	-0.116137	-0.599024	1.0695	0.363471	0.252294	1.85792	1.85792	-0.599388	Block5661
Glyma.10G079700	Chr10	1	9218373	9219622	1145	0.102487	0.45976	-1.40386	-0.424302	-0.00507426	0.259211	0.779037	0.295739	1.81391	-0.37919	-0.0556506	0.596474	-0.189108	0.258495	-0.106277	0.510342	0.328614	1.77736	1.81391	-1.40386	Block5678
Glyma.10G081900	Chr10	1	9891610	9892911	1302	0.206251	0.19594	-0.257202	0.0434671	0.157377	0.228804	1.69623	0.439314	1.14366	0.788596	0.275366	0.00189362	0.00399772	0.219864	-0.00705532	0.296703	0.197253	0.862591	1.69623	-0.257202	Block5681
Glyma.10G082400	Chr10	1	10015172	10018386	1838	-0.00370721	0.0560317	-0.543813	-0.422752	0.570744	0.0676752	0.371587	-0.152604	0.987634	-0.257892	0.237978	-0.329361	-0.123589	0.767989	0.0490846	0.368788	-0.0132013	1.03072	1.03072	-0.543813	Block5681
Glyma.10G118900	Chr10	1	30333348	30335201	1854	0.00540092	0.445357	-1.36413	-0.247984	0.0517808	0.133641	0.0878188	0.271047	0.978504	-0.122658	-0.471483	0.634317	-0.261208	0.314458	-0.180989	0.136755	0.209007	0.926762	0.978504	-1.36413	Block5782
Glyma.10G147100	Chr10	1	38242902	38244983	1449	0.243713	0.132839	-0.371505	0.00370238	-0.204079	-0.0587688	0.18537	0.0517419	1.30011	-0.175199	-0.301027	0.204548	-0.142457	0.0133556	0.11483	0.0685505	0.112434	1.92622	1.92622	-0.371505	Block5789
Glyma.10G169600	Chr10	1	40364489	40369741	3760	0.312635	-0.174797	-0.274285	-0.392499	-0.0400521	0.279354	0.636254	-0.0355215	2.25161	0.0337878	-0.494723	0.28964	-0.107477	0.180236	-0.153224	0.535974	0.0509897	2.62255	2.62255	-0.494723	Block5819
Glyma.10G200700	Chr10	1	43142055	43147263	4720	-0.025631	0.170538	-0.507651	-0.0843522	0.239438	-0.00412805	0.170079	0.113036	1.19155	0.110441	-0.643752	-0.301539	-0.203769	0.185271	0.0358518	0.00808888	-0.0713969	1.75255	1.75255	-0.643752	Block5859
Glyma.10G230600	Chr10	1	46047190	46052344	1407	-0.0470893	0.600005	-0.0463804	0.223577	0.576572	0.211615	0.461512	0.107319	1.63959	0.896711	0.305156	1.2125	-0.00765819	0.778064	0.341735	1.25721	0.130026	1.31132	1.63959	-0.0470893	Block5898
Glyma.10G234700	Chr10	1	46404311	46406592	2064	0.0902657	-0.00255793	0.0147544	0.0330372	0.0434414	-0.0288904	0.115401	0.00105133	1.50124	0.0700278	-0.0159949	0.75223	0	0.0506393	0.250013	0.0481217	0.00186771	2.60991	2.60991	-0.0288904	Block5899
Glyma.10G239400	Chr10	1	46808226	46810838	2613	-0.0523819	-0.0393737	-0.103535	-0.309188	-0.0291064	0.177747	0.412232	0.0362436	1.39683	-0.139801	-0.0323935	0.112891	-0.222015	-0.0197641	-0.162833	0.335923	0.134616	0.943756	1.39683	-0.309188	Block5924
Glyma.10G256400	Chr10	1	48320805	48323073	1943	0.613694	-0.132189	-0.0411348	0.346931	0.205405	0.0309808	1.03282	0.0523404	1.78682	0.466942	-0.0144031	0.643412	-0.0116057	0.432445	0.185987	0.520468	0.226408	1.83964	1.83964	-0.132189	NA
Glyma.10G257200	Chr10	1	48364536	48365545	1010	-0.198594	0.124112	-1.28713	-0.745316	0.381271	0.506288	0.623597	0.18711	2.16849	-0.555074	-0.0480363	0.884412	-0.919555	0.204512	-0.0775842	0.1388	0.609565	1.51472	2.16849	-1.28713	NA
Glyma.10G257900	Chr10	1	48422948	48424339	1392	-0.682084	-0.473206	-1.14863	-0.686883	0.569587	0.185394	0.0459764	0.11145	1.78564	-0.795004	0.25147	0.831383	-0.429057	0.610657	0.0154426	0.149046	0.205744	1.21196	1.78564	-1.14863	NA
Glyma.10G259300	Chr10	1	48519144	48521775	2327	0.266391	0.0505672	-0.198617	0.0015223	-0.00799231	0.159547	0.173462	0.170694	0.669608	0.191421	0.0435248	0.15228	-0.0626956	0.0218179	0.0916991	0.107882	0.131615	1.0919	1.0919	-0.198617	NA
Glyma.10G259400	Chr10	1	48531124	48534411	2004	0.521282	0.0683226	-0.513534	0.0930105	0.136311	0.0315503	0.545515	0.114059	1.15444	0.248837	-0.216042	-0.0734327	0.18513	0.0225079	0.106593	0.32258	0.236855	0.984193	1.15444	-0.513534	Block5936
Glyma.10G266900	Chr10	1	49011596	49015495	3737	0.0162053	-0.354508	-0.351848	-0.272414	0.0755008	0.143017	0.305245	0.148703	1.1184	0.0346091	-0.141958	0.144017	-0.00394015	0.177491	0.0124404	0.198927	0.357227	1.55355	1.55355	-0.354508	Block5938
Glyma.10G273200	Chr10	1	49568737	49569832	1096	0.0143908	0.0682424	-0.657246	0.0650968	0.0330508	-0.0459353	-0.0742045	0.0269748	0.938095	0.0224322	0.031855	-0.354207	0.00249459	-0.0537965	0.336024	-0.0438097	0.0565404	1.57031	1.57031	-0.657246	Block5945
Glyma.11G029700	Chr11	1	2153656	2154845	1007	0.197488	0.0392485	-0.196524	0.0350073	0.395584	0.181312	0.84555	-0.15872	1.47062	0.478601	0.114845	0.62235	0.0975292	0.613803	0.375343	0.419143	0.0468004	1.82154	1.82154	-0.196524	Block5993
Glyma.11G036400	Chr11	1	2620193	2621187	995	0.0815177	0.903296	-1.53465	-0.62698	0.347033	0.351529	0.27804	0.493287	1.26987	0.0120646	0.443828	0.567868	-0.450008	0.969808	0.235288	0.621979	0.0922227	0.978244	1.26987	-1.53465	Block6010
Glyma.11G036500	Chr11	1	2629636	2631289	1654	0.18854	0.527574	-1.27208	0.00463688	-0.219637	-0.159186	0.187426	0.210069	0.874571	0.192554	0.0369957	0.231856	-0.111393	-0.0720842	0.0241574	0.0230555	0.195364	1.05746	1.05746	-1.27208	Block6010
Glyma.11G036900	Chr11	1	2672593	2674284	1692	-0.00395811	0.11107	0.153401	-0.0435871	0.108365	0.267449	0.122014	-0.0910388	2.1171	-0.323259	0.000680566	1.13996	-0.125285	0.330539	0.411637	-0.112261	-0.00167738	1.94656	2.1171	-0.323259	Block6011
Glyma.11G040600	Chr11	1	2979723	2980929	1207	0.246788	0.21164	0.315072	0.449499	0.248267	0.0477869	0.378072	-0.0926869	0.640686	0.656937	-0.00228665	0.271616	-0.323852	0.0299725	0.289306	0.358433	-0.110742	1.16534	1.16534	-0.323852	NA
Glyma.11G048300	Chr11	1	3601233	3610822	7761	0.558311	0.723543	0.252918	-0.22489	0.235269	0.569602	1.23884	0.2783	2.39207	0.381624	-0.218119	-0.218108	-0.51452	0.018896	0.325535	0.721234	0.293925	2.24051	2.39207	-0.51452	NA
Glyma.11G055100	Chr11	1	4153689	4155005	1317	0.690606	0.482456	-1.769	0.367003	-0.112201	-0.080138	1.86895	0.112477	1.60519	0.714409	-0.089013	-0.544128	0.0523363	0.378102	0.778814	0.845586	0.172122	1.89432	1.89432	-1.769	Block6030
Glyma.11G056200	Chr11	1	4254959	4257505	2424	0.357168	0.605156	-0.79547	0.0781705	-0.193745	0.167758	1.05184	0.239272	0.887343	0.191442	-0.236072	-0.455804	-0.0960305	-0.304841	-0.0725562	-0.141258	0.239422	1.29329	1.29329	-0.79547	Block6031
Glyma.11G077500	Chr11	1	5823379	5825992	2614	0.381185	0.376531	-0.19243	0.0543977	0.56707	0.0234302	0.419003	0.145743	1.02181	-0.0114706	0.111446	-0.035498	0.209034	0.450342	0.107714	0.371664	-0.202375	0.686952	1.02181	-0.202375	Block6067
Glyma.11G085400	Chr11	1	6422928	6427943	3345	0.132013	-0.496617	-0.0491992	-0.534997	0.853067	0.224346	1.27692	0.394366	1.59069	0.305186	0.375665	0.262688	0.0763546	1.07993	-0.0120938	0.367042	0.694565	0.98945	1.59069	-0.534997	Block6083
[truncated: 2,989 more rows]

## Sheet: Sheet1
RealAnnotatedGenes	Chromosome	Strand	Start_AssambledTU	End_AssambledTU	MaxIsoformLength	H11_vs_S11	H12_vs_S12	H13_vs_S13	H21_vs_S21	H22_vs_S22	H23_vs_S23	H31_vs_S31	H32_vs_S32	H33_vs_S33	L11_vs_S11	L12_vs_S12	L13_vs_S13	L21_vs_S21	L22_vs_S22	L23_vs_S23	L31_vs_S31	L32_vs_S32	L33_vs_S33	maxfc	minfc	Pos
[truncated: 296 more rows]

[truncated: 3 more sheets: Sheet2, Sheet3, Sheet4]
