# Supplementary material for: Responses of Soybean Genes in the Substituted Segments of Segment Substitution Lines Following a Xanthomonas Infection
Source: Front Plant Sci. 2020 Jul 2;11:972. doi: 10.3389/fpls.2020.00972 (PMC7351525; doi:10.3389/fpls.2020.00972)
Supplement: Figure S1 — The genomic schematic of substituted segments in F1011 and F1680. [file DataSheet_1.zip › New folder/Table S3 Go annotation.xlsx]

## Sheet: C5 
		GO term	Ontology	Description	Number in input list	Number in BG/Ref	p-value	FDR
		GO:0043086	P	negative regulation of catalytic activity	7	108	0.00018	0.039
		GO:0044092	P	negative regulation of molecular function	7	108	0.00018	0.039
		GO:0005694	C	chromosome	9	98	1.6e-06	0.00013
		GO:0044427	C	chromosomal part	5	63	0.00066	0.023
		GO:0005634	C	nucleus	28	1408	0.00084	0.023
		GO:0043229	C	intracellular organelle	42	2514	0.0015	0.024
		GO:0043226	C	organelle	42	2514	0.0015	0.024
		GO:0043231	C	intracellular membrane-bounded organelle	32	1789	0.002	0.025
		GO:0043227	C	membrane-bounded organelle	32	1798	0.0021	0.025

## Sheet: C4
		GO term	Ontology	Description	Number in input list	Number in BG/Ref	p-value	FDR
		GO:0055114	P	oxidation reduction	59	2408	1.1e-07	5.4e-05
		GO:0008152	P	metabolic process	208	14225	1.4e-05	0.0036
		GO:0030243	P	cellulose metabolic process	6	72	0.00031	0.039
		GO:0030244	P	cellulose biosynthetic process	6	70	0.00027	0.039
		GO:0016491	F	oxidoreductase activity	67	2744	1.4e-08	5.2e-06
		GO:0016705	F	oxidoreductase activity, acting on paired donors, with incorporation or reduction of molecular oxygen	25	810	2e-05	0.0037
		GO:0003824	F	catalytic activity	201	13905	6.3e-05	0.0058
		GO:0009055	F	electron carrier activity	22	702	5.1e-05	0.0058
		GO:0016760	F	cellulose synthase (UDP-forming) activity	6	60	0.00012	0.0077
		GO:0016759	F	cellulose synthase activity	6	60	0.00012	0.0077
		GO:0003700	F	transcription factor activity	29	1173	0.00021	0.011
		GO:0046527	F	glucosyltransferase activity	6	86	0.00075	0.031
		GO:0035251	F	UDP-glucosyltransferase activity	6	86	0.00075	0.031
		GO:0004866	F	endopeptidase inhibitor activity	6	92	0.001	0.033
		GO:0030528	F	transcription regulator activity	29	1292	0.00093	0.033
		GO:0030414	F	peptidase inhibitor activity	6	92	0.001	0.033

## Sheet: C6
		GO term	Ontology	Description	Number in input list	Number in BG/Ref	p-value	FDR
		GO:0045449	P	regulation of transcription	55	1878	4.1e-17	2.1e-15
		GO:0006355	P	regulation of transcription, DNA-dependent	55	1874	3.7e-17	2.1e-15
		GO:0031326	P	regulation of cellular biosynthetic process	55	1896	6.1e-17	2.1e-15
		GO:0019219	P	regulation of nucleobase, nucleoside, nucleotide and nucleic acid metabolic process	55	1891	5.5e-17	2.1e-15
		GO:0009889	P	regulation of biosynthetic process	55	1896	6.1e-17	2.1e-15
		GO:0051171	P	regulation of nitrogen compound metabolic process	55	1891	5.5e-17	2.1e-15
		GO:0051252	P	regulation of RNA metabolic process	55	1874	3.7e-17	2.1e-15
		GO:0010556	P	regulation of macromolecule biosynthetic process	55	1896	6.1e-17	2.1e-15
		GO:0080090	P	regulation of primary metabolic process	55	1906	7.6e-17	2.3e-15
		GO:0010468	P	regulation of gene expression	55	1933	1.4e-16	3.7e-15
		GO:0060255	P	regulation of macromolecule metabolic process	55	1946	1.8e-16	4.5e-15
		GO:0031323	P	regulation of cellular metabolic process	55	1951	2e-16	4.6e-15
		GO:0032774	P	RNA biosynthetic process	57	2111	3.2e-16	5.8e-15
		GO:0006350	P	transcription	57	2109	3.1e-16	5.8e-15
		GO:0006351	P	transcription, DNA-dependent	57	2106	2.9e-16	5.8e-15
		GO:0019222	P	regulation of metabolic process	55	1996	5.3e-16	8.9e-15
		GO:0016070	P	RNA metabolic process	59	2518	4e-14	6.4e-13
		GO:0050794	P	regulation of cellular process	61	2860	7.6e-13	1.1e-11
		GO:0050789	P	regulation of biological process	61	2908	1.5e-12	2.2e-11
		GO:0034645	P	cellular macromolecule biosynthetic process	61	3265	1.7e-10	2.3e-09
		GO:0009059	P	macromolecule biosynthetic process	61	3272	1.9e-10	2.4e-09
		GO:0065007	P	biological regulation	62	3380	2.4e-10	2.9e-09
		GO:0010467	P	gene expression	59	3161	3.9e-10	4.6e-09
		GO:0043170	P	macromolecule metabolic process	108	8210	2.2e-09	2.5e-08
		GO:0044260	P	cellular macromolecule metabolic process	99	7345	5.1e-09	5.5e-08
		GO:0044249	P	cellular biosynthetic process	64	3977	2e-08	2e-07
		GO:0006139	P	nucleobase, nucleoside, nucleotide and nucleic acid metabolic process	59	3541	2.6e-08	2.6e-07
		GO:0006807	P	nitrogen compound metabolic process	62	3982	1.2e-07	1.1e-06
		GO:0009058	P	biosynthetic process	65	4392	3.3e-07	3.1e-06
		GO:0044238	P	primary metabolic process	118	10398	1.5e-06	1.4e-05
		GO:0044237	P	cellular metabolic process	106	9028	1.8e-06	1.6e-05
		GO:0008152	P	metabolic process	142	14225	9.1e-05	0.00077
		GO:0016567	P	protein ubiquitination	7	130	0.00011	0.0009
		GO:0070647	P	protein modification by small protein conjugation or removal	7	132	0.00012	0.00093
		GO:0032446	P	protein modification by small protein conjugation	7	132	0.00012	0.00093
		GO:0009987	P	cellular process	118	11982	0.0016	0.012
		GO:0043687	P	post-translational protein modification	35	2625	0.0018	0.013
		GO:0006464	P	protein modification process	36	2768	0.0024	0.017
		GO:0043412	P	macromolecule modification	36	2857	0.0039	0.027
		GO:0005976	P	polysaccharide metabolic process	8	331	0.0056	0.038
		GO:0003700	F	transcription factor activity	47	1173	1e-19	2.4e-17
		GO:0030528	F	transcription regulator activity	47	1292	4.2e-18	4.8e-16
		GO:0003677	F	DNA binding	58	2611	6.4e-13	4.9e-11
		GO:0043565	F	sequence-specific DNA binding	21	764	1.2e-06	7.1e-05
		GO:0003676	F	nucleic acid binding	58	3997	3.3e-06	0.00015
		GO:0004842	F	ubiquitin-protein ligase activity	10	312	0.00025	0.0084
		GO:0019787	F	small conjugating protein ligase activity	10	312	0.00025	0.0084
		GO:0005488	F	binding	164	17591	0.00061	0.018
		GO:0005509	F	calcium ion binding	10	375	0.001	0.026
		GO:0000151	C	ubiquitin ligase complex	10	306	0.00022	0.017
		GO:0005576	C	extracellular region	6	145	0.0013	0.049

## Sheet: C8
			GO term	Ontology	Description	Number in input list	Number in BG/Ref	p-value	FDR
			GO:0045449	P	regulation of transcription	30	1878	0.0019	0.088
			GO:0080090	P	regulation of primary metabolic process	30	1906	0.0024	0.088
			GO:0006355	P	regulation of transcription, DNA-dependent	30	1874	0.0019	0.088
			GO:0031326	P	regulation of cellular biosynthetic process	30	1896	0.0022	0.088
			GO:0019219	P	regulation of nucleobase, nucleoside, nucleotide and nucleic acid metabolic process	30	1891	0.0021	0.088
			GO:0009889	P	regulation of biosynthetic process	30	1896	0.0022	0.088
			GO:0051171	P	regulation of nitrogen compound metabolic process	30	1891	0.0021	0.088
			GO:0051252	P	regulation of RNA metabolic process	30	1874	0.0019	0.088
			GO:0010556	P	regulation of macromolecule biosynthetic process	30	1896	0.0022	0.088
			GO:0031323	P	regulation of cellular metabolic process	30	1951	0.0034	0.093
			GO:0060255	P	regulation of macromolecule metabolic process	30	1946	0.0032	0.093
			GO:0010468	P	regulation of gene expression	30	1933	0.0029	0.093
			GO:0019222	P	regulation of metabolic process	30	1996	0.0046	0.12
			GO:0032774	P	RNA biosynthetic process	30	2111	0.0098	0.2
			GO:0006350	P	transcription	30	2109	0.0097	0.2
			GO:0006351	P	transcription, DNA-dependent	30	2106	0.0095	0.2
			GO:0050794	P	regulation of cellular process	37	2860	0.017	0.34
			GO:0050789	P	regulation of biological process	37	2908	0.022	0.4
			GO:0016070	P	RNA metabolic process	31	2518	0.049	0.86
			GO:0006950	P	response to stress	9	1030	0.58	1
			GO:0016310	P	phosphorylation	15	2471	0.96	1
			GO:0019752	P	carboxylic acid metabolic process	6	580	0.43	1
			GO:0044249	P	cellular biosynthetic process	42	3977	0.16	1
			GO:0006807	P	nitrogen compound metabolic process	38	3982	0.38	1
			GO:0044281	P	small molecule metabolic process	12	1199	0.4	1
			GO:0034645	P	cellular macromolecule biosynthetic process	32	3265	0.34	1
			GO:0044283	P	small molecule biosynthetic process	6	377	0.13	1
			GO:0044267	P	cellular protein metabolic process	20	3912	1	1
			GO:0044262	P	cellular carbohydrate metabolic process	7	686	0.43	1
			GO:0044260	P	cellular macromolecule metabolic process	54	7345	0.97	1
			GO:0009056	P	catabolic process	6	614	0.48	1
			GO:0055085	P	transmembrane transport	14	1167	0.17	1
			GO:0010467	P	gene expression	31	3161	0.34	1
			GO:0065007	P	biological regulation	37	3380	0.13	1
			GO:0006811	P	ion transport	6	660	0.55	1
			GO:0006468	P	protein amino acid phosphorylation	15	2356	0.94	1
			GO:0009987	P	cellular process	97	11982	0.92	1
			GO:0006629	P	lipid metabolic process	12	1024	0.22	1
			GO:0006139	P	nucleobase, nucleoside, nucleotide and nucleic acid metabolic process	34	3541	0.38	1
			GO:0043687	P	post-translational protein modification	16	2625	0.97	1
			GO:0006810	P	transport	28	2371	0.089	1
			GO:0006464	P	protein modification process	17	2768	0.97	1
			GO:0009058	P	biosynthetic process	47	4392	0.12	1
			GO:0043412	P	macromolecule modification	17	2857	0.98	1
			GO:0023046	P	signaling process	8	804	0.44	1
			GO:0008152	P	metabolic process	132	14225	0.35	1
			GO:0043436	P	oxoacid metabolic process	6	580	0.43	1
			GO:0042221	P	response to chemical stimulus	6	421	0.18	1
			GO:0044255	P	cellular lipid metabolic process	6	418	0.18	1
			GO:0051234	P	establishment of localization	28	2371	0.089	1
			GO:0009059	P	macromolecule biosynthetic process	32	3272	0.34	1
			GO:0051179	P	localization	28	2395	0.097	1
			GO:0055114	P	oxidation reduction	29	2408	0.07	1
			GO:0008610	P	lipid biosynthetic process	8	470	0.066	1
			GO:0044238	P	primary metabolic process	80	10398	0.97	1
			GO:0005975	P	carbohydrate metabolic process	12	1443	0.65	1
			GO:0042180	P	cellular ketone metabolic process	6	584	0.43	1
			GO:0006082	P	organic acid metabolic process	6	581	0.43	1
			GO:0019538	P	protein metabolic process	24	4692	1	1
			GO:0050896	P	response to stimulus	12	1227	0.43	1
			GO:0016053	P	organic acid biosynthetic process	5	274	0.11	1
			GO:0044237	P	cellular metabolic process	73	9028	0.88	1
			GO:0043170	P	macromolecule metabolic process	58	8210	0.99	1
			GO:0046394	P	carboxylic acid biosynthetic process	5	274	0.11	1
			GO:0006796	P	phosphate metabolic process	16	2544	0.95	1
			GO:0023060	P	signal transmission	8	804	0.44	1
			GO:0006793	P	phosphorus metabolic process	16	2544	0.95	1
			GO:0023052	P	signaling	10	1037	0.46	1
			GO:0007165	P	signal transduction	6	709	0.62	1
			GO:0030528	F	transcription regulator activity	25	1292	0.00035	0.082
			GO:0003700	F	transcription factor activity	23	1173	0.0005	0.082
			GO:0015405	F	P-P-bond-hydrolysis-driven transmembrane transporter activity	5	131	0.0077	0.38
			GO:0042626	F	ATPase activity, coupled to transmembrane movement of substances	5	120	0.0054	0.38
			GO:0015399	F	primary active transmembrane transporter activity	5	131	0.0077	0.38
			GO:0016820	F	hydrolase activity, acting on acid anhydrides, catalyzing transmembrane movement of substances	5	133	0.0081	0.38
			GO:0043492	F	ATPase activity, coupled to movement of substances	5	120	0.0054	0.38
			GO:0043565	F	sequence-specific DNA binding	14	764	0.011	0.44
			GO:0005215	F	transporter activity	20	1340	0.021	0.75
			GO:0016746	F	transferase activity, transferring acyl groups	9	468	0.028	0.78
			GO:0022804	F	active transmembrane transporter activity	8	384	0.025	0.78
			GO:0009055	F	electron carrier activity	12	702	0.028	0.78
			GO:0016705	F	oxidoreductase activity, acting on paired donors, with incorporation or reduction of molecular oxygen	13	810	0.035	0.87
			GO:0016706	F	oxidoreductase activity, acting on paired donors, with incorporation or reduction of molecular oxygen, 2-oxoglutarate as one donor, and incorporation of one atom each of oxygen into both donors	6	271	0.039	0.91
			GO:0043169	F	cation binding	33	3612	0.5	1
			GO:0000166	F	nucleotide binding	39	5459	0.96	1
			GO:0016740	F	transferase activity	47	4916	0.36	1
			GO:0016741	F	transferase activity, transferring one-carbon groups	8	506	0.092	1
			GO:0016747	F	transferase activity, transferring acyl groups other than amino-acyl groups	6	360	0.11	1
			GO:0046872	F	metal ion binding	33	3600	0.49	1
			GO:0016818	F	hydrolase activity, acting on acid anhydrides, in phosphorus-containing anhydrides	12	1469	0.68	1
			GO:0016817	F	hydrolase activity, acting on acid anhydrides	12	1480	0.69	1
			GO:0016757	F	transferase activity, transferring glycosyl groups	10	797	0.19	1
			GO:0004553	F	hydrolase activity, hydrolyzing O-glycosyl compounds	5	726	0.78	1
			GO:0016758	F	transferase activity, transferring hexosyl groups	6	615	0.48	1
			GO:0005488	F	binding	139	17591	0.99	1
			GO:0016887	F	ATPase activity	6	581	0.43	1
			GO:0003677	F	DNA binding	29	2611	0.14	1
			GO:0008168	F	methyltransferase activity	8	499	0.086	1
			GO:0042623	F	ATPase activity, coupled	5	343	0.2	1
			GO:0017076	F	purine nucleotide binding	34	5181	0.99	1
			GO:0005524	F	ATP binding	28	3990	0.94	1
			GO:0016787	F	hydrolase activity	30	4588	0.98	1
			GO:0016301	F	kinase activity	17	2643	0.95	1
			GO:0020037	F	heme binding	8	728	0.34	1
			GO:0003824	F	catalytic activity	135	13905	0.13	1
			GO:0022892	F	substrate-specific transporter activity	5	640	0.69	1
			GO:0046906	F	tetrapyrrole binding	8	732	0.34	1
			GO:0016772	F	transferase activity, transferring phosphorus-containing groups	17	2985	0.99	1
			GO:0015075	F	ion transmembrane transporter activity	5	554	0.56	1
			GO:0032559	F	adenyl ribonucleotide binding	29	4442	0.98	1
			GO:0032555	F	purine ribonucleotide binding	32	4867	0.98	1
			GO:0046983	F	protein dimerization activity	6	760	0.68	1
			GO:0032553	F	ribonucleotide binding	32	4867	0.98	1
			GO:0016798	F	hydrolase activity, acting on glycosyl bonds	5	759	0.82	1
			GO:0004857	F	enzyme inhibitor activity	5	276	0.11	1
			GO:0016491	F	oxidoreductase activity	33	2744	0.056	1
			GO:0016829	F	lyase activity	5	328	0.18	1
			GO:0043167	F	ion binding	33	3615	0.5	1
			GO:0005509	F	calcium ion binding	6	375	0.13	1
			GO:0005506	F	iron ion binding	10	798	0.19	1
			GO:0022891	F	substrate-specific transmembrane transporter activity	5	604	0.64	1
			GO:0048037	F	cofactor binding	9	827	0.33	1
			GO:0016853	F	isomerase activity	5	238	0.068	1
			GO:0030554	F	adenyl nucleotide binding	31	4745	0.98	1
			GO:0016773	F	phosphotransferase activity, alcohol group as acceptor	16	2624	0.97	1
			GO:0005515	F	protein binding	32	6255	1	1
			GO:0003682	F	chromatin binding	9	605	0.1	1
			GO:0003676	F	nucleic acid binding	29	3997	0.91	1
			GO:0001883	F	purine nucleoside binding	31	4745	0.98	1
			GO:0001882	F	nucleoside binding	31	4747	0.98	1
			GO:0050662	F	coenzyme binding	7	648	0.37	1
			GO:0016462	F	pyrophosphatase activity	12	1440	0.65	1
			GO:0022857	F	transmembrane transporter activity	15	1020	0.046	1
			GO:0004672	F	protein kinase activity	15	2394	0.95	1
			GO:0030234	F	enzyme regulator activity	5	467	0.41	1
			GO:0017111	F	nucleoside-triphosphatase activity	11	1412	0.73	1
			GO:0046914	F	transition metal ion binding	17	2454	0.9	1
			GO:0016021	C	integral to membrane	13	1419	0.52	1
			GO:0016020	C	membrane	34	3518	0.36	1
			GO:0043234	C	protein complex	5	1240	0.99	1
			GO:0044424	C	intracellular part	11	3337	1	1
			GO:0043229	C	intracellular organelle	6	2514	1	1
			GO:0005622	C	intracellular	16	3706	1	1
			GO:0044425	C	membrane part	13	1801	0.83	1
			GO:0044444	C	cytoplasmic part	5	1156	0.98	1
			GO:0031224	C	intrinsic to membrane	13	1453	0.55	1
			GO:0005737	C	cytoplasm	7	1539	0.99	1
			GO:0032991	C	macromolecular complex	5	1849	1	1
			GO:0044464	C	cell part	51	6957	0.96	1
			GO:0005623	C	cell	51	6957	0.96	1
			GO:0043226	C	organelle	6	2514	1	1
